# Supplementary material for: Modeling the Mechanics of Cell Division: Influence of Spontaneous Membrane Curvature, Surface Tension, and Osmotic Pressure
Source: Front Physiol. 2017 May 19;8:312. doi: 10.3389/fphys.2017.00312 (PMC5437162; doi:10.3389/fphys.2017.00312)
Supplement: Supplementary file 2 [file DataSheet1.zip]

Archive with 7 entries (6 files):
- Mathematica_Files/
- Mathematica_Files/ANALYTICAL.nb
- Mathematica_Files/ANALYTICAL.pdf
- Mathematica_Files/DEDUCTION.nb
- Mathematica_Files/DEDUCTION.pdf
- Mathematica_Files/NUMERICAL.nb
- Mathematica_Files/NUMERICAL.pdf
