# Supplementary material for: Modeling the Mechanics of Cell Division: Influence of Spontaneous Membrane Curvature, Surface Tension, and Osmotic Pressure
Source: Front Physiol. 2017 May 19;8:312. doi: 10.3389/fphys.2017.00312 (PMC5437162; doi:10.3389/fphys.2017.00312)
Supplement: Supplementary file 2 [file DataSheet1.zip › Mathematica_Files/DEDUCTION.nb]

(* Content-type: application/vnd.wolfram.mathematica *)

(*** Wolfram Notebook File ***)
(* http://www.wolfram.com/nb *)

(* CreatedBy='Mathematica 9.0' *)

(*CacheID: 234*)
(* Internal cache information:
NotebookFileLineBreakTest
NotebookFileLineBreakTest
NotebookDataPosition[       157,          7]
NotebookDataLength[    687845,      12393]
NotebookOptionsPosition[    681684,      12208]
NotebookOutlinePosition[    682794,      12241]
CellTagsIndexPosition[    682751,      12238]
WindowFrame->Normal*)

(* Beginning of Notebook Content *)
Notebook[{

Cell[CellGroupData[{
Cell[TextData[StyleBox["Supplementary File: Deduction of the approximate \
analytical results for symmetric constriction",
 FontWeight->"Plain"]], "Title",
 CellChangeTimes->{{3.70089994525251*^9, 3.7008999614935894`*^9}, 
   3.7009002633425674`*^9, {3.7020312585627875`*^9, 3.702031295104192*^9}, {
   3.7020319339696684`*^9, 3.702031936966928*^9}}],

Cell[TextData[{
 StyleBox["These ",
  FontSize->16],
 StyleBox["Mathematica",
  FontSize->16,
  FontSlant->"Italic"],
 StyleBox[" and pdf files are Supplementary Files of paper",
  FontSize->16]
}], "Author",
 CellChangeTimes->{
  3.700899983914587*^9, {3.700900061815923*^9, 3.7009000980987134`*^9}, {
   3.7009001626302037`*^9, 3.7009002169922924`*^9}, {3.7020313189391317`*^9, 
   3.702031384126167*^9}, {3.702031446160221*^9, 3.702031446160221*^9}, {
   3.702031486708816*^9, 3.7020314875995293`*^9}, {3.702036006729294*^9, 
   3.70203600741691*^9}}],

Cell[TextData[ButtonBox["E. Beltr\[AAcute]n-Heredia, V. G. Almendro-Vedia, F. \
Monroy, and F. J. Cao, ",
 BaseStyle->"Hyperlink",
 ButtonData->{
   URL["https://doi.org/10.3389/fphys.2017.00312"], None},
 ButtonNote->"https://doi.org/10.3389/fphys.2017.00312"]], "Author",
 CellChangeTimes->{
  3.700899983914587*^9, {3.700900061815923*^9, 3.7009000980987134`*^9}, {
   3.7009001626302037`*^9, 3.7009002169922924`*^9}, {3.7020313189391317`*^9, 
   3.7020314768688393`*^9}, {3.702031701144679*^9, 3.702031717087101*^9}, {
   3.702035905535101*^9, 3.7020359126071773`*^9}, {3.7033304463433056`*^9, 
   3.7033304463834095`*^9}},
 FontSize->16,
 FontColor->RGBColor[0., 0., 1.]],

Cell[TextData[ButtonBox["Modelling the mechanics of cell division: Influence \
of spontaneous membrane curvature, surface tension and osmotic pressure. \
(2017)",
 BaseStyle->"Hyperlink",
 ButtonData->{
   URL["https://doi.org/10.3389/fphys.2017.00312"], None},
 ButtonNote->"https://doi.org/10.3389/fphys.2017.00312"]], "Author",
 CellChangeTimes->{
  3.700899983914587*^9, {3.700900061815923*^9, 3.7009000980987134`*^9}, {
   3.7009001626302037`*^9, 3.7009002169922924`*^9}, {3.7020313189391317`*^9, 
   3.702031449299449*^9}, {3.702031497673683*^9, 3.7020315105524797`*^9}, {
   3.7033304875609074`*^9, 3.7033304876078196`*^9}},
 FontSize->16,
 FontColor->RGBColor[0., 0., 1.]],

Cell[CellGroupData[{

Cell[TextData[ButtonBox["doi: 10.3389/fphys.2017.00312",
 BaseStyle->"Hyperlink",
 ButtonData->{
   URL["https://doi.org/10.3389/fphys.2017.00312"], None},
 ButtonNote->"https://doi.org/10.3389/fphys.2017.00312"]], "Author",
 CellChangeTimes->{
  3.700899983914587*^9, {3.700900061815923*^9, 3.7009000980987134`*^9}, {
   3.7009001626302037`*^9, 3.7009002169922924`*^9}, {3.7020313189391317`*^9, 
   3.702031449299449*^9}, {3.702031497673683*^9, 3.7020315105524797`*^9}, {
   3.7033304875609074`*^9, 3.7033304876078196`*^9}, {3.703330519336193*^9, 
   3.703330546354585*^9}, 3.7033306947024775`*^9, {3.703330757321457*^9, 
   3.703330757321457*^9}},
 FontSize->16,
 FontColor->RGBColor[0., 0., 1.]],

Cell[TextData[ButtonBox["",
 BaseStyle->"Hyperlink",
 ButtonData->{
   URL["https://doi.org/10.3389/fphys.2017.00312"], None},
 ButtonNote->"https://doi.org/10.3389/fphys.2017.00312"]], "Institution"]
}, Open  ]],

Cell[CellGroupData[{

Cell[TextData[{
 StyleBox["Below is the deduction of the analytical expressions for poles and \
constriction zone up to sixth-order perturbative expansions.",
  FontFamily->"Times New Roman",
  FontSize->14],
 StyleBox[" ",
  FontFamily->"Times New Roman"]
}], "Subsubtitle",
 CellChangeTimes->{{3.7005705317468004`*^9, 3.7005706632587104`*^9}, {
  3.7009008052666235`*^9, 3.700900875990604*^9}, {3.70090093500001*^9, 
  3.7009009425290775`*^9}, {3.7009053831252723`*^9, 3.700905383953077*^9}, {
  3.700905850564382*^9, 3.7009058684065*^9}, {3.7009066862615128`*^9, 
  3.7009066920034943`*^9}, {3.7020319440285234`*^9, 3.7020319483282833`*^9}}],

Cell[TextData[{
 Cell[BoxData[
  GraphicsBox[
   TagBox[RasterBox[CompressedData["
1:eJzs3QlYjlnjP/ChopIiQxFJeJOs2bP+UEKTJXsGkZ3XvmcbS5qoF1kiW8iS
sjaJ6qXQYonqbde+Ur3tTWLm//11/vNc/cZMMsOT5fu55nI9nu7l3Pe4z/me
u3Ofu9XMJWPn1P7mm29WyOOPsRZr/mf5cot1ZrL4y+B1K2fPlMGH+/h5Nj78
7+dfiYiIiIiIiIiIiIiIiIiIiIiIiIiIiIiIiIiIiIiIiIiIiIiIiIiIiIiI
iIiIiIiIiIiIiIiIiIiIiIiIiIiIiIiIiIiIiIiIiIiIiIiIiIiIiIiIiIiI
iIiIiIiIiIiIiIiIiIiIiIiIiIiIiIiIiIiIiIiIiIiIiIiIiIiIiIiIiIiI
iIiIiIiIiIiIiIiIiIiIiIiIiIiIiIiIiIiIiIiIiIiIiIiIiIiIiIiIiIiI
iIiIiIiIiIiIiIiIiIiIiIiIiIiIiIiIiIiIiIiIiIiIiIiIiIiIiIiIiIiI
iIiIiIiIiIiIiIiIiIiIiIiIiIiIiIiIiIiIiIiIiIiIiIiIiIiIiIiIiIiI
iIiIiIiIiIiIiIiIiIiIiIiIiIiIiIiIiIiIiIiIiIiIiIiIiIiIiIiIiIiI
iIiIiIiIiIiIiIiIiIiIiIiIiIiIiIiIiIiIiIiIiIiIiIiIiIiIiIiIiIiI
iIiIiIiIiIiIiIiIiIiIiIiIiIiIiIiIiIiIiIiIiIiIiIiIiIiIiIiIiIiI
iIiIiIiIiIiIiIiIiIiIiIiIiIiIiIiIiIiIiIiIiIiIiIiIiIiIiIiIiIiI
iIiIiIiIiIiIiIiIiIiIiIiIiIiIiIiIiIiIiIiIiIiIiIiIiIiIiIiIiIiI
iIiIiIiIiIiIiIiIiIiIiIiIiIiIiIiIiIiIiIiIiIiIiIiIiIiIiIiIiIiI
iIiIiIiIiIiIiIiIiIiIiIiIiIiIiIiIiIiIiIiIiIiIiIiIiIiIiIiIiIiI
iIiIiIiIiIiIiIiIiIiIiIiIiIiIiIiIiIiIiIiIiIiIiIiIiIiIiIiIiIiI
iIiIiIiIiIiIiIiIiIiIiIiIiIiIiIiIiIiIiIiIiIiIiIiIiIiIiIiIiIiI
iIiIiIiIiIiIiIiIiIiIiIiIPk+//PLL69evX716VVZWVlqh5C3F/xe+wfJv
3rzBujVdfCIiIiKiLx+CN+L3zz//XFBQkJ2dnZ6enpiYGBcXFxUVFR4e/uzZ
s5C3PK7k6dOnMTExmZmZSPKM8UREREREHxUid1lZGaJ7RkZGdHR0UFCQl5eX
q6vr6dOnnZycDh48uHfv3j179vz44482Nja7KrG2tt65c+eOCvb29ufOnXv4
8CHy/+vXr2v6mIiIiIiIvljI20jvycnJjx49unHjxtGjR7du3bpgwYJJkyaN
GjVqxIgRRkZGgwcPHjRoUP/+/fv27dunkt69e/fq1at79+49e/Y0NjZetmyZ
u7t7SkoKMzwRERER0cfw5s2bkpKS9PT0J0+eIHvb2touXLjQ1NS0R48erVq1
aty4ccOGDVVUVJSVlevXr69cifgSlJSU6tWrV7duXXxo06YNYv/p06eTkpKY
4YmIiIiIPjgE+P/+978REREeHh7/+te/FixYYGRkpKur26RJE8TyOnXqyMvL
i4iOz99UkJWVRXrX0NBoVUFLS6tFixb4q7q6uqamZs+ePefPn3/58mV0CjgY
noiIiIjoAxITzuTm5j569OjYsWP//Oc/jY2Nkd4bNWpUt25dJHYEdUT0bt26
ifEzOjo6+EZGRkZZWblTp06mpqYWFhZz586dM2fOrFmzZsyYMW3aNHxYs2aN
k5NTcHAwugY1fYhERERERF+UV69eZWdnI2wfOHBgypQpiOVI77IVGjZsiMQ+
ZMgQS0vLrVu37tu3z8bGBikdy+BHTZs2HTZsmJWV1ZkzZ3766ScvLy9PT08P
D48bN27gr3fu3AkNDc3IyPj5559r+hCJiIiIiL4c5eXlCPCBgYH79++fMGFC
mzZtFBQUvvnmmzp16rRs2XLw4MHz5s3bs2fP5cuXg4KC/vOf/wQEBBw8eHDc
uHGtW7dGhh80aNCmTZuQ3uPj41++fIlNvfxNbm5uYWEhAjwH0hARERERfShI
1wUFBaGhoYcPH544caK2tracnBwCvLy8/D/+8Y/x48fv2LHD3d39yZMnaWlp
xcXFZWVlCOfe3t6rV6/u2bPnt99+q6OjM23atLNnzz5//hw/rekDIiIiIiL6
wr169So+Pt7V1dXS0hJpXAR4JSUlPT09JPNDhw7du3cvKSmpsLBQMrHMzz//
jMz/r3/9y8jIqFGjRioqKj169NiwYYO/v39eXl7NHg4RERER0Zftl19+yc7O
9vX1tbKy6tWrl6KiIgI8/uzYsaOFhcXx48efPn2ak5ODnF95MAz+GhcXd/Lk
STMzsyZNmtSuXVtNTW3ChAkuLi6JiYnl5eU1eEREUvbLb/7sp1IuDxEREX3Z
3rx5U1RUFBoaeuDAgVGjRjVt2hQBXkZGRltbe/LkyYcPHw4JCcnLy8Niv1sR
KT05Ofn8+fPm5ubNmjXDWvXq1RsyZIiDg0N4eHhJSUmNHA5RjXjzm9evX6N7
W1paiksAf5aVleFKefvyISIiIvrLEC1+/vnnpKSky5cvL1iwQE9PT0z5rqqq
OnToUBsbm4CAgP/+979/mEDwZVpampub24wZMzQ1NcXTr71797a2tn748GFh
YaH0D4eopvzyyy+4IhDXi4uLs7Ky4uLi/vOf/0RFRaWmphYUFPDXUkRERPQB
IXXk5eUFBwfb2toaGRl9++234oVN7du3X7x48Y0bN9LT0//sFqLI8Aj/s2bN
0tLSwopycnL6+vqbNm26d+8eh8TT1wYx/tWrVwjwuKDOnz9/4MABJyen27dv
JyQk8NdSRERE9AGVl5cjh1+7dg2JvVOnTvLy8ojiDRo0MDY2fueQmNevX6ek
pLi5uVlYWLRs2VJk+C5duqxbt+7u3bvM8PQVKisri4uLu3Dhwj//+U9TU9Mp
U6bY2dk9fPgwPz+/potGREREX47S0tKYmJhjx46NHz9eU1OzVq1aMjIyrVu3
njdvnoeHR1ZWVhXjeJH/ExMTz58/P3Xq1ObNmzPDE/3888//+c9/9u/fj14w
OrboFy9fvvzf//53bm5uTReNiIiIvhxFRUVPnz7dvXv3kCFDGjVqhByurKzc
v3//nTt3Pn78GD/9sxV/+eUXxJWoqCjk/7Fjx6qpqYnx8N26ddu4caO/vz9v
PNJXSEy4igvKwMCgfv36iPHoDt++fTsnJ6emi0ZERERfjry8vAcPHlhZWfXo
0UNRUbF27dpIHVOmTHF2dq76VU1v3rwpKCh49OgR4oqhoWHDhg3FC6F69eq1
bdu2wMBA/FSaB0L0KUCGDwsL27NnT9++fZHhtbS05s+f7+PjwwxPREREHxCi
BQLG0qVLdXV1ZWVl69at27Vr15UrV3p5eWVmZkpe5/S28vLyrKysW7durV69
unv37mJK+Xr16g0YMACpPiQkpLi4WJoHQvQpQIYPDw+3t7cfOHCgqqpqmzZt
Fi9e7Ovry7E0RERE9AG9fPnS09Nz7ty5rVq1ql27tpKSErKHtbV1YGDgH84J
L1FWVpaQkODi4jJt2rTWrVvLyMggwzds2NDY2Pjw4cNRUVF/eA8fG3z16lVZ
BfQC0EcQU2pXXuaXX37Bj7DAzxXwAYv94StyxDQgZb/B5z9bkkg6xHj4f/3r
X4MGDWrUqFHbtm3/+c9//vvf//7vf/9b00UjIiKiLwcyvIeHh6WlpaamJjK8
iooKQvi+ffuePXtWxWB4KC4uDgsLQ1YZNmxY48aNv6nQrFmziRMnnjt3Likp
6XfJHH8tLS3NyclJSUmJiYmJjo5GF+DFixfYC7K3WAbxG1EcfYfU1NTY2NjI
yEj0BbBYVlZWYWFh5bfEIuRjRayemJiIrWFJ/JmcnJybm4u98H06VFMkGf5/
/ud/vv3223/84x/M8ERERPTBiQw/a9YskeFVVVVNTU0PHz6MHFL1jNZI2vfu
3Vu/fr2+vr6CgoKYVb5du3aLFi3y8vLCZisv/Pr1aywfFxfn7+/v6up65MgR
7MLFxeXOnTvx8fFI4+Il9QjqCP+BgYGXL192cnJycHA4ePDg2bNnfXx8IiIi
kP/F2B6EeWw/PDz89u3b6C84Ojru378f23RzcwsKCkIfASUXaZ/35EnKmOGJ
iIhICrKzs2/evDlnzhwtLS2E8MaNG48dO/b48eNRUVFVZ/jMzMxr164h/Lds
2RLhX8wqP2jQIBsbm8ePH1d+SWt5eTkid0hIyPnz57du3Tpz5szvvvvOxMTk
+++/37lzp7e3d0ZGBpJPfn5+WFiYu7s7tjB//nwUY9iwYcOHDzc3N7eyskJW
R2jHZrEkdh0QEHDs2LF169ZNmzYNmzIyMkLXA0dhb2+PwJ+cnIzF3rx5wwxP
UsYMT0RERFKQm5uLFL148WKEjTp16jRp0sTMzOzkyZMxMTGlpaV/ttarV6+w
wJEjR0aMGKGiooIAX7du3Xbt2llaWl68eDEpKUkMj0GKLisry8rKCgoKOnHi
xLJly5C3u3bt2rx5c3QW2rRpg6B++PDh0NBQxHgE+LNnz65evXrcuHEGBgYo
T9OmTbEY+ggDBw5csWLFlStXnj9/jo37+/sfOHBg3rx5xsbG+vr66H2g2FhS
V1cXhd+9e/e9e/fQa5AM0SGSGmZ4IiIikoK8vDxE4jVr1oiXtDZq1GjUqFFO
Tk7R0dFII3+4CpI5ErKPjw/W6ty5s3iatVmzZmPGjNm/f/+TJ08KCgrE2BgE
+BcvXgQGBiLtL1myZPz48Ujdffr0adWqVb169RQVFbH62rVrb9y4gdTt4uKC
AD9x4kTkfCzWt29f5J+GDRuiZ6GmpjZ06NBt27Zdq4C9oNMxYcIEU1NTQ0PD
bt26Ye9YDOXHKtOmTXN2dkb5JSNqiKSGGZ6IiIikoLCw8PHjx9bW1v37969f
AdmjiskhkYoR+x8+fGhvbz9ixAjxWiikcUTurVu33r17F/G+vLz814qoX1RU
hCx98eLF9evXW1hYLFiwAB9WrFiB7K2lpaWgoKCpqTl58mRbW1sHB4eNGzfO
mTNn/vz5GzZs+PHHH7ds2YI0rq+vjyLVrVu3devWZmZm6DWsW7du0aJFc+fO
ReC3sbHBuitXrjQyMlJXV69du7aysvKgQYNwOEFBQaIrIfUzSl81ZngiIiKS
gtLS0piYmOPHj48fP7558+ZI4x06dFi8ePH169fT0tJ+NxwF4TwnJwcB/uDB
g5MmTWrVqpWMjIwYRYNQ7ebmlpKSIllFvAQqLCzMxcVl27ZtyOQnTpy4ffu2
u7v72rVre/bsibzdsGHD3r17I6sjli9ZsmTTpk3Hjh3z9vZ+8uSJn58f9jJx
4kTkfDk5OST59u3bGxoajhs3DvvauXPn5cuXURL0Na5evYp+QdeuXeXl5VGY
7t27o6eA3gT6GszwJGXM8ERERCQFiNyZmZmI1uvWrUOcVlVVVVdXHzp06Pbt
2+/cuYNMnp+fX1RUVFhYmJubm5iY6O/vv3///smTJ+vo6CDwKykp6erq4q+O
jo6I65Ufg0V+xoqxsbE+Pj6urq7oFISHh2NfT58+3bNnz6BBg5DhEc41NDQM
DAywBQT48+fPP3v2LDs7Wzy46uXltXTpUj09vTp16tSqVQtl69KlCzI8egQe
Hh4JCQnYnZji0s7ObuDAgcj5iPHdunVDhkcXgBmepI8ZnoiIiKTg9evXSNox
MTHIz3Pnzu3cuTOCh6am5ogRI3744YdLly4hDAcHBwcGBnp7e589e3bz5s2j
Ro1q3bq1iopKkyZNevXqhbUQ4LEMsnflidmRn0tLS1++fBkfHx8dHZ2cnIzI
XVZWhiT/448/9u/fv169et988w2SfPfu3bGRU6dOIY0XFBSI1dF3uHv3rhio
jwyPJRs3bozOhZWV1Y0bN9CbEO+Qwh5R+H379olOAfoU/fr1QwcEBcYWmOFJ
ypjhiYiISAqQgRHjxbyOJ0+enDVrVteuXTU0NNq2bWtoaDh79uwNGzbs2LED
eX7VqlXTpk1DVMaPmjZtij+HDRu2fv16Nzc3rIsAj1BdOTOLV7Ii0pRUEGNs
8CEgIADb1NfXF3fXsSlTU1N7e3v0AnJzc8UWsG5WVtbNmzeXLFmiq6srIyMj
JyeHML9s2bJr164lJSVJnrdFN+Hp06coIXoT6BSoqqqiVHv37g0NDRXTztfI
WaWvFjM8ERERSYEkMyNjhISEIMYvWrQI6R0Zu3v37kjsI0eOHDNmzOjRo5GN
+/bt261bN3w/ZMgQCwsLGxsbxOyEhASkZXQExFw0ki2/+U3l7/Py8m7fvo1d
INsgmSsoKPTs2XPt2rVeXl6ZmZniYdhfK0b4JCcnX7p0CX0KMeq+UaNGiPpv
T5iDDfr5+a1cubJ9+/Z169ZVU1MbP378qVOn4uLi/mxeHaKPhxmeiIiIpAkh
PCcnJzw8/OrVq3v27Fm8ePGUKVPMzMwQ4MeOHSs+jBs3btq0aStWrMACrq6u
QUFBaWlpYkxLNWVlZbm7u2MjGhoaSOZNmzadPHmys7NzbGysZDsI/CUlJRER
EUePHsV+1dXVEc51dHSQhXx8fCpnIXQQ0tPTUWB0KJo3b44NIvDPmTPn2rVr
GRkZkh4BkdQwwxMREZGUIcYXFhYilj979szLy+vMmTOHDh2yt7e3s7PDn/v2
7UOovnDhAoJ0aGhocnJyXl7ee71HCdtPSkpCYh81apSqqiqSeadOndavX+/v
7/+7ZI6/PnjwYMeOHYMGDWrQoEHDhg3xYffu3dhv5TdPIfZHRUWhVCYmJioq
KnJycp07d163bh02yAdaqUYwwxMREZH0IT+Xl5eXlJTk5OSkpKTExsZG/CY6
Ojo+Pj49PT03N7e4uBjpXYyTqf7GEbmxkQMHDiDe1K9fX1lZefDgwfv374+M
jKx8Mx9RPzMz08PDA+GnY8eOSkpKYhp59CkSExMr9xoKCgoCAwN/+OGHHj16
oEeAbQ4ZMgTdjbCwsCpeMkv08TDDExERUQ1COBePu776DbL924Pe30tRUdGT
J0+sra179uxZr149dXX1cePGubi4oLNQeUIb7AtZ/ezZs8jtSO9YEkl+6dKl
np6eWVlZKINkyZcvX+LLhQsXtmnTRlZWtmnTpubm5tggVq+8GJHUMMMTERHR
lwTJPycnB2FGPH+KZK6trT1r1qwbN24gmVdeEikoMjLSwcHByMhIVVW1fv36
YrrIgICAvLw8SdrHh9TU1HPnzk2aNElNTQ0ZHptdtWqVj49PdnZ2TRwiETM8
ERERfVHKy8tTUlIuXbo0Y8YMTU1NJSUlPT29ZcuWId7k5uZWXrKwsDA4OHjr
1q09evQQ00WOHDny0KFDiEYlJSWS3wK8evUqNjbW0dHR2NhYWVlZXl6+b9++
u3fvfvbsWXFx8e/2/nd+fUBUfczwRERE9CUpLS2NiIg4fPiwiYkJso2Kikqv
Xr0Q1IOCghDaKy/58uXLW7duLVq0qE2bNnXq1NHQ0Jg6deqFCxeSkpIqTzWD
PB8aGmpra9uvXz9FRcUGDRpgy6dOnZIMpEFof/0bMcultI+Zvj7M8ERERPTF
QJzOz88PCAjYtm2bgYFB/fr1GzdubGRktHfv3vDwcKRxyZJI2snJyefOnRs/
fjyWkZOT09XVXbp0KVI9sr3kXjo+iAdaN2/erK+vr6Cg0KxZs++///769etY
DKEdXYacnBx8RnbC9hH+meFJCpjhiYiI6Ishppr56aeflixZoqenh8jdvHnz
iRMnOjs7x8fHV56UBmE7Jibm4MGDgwcPVlRUlJeXR+a3trZ++PBh5dv1lUfX
Y4NYUltbe8GCBb6+vtnZ2bm5uZGRkX5+fv7+/ghUSPK/e4cs0UfCDE9ERERf
jNLS0tjY2FOnTk2aNKlFixZI5sg28+bNu3btGrJ95TlksGRISMjOnTu7desm
JyenoqLy3XffHT9+PC4urvKskgjkSOZeXl4ISDo6OugUtG7dev78+R4eHhER
EQEBAdgXNrJ///7bt28nJydjs8zwJAXM8ERERPTFyM/Pf/jwobW1df/+/cXz
p4jo69evv3v3LrJN5XSdl5eHL1euXNm2bdtatWqpqalNmzbtypUriPqVF5Nk
+MWLFyMm1a1bt2nTpmPHjrWzs3N2dsafCxcuxIobN268fv06MjySVU0cN311
mOGJiIjoi4G8ffv2bYQZRBoZGRnEeENDQyTtp0+fFhUVVR7lnpWVhdRtaWnZ
vHlzZHgtLS2s5evri17A77aJUHTnzp01a9Z06tQJGV5RUREfxo0bN2PGjEmT
Jo0aNQof9uzZ4+fnh21WfhiW6ONhhiciIqIvA5J5eno6kvncuXPbtm2roqKi
o6Mzc+ZMFxeX58+fV75D/ubNm5SUFDc3N/y0TZs2qqqqYu6a4ODgt6eLRPgP
CQmxt7cfPnx4s2bN6tWrp6ampqen17dvX3wza9YsBPhbt27Fx8djSfF2Kuke
N32NmOGJiIjoy4BknpGR4e3tvWnTppEjRw4aNMjc3BwB29/f/3d3yPE5NTXV
09PTysrqu+++GzJkiKWl5cmTJ6Oiot4eDFNWVpacnHzjxo0NGzaYmJh069at
S5cu/fr1GzNmzNKlS48ePRoQEIC+Q0lJiWR6SekeN32NmOGrQ7wDWsz4KrXO
tXj3NKeZJSIiqia0mLm5uaGhoa6urojuu3btcnJy8vX1ff78eUFBgbhDLrx6
9erly5chISEXL160t7e3tbVFgH/w4EFmZubbg2GwWayOeI8Yj8i0bt26FStW
IPzjs7u7+7Nnz7Kzs7FBsWU23CQdNZLhP4vfMYkLvKioCBcmOvW4qMW8r5Uf
af+oUIcUFhaihsGuUQaUhEPsiIjoK/HXogLWQkudlZUVHR39+PHjR48eRURE
pKWl5eXllZWVSW7HgWji0cJiyScVIiMj0dwXFxf/YQLHuojxSUlJWPLOnTs+
Pj7+/v5I78nJyaJ38PcLT/RepJ/hRRcV/9qRSF//X2/eRTrvLxbpHdc7Lkz0
0HGdenh4oBcfHh4uOtofuwCiDKhb4uPjHzx44OXlhTKg0kB5UCrpFICIiKgG
/eVffCNOINsgyRdVwAekd/HepcpEDpEsieheWlqKFraK0exYC5sqLCxERsrN
zc3PzxdvdPp7B0r0F0k/w0s6v8jD6enpqb9BNzm9QlollX+KzvLLly9x1aDD
i2J/pF9UifCMtBwYGHjx4kVbW9uVK1cuX7589+7dN2/exPeVXw/x8aAYOD8B
AQGOjo5r165FGWxsbC5cuIBvUAbxyIwUikFERFQj3r6PV81nRcWtwl/+L/H9
219WXlKyTNUbl4yWkc59RaI/UyMZHv1WxPLHjx97enpeunQJ0dTV1dXNze1y
BXyD8HyhwvnfYAH8yMPDw9vbG+k6KioKkR5RVgw/E1v+m5cSVkdvGgceHh7u
7u6+ffv26dOnDx061MDAwMTEZM2aNVeuXElMTJRahn/x4oWvry+KMWbMmH79
+qEkKM+2bdtwKp4+fSreBCeFkhAREUmfuOOHwFBQUJCfn19YWFhaWspx5kQS
NTKWBtdjREQEQvuOHTsWLlw4Y8YMCwuLWbNmza6ADxa/mVEBHywtLefNm7do
0aJVq1bt3Lnz6NGjyPPoBSQlJeHSRpr9m0+bSnoWDx48wMYXLFiAE6Knp6ej
o9OrVy9zc/Pdu3ffvXs3PT1dakNZ8L/g4cOHhw4dwuH37du3ffv2nTp1Qqlw
ihwcHFCY5ORklJkVGhERfXlev35dVFSEdjksLCwkJCQmJiYnJ4e/gyaSqJFn
WtGbDg8PP336NPY1dOhQROU2v0EBdHV1O3bs2L17d4Tn3r1796lgYGCAP3v2
7IlvUNQxY8Yg/NvY2Fy8eBFBNy0t7e88bYoYjCLFxsZev34d3YoJEybo6+uj
MB06dDAyMsKODhw44OPjI3mq/cOejT9TWlqKlO7v73/kyJFly5aZmJh07doV
5wdJftSoUZs3b75y5UpUVBS6MIzxRET0hXn16lVGRgYawRMnThw+fPjq1auI
8fwFNJFEjWR45O3ExEQvL6/t27ebmpq2atVKUVFRtoK8vLy6ujpi6pAhQ5BU
x/5m9OjRxsbGffv2ReDX1NTU0NDQ0dEZMGCAhYXF7t27b926hQ2+/VKGakJP
Pzo6Gt2BpUuXDhw4sHWF/v37W1pa2tnZeXh4hIWFZWVlYfvl5eVSG/yGzgJO
1MuXLyMjI3GADg4O8+bNE8XT0tLq16/fokWLzpw5g/996IBwSB4REX1JSktL
0cAdOXJk9uzZU6ZM2bJly927d/Py8mq6XESfihrJ8EjC+fn5sbGx6FavXbvW
wMBARUXlmwr16tXr2LGjuFoPHDiAi9fR0REdcHy2tbVds2bN5MmTu3fvrqam
pqCgoKys3KZNG2T7zZs3I+WmpaW91+Ph4mkU5GSU5NKlS4jE+vr6jRs3btGi
haGh4YYNG9zc3J49e5aZmSlJ79J8gEXsC0ke9RiSfHh4+OXLlzdt2jRixAj0
enAGunTpgpoNMT4iIqLy+6OJiIg+d7m5uT4+PsuXL0ejr6OjM27cuNOnTycl
JXEeGCKhpt7xJIavhIWFIaWbmZk1bdpUZHhE05EjRyKu48pFwZCuY2JioqKi
IiMjQ0JCvL29nZycFi9e3LdvX5S2Vq1aMjIyTZo0GT58uJ2d3aNHj9A1qH6U
RRkQzuPj49GVWLFiRY8ePRo0aKCqqtqvX7+NGzd6eXmlpqbi/HwK2RhlQElQ
Hl9fX2tr62HDhjVr1gyl7dSp0/z588+fPx8dHf1nU9oSERF9XtDkofU/duyY
qakpmntFRUUk+S1btgQEBOTl5bGxI/q1Rt/T+urVq7i4uDNnzkydOlVTUxMB
HplcW1vb0tLS3d0dfe3S0lJ0t7FYWYWSkpLs7GyE+cuXL69bt27gwIHI22Kt
Nm3azJkzB98j5Va/h45tYi/Xr19fvXo1OgWNK/Tp0wd/9fT0TEtL+9Rqidev
X2dlZfn5+W3fvn3w4MHovCDGo1pbsmQJzlhCQgLOWE2XkYiI6G9BY5eRkXHz
5s2VK1d26dKlTp06aOhbtGgxZcqUU6dORUVFIQ98CrfXiGpWDWb44uLi8PBw
R0dHyX14WVlZPT09XLMoQG5u7ttXqJg9JjExEcF72bJlXbt2lZeXx4oI88OH
D3dwcMCxVDPHYlM5OTnIw5s3b+7fvz/Se6NGjRDgV61adePGDWR7nJmPcNB/
F3oomZmZ3t7e69evR2lVVFQaNmyID+jU3Lp1C5Uen9knIqLPF1rnvLy84ODg
PXv2oGVXU1NDgEdDr6Sk1KNHjxUrViAApKam8uFWohocS4NdBAQEWFtbY9cN
GjTAFaqgoIArdMuWLYGBgYWFhVWUOTIy8uDBgyNGjEDwFiv26tULKz548ADX
fnW65+gLYCNOTk6jRo1SV1fHFnR0dObNm3fp0iX0ET6RITR/CBUXSohyzpkz
B2WuW7cu/scNGzYM1d3Dhw8LCgpquoBERER/hRg4+vz58zNnzsyYMaNt27Zo
48RQ29q1azdp0sTQ0BCxASHhD2/0EX1VairDl5eXZ2Vl3bx5c/ny5Z07dxa3
05WVlQcOHLh79+5nz54hY1exOtZ1c3ObOnWqhoaGuIHfoUOHZcuWYYP40Tvv
RYtBKV5eXujR6+npoYpQVVVFj+DQoUPVv5Nfg4qLi8PCwtCLMTU1bdy4sYyM
TMuWLVHdXbx4MTk5mbfiiYjoc/TmzRuE87t371pZWfXp06d+/frfVIK2XlNT
c/Lkyc7OznFxcbwVT1+5msrwr169Qtq8cOHC9OnTW7Vqhf41Lk8UYOTIkY6O
jrGxsVW/SgnX+E8//TR79mysW6sCeutz5851d3dPSUmpekg8eu7IwKGhoQ4O
DiYmJo0aNUKGb9++/dKlS729vXNycj70sX54OASU886dO6jlunXrhvIrKCj0
7dt3165djx8/LioqqukCEhERvTfEcgSAEydOTJgwoUWLFiIbVIb2Dq3ehg0b
/Pz8pDDol+hTVlMZXjxyfvTo0TFjxqirq4trs1mzZhMnTnRxcUlNTa36edLs
7GwPD485c+Zoa2uLDN+mTZtZs2a5urqia1B1/sdPsf2rV68uXLhQchPeyMho
3759OBV/Zxg8yozuw88VsJdqTiYvJpDE8mJF1GBY8Z2vncXy8fHxZ86cGT9+
PE6gjIwMTgV6MdeuXUtPT+fUW0RE9HlBq4fG3dfXd+3atd27d69Xr943f0RE
BWdn5+fPn0vtzelEn6CayvDFxcVPnz7ds2ePoaGhZHoZLS2tmTNnIoXiKq56
9RcvXly5cmXGjBliQht01cVo9ndOTYMqIi8vLygoyMbGZujQodg10m+rVq2w
X3d3978wF42YxR17LCwszMrKSkhIiIyMFLNiYmv5+fnI5H+2TXyP849TjTLH
xcVFRUWhX5OUlJSTk4Pvqy4JdooV79y5s2LFig4dOqAn0qBBA/RE8L/yyZMn
fHkrERF9XkpKSiIiIhwdHUeNGoWgLisrKycnJy8vX6cCPigoKOAbFRWV3r17
W1lZIau8fPmSw0fpq1UjGV7kz/v372/ZssXAwEAMeEOGRw5funSpj49P1Q9m
YnWEXsktaKyLi7pTp05Is7du3UK8r+KKRthOTEw8f/789OnTW7dujQCPaqFH
jx4bN25Eef7CC+BQmNLS0szMzGfPnnl6ejo7Ox88eNDBweH48eMeHh7op2Rk
ZGCB391XF/fecZjI/AEBAeiPYPnDhw/jzxs3boSHh+P8vLNeQnUXGhqKfhA6
Iw0bNkQV165duzlz5ojHcjlQkIiIPhdihO21a9cWL17coUMHBPUGDRpoVFBV
VcVnpHptbe3mzZs3atSoZcuWo0eP3r9/P+9Z0desRjK85JHS5cuXd+nSRTx1
jggq3uAQFBRUxQOt4s2qyK729vaDBw9WVlYWb3dFX2D79u1Yt+rXPCFOh4SE
7Nq1a8CAAaLv0LhxY1NTU+TnyMjIv/A0K1ZJSkry9vbet2/fokWLxo4da2Rk
ZGhoOGbMGPRHjh49iiKhW4HaqXKpUOGgnDjzbm5uKPbMmTO/++67ESNGTJo0
CWcAfYH09PR3Znik9Pj4+NOnT5ubm6NCQ38EtRyOa+fOncHBwe/1uisiIqKa
gvYuJyfH399fvP1EXV0dib1bt25oTHv16qWpqYm/Ii0MHz582LBhenp6TZo0
0dXVtbCwcHFxQTv4ac4FTfSx1UiGLy8vT01NdXd3nz17NvaI8Iks3bBhQ2Nj
YwcHh4iIiCpGuOFHaWlpHh4eS5YswYUsJycnHoZFBnZ0dIyKiqr6Wkay9fX1
xbrt2rWTlZXFrrGRhQsXXr9+/S8MI8e+EhMTf/rpJwTv0aNHd+7cWdwiQJZW
U1PT19e3tLQ8deoUegdFRUWVE3VhYWF4eDjiN3bdr18/VFA4fFVVVVRKM2bM
OH/+fHWml8ECmZmZ2PuyZcvEWzDEuKA5c+aIUfH8DSMREX36SktL0XwfO3Zs
0qRJaMUQ0RHdZ82atXz58jFjxiAnoJVEtl+6dOm6devMzMy0tLTQYvbs2VM8
3Jqbm1vTR0BUA2okw4vnMZFgJ0+eLBnQjssWfWpXV9eUlJQqfi9WUFDw6NEj
Ozu7ESNGNG7cuPJ7Wq9cufLOAe1iUkpzc3N06rGiiorK0KFDbW1t/8KNa9Gb
uHXr1tatW0eNGoUUjbOHigUZXrxUTllZuU+fPqhhcD5zcnLExlE85HlUVi4u
LvPnz+/evTsqIsmj9y1atPj+++8vXbqEBP7OXw6KF2GIOfYlv5LAEZmYmDg5
OcXExPDWBBERffqys7O9vb1XrVqlr6+PVqxt27bTp093cHA4fPgwkny7du3Q
OKJpQ9N/7ty5bdu29evXr0GDBurq6kj4J0+efOdcdkRfpBrJ8NgpQiyuze++
+w7dbfGSJqRZKysrf3//KnZdVlaWkJCAS3jmzJk6OjqysrIitaLwu3btCgoK
qnpA++vXrxMTE48fPz5y5EishZjdvHnzadOmnT9/Hn2K6tcA4iFW1Dn3799H
/h8/fvyAAQMMDQ0nTpyIXgnidMuWLUWMRw8FmVzcVxeZvKSkBOn6woULixYt
6tWrF+olnAF0RpDAUaTOnTsvX77c19e3Om+vEMOKIiMjjx07hjKId93Kycn1
7t17586dDx8+rOI9WURERJ8CNL7R0dGOjo6IBGpqamgKBw0aZGNjc/v27StX
rixYsADNfbNmzfBTNN9o6C9fvoxgj3ZWUVGxU6dO69ev9/Pz+wuPsxF97mok
wyN5hoSE/Pjjj9gprlYkz0aNGg0fPvzgwYNVDIZBgE9LS/Py8lq9enWPHj3E
rFNYHeF/6dKluNLF+1Wr2K94wevevXsRueXl5ZGx0btfsWKFj48PAnn1b8KL
51jj4uIQxRcvXmxiYoLovmXLljNnzri4uGzduhXHgkQt7vMj2+/fvx/HhR6E
eBoXRV2yZAmStra2NkK7sbHx2LFjhw4dilJNmTIFJyE8PLw6I/NFVwLn5Pr1
6/PmzWvdurX4rYSenh4Oytvb+53T+xAREdWs3NxcxHW04+3bt0cs19TUtLS0
dHd3R1OIFh8Zvm3bturq6mhqT58+jZb36dOnSPhoQxEDmjRpMm7cuBMnTsTG
xnImB/ra1EiGz8/Pv3fv3oYNGxC/FRQUkDxxzU6dOhWRGBFXjOJGQH3z5o2Y
OL24uBjXOK5cT09PRGUUFZlfVlZWVVW1T58+SNHnzp2LiIh458PphYWFT548
2blzJ/YrW6Fr166I3OjXv9cta/GWKOwRiX3t2rUogJ2dna+vLzoRz58/v3r1
Kr7p1KmTnJxcnTp1unXrhl2gz4JYXlBQ4O/vv3HjRsR1BHj8aNasWfb29seP
H8cWtm3b5uDggA4FYnk1R+aL4TT3799HMTp27Fi7dm1keGx59uzZ6ClUZ0AO
ERFRjRC/TUZjeuDAASMjI7TpSkpKBgYGtra2aDSRB7y9vcUdKmT4kSNHIsOj
fczIyHBzc5syZYqGhgZifJcuXVauXIm0j+9/N30E0ZdN+hkeqfLFixc//fTT
/PnzxQOtYkA7+t0XL15EBv5vhZycHCyGSxLBGJ1xPz+/M2fOIKkOHTq0WbNm
6Kqrqan1799/xYoVrq6ukZGRCPBVP8KJ/WKz6DusW7euQ4cO2G/dunVFXYFO
/XvNSCOqnfj4+Nu3b588eRK1CjablZWFXeD7x48f79q1a9CgQaiLEKpxjEuX
Lr17925mZibKeejQoVGjRrVt2xaRe8aMGSdOnMDy4sbCgwcPHj16hONF1K/+
46jY47Nnz9Ax6dmzJ7oM6BA1b97c3Nwc/YuEhAS+7ImIiD5BaEnLyspSUlKu
Xr2KoI5mEY0m4vqsWbOuXbuGFhMxAI3s3LlzRYYfMWLEqVOnkOGLi4vRblpb
W6OdRW5BGDA0NESzGxAQUJ1hqERfDOlneKTKpKSks2fPTpw4EWlc8kDr+PHj
EadxLfv4+OCy9fT0vHHjhru7O6L7/v37N2zYMHXqVIR2bW1trNW+fXsTE5NN
mzZdv34dsR9X9DvfiIT9ok64efPmokWLUFcgw6O6wFGL17O+1+/gsDV09rOz
s5G9Q0NDkcwlk9Ljz9jY2KNHj44ePRrnUzLk/ty5c/fv3z9//vycOXO6devW
qVOnyZMnYzGsjsSOsuEQcM7RE0Emx8bFwJvqFAYlj4qKwlHgWHBEOJ+o0MzM
zJycnKKjo/lYKxERfYLQzL18+dLPz++HH35A496oUSMNDQ207GjOwsPD0RSi
TfTy8po9e7Ykwx8/fhyZX7TmHh4ey5Yt09fXb9iwYcuWLceNG3fs2LGYmBg+
3EpfD+ln+NLS0oiICAcHB3SccemJDN+kSZOePXsi1WPvK1asWLp06YIFCxB3
Z8yYgS+HDx/ep08f5N4OHTr06NED1/jixYuxBV9fX3QHsMHqPP6JI01ISLhw
4cL06dNbtGiBnYrZLA8fPoys+74ZHl0GrILgXVhYiD8llQYqJRQJWf37779H
esdeVFVVjYyMNm/ejJOM48J5FkeK8j958gTnWVJ48R4osfHfvROqCtg1ejHo
DuC0oA4UDxeMHDkS2w8LC6tipn0iIqKaIuZkOHLkiJmZmaamphgcu379evEw
FxrB3NzcmzdvSjI8kgBSenJysriBj4bb2dl58uTJaNDr16/fsWNHhAcpvGWe
6NMh/Qyfn58fHByMfnevXr3EYHgZGRlcvNg1rt+hQ4cOGTJkwIAByOpI7G3a
tMHlqaam1rRpUz09PXTDlyxZgnR648aN0NBQ9MSrOQZGjGDHkSLrjh07Fl2G
WrVq4XhHjRp14sSJuLi49+q5//IWyY9Q7Yj7A+iDoPA4NBwjSo4dIbfj6Hr3
7j1u3Ljdu3c/ePAA1dTbY13e3mbV0GtAnXbmzJkJEyaIqWlUVFRwDvfs2RMS
EoKjrv5xERERSQHauJcvXyKuL126FE2kkpJSq1atpk2bdvbs2efPn4uWEU2k
p6fnnDlz0JiidRMZPikpSbSPBQUFyBLbt29HlsDqjRo1MjU1PXny5HvNMkf0
WZNyhhevJfLy8sJlq6urK97upKioqKWlhXCLKxRZ18TEZPDgwd26dWvZsiU6
1+I5TVye/fv3X7Vqlaurq0jv6MJX/4FN8V7Ux48f29vbGxsbN2zYENtE1wBx
+vTp0wkJCR/wdUi5ubl+fn7r168Xj7ViR+ihtG7dun379l26dBk5cuS2bdtw
hiXDb/4m1Gbp6ek4Laj9NDU1sbt69eqhE2Rtbc3pJYmI6BMkpok7dOgQWuQG
DRqg2erXr9/OnTsDAwPRWItlEPJ/+umnP8vwaNbT0tIuXrwoHm5VUFDo2LHj
unXr7t69m5OTw/kc6Gsg5QyP3cXGxp45c8bc3LxFixbixUbI0tj7ggULduzY
YWdnZ2tru3nz5vnz5w8bNkxbW7tu3bpYBjEYyyD9Ih6L37K9137FA60BAQGo
IrAdZWVlZF3UCRMnTkSvH3XCB8zwYvYbHAU6HWKAOroqqKBQySBar1mzxsPD
o/ozz1QHejRXrlyxtLRs1aoVjgtVmYGBAc5V5cqQiIjoU4AGNz09/caNG4sW
LULqQCuvqalpYWHh5uaWnJwsuYtedYb/teJWPJq5LVu29O7dG816kyZNTE1N
0S8QD5oxxtMXT5oZHtedeMvqnj17kM/F4G0xcwsu0tOnT+NiDA8PDwsLCw4O
vn79+o8//jh+/PjWrVvjAldUVEQXe968eeh0x8fHv+80sLiW0TFH/kfvoG/f
vkjUyLoI1ZMnTz537hwqjQ+Y4UU/5cSJE2ZmZmKWeBwm9ojyz507V8y982Ef
NX3x4gUqQ/R62rZti/OJ09WrVy9Ua/fv32eGJyKiT4e4pYbmfteuXQgeDRo0
EC91srW1ffz4ceXfHb8zw4vXPp49e3batGmICvXr19fV1cXyFy5ciIuLe6/p
5og+R9LM8OIhdB8fn7Vr10pe0oTAic9bt24NCAhAzMYliSLhKk5NTb179y6u
caR9dK5lZWXFcJpNmzbduXPnvV7J9GtFpYFVcFwbNmzo2bOngoKCmDHG3Nwc
oTolJeUDZnhxh8HDw2PhwoXt2rWTk5PDYeIQcCB2dnYhISE4ug87+RXO6s2b
NxcvXozdycjI1KlTp3v37hs3brx37x4zPBERfSLEzMwxMTHOzs5of7W0tJSU
lBC80Vyi0czIyKh88/ydGR4f8vLygoODd+/ejZ+qq6ujR4Amft26db6+vlid
80zSl02aGb68vBzJ/PLly3PnzpWEW3ScBw8e7ODggIu6cpAWbyC9du0aytOp
UydEfaTTZs2amZmZnThx4n1nTRQZHhf1+vXr0WWQl5cX86hPnTrV1dUVpfqw
v3RDrYIuyebNm0V/QbzEasqUKWLczgefsx2H5uXlhRMlMjzOFTM8ERF9asRs
M2ibtm7d2rdv30aNGqFxRLN+5MiRyMjI302k9s4M/2tFVEDy9/b2trKyEiNq
kOTHjRuHPkJiYiKH09CXTZoZHvuKi4sTk0GJpy8RbrHT0aNH48uUlJTfLY/L
+enTpyibsbGxqqqquGmPVIxr//79+5VnZXwnSYaX3IfH1jQ0NCT34T/slS4Z
pCfZl5aWFvoLYtzOB8/woqJbtGiRjo6OyPDop4gMj97Eh90XERHRX4OmVkxH
s27duv79+yNyGBkZ7dixw9/fH230734hXp378GLiaHzp7u4+e/ZsXV3dli1b
mpqaOjo6xsbGMsPTl02aGb64uDg8PPzAgQMmJiZqamrigVbxCqQrV668ePHi
d8vj6hNzrYsZV8TgecRUhNXr16+npqZWPwyL8fB3797dtGmTgYGBoqIiehDN
mjX7GOPhX716hU4BjmjevHkoraysLEqOfY0ZM+bo0aMxMTEfdjA8arCsrCyc
EOwO//vEeHj0HXCkzPBERPTpEG3xgwcP7O3tZ86cOWnSpI0bN3p4eKAVRsv4
u/ty1bkPL5SUlISFhR06dOj7778fOXIkQsKFCxd4H56+eNLM8AUFBQ8fPty1
a9egQYMaNGggJmxBysUefXx8/nCP6Jjfvn172bJlkokokfmnTJni7OyMLnb1
n1gRD9Hcv3//hx9+GDBgQP369UWG/+Dz0ogb/gjPOExDQ8MmTZqIrkqjRo2G
Dh1qZ2f39OnTDztnO2ozybw0rVu3RoaXl5fv1avX1q1bUU9yLA0REX0i0EQW
Fhai+b5169aJEyecnJw8PT3xV3z59psNq5/hxWzzAQEBJ0+e3LdvH5r14ODg
931ujuizI7UMj0sJ2/Tz87OysurRo4eioiKSrZKSUu/evZE2ke2LioreXgux
PygoaNu2bZIXQqmqqo4YMWL//v2hoaEIw9W8QrGYeLfUjz/+OGTIEPQgkOHV
1dXNzMxOnz6N3voHGd8iJt558uTJoUOHzM3NO3TogNKKKeLRaxBzxSBXf9h7
42J++EuXLk2fPr1ly5bYF85t3759t2/fjlOH8nzAfREREf1l4hXnaARTUlKi
oqIiIyNTU1MR4NEEv/1yw+pn+F8rXgGflZUVHR0dFhaGTgE+V+cd7kSfNWlm
+BcvXty8eRPbb9++vaysrLgTPmbMmCNHjuC6+8PpInENhoeHOzg4GBkZiVv3
9erV69+//44dOxDIqz/BCxbDws+ePcOmTExMcKSV39P6/PnzD/JaN/QpIiIi
sMHZs2ejkJ06ddLV1dXQ0ECoFm9rXbJkya1bt3AePmDFgioxOTnZxcVl0qRJ
OJ84LvSMBg4caGNj8/jx4z/sGREREUkf2j60WUjsaPFLKuCDuAP/NzO86B1g
g2iIkRzQpnMgDX3xpJbhxSvV3NzcLCwstLS0EDXl5OQQaxctWnTt2rX09PQ/
vNxwpcfHx58+fXr8+PFiCH2dOnW6du26evVqX1/f3Nzcal6kYj4r9BROnTol
ybroFKBOcHR0/LMexHvBFlDU8+fPL1iwACezX79+6J5MnDgRYV5dXR0HK6ay
vHDhwp8N3Xm7BqsObAr7Rc1mamqK/4M4RSoqKoaGhvb29uizfNhxO0RERNLx
Xhme6CsktQyPNJ6QkIAIbWZmJtJ4/fr1BwwYsGPHjsDAwD8bXoJLNSMj4+rV
qzNnzkTyr127NrI3LudZs2ZdunTpvR5rlTxqigqhVatW2JSSkhKOeu/evWFh
YdUZWv/LHxE/QpDOzMz09PRcsWIFDqpHjx7oKWzfvt3Gxmb69Ok4qzIyMsrK
yojWBw4ciIiIkNz2xxawbnkFfInPb48JfOdxoQ+yf//+wYMH45TixDZu3Pi7
7747dOgQdvRhn58lIiKSDmZ4oqpJLcOLHe3bt8/IyEhFRUW89ghR8/Dhw5GR
kVVE6JycHG9v7yVLlrRv315MKY8ugImJiYODQ3h4+O+mk62CZHpJxGxdXV0x
f0ufPn0Qs0NCQqq5HWwEmRnHIn4JKH5bh+D94sULPz+/H374YciQIR07dkRV
Y21tffPmTXQZVq9e3aVLF2R4WVnZrl27bt68OSgoSHJ7HJvKzc1NT09HVwUf
sE1s7b0qKJy60NDQXbt29e7dG0ck5sCZMGGCs7PzhxojREREJGXM8ERVk1qG
LygouH///saNGyWvWGrRooV47VHVj5Tm5eVhxQ0bNnTv3l081qqoqNitW7e1
a9feuXPnvcqZn5+P/IwUjSwtU0FfXx/BOzg4uJrjxlHOwsLCzMzMuLi42NjY
1NRUVDJpaWn+/v62trbokujp6fXr12/VqlVeXl7x8fEBAQHigdw6deqg5K1a
tZo7d66npyfiutga0jv2jm/QuYiIiEAvA6n7vSooHBT2gvPTuXNnMXWPlpaW
hYWFm5vbB393FRERkXQwwxNVTToZXsyd4u7ujmzZunVrETW1tbVnzpx56dIl
ZOAqoibS9ePHj62trQcOHCgea61du7bI/+fPn6/8eqZ3jicvKSkJDQ1F2DYw
MECorlWrlq6uLvI2jjcnJ6c6B1JWVpaRkfHo0aMrV66cO3fu6tWr3t7e165d
27Vrl5mZWadOndDRsLS0RMfk+fPnSNfYnZ2dHc6tkpKSeKGVqakpaiF0AYqL
i9EXuHv3roODA7o2e/fuRYzHqXivO+evX79GecQLnvD/rlYFMV3nzZs3P+zD
s0RERFLDDE9UNelkeORVpFl7e/uhQ4eKN64ihyPMI+66ublJMvyfTRiFEv7u
zVBiLH3lqVfE0+5VX9qIx7GxsYcOHUIxxBTxmpqaYmg9qoV33gDHT3Eg0dHR
rq6uGzZsmDt37uLFi9esWbNw4UJjY+P27dt37Nhx0qRJ2L54mLS8vBxZHXXO
6NGjGzdujGLLy8sj5K9btw71EpZBaEfCnzZtGvI/Nujp6fleI/wlD+o6Ozuj
R4N+jZhyv2vXrlZWVv7+/h9jkn8iIiIpYIYnqtrHzvCvX79GxkZyRu6dPXs2
ti/GtCM/N2/efPz48U5OTihAQUGBGFv+9r10Md/LmTNnEFMRubGi6AJoa2tP
nz4d30dGRubl5SHqiwlmqygMfoqQ7OLigswsQrWYbX7v3r1Pnjx550yV+Cl2
FBQUJIbNILEjt3fu3Lldu3Y4FnRJ0MvYs2cPFpCcvfT09CtXruDAW7VqJXof
zZo1Q+BfvXo1OiAI8xMmTMCZR3mwzYCAgJycnOqPfqlcHkNDQ9E5UlBQwAY5
KQ0REX3WmOGJqvZRMzwCfH5+fnR09OXLl5FaDQwMxGAYAZ/79u2L793d3VEG
XK0ozNv30pHtMzIybty4sWjRIj09PTGwHJSVlbt3744vnZ2dHz58iHCOzsI7
AzBCMuoEEarRHcDWunTpsnz5ck9Pz8zMzKrf1oqfZmVleXl5rVy5EmspKiqi
KyErK4sPGhoaQ4YM2bJly507d168eCHZDjJ2YGDgtm3bcKRi0hjsETFeX1+/
f//+OCF9+vQxNTXduHHjzZs3U1JS3n7ZdNXlQZmxIsrTrVs3eXl5HJGamtqk
SZPQT/lQL64iIiKSPmZ4oqp91AxfWlqanJzs7e1tbW09ZswYHR0dVVXV+hWQ
wBs3btyxY8fx48fv2LEDER1RH4H/7RSNb1CYgIAAbMTIyAhpuV69eojNDRs2
bN26taGhIRL46dOnHz9+nJ2d/c7Uipz/4MGDDRs2iNCLUI0Njhs37vjx47Gx
sVXPxIiNo6dw9epV0ZsQk8BgI5qamkOHDsU2PTw8sEDlAe3YYHx8/IULF1AL
de3aFWXGWgoKCvjQvHnzDh06jBw5Eiteu3YtISGhpKTkvaqmsrIyBPVz585N
nz5dPGWALXfu3HnVqlW+vr58zTQREX2+mOGJqvbxMrx4NWpUVJSbm5uVlZWZ
mdmAAQN69+5tYGDQ9zdDhgyZMGHCmjVrEMKfPHkiQvjvLk/JKHQk4RUrViD0
9unTp2fPnthUv379cFHjAt+7d++dO3fS0tLe+aomLBAZGXno0CFTU1PJNPXY
jnjxa0FBQRXrIpwjoqNKQepGaMe5QsUipoLfuXOnp6cncvjvJslE4XEmcWio
ecS7n9q3b6+trS1WRP9l69at169fR85/3wD/a0UXKSIiYv/+/SNGjECHSFZW
Fv0R9JUOHz6M7zmQhoiIPl/M8ERV+9gZPi4u7tatW0eOHEFI3rx585YtW7Zt
27ajwg8//IC/bt++/cCBA8ixKEZubu4fjmlHeMa1jCR86dIlxHWsguiLdTdV
sLW1PXfuXFBQUEZGxjsndRHjYW7evInugL6+voKCgoyMjI6OzsKFCz08PPCj
KkbjoGwoBqK+s7MzeiXz589ftGgRioG/BgQEoAeBUP1nhX/69CkKb2Njs3Tp
0nnz5mF3GzdudHJyunv3bnJy8h+u+E44vYGBgWK6znoV0LVZv369t7d35fE8
REREnx1meKKqfdQMj2iKMBkdHf3o0aMHFZA5kYHx14cPHyJ145v79+/jQ1RU
VGZmZlFR0R/eh0euRjlzcnLi4+OfPXuG1bERbAqr37t3D/k5NDQUSbigoOCd
Y2nEXC7YHaqCiRMntmjRonbt2mpqaqNHj0aijo2N/bNegHihKkqYmpqKQO7r
64vM7+Xlhb2jn4Leh5jW5u1ncvFX/AjnMyEhASX38fHx9PS8ffs2VkQxcH7e
awy8BM4JztiVK1csLCy0tLRkZWXV1dUnTJhw6tSpmJiYv9YpICIi+kQwwxNV
7aNmeIReBOb8/Py8vLyCCoWFhYjBxcXFRRXwV/wU+8KPEDslU9O8vSmR5MvK
yrDB4gqFFSQbl7w19Z1XN5ZB5Pbz89u8ebOBgYG4g929e/dNmzYhV//ZcBpR
AOxCHFF2djbiN/7E8tUJ4SLJ45Cxa9RL+BOFx4rv+1ZWCayOroSdnd2gQYOU
lJSQ4Tt27LhmzZo7d+5g46ziiIjos8YMT1S1j/pMq8i91ZksUbLkO9/TVPVG
qrku4nR8fLyLi8v333/fokULOTk5DQ0Nc3PzCxcuiIni/2zjf6d4H5CYbxOl
FTfha9euraqqOnLkyMOHD0dFRb3zoQAiIqJPHDM8UdWk846n6vubIbma64qZ
1QMCArZv325gYKCkpCQGk2/cuBHH/oeDyT+dDC+mlLx169batWu7d++uqKio
oKCgr6+/evXq27dvo9Kr/gzzREREnyZmeKKqfWoZ/m+q/qX96tUrVAVubm6z
Z89u164dMry6uvrIkSN3794dGBiYm5v7uyT8iWR4lCo/Pz84ONjW1nbYsGH4
X4YAj/9rM2fOdHFxeef0mERERJ8FZniiqn1hGf69FBYWhoaGHjp0aPz48dra
2kpKSlpaWuPGjTt48ODTp0+rnmeyphQVFUVGRp44cWLy5MkoLQK8KDOOAseC
MrNyIyKiLwAzPFHVvuYM//r16+zs7MDAQBz+2LFjEYaVlZVRV0yZMgUVBSJx
fn7+pzMuBaXNy8sLDw8/c+aMpaWlnp6eioqKhobGqFGj7Ozs/vB3B0RERJ8p
Zniiqn3NGV7MFYNa4sGDB/b29mPGjEGMV1VV1dXVnTZtmqOjY1BQUGZmZmlp
aeVsLP3aQ0ytmZGRgXKiVDNnzuzcuXOTJk1atmw5YsQIGxsbPz+/rKysd86N
T0RE9Llghieq2lee4X+teHMTAvC9e/f27NkzduzYdu3aNW/eHCF50qRJiMeo
QCIiIrBAUVERQvLr16+ldq9bMpUl6rGoqCiUxNraesKECR07dtTQ0NDR0Rk1
ahS+8fX1TU9Pl8xOL52yERERfVTM8ERV+5ozvIR4eev9+/f37ds3ffr0Xr16
tW3btkOHDsbGxkuWLDl8+PCtW7dwlrAMErXU3n9aVlaWk5MTHR2NlO7k5LR8
+XKUR1dXt2XLll27djU3N8f/NX9//+q8nZaIiOjzwgxPVDVmeEEMqnny5ImL
i8vatWtNTU319fXbt2+PPG9mZrZmzRpnZ+dHjx5lZ2e/81WwH0phYWFERISr
q+vGjRsnTJhgYGCAbkWXLl2GDRu2bNmyU6dOoTwos9TKQ0REJDXM8ERVY4YX
xMCV/Pz8+Ph4X1/fAwcOLFiwwNjYuEePHj179kSkt7KyunHjRmpqqtRueqO/
4O/vb2Njg05EzwojRoyYP38+/md5eXnFxMTk5eUhwHMIDRERfXmY4Ymqxgwv
SOZ+Lysre/HixbNnz9zc3Hbt2oXaY9y4cebm5ps2bbp+/XpycrJ03oKKkqD6
8vPzs7W1nT59+tixY2fPno3yoFRPnjzJyMgoKSkRI/NZmxER0ZeHGZ6oaszw
b0M2LioqSklJCQ4ORmY+ePDgvn37zp49GxAQkJmZKZ378OJNsmFhYSiAQwVX
V9egoCB0IlA2ziFJRERfNmZ4oqoxw/+Z8vLygoKC1NTUyMjIZ8+e4U98xjfS
GX+OOqq0tDQrKys6Ohp7j4iIQJ8iPz+fo9+JiOhrwAxPVDVm+CqIQfLI0sUV
8EFMLymFXaOOwo7wfwf7LSoqErtmxUVERF8JZniiqjHDV9MvlUh5j9LZHRER
0aeDGZ6oaszwRERE9KkRGd7S0lJbW7tJkybDhg07evQoMzyRBDM8ERERfWqQ
4T08PCwsLDQ1NVVVVQ0NDR0dHRMTE5nhiQRmeCIiIvrUSDJ8y5YtJRk+ISGB
M7MRCczwRERE9KnJzs728vJavHhxly5d2rZta2ZmdurUqeTkZGZ4IoEZnoiI
iD41+fn5gYGBdnZ206ZNmzBhwvr16z09PV++fFnT5SL6VDDDExER0aempKQk
ISHB29v7xIkTjo6Oly9fDg8PLywsFOPhOSqeiBmevmCo5N9UqOmCEBHRu4lK
u7y8vKysrLS0NC8vLzU1NTo6OjIyEnk+KysrNzc3p0J+fr54c0p5hVe/wWdR
54vXrFT8qEx8ydhPXxhmePp8Sap6kNTbku9RvRcWFuJfMlqBoqIisYyktq+8
/K8Vtb3kp6zqiYikQ9S9In6jlkZdnZ2dnZyc/Pz5c4T2tLQ0/LWgoEBU5omJ
iY8ePfL19fXx8QkKCoqKikpISEyqgIXj4+PxJ9Z98eIFEj7WwrqpqSmJiQkp
KckvX77EN8g84l2NrOTpC8AMT58Xkc/x7xZVek5OTmpq6vMKqLdRXRdVwPcp
KSmo3lHb37t378GDB8+ePYuLi0v8jajns7KysBHxHt7c3Nz09HR8iQ2Kqh7f
o0Hh63GJiD44cZsFNS3qW1S8qJ9jY2OjoqOfPn2KBHLp0qXTp0+7uLhcv34d
FXhERER0dDTq88uXL+/Zs2fNmjWrVq2ytrY+etTp7FmX8+cvnDt3/syZM87O
zvjT1dX11q1bgYGBwcHBd+7cuXLlyrlz59zc3Ly9vR8+fIhNYV+o59FeiPof
9TwjPX2mmOHpUya5045/qEja+GeZkZGBBB4ZGYn6HP9QUT+j0kZtjzrfx8cH
X4aEhPj5+bm7ux89etTGxmbz5s3btm3bt2/fqVOnXCqcPXtWUs+jkg8LC0Or
gVWuXbt28eJFtBHYDqp6XBdoNeLj4xH18/PzS0pKJDdwavqsEBF9TiQjZFCF
oibPyclJSkpCHRsUFHT79m1UvCdPnnRycjpy5AjSiJWV1dy5c83Nzb///vtF
ixahAj948ICjo+OPP/64cOHC4cOHd+/eXV9fH6Fl7FizqVO/nz59xrRp06dO
nTplyhSsZWlpiYS/Y8cO1P8bN27EKlhgzpy5a9euxRYOHjyIfSHSi3oe9T/6
DmlpaXl5eSLM8/ew9BlhhqdPiqjqxSDG0tLS3Nzc5ORkZGn8K0U4v3fv3vXr
15HADx8+bGtri6p+wYIFUyvMmTNn/fr1qKL37NmzadOm+fPnjxs3bsiQIQYG
BgMGDBg5cuTEiRPFkqjk8Sfq+dWrV+/atWv//v3494+oj8Zi5syZ8+bNW7du
HSr/AwcOoBeAwP/TTz8FBAQg56MMz58/z8zMLCwsREvEYfZERFUQI9IRM5CQ
s7KyUlJS4uPjEZuRMc6fP486Fvl82bJl02fMQHU9atSo70xMDA0Ne/Xq1U5H
p2XLllpaWnrt2/c1MDA2HjZyxIhBAwfp6ek1adJEQUGhbl35+vWVmzRRb94c
C7bS0sJ/Wi3/l1bbtv/o2rVr//79Bw4c1KtX7/bt27du3VpHpx2SP3LOiBEj
sC9U9StXrty+fTsq/2PHjl25ciUwMDAuLg5h/sWLF+L3sBxyQ58+Znj6FIiq
XjzBhKoeFWlSUlJUVNT9+/cvXbqExI5/osjnCO0I50jjJiYmgwcP7tmzp66u
bqtW/1t7t2vXrkePHoMGDcL3vXv3xvfNmzdXVVWtj4peWRn/tps2bYpvWrRo
oampiYq+bdu2qOexvLGxMVoNrILWoU2bNmI7uByGDx9uamo6efLkxYsXb9my
BV2Gffv2OTs7e3l5oTeBligjIwNdDDHSnjfniYgk3rx5g/ocQQKVeXR09IMH
D27c8EBuP3HiBCrzNWvWTp1qPmzYMFS8HTp0QB3eVF298bffNlJVVa5fX0Fe
XkZG5ptvvqn1zTdyMjL1FBUaNlBRbdiwvlJ9WVm5byqRkamNJWvVql2x7P//
r1YtGTm5OoqK9RQVlerWVZCRka1duzZWVFBQVFZWUVVtpK6urq2t3alTJ+wd
Vf3o0aPnzp2LPO/k5ITmBjV8cHBwREREYmJiZmYmmqSSkhLetKFPEzM81SwR
3fHvLTU1FdUmQruHh4erq+vp06cPHTqE8GxhYYE4PXDgwH79+nXr1g3/RJs1
a9awYUMlJSX5iqoeVXZFZS5Tt27dehXwPSrtylU9lvl/7J0HPNXfG8f/9t57
E7JnSiGyooRIi1RKRiotDaVISnuhUvbes7SnNEmopGRdW2VLuP6Pe3Lz69ev
3yyq83mdVy9d33t97/d8z3Pez/N9znOoSUIHo1doaGjgYDY2NoB89FEkU0/N
wMAAr7Czs4MLAH8LUT38dSMjo7lz565du/bgwYPh4eHp6ekwUgoKCmCGqqmp
Qdn4OH8eCwvrlxVKlXn79i3Y8+Li4lu3boGdBDb29d3l5rbS1tYWgBkMqbqa
mpioKJhxMLa0NDRDlpfiI3+PsNqk/1JQ/Y8Cfks5dAgFJcmSUzIy0vPysktI
8ElL84uKgp1mpKenJh30P9TgfaT/kj6A4n+faYjyqahoaemA6llYWHh5+caP
l9HW1rG0tFyyZMm6dev27NkDs09sbGxOTg5MSY8fPy4rK6uvr+/o6Ojr6xvt
a4yF9UmY4bFGRQMDA729vW1tbXV1dYDuYOpTUlJOnToF0L5q1Sp7e3sbG5uZ
M2dOnjx53LhxYKOB2BkZGYHSgbEpkWkeYZApfysKkuAHMNQA51xcXKKiolJS
UhISEry8vPBRQO/oMHQMonf0rt9be/iL8HfhrwPtA9IrKSnBYIHTW7FixZYt
Ww4cOICiN5cvX3706NGrV6+ampowzGNhYf06AnsOFg/seVVVFVqUmpSUdOLE
ie3bt7u4uIC11NWdKi8vJyIiwsPDw8rKQkdH+1mYhYqGhomVlYOXl0tAkItf
gJOPn0dImF9MgldUgp1XkJGNg4mVhZOLXViYV0ZWeJKm7KxZk5cuNXJ2Nl60
aKqxsbK6usT48QKSkrySknxSUnzwL2rjxvGKifHw8bGzsg5NIExM9MzM4DfQ
kML8I+P51IyMzDw8cLC4srKynp6ehYXF4sX2a9e6w5R06NChkJCQc+fOwVer
ra1FxW3ws1essSDM8FjfU8jUA+IC6ALu3r9/PzMz8+TJk2DqHR0dLS0ttbW1
5eXlAbn5+flRlOZzU09FxcrKysfHJzAsOFhSUhIQXfJ3gvtZVVXV2NjYzs7O
ycnJwcEBLLOWlpaCgoK0tPTvj4cpBkYBisAD7cN0w8LCAgw/8gRoaWnhBOD0
4BM0NDSMjIzmzJmzfPlyDw+P/fv3R0REXLhwIT8/v6Ki4s2bNzC+8BNYLCys
n1KoLGR3d/fbt29fv36dl5eXkJBw+PBhMIZLliwxNTWdNGmSrKyskKAg2Ewa
Gur/DcdIKCgpaejomdnZOXj5OAWEeITFReUUVHX0dC2tDefZTrOer2s513D+
ItPFjoYLlqgbzBgnryIlIz1lsspcG/3Vq2f7+Cw+dXJ1cvLW7Oxt8fEbjx1b
vm2bzZo1Zq6upq6uM6CtXGkGzc0NXpm5bJmRldUUPT1FTU1ZHR0FXV2liROl
AfgFBTm5ucHA09PRUY2MCYGFh1eB5yUkJJSU4F2T9fUNrKysV61aBV8tLS3t
3r17L168qKurA5+lt7cXW3isURRmeKxvLbKdb21tbWhoKC8vLygoANANCwvz
8/NzcXExNzcHUw9IDGSOguSfQTs9PT3KaRcWFpaTk9PT07O2tp4/f74NSfb2
9s7Ozit/K1dXV/hkNze3zZs3HzlyJC4uLisrKzU1NTg42NfXd8OGDWCQP3sL
fMiiRYvMzMwMDQ1h9rGysgKfAv4WAL+goCAbGxs4FFQjwjfgXMCJAfDDb8GD
AGcBBtG8efNgBPn7+0dHR9+8efPly5fNzc1dXV0onRJH5rGwsH4CgUknF3J/
9uxZbm4u2Nhdvr6A7mA/VVRUxMXFubm4GBkZqKk/2kxKCgp6BkZ2Tm4+IVER
SRlp5Qnq04x0Laz15y4ysl1u6bJu2U7/jUFhniFxHqeiNgZFeoYl7ohJWx8Q
au2ybqKu4SRNjYULTA8eXHXu3J6HD068eBFMIIQ3NERUV4cUF5+4c2f/5cu+
OTm7ULt4cTe0S5d2X7iwKy1t25kzq/fuXbJzp52f31J//2VeXguB8G1t9czM
NHR0ZFVUxKSkeAUEwJaDjf+UcUl6CEtDT8/AwsLKx8cvJydvZGTk6Ojo4+Nz
+vTp9PT0Bw8eVFRUkGsR48g81vcXZnisbydk58HEVVVVlZSU3LlzJzs7OyIi
Yv/+/e7u7oDfOjo6MjIyvLy8jIyMI+PttLS0wMz8/PwSEhKysrJqamro4Sbg
Orxx3759oaGhUVFRYSQlJCTAx178rcBHyMnJgX8BpJ88eYJWJ9XV1b148QIM
L9zhly5d+uwt8CGoVMKBAweOHTsGf+Ls2bPwt+Avgr9gYGCAsvHRUlk44ZHx
ebD2dHR0cM5CQkLgZcD3WrBggZeXF3zZK1euPH78GBW0AS8GmXoM81hYWD+c
wHD19vYCHgC6FxYWXr16NSkp6dSpU4C1yxwcwEpLSkpysLMPhbZ/E+6gYmJm
FRQWV1CbpGVkZmyzyGyx61y3zY7e+zccP7vlbLxnRJp30qVDlx+evl8W8rjy
zKPyM/nlESU14YWv96deWeTuOWGKrpqq8iI7s8gIr5cvIzs60nt70/v6oKX1
9qZ2dSW1tia0tMQ1NcWi1twcj1pTUwyBEPH8+cn79w/l5h64d+/Iw4dHb93a
n53tHRPjERDg7OOzYN26WcuXG8yZM8nAQGHiRAk5OSFhYQ5WVnpSxuUnG09D
QwuWX1paesqUKebmFi4uLjCRwZQBFv7+/fvgyNTX13d1dWGSx/qewgyP9S0E
dqyjo6OmpgbwFZX/PXnyJNj5VatWAQ/DzaakpAS4y8LCMjLqDlQMr8Dr8FuY
DqysrJYuXerq6rpx40Y/Pz+YKcBgApY/fPiwrKwMqLiMJMTnzb9TE0lv3ryB
M0GlY8i7isCLvz8ePgQ+CnyN/Px8mJ7gk9GuIufPnw8PDwdzvWnTJicnJzj/
6dOnT548VLIMeB64/bMHB/BfZmZmUVFRMPW2trboQQB4HKhGJXwmnBWcBsZ4
LCysH0gDAwNgS6uqqu7du5eSknLs2LGtW7c6OjrOnj1bR0dHWlqKnY3tN5mH
FBS0DAysXDyCElJKk3SMrG1t12xd5Xd8c1DMtrAM38SrRy8/OvuwLKK4JvJ5
fVTZm9jXHYk1H5Lr+lPq+9Ob+7Oa+xNfNPjHZc+2dxonJSsqJDjDVCco0KOs
LLqvL2dwEFr24GDmcMsaHDxHJH5s8DNqRGLWwEDG+/cpHR2JbW0JHR1JnZ3J
ra1JjY1xlZVhJSUBeXn+Fy54JSZuDA528fdf5Olp5eZmOnfuFB0dOUVF4XHj
ePj52ZiYaMkwT3ouzMjNzSMrKwsTwfLly8HCk3abOgNzE0wfMI/g9VBY302Y
4bH+Q6Hq7nBTARIXFxdnZmaCnQf0XbZsmaWlJdh5BQUFQHRWVtaRJWJAjIyM
vLy8MjIy2traNjY2q1ev3r17N4L29PT0S5cuAf0+f/58ZPkXYHK0PfcfhbWJ
JP2tk0c7wHZ1daHiwCNT9wHmr1y5AjNXaGgoKkEP/si8efN0dXXl5OQEBATA
+xgZeoJvByQvJiamoaFhampqZ2fn7u4OnkhERMStW7cqKirAlcARGywsrDEu
cpXI6urqhw8fJiQkgHEGkw4EO2HCBGlpaX5+fhYWZuph60dDQ8vMys7JJyAk
JSM/cYrWTMtZy1yWbtvtERTln3It8Hrx2QcVoY/rIp62xJZ3JNd+SGskpjUP
pjYOJteTWsMg/Df73WAGoSvkZsFa30OTpxqwsbIz0tEpKEivXWubc+FwfX3S
hw8I4DMGB9NJ/2aQkP6zljUC8kfS/tBv+/sze3qS29piGxvDq6rOPnsW8PDh
gZs3d2dnbw8LW7N372IPD2tnZ9N587SnTpWXkRHg5WUZCfPU1DRA8qhG8dSp
U62srNauXXvixImsrKyCggICgQAWHpM81rcWZnis/0RAv4C+KD2yqKjo4sWL
gYGBQLmAr2DiJCUlSXb+N+tDgXiZmJh4eHikpKS0tLSsrYcWDcHsAJB8/vx5
9HSysrISbbrR2to6WutDwQiDKe7o6ADHBJyIsrKywsLCO3fuwEkCkPv7+wOc
A8xPmzZNUVFRVFSUi4sLvhd6Cgskz8DAAK8AzIP/AqZ+4cKF3t7e4JvAFwSS
f/v2LXwvbOexsLDGoMCwg40Co3fz5s24uDg/P7+lS5fq6OgMlQsbqjlAT/0p
cEFBS8/IycMnKaugoWswzWqBuePqxZ671504uysh+8iVB8EPyyOftcSVdyVW
f0is6Uus6U8gEJNqB5PqBpPqB+GHBMJgfPVgQs3QK8nV3WF3n+8IDDOfaycq
JoHCI5ycHAYGU3bvdrtx80RTU2JfXzoJ4NOGW/qX2h/9FmF/OpGY1teX2tub
0t2d1N4e//ZtbENDxKtXwfn5x27e3HfunE9U1AZ//yVubjOsrCZpa8sAzHNz
s9DQUA3PYjRotykBAQFFRSUTExMXF5eDBw+mp6c/evQILDzMiTAz4oqUWN9I
mOGx/qWAqzs7O4G0Ad2vXLkCdv7w4cNwF82aNQuoFW6qz2rL0NDQsLIOWTxZ
WVlAd0tLS2dnZ19f37CwMJQn8/Lly4aGhra2tp6ent7e3j6SRn3tP9qFCmAe
BepHrs+9dOlSdHQ02O2NGzcuXrwYvviUKVOkpaUB3X+fKQSQr62tvWTJkl27
doELcOPGDfi+MEvCN8Ukj4WFNRZErv1bVVV1586dyMhILy8ve3t7PT09KSkp
ts9yZiipqBmY2fiExylOmGI8y3r5Sqcd/hsDo3bGnd9/8d6p+6WRz+rjytsT
qnsTCAOJJGhPhFY7ROxDrYqE7qSGGD6h6kP44xq/qMyFzu4KymrMTMzkCL+Y
mMgc6+mBgR6FhWfa21OIxL/O8F9pZJ7PGBiAlt7bm9rRkfT2bUJjY0x5+dkH
Dw5nZXkFB6/08Vng5GQ8fbqKlBQ/ExPdyBRKtCQKbD7KsXFzc4MZAWbDq1ev
PnnypKampr29HZM81n8uzPBY/1jAtECzgLJgo7Kysk6cOLFp0yaAWGNjY0VF
RT4+Pnp6+pFWDkwcLy+vnJwcevLo4uLi7e196tSptLS0vLy8srKyxsZGcund
MQ60COlhmkPx+devXz9+/BhcmPj4+ICAgB07dixfvtzIyAgGFDs7+0iSp6Ki
glckJSWB5BcuXAgzI8yPt2/ffvXqFSZ5LCys0RWidwCAysrKBw8eJCcn79mz
B6y6lpaWmJjYUBrkcOCdgoKSjomFjZufT1xKUm3yxJk2Fi4bXf0CfCIzjl98
cObh64jnTTGv2xNqepPriCn1Q+ieUDuE7gmEj22I3ocbAHxizWAiYTCJQIwp
azt64b7Ljv2a04w5OLkpR2Rd0tPRy8lKOTvPSUvzq6mJGQ7Fp/8xw/9pIzM8
ar9JuSESs+BPAM/X10eUlgbeubM3OXmTv//iRYumTZokLSbGy8XFzMhIS039
6QzBuwGSV1BQAJJfsmTJ5s2bjx8/npGRUVBQUFdX19nZiUke6z8UZnisfyBU
cKa+vr64uPjChQuBgYHu7u6zZs1SV1cXFxfn4OCgpaX9LP4sJCSkoqJiZmYG
6L5r167Tp08DugO7Pnv2rLa29ocutDuySDKqwAPfKykpyd/f38HBYdq0aWDP
0epXcvAKSB5lywPJ29vb+/j4xMTE3L17F+ZNuBR4X28sLKzvLzDC5Erv8fHx
fn5+DsPVZoDeP61goqQciruLSspM0tGcZWPi4Dp/k8/KI6E7Ei4du14c9rg2
4VV7MuFDasNQcntSPYnbawfjawbjUJh9uH3O8ITB5LrBpJq+0PwqrzMJsxY6
iEhIUX22G9P//geziZ6ehr//yvz8k52dKSTe/pcM//scm895Hi2MbW2Nrao6
e+/egejoDd7etsuWGc+cOUFTc7ysrKCAADszMz35gTMNDS2QvISEhJqamqmp
qaur65EjR7Kysh4/fkwgEPB+r1j/lTDDY/0tocxwoO7CwsLs7Ozjx48DvQOZ
KykpfRZ4R5gKL8JNpaWlNW/evE2bNgUFBWVmZsIEAegOpgzmi56enp+JV/v7
+9H6L4D5+/fvJyYmohwbOzs7gHlpaWkgeXJmEfwAMyPY+SlTpsABu3fvTkhI
AJIvLy+HKwOXerS/DRYW1q+i7u7u6upqMM6xsbG+vr6LFy9Gee/s7Ozk4AMF
BSU9EzO3sLjMxKl6NksXbPJddSLcK+H8gcsPAu+/DC1pjH7VkVDVl0wgAo0n
kxJmEkjoTm5fYfikukHA/oTy9uMX7jtv260xRRfM4/9+JziHceNEHB0t0tJ8
6+piiUS0cPW/YvgvJuF8pPqBgXQg+Xfv4l6/Dr1370ha2vagINedOxesXGk6
Z84ULS1ZSUleTk4mGhqyhUcbhXPLysqamJi4ubkdOnQoPT0dxeThgv9Mcx/W
qAgzPNZfFJFI7OrqqqmpefToUUZGBtwzYJHALsnLy/Pw8NDRfUoOBKsFr8jI
yJDq6Jo7Ojp6e3uHh4dfu3bt+fPn9fX1cHehbY/Gfs7MPxC5OA+q5FBUVHTj
xo34+Pi9e/c6ODjo6urCtAhzE5nkyTF5+BUcsGvXrsjIyNzcXHgvXKXR/jZY
WFg/s1DJ99bW1tLS0uzs7H379i1btmzatGko9k71aSkTBS0jM7eQ6PgJk7Vn
L5y7bufqE9G7M3ID772KKG2Kr+pMqO1NrBtIRMtUoRGGcmNQlntc9XDq+28Z
PqH6U4ODU+oHUwi9kY8rfc4mWCxYLC4+jo6Wmopi6EkuFalRD1Vsp6KgoOLk
ZDM0nHTw4Or8/OCOjjQiMfN3Ke7/jOe/nkifTk6b//Aho60thUCIKikJvH3b
PyPDMzh45Y4d85cu1Tc0VJaXF+bhYaal/c0qMJgTFRUVTU1NYd6E2fPcuXMl
JSXNzc14L2+sfyPM8Fh/KkSkLS0tcKtkZWUdOnRo5cqVM2bMAIsEdmlk2gzQ
u6CgoJqa2qxZs5ycnLy8vE6cOJGYmHj79u2ysjL4BGSvfpEdS+Froor0KCx/
9+7dmJgYHx8fFOASFxdnYWEhkzxMUBwcHFJSUlOnTl20aJGvr29aWhpc8M+S
5H+F64aFhfV91N/f39bWVlFRcefOnfDw8A0bNpiYmEhLS4+Mvf+PkoqeiYVL
UFRKfbKOte3cjUDvkb6pNwPuvowofZtY05vaMJjWNJhCSptJInyk98SRiD6C
2xNHtJGvA/an1PbHlzYfz77ltNlbQ1OLm5OLhZmRk5ODg4uLiZmFiZmJk4uD
h4ebgwPOjlVWdtyyZbPBoJaVRXV1DXH1X6hR85/wfPpwHctz/f1ZPT2p797F
1daGPXsWcOvWnoQEj0OHlq1ebW5mNkFZWYSfn42Z+VM5SlpaOqAseXn5mTNn
uru7BwUFXb169dWrVzBB4KeuWP9MmOGxvi4AyObm5ufPn1+5cuX06dNwe0yf
Pl1OTg7ulpGxdwYGBj4+PhUVFSsrKw8PD7BO6enpt27devLkCeArrqAIMN/a
2lpeXp6bm4seVdvb22traw+VaOPkJPtBMG+ysrIC3k+bNs3Nze3MmTNwDdFy
V5R09CtfQywsrP9QwI1NTU35+flxcXE7d+5csGDBhAkTeHl5acj0TkFJz8zG
Kyopo6GjY2UH9O5+MsYv+07gvfLwZy1xlT1JtQNDwfO6wWRS4P1zRB8RY/9i
+wT2QP61xMTyjtM3CjcdDDI2txIREePh5pWUllHRmDReQZmHX5CHl0tOTlxL
S3XSJOVx4wCP+TQ11davX3Lu3CECIaG3F6W7fAeGJ38+WvcKLaOvL627O/HN
m+jKypDCwuM5OT4nT7p6eFjOnTtFU1NKRISDgeFTGR+w9jw8fMrKypaWlp6e
nmglVHV1dWdnJzbvWH9XZIYHZuDi4gIHfPXq1ZjhsZC6u7srKiquXbt28uTJ
devWmZubKykp8fDwjCy0gmLv6urqYJHWr18fHBwMtP/s2bO6ujogT7QMH5sm
JFTwAS7pvXv34uPjd+/e7ejoaGxsDD4RBwfHyDx5AHu41HPmzPHy8oqIiIAh
WVpaCtcTr4TCwsL6NyJveFFZWXn16lWY/ZcsWTJ58mQREWEmJiZy0jktAyOn
oIjMRB3dOUvmbdy1NjBmz7m80wUVUS9b4yvfJ9T0JxGIwN6J8C9QOql9hut/
keFJAD+YVP0hIr9qV2jSnKVO4+XkuLi5peUUDS1sZi920jKeJSwhLSzCr6ur
tGKFhYuLzfTpU4SEBPn5BfX1tfbuXfPwYXBbW+qIxa3fgeF/8yeIxKHW35/W
25vS2ZnY2Bj94sWpGzf2RESs3bbNZs6cSaqqonx8rPT0ZJKnoKdngHkTLvvi
xYv37t2bmppaWFjY2Nj4ky0Qw/rWAoYvKSk5cuSInp4eYIOUlNSqVauA2YAW
RvvUsEZNKEOypaWlqKgoKSlp27ZtQO/y8vLc3NxA7OTqBNTU1HDPKCoqAr1v
2rTp9OnTly5dAnpvbm4G+EdF3TG9fyZy4eXq6upHjx6lp6cfPnzY2dkZnGgJ
CYmR2TVwqYWEhDQ1NefNm7dly5bQ0NA7d+6AZwRvH+0vgYWF9eMJVdBqbW0F
er9//358fLyXl5eFhYW0lBTQ+0fDTklBx8QM9D5ORWOy+VybtV6rjw/lvQc9
eB1d3p5c3zdUbaaOlDAznDNDZvjEP8b1rzD8UBZN3WD8y7YTOXedtu6aMEWH
i5NTQEhId4bl8q2+LrsOG81bJiKlAAxvNlNj7x7H06c3r1tnr6qqwMLCJioq
smiReVKSb01NTH//yFD8f8vwfwXy04fTbDIGBrL6+jLb2hJevTpz9apvUJDz
2rWzzM0nqqqK8/Ozk0keLjgYfIAuIyMjV1fXY8eO5eTkAI81NTVhksf6iyIz
vK6uLgcHh6SkpJubG2b4X1lg5N+9e/fy5csrV64EBga6uLhoa2vz8/OPjL3T
0dHx8PDIyckZGhrCASdOnLh48eLTp0+B3sH4YG7/U6Hy8l1dXfX19QUFBeAo
+fr62tnZ6ejowBgk164BI8/IyAgkP3HiRFtbW39/fzDyr169glkYB+SxsLD+
uoAJweDU1tYCvcfFxe3atQtVfQfzQrbtNAyMXMJiMhraU63tbNZvX3U8dFfa
9YC8lxHP3yZU9aY0DKY2DvE2OeP9X7YhhicMJdKn1Q5EFlTtOB0708ZWWESE
lZlFUW3iorWeXqEpm04nGNu7CUjKCQpxz7aYeCbY/fr1o+HhXjY2xnx83ExM
zJMnK/v7OxcUBHV2ppIyW9JHieFHYjycxjn498OH1KamqOLiExcu+Jw6tcrD
w3r2bE0geQEBDiamT/mTXFxc8vLypqamq1evhjkXZl6Yf7GRx/or6u3tLS4u
Pnz4MMADkIOEhAT4g1evXsUM/6sJhWg6OzsJBAIY+cjISA8PDzMzMwB1dnZ2
cuydlMvHo6SkNGvWrDVr1sCdk56e/vjxY2DR7u7u0f4SP55gYm1vb0drymJj
Y/fs2ePo6Kivry8lJQWXnRyTB5KHsWlkZLR+/frw8PC8vDzoJrjgeK0rFhbW
n6q/vx9VnsnKyvL397e3t5+ipSUuLs7KwjK8gxIFAwu7iJyylsX8+R4+607F
7Tl3J+jBq/DSlriK94k1xCTCcLWZvx9v/wrDJ9UNZjQNplZ2Bl6457hph4r6
RDYWZj4+/unWC7YERR258NAzKsfQfjWv+Hh+fg5LC/WoqPXPn5/Nuxvo5eWg
ojKekZFBVJR/+fJZaWm7amtj+/v/ZZ3J/zDZ5mNMvr8/rasrqakpprT09NWr
e06fBpK3mjNnyoQJ4/j4WKmpKYcL19Ci5a7m5uZbt26Njo5++PBhQ0PDL76O
DOtPBQxfVFR04MCBKVOmMDMzi4qKuri4YIb/1QRWAui9trYWaDwjI2P//v2L
Fi2aMGHCyLIzgPGsrKyysrIzZsxwd3cPDAy8cOEC3Dzwro6Ojg8fPmBT88+E
yv6g/aEePXqUlpZGLu8G3A70PjJco6KiMnfuXF9f38zMzGfPnqEy8vjKY2Fh
/ZHARDQ2NoJtiYiIWLdunbGx8ce6kcPbJ1FS0bBw8Y5T1TSwdXLad3p3xq1T
+RVRr1oTqnuTavsB3b+QNvNfADy4Bil1g+m1fTGFVTtPx5hazRcUEGRlZFRQ
Vl2+ecfR87nB919vi71isGgVr+h4Pl4O81lq0dFra2rCK6uiIiM9LSym8vJy
sbGx6ulN2LPH+e7dwHfvUvv7M/8oa/37Mvynv04kAslndHenNjXFPnt28tIl
3+Bgt3XrzKdPVxk3jo+J6TdlmQUFhQDGwP4fPXr08uXLL168aGpqgtkZF67B
+qIAHlAcXk9PD9xAtKYV59L8UkLJMwCE586dO3LkyKpVq0xNTcePHz9yfw2w
Lfz8/JqammBbDh06lJ2dDbdNQ0MDWrKK897/pVBqDVjp9vb26upqlKq6a9eu
+fPnq6qqArqT67wxMDCIiIgA3oMbhTLkUUEDnDyJhYX1e/X29tbV1d24cePY
sWOLFy9WV1cHe/KJ3qlpGNg4eMWllaYazVyxbvWJqENXCyNfvElu6E9tGirY
Tq70/p830mrWgWRCX/yL5mPZN5et91RUVmdjZhbg458+e4732diox5WRJU3A
8NNsV/KKSPPxccyaqRoVuaauLrytLfn27aObNtmqqsqxsbGLi4vOn2965szW
kpLQjo5UIvH3+S2j29CWr1lEYlZvb1pLS+zTp0GZmdv37Fm0cKGuuvo4Pj42
OjoqcqyMmZlFRkbW0tJy69atYOQvXrxYVFQEs21PTw/qUzzbYpEFA7y0tPTM
mTPz5s0DWgCS37FjB4ABrkvzE4tsAQC/0aar9+7dCw8PX79+/YwZMxQUFHh5
ecnhd/gBFY20sLDYtGlTVFTUw4cPYVLAee/fSADzQPJVVVW3b98ODg52c3OD
USkqKkreA5eSkpKDgwNGK8qQB8/r1atXuC4ZFhbWZwIrXVlZmZOT4+PjM2vW
LGlpaXLlGaB3Vi5eEVll5WkmBotW2Hsd2BKdfSz3eVRZW3IdMW0Y4L8FuicM
Z8InEvrjXrYGXctfv/+EnqkZTDScnFzqmlpOnt6nrj1Iq2yPfvHGM/bStAUu
ZIYPD1tFIIT29mZUVERHRe2wtzeXlpaEdykqyjo5zUlK2l1VFd3Xlz56i1v/
nOShdXcn19SE5ubuDwtbu2mTlaXlRHV1cWFhTnJMnpaWjrQMapK1tbW7u/uJ
EycuX75cXl4O8zVMEKN9W2GNIQHDV1dXwxjfs2fPypUrAdIiIyNLSkrgVhnt
U8P6hkL0TiAQCgoK0tPT9+7dC0Corq4+VBx4eH0TSp6Rk5MDevfw8EBFI1+8
eNHa2oqjvt9aYKjfvHlTXFyclpbm5+e3YMECcKNG1p9kYGAQFxc3NjbevHlz
RkYGYDze1BULCwvpw4cPb9++ffbsWXJyMljvadOmCQgIkCMzNLT0PCISqvoz
zV02LN8TsDkiY/+l/DNPamNedybWDAylvn+DwPtnDJ9IGEyo7A15VOF1Ns7C
3mGctDQ7B5u0vOKcZa57otMSntdmNn6ILH2zNfriSIYPC3WrqQ7p78/q6MjM
zw85dsxj1iwDfn5+dnbOyZNVvL2X378f0NmZMqLO5Kije/rwmXzKkycSM3p7
U9+8iXvx4tTVq77BwSu3bLFesEBHU1NaUJADFa6hoKBkZGSCr6agoAD+l6en
Z3x8/OPHj5ubm3FeDRZZaKQ/f/782rVrwHIA8/n5+fX19e/fvx/tU8P6VoJO
Bzvw5MkTYL9Dhw45Ozvr6+tLSEh8Kg5MQkQhISFtbW0nJ6egoCC4PV6+fNnS
0tLd3Y3jAN9H4CiBn1VTU3P//v3w8PC1a9fCRCwsLEzeWouamhp8Lh0dHXC9
AfXLysrgeOxeYWH94urp6amurr5169bp06dXrlyppaUFhoJq2P2noWfkE5Oe
aGptt23f9ricIzeLgd6jXrYn1HxIrCV+THr/xgyfWDsU5I990Xr0/N1lW7xV
NSdzcrDzCQjozbRcvz/ozO3ijNruzGZi+LM3W6IujGT40JCV1VVnicQsIvFi
U1P61asnNm1yUFKSY2RkFhLis7WdnpTkXVcXS8qKH1Oh+C8ud03v7k5ubIx6
+jTwypVdoaGrN2+eY2k5SV5emI2NkZKSAkXS0A4sMBevWLEiICAAuhUmha6u
LmzqsVAWLtoLvq6uDkZ9bW0tcBpKch7ts8P67wU9Dt1NIBByc3ODg4Pd3d1n
zJghLy9PzrhGxQwFBARUVVWtrKy2bdsWFxdXWFjY1NQEbh02Gt9ZaDcWGJ6l
paXgcHl7e8+ePRtVCkIZrZSUlDw8PLq6uhs3boyPjwe/DLwzcikDnF2DhfWr
Cebuqqqqc+fO+fj4WFtbKygosLGxocJiFFRUjKzsQtIKk2fNX7zzsG9G7tmS
xoSa3uT6AVTyPQkBfNW3ZXgA+OTGwZTaD+H5FTuC40ysF/ALCLAwMcorqy5y
33wg9Up8aXNGMzG1aTD0acuWqBz93zC8W9UQwwOiX/zwIef167jQ0O3m5vrc
3FzMzEyTJyv5+7vm55/u6EgnErOHMX7UAf6LDVWzzxoYyOjpSWlpGdoW6sqV
3QEBzk5O07W0ZAQE2EckyVNCJ4Llh0mZXNDgzZs3OCCPRSSpf1gDJKEXR/vU
sP5joWcuQIPZ2dl79uxZsGABgDo3N/enB6w0NHx8fGpqagCKGzZsOH369PXr
18vLy9vb2zG9j64Ay2tqam7evBkYGOjs7Dx16lQhISEUkAeM5+Xl1dLSgtfh
t9euXUMF5HG9GiysX0pob766urqLFy96enrq6+uDlSCbdypqGg4BYRlNXSN7
V0f/U35ZeSElTYl1A0Ml3xtIC1erRrRvyfBJdYOpDcT4l2+PZd929NihqKLO
RE/Pw8NraDFnS0BYyP2yFEJvesvQWYWUNP+O4VcNM3wOtNbW1OvXj65fb6eo
KM3IyCgiIrhkiUV8/O7y8rj377NJh42dUPwXW+ZwS3//PqW5Oaao6ERy8qbt
2+daWGgoKAhzcjJRUVGOTJLX1dVduXIlzM65ubkEAoG80BULC+snFoz02tra
O3funD17ds2aNYaGhuLi4gwMDOTkGWZm5vHjx8+aNWvTpk1nzpy5cuUK2nEV
16cdIwImRxny6enpu3btsrCwkJSUJGM8BweHgoICvLhly5aIiIi7d+9Cd2Pz
joX1iwiFaMrKynJycnbu3GlgYDCUPzNcf4aKho5bWFzNyMxmg7dHSNqha0Wh
Jc1xVb2JtUS0cDWhejDhOzE8MYlATHzdeTr3qceRYKNZVny8vMDw8irqSz28
Dmffiit7B4Sf3jzM8JG/Z/gQEpyfGxzMfv8+vbQ05PTpjZaW0wQE+NnYODQ1
1TdvXnHhwvHa2qTe3s/yWEad2P8kMj8wkN7RkVhRMbS764kTK1xdTQ0MlMaN
42NhYfi4iS4lFTs7u7y8/Jw5c3bv3p2VlfXixYu2tjac4PqLCyBt4LeCW6Lv
j0UO2o/2iWP9udAuQmDbs7OzYdTb2NgoKSlxcXGR164CBwoICGhqajo4OBw/
fvzq1atwcEtLS1dXF/Q1BvgxIvLWrgQC4fbt20eOHJk7d660tDS5Xg2q/zlh
woSFCxfu3bv3woULlZWVeGELFtZPLxjm4LOD5w7+u4eHh5GRIZj0j+vfKSkZ
WFgFJGUmmlou3LZnR+KV04+qYl93JhL6E4GlCcQEBPCk9h+Wf/9yG6pFQ4yv
fB9WUOUTlTF3xSoZOQU2JiZBQaHpNraewbEhjyqSavrQhrDJX2Z4t2GGzx4c
zATobW6Ov3798Pbty7S1J3Bx8QoICJuY6B84sP7+/dPv3iUN4/GPwfDwjYjE
jPfvkxsaIgoKjqakbN2zZ7G9vf6kSfD1WWloyDst0omKihoaGq5fvz4qKqqg
oADma5xX80sJYKC3txd4ADy4N2/eNDU11dfXgxEgkFRTU1NVVVVRUfH6S4Jf
NTY2whvxw/oxLpT93tDQ8OjRIxjpMN4NDAxERETI1EdFRYXit5aWllu2bImO
joYj4WbAPTuWBY4V9FFeXh5g/Pz582VkZMj7QKHFyBISEiYmJtu3bwevDUYx
fpKChfUTC8w1zNpXrlw5cOCAnZ0d2psPJWBQUFGx8fJLa2jp2y5b6nvUO+16
8JPa+JoPgMfJdSN2bvpejZRyT4wtaz928aGLz0FNfWMebm5eLq5JU6c57dh7
7PKD2JdtyaTlrsn1Qy30afPWqBz9hb9n+CxSHH4o3b2nJ7WiIjolZe/KlbYK
CvIsLJxgAJcunZ2U5FtTE0OqFT+mFrf+KcZ/3N21vT2hqirs7t3D0dEbPTys
pk9XHjeOh5GRhjx3Qy9PnDhx2bJlgYGBubm5gG0jd+7G+imF8uU6OjoAwoHG
i4uLwXO/du1aTk5ORkZGcnJyYmJiQkJCfHx8TExMZGRk+LDCwsJCQ0PPnj0L
P8Bht2/fBjbAtezGsqCvoaPLy8svXrx48OBBe3t7sO0jd/cA2BMWFtbW1nZ2
dg4ICLh8+fLLly/BNcOPV8a+wAcHjL9z587x48dh1lZWVh65DxT8wM/Pr6en
B35ZZmYmjHRs27GwfkqBh15dXX3hwgVvb++ZM2cO7ezM8NGjp6ShZecXVtE3
nbN++4aQxANXC86WNMZWvU+sG8pI/0Y7N/0Vho96+sY/+Zqt+1aliZMFhYRU
JmgsclvvF58dXlSbWN1HitX/DYYfGMjo7Mx89iwmNNRn7tyZwsIiAgIC5uZ6
Z85sfvUqYmAgnZRt/qMw/G9i8h8+pLe2Jr56dQa6d9++xba2U9XUJLi5mVHJ
GhALC4usrCxa6AoIV1paivNqfmKBt97a2grs/ejRI4D2qKioo0ePwsDfuHGj
q6urg4PDokWLbG1tFy5cuGDBAhsbm9mzZ1sMy9zc3MzMzNTUFH6Gg0+dOpWf
n9/e3j7a3wnrywJgg7H89OlT8Migf42MjMaNG/dpdw9KSk5OTiUlJWtray8v
L3DKnjx5Am4dzrv4gYT2T79//35ISMjq1auhi8XFxUfuA8XNzQ0O2oYNG9LS
0lA0frRPGQsL699qpDOOtnDKzs7eunWrgYGBoKDgxwxJCioGFnZ+KbkJ0y0X
bt3jnXIl+HFlTGVHPKEvoYYI7fvTO5nhE6sHIkve7Eu/vWy7/zTLuZMNptus
cNsZHHs2rzT+dVdizUDC32B4YN1U+JdIPNfamnnv3hl//9WzZulNnaq+bJlF
TMz2igpg+LQfKg7/eUyeVLUmubY24u7dA2Fha9avtzAwUBIW5iSXrAGbLyIi
oqent2bNmvDwcAAzXED+JxMM+b6+PuBtGOx5eXlxcXH+cKOvXj1v3jyY9zU1
NYHlJCUl4TYACyBEEvzAz8/Py8vLw8PDTRIgHzs7OysrK4rv+fj43L17t7Oz
c7S/HNZHjTTs4Ia/e/fu8ePHYWFhTk5OKPxOzn6npaUVFhaGTly5cmVQUND1
69dfv34NtweuJvpjCT1Ta2lpAU8tIyPDz89vzpw50tLS5HXKgPHQ75MnTwYn
Dmb5qqoqjPFYWD+6kKkfGBjo7u5Ge7B6enrq6urCZD28ARwlG7eAjIaOoZ2T
w+7jPqk3Q4rqkuo+pDYPJtUPouz30WJ4aAlV/VGlbSduPN0amrZi1yHHnf6e
Z+JO3XgS/+JdUk1/4rB/8XcYHlpWX192bW3CpUsHDx9227lzSWCg+82bhxob
Y0gMn/5jMvwnku/vT2ttjXv+/GRWlteuXbZWVppyckIsLPTkha4cHBxqampL
liwJCAjIzc1FBQ3wI/WfQ+QNfZKTk319faGXp02bJi8vD6AOZM7GxsbMzAzz
Prk8OAh+hldYWFhYh8XExATuHnAgGApDQ8P9+/cDIuKqF2NHxGEhrisoKDh7
9qyDgwM4aNCPnxWfsbS03LlzJwq/48ozP67QKleYygkEws2bN1F6vJycHAxY
NJvDWAbbrqOjs3XrVpQbj8csFtYPLRj1YLHBbqNNnLdv366vr8/NzY0qwFNS
UbPyCCjqGM9x3+5xNvng1cKQkqaE6g8pDYMp9aStUatHmeHjq/pjyntCi5oD
c8sOXnx46OL9U3dfxJa+TarqSyIM/FOGTyMS07u6kquqIvPzAWIPw79VVeGd
nYlEYtqPU5fmiw2d9tCWVT09yQRC2O3b/kFBro6OxhMnSvLwsFBTf8yrAUiT
kZGxsrLy8/PLysp6/vz5mzdvgAfw5P7jCg32uro68MsCAwNXrFgxdepUMTEx
mOLp6OiA0mF+FxERAaiTlZUVFxdHG8eAKQCwl5KSmjRpEnj3APx6enqAAVOm
TNHU1DQxMVm3bh3gX1VVFY7cjh2Bxw19/fbt2/LycsC5oKAgcNYUFRVHrnaE
blVVVV26dOmJEyfgGCC6zs5OPMB/AgHJNzY25uXlnTx50tHRUVtbW0hICOXV
wHCG+R3lxqO9XNva2mDk4hANFtaPKLRVxI0bN8DIu7m5wdDm5+dHPjsVDS2X
kKiqwcx5Hr5eCZdP51fFVHQmoPozI4rPjDbDD8RV9sW+7o191R39sj3mVVvs
666hNPiaAVL7Zww/1Pr6Unp6Ujo6klpbE9rbE7u7k/v7U363QeoP10aeecaH
D2lv38aWlAQkJHh4eMw2MFASEeGgpaUcmVcDzLZ69erg4GCY5SsrK/Hm3T+o
oNe6urqA0y5evLh3717wzsBHY2ZmhjmdlpaWh4dHQUHByMho8eLFa9eu3bhx
47JlywDUwRrAMRISEmZmZuvXr9+3b9/Ro0ePHDly6NCh/SSBL5Cenl5cXNza
2orxb+wIDDuBQACKi4qK2r59u7W1tby8PDkCDxYeHDR1dXVXV9fo6OgnT54g
D320zxrr34o8Bkc+bvP29ra0tJSUlETbu6C9XGF0u7u7R0REPHz4sL6+vqen
B49fLKwfSzDMa2trL1++vHv3bjDySkpK3Nxc1CSAp6ah4xWRmGRitWj7gZ0p
108X1sVVvU+qI5V/Jy1fHSMMn1BNTKgegH8B15NqBxKhDbkYI9tfZ/iMkYg+
MJBGJA4F5AcGUEv7bRD+h2b4j+dPJA5lyHd1JZaXB587t2PnzgUzZqiJinLR
0FCSCxpwcXHBjWFjYwMTQVpa2rNnz3Cpih9OMDsDwJeXl2dmZgLRmZiYiIqK
ogkdZVPMnDkTPLXDhw8nJiZeuXLl2rVrMTEx8ApgHkz30tLSCxcuDAgIgNeB
CoqKigDaC0kqKSkBvwAT4FgQmcH6+vqAym7cuHHw4EE7OztNTU3obvIKVgYG
BiEhIS0tLTc3t9jY2NLSUuyY/zQayeFwG0DPVldX37x5E4Y2TPHi4uIoRw4t
cZ0wYQL47OCVw60CJIDXPWFh/SiCkQ4Dtq6u7vr1635+fqampsLCwjCno0QK
Gnp6HlEJDePZS3Yc3pN1L/RpS3xt/1DxmdrBpNHD9T9pBNISV8KXS1z+BYbP
JjH8F7n3j17/0Vva8LfL6O1NJRDCLl708fFZaGqqKiLCRU9PTX7mDjcGTPp6
enpr164FtAOEa21txfVqfiChgrEXLlzw9PSEfiSvdmFjYwNKd3BwOHLkSHZ2
NjA5TOXQue/evQNn7eTJk+bm5iIkWVpaAsPDAeDBAa7DB/YOC+3xhCFw1EVO
h4ZOvH37NgC8lZWVhIQEQPvw4qah2lMKCgrwOrhy4K89f/4cjh/tE8f6hoKB
CS52Xl4e3A8WFhZk552CgoKRkVFKSgrY/sCBA3DDNDQ04GxJLKwfQiiF5tKl
S76+vjNnzgRCQ0aekoqahZNHXFFd23Khvdch37Tc8GdvhwC4gcTG33TDpm/Z
/h3D/6yNHJBHlSdTq6tDLl3y8fNbZGMzRUVFjJeXhY7uY/EKMPicnJwTJ050
cnIKCQkpKCh4+/YtxrYfQtBN0Fl37tzZu3evkZERNzc36lAgeW1tbXd39+jo
6Pz8fPDoAefIfdrc3JyZmeno6Dh+/Hjoeg0Njc2bN9+4cQMIf3S/DtYfCfoO
PKzS0tKsrKw9e/YAqEtKSpKLhJPzZ1asWHHq1CnoytevX3d0dIz2WWN9D8Fw
BkoHVoe7Yty4cXR0dOiuoKGhAS8PXty/f//Vq1erqqpw6XgsrDGu/v5+FJTb
sWOHsbGxsLAwqjMGAM8lKKKsZ2Lussn1cIRfZt6Zx3UJ1X1Avx/Lv/+YAI8Z
/s8YHuXVpHd1JQLG37q1NzjYbf1681mzJsjLC3NwMKEC8kB9rKysSkpKS5Ys
OX36NGA8BoCxL5RF8+zZs7Nnz86bN09UVBRYDrqSj4/P0NBw69ataWlpQH1A
5p+tSH337h3M6evXr1dWVmZkZAQrMXfu3IiIiIqKCvzMfWyqs7Pz6dOnUVFR
4JcZGBiIi4uT6wrCD9D1urq6a9asiYmJKS4ubmlpef/+PcwFGNh+BaHq8eDI
Hzt2DAYyOHfk0vHwA1C9mZkZ8AB5B6jRPl8sLKzPhUqNwUwNY/n69eu7du0C
gBcQEPiYIEdFxc4vqKJvMn/z7q0xOUdvl4U9fRP3umcovZycnYIZ/qdqIxl+
qBpPf39ad3dyU1N0SUnA+fM7jh1b4ew8XVtbho+PbWS9GgUFhaVLl4aFhQEw
tLe3fxaNx0gwdkROmcvJyVm3bp2qqiqCOjY2Nh0dHU9Pz3PnzqFqJL9/pAJU
f+vWrW3btk2YMAFmeXiLnp7e/v37CwsLcR34sSNk1QHFob9gPAKfOzs7q6ur
j6wAD643jFnykpbnz5+TE+DR20f7S2B9cyFT0NzcfO/evaNHjwLGy8vLc3Bw
oNkfZUvq6+tv3rw5IyMDMB4vccXCGmsiV5a7efOmv7//UAqNoOBwCg0NO7+Q
oq6xzQbvHUlXzxTVxVd/SKojfjG3/EdsmOH/rH0sqgk/Dwyk9/QkNzZGPXly
LDFx0+bN1sbGSmJinzLkAeOVlZUBFaKioh4/fjyyoDTCCWz8x4hQckVBQcHx
48fNzMx4eHjQOmVZWVkXF5fU1NTq6uovBtWhB8E7y8vLA+qbPHkyMDwdHZ2K
isqWLVsA7N+9e/f9vwvWF4W29gCrDmwGbjV0K3hqzMzMI/NnUAHJwMBA6Lua
mhqcLPHLCuXG37179+TJk2DAdXV10To48irXqVOnbtq0KSsrC1x7HI3HwhpT
AtCCKfvChQs+Pj4zZswQERb+GIGnph6qIWk4a+5G323xF4MfExIJfalNHyvA
jzp+Y4b/jgyfSvo5c3Awi0jM7OpKKi8/c/78Tj8/OxubyXJyQszMdOSVcWpq
agAGx44du3Tp0rNnz5qamrq6ugAIMcOPHfX29sKQB1Z3dXWVl5dHgVkuLi7w
3wMCAoqLi/9oo0bE8DDX79q1S0tLC235NH78eDc3t5ycnMbGRtzFY0HQCx0d
HWVlZQBdfn5+CxYsGLmFE7hdIiIiwGmrV68ODw8HV66lpQUvRf/FBTcA3AZo
OxgY3ZaWlhISEsgyoNLxOjo6gPEoGo+LTWFhjRH19fURCISLFy8O7eI0bZqA
gAAtGraUlBwCQurG5rbb9u1MuhZcUBNX0Z1USxyqQvOzADxm+L/J8OmoWA2p
7GRyTU3orVt7AwOdHBwMVFXFWFhQFiUFCwsrQJ2ZmdmGDRtOnjwJt1Zpaem7
d+8wJIwdAeABuR08eHD69OmA7uihOcA8QN358+fr6+u/guJtbW137txBcXhg
eCoqqnHjxi1fvhym/traWryceSwI/KynT5/GxsauXbtWX19fTEyMvIUTPT29
lJSUlZUVcFp6ejoc9vbtW/KSB+yC/bJC+bRdXV3AA7dv3z5y5Ii1tTVg/Mho
vLa2toeHBziGNTU1ePELFtYoCgYszLYwDBsaGq5fv+7r62tkZMQ7XFnuf1RU
bLz8SnrGC7b4+aTeCCmqT6z5kDSUAE8cderGDP992xeL3mcSiRkfPqQ0N0fm
5x8KDV21fLmhsrIYKys9ueYkPz+/mpra7NmzPT09k5OTX758+UehXazvLBj4
TU1N4FutWbNGQUGBHIQ3NDQEqn/8+PFX0trBboA7hvLhNTQ06OjowGLARL9s
2bLU1FSY2bGnNrpCD0pKSkoiIyNdXV0nTpwIPQt+FjnbDfzrefPmHT169ObN
m9XV1V9c8oD1KwuGcHNzc15e3qFDh1ANUlSsBkXjdXV1d+7cee3aNSAHPNix
sEZLaHNG8LgB4FEOvKCgICXF0PpEShoaDkFhpWnTbTbs3JF4+cyTusTa/pQG
UgX4H3btKmb4/7plkEg+rbU1tqjoWFjYmhUrjCdMGMfBwUi6iYYMPj09vYCA
wNSpUwHjwea3tLSQo3w43DeK6uvrq6ysjI2NnT9/PnQQCrLBTG1vbw8vwq++
EmFDebNXrlzZsGGDsrIyNTU1vFdKSsrJySkzM7Ourg4D4SgKAXxxcXFERMSK
FSvAiWZlZUX0DhgPMK+iorJ48eLAwMB79+4Bp2EGw/qiYBTD7XHnzh2E8eSa
k2DV+fn5Z82adeTIkQcPHrS2tuLxjoU1Knr//n1VVdWnHHgRkeEqNEM58OrG
5gu27tmRcCW4gBBf2ZtM2sXpxy0Cjxn+m2F8BmB8W1t8cfGJmJj1a9bM0tKS
4eFhQTUnkc3n5eUFD/HYsWNg89EqVzD7mOFHUT09PU+fPj158qSpqSkbGxvK
r5gwYcKmTZsAzqGPvjIvo8n93LlzLi4u48ePh/4Fu6GgoODu7n7p0qWmpqbv
+UWwRgqVoHny5EloaOjy5cvBwyInwEP/iomJGRkZrVu3Dq03xwnwWF8XePoI
4wHX58yZQ86Nh3/BZ1+0aBHcZngjMCysURGaiG/cuOHt7Q2GXVBQ8GO1MQoK
Dj5hNYNZdtsO7Eq7HfKkHgA+sWY4fwYzPG5fagMD6e3tCS9eBKWkbNm8eY6h
oZKQECctLTU5r0ZaWnrhwoUwFwDmvXz5sq2tDfPDKKq9vf3Ro0cHDhzQ1dVF
adKcnJwmJiaHDx9Gtf2/4mFBx9XW1iYkJNjZ2YmKiiI+VFdX9/T0vH37Nq5L
MypCpf4JBEJeXt6pU6eWLFmipKRELkEDXSwjI2NjY7Nv376cnBw0AD+r+Y+F
NVLIAsBNAl753bt3wXRbWVmRA31wa4GHuHLlypSUlIqKCry+FQvrOwt855KS
ErD2lpaWgsNlJP9HScnKzas01Xjext3eyTdDi5uSa/uT60YfszHDj/k2lFfT
05P0+nXwuXM7fX3tZs/WlJERYmamH87CZR4/Xsbc3HzLli3x8fGoevxoD4Jf
V0DaAHs+Pj6TJk1CC9ZgdgYmj46OLi8vJ5cD/aJ6enqeP38eGBg4c+ZMtK8r
CwuLjo6On5/fw4cP/+7eXqg2NTDAh2EBNpAf0+CHNX9FKH/mxYsXWVlZe/fu
nT9/vpycHBMTExng5eXlbW1tT5w4ATDW2NiIiQvrrwuF+3Jzc+HWMjY25uPj
I+8sMHnyZFRtsqqqauRNRRzWKJ42FtZPLJijwXdGZeXA2n9MoaGh4RQQVtab
PneDt1f8peDHtYk1/akNwyk0o03amOHHdssglZ3MeP8+mUCIuH17f1DQyuXL
jVRVxYeL1QyVsxMQENDU1HR2dgZWfPbsWWdnJ7bzo6K3b9/evHlz27Ztampq
KKFdVlbW3d09JyfnT9epvXnz5saNGzB3w3vRfo5A8qampsePHy8pKQHC/4vn
AH+lu7u7paWlurr61atXZSTBD/Bf4MzW1lb4LSA9vkO+LlRDEkZTXFzcunXr
DAwMxMTEUOoyAngFBQW0e/KjR4+g33H2MtbfFQxVMAsXL17csmULcDs5QYuL
i0tXVxdeBIyvrKwk7/2EGR4L69sJAB6GW2Zm5ubNm7W1tNhJ2bCUVFQcgiLq
xhZ2nnt3Jl89/bgmtqIH6H2ohuTPmD+DGf4bNSIx/cOH9LdvE0pKgmJiNjg5
TVdWFmNioiPnxrOysqqoqDg5OUVGRhYXF7e1tWGo+P4ClgMO37p1K1qUClJX
V9+5c2deXh7A81cm376+vpcvX4aHh8+ZM4efn5+CJFFR0YULF0KHlpeX/5UY
L5B5e3s7gUAoKiq6du1acnIyfOCZM2eAM0NDQ+Pj4y9cuPDgwQP4NDhPXL/u
K4KeAkf4+fPnMTExLi4uGhoanJycH/fmo6RkY2NTUlJycHAICQkpLCzExV2x
/rEAG2A8JiQkODo6ysjIkKtN8vDwTJ061cPDIy0tDSwDjGu0CQhmeCysbyG0
sQt4zeA7T5s2jY+Xl4pUQ4SJnVtBx3DBlj2+abdCihviqt8noBqS1ZjhMcP/
LYZPI61yzersTH76NCgszN3BYajmJBsbI3mVK8L4ZcuWAbA9efIEMH60h8Uv
JxSH9/T0hI4AgKejo9PS0jp48CBA9dcD6R0dHcD5QPuTJk1CwV56enpwBNzd
3VFV+T/KskZzOvhrwJw1NTWA6KmpqQEBAd7e3vBeAAM7O7u5JNnb269bt+7Y
sWNA8oANXV1d3+Ya/PAiR+BjY2NdXV3V1NTY2dnREGNgYBAREdHW1nZ2doZR
BgBPrh+CyQrrHwjla8GNFBQUBP67uLg4WkCHMB7utLVr18bFxRUXFyNXETM8
FtZ/KDSgPnz4UFdXd/ny5W3bt+vp6fEMl4KnoqUTkVWesdx9W0xOaEljSt1A
8k+0DStm+O/b0kjXKguuW3t7YmHhsZCQ1S4uJtrackJCnPT01CNzdB0cHCIi
IgBCcGWD7ywgOrRJk7q6OszFgHy6uronTpwoKyv7ylJHsCFA6enp6eB/iYmJ
oa4EM2JiYgL8//DhQ5jl/2jiRltRgO9QUlKSmZl54MABNze3hQsXWltbW1lZ
WVhY6OvrA4VKSEiIioqCZ2Frawu0UFBQgNdNjNTI0qxwZZ4/fx4dHe3i4gKX
jpzhAINLVlYWLuyOHTuSkpIAq77+bAUL668IbiEYv3fv3j106BAMWOHhzdwp
KCg4ODg0NDTAkURPV+HOxE9XsbD+Q8GAAkyqrq6+cuXKLtJeTvx8fBSkCDwV
NQ2XsNiUWfNcDp49nvsioeZDWuNg8s+eA48Z/lsyPNoNKrO/P/3t29iiouMp
KZt9fBZaWWnKyAgyMdGSQ4VKSkrOzs4xMTGA8egh7GgPlF9FHR0d+fn5+/fv
19LSoiNJW1v7yJEjwIRfyV15//49EHhAQABAOwr50tLSQicCjaempn62ru0z
wcc2NTXdu3fv9OnTq1evNjMzmzZt2owZM+zs7Nzd3T08PFasWGFsbIzAgJmZ
GXyKffv2PXjwADP8ZwJjDte5ubkZHBxAJhhBqqqqZICHYQXe8aJFi6Cbbt68
WVlZiYEK678SmOjGxsbc3FwwHTCEwd3+WM7uf/9jY2ObMGECuJOxsbGlpaV4
rRMW1n8osPk1NTU5OTk7d+6cbmIiNFRJcsiDpqKh5xaWmGBiae91YHdmXujT
NwmEgaE0+BrM8Jjh/w3DpxGJ6QMDaX19qe3tidXVoXfu7Dt50nXx4mlKSiLk
YjUAHmpqagBvZ86cuX//fn19Pd7I9fsIrjPMs4DTQOPQC1RUVMrKyl5eXnl5
eX+U2gQQDjYkMzMTbe2KQnCA3HPnzj116lRhYeFXWBGm/paWFrRfDBwPnQ7k
DwC/bt26oKAg+MwrV64kJibCCQC6s5EEPB8YGPj06VP8jGakUAJ8RUUFXLGj
R48uWbJERUWFDPBMTEwA8PDi2bNnwUeDaw69hvdiwPoPBXcUYPzt27cB42fP
ni0uLk7e+wn8eg0NDfDQU1JSXr9+jY05FtZ/pdbW1rt37+7du3f69OlDpeCp
EcDT8oiMmzjD2s5rv3fqjeDC+tjK9wk1xMRfYB0rZvhvz/CoAclnfviQ8fZt
/OPHx86eXbVsmZGKigQLCwM5N15RUXHBggUwI1y8eLG8vBzv/P4dBFANQA5T
LfAeCqaJiIjAz7Gxsai25GfH9/b21tbWAjf6+PgYGhpycnJC38GUra+v7+fn
d+vWraampi8+RgF67Ovre/fu3aNHj44fP25lZTV+/HgxMTE9Pb3NmzfDCRQV
FdXV1b158wb+blpa2sqVK4HwwUdwcHBITU0lEAi4jDlZCODLysrgymzfvt3C
wkJGRoYM8PADeEbQicHBwY8fP4ZrTh5HmOGx/iuhpNyGhgbAeLSFq6SkJKpP
hbaZ0NbW3rp16+XLlwH18aNVLKx/LxhHFRUVUVFRCxcuFBYWpqKiIpUIoWTn
FVQzNFu846BvRu7Z4sb4qg+f9nL6lRpm+G8J8+mkmpPniMTs9vbE4uKAiIh1
K1aYKCqK0dPTjNxB0sTEZMuWLYmJiTiv5vvo7du3eXl5u3btmjp1KgcHBxsb
25QpU6ALwJMCcu7u7gZ4hl4AeofuAANy6dIlONjU1FRISIiWlhaOnzhx4saN
G8+fPw/H/1EGDmAkvL24uDgkJMTW1hame15e3gkTJri7u2dkZMDHwh9ChNnT
0wOHnTx50tHR0d7eHny6+/fv40TukYJr9fLlS3B81q1bp6OjIyAggDIZqKmp
eXh4NDQ04NKdPXsWAJ68ghUL61sILENzczMYEITx4uLiHytUU1LCAEe7xcF9
CC7naJ8pFtaPLbSO9cKFC5s2bYKpE5WEGgInZtbxGlpz1nr5pN4ILWlKJPz8
ezlhhh8Nhkctk3QNPxariYhYv2SJoZycECPjR4wHvxIsv6ampouLS3h4+JMn
TzCEfGsBMwNCAxCuWrVKTU0NMB7g3MjIaOfOnZmZmQUFBS9evCgrKysqKrp1
61Z0dPTmzZv19fUFBQWZmZn5+fmB/NevXw9vLy8v/0q6C8rAgcNcXV0VFRXh
r8jKyjo4OMTGxr569WpkwB9YvaGhAf5WZGQkgCi4Eqji9He5GGNdcHHgIsMV
S05OXrt2LYwUuJLkbReAoIyNjTds2ADdhGpI4rGD9a2F9n6CAevn52doaMjN
zf1xhR0V1bhx49BDPbhj8RDGwvpnQmYf5sGcnJwdO3bAKCPvsEZNSysoLWe4
aMXGs8mn8qviaz4AxA7t5TTaOI0Z/idqIxk+HW0CRSRmtrcnFhUFhoaucXQ0
VFcXZWenJxn+j6XjUTIAIBxgPF7M+E3V39/f1tb29OnTqKgoJycndXV14HNJ
SUmgwdWrV/v7+weRdPDgwa1bt9rb22tra4uIiPDw8IwfP97c3Nzb2zs7Oxvm
6I6Ojq88NIHfPnz4cPfu3To6OoCdYILMzMyOHj0KPgL89ZExdlR2kkAgPHv2
rKSkBAwX+HG4OPwgyZJ3dXW9fPkyKSlpzZo1kyZNQrlM5BI08+bN27dv3/nz
50tLS+Gi4WdYWN9H5DUy7u7uampqcDeS07omTpy4bt269PT0169f4yUtWFj/
QAjgs7KyPD09DQwMRqbBc4uIa86ycdwbePBqYfSrjsQ6YtKvGoTHDP+9GB61
zIGBjNbWhKKi49HR7qtXm2ppSfPzs9HQUJIX5SkqKi5fvhzAEvDyK7UKsf69
UKY6uEsRERFubm56enry8vLKysrTpk2ztLRcQNLs2bONjIw0NTUVSYJjli1b
BhB+/fp1mL7ByHxlySR8PjB5SkoKuADCwsL09PRycnLgIAD819fXf4aa8CHw
yvv377tI6unpQesxv8uVGNNCEXiUQjN58mRyBB6up4yMjK2tbUBAQF5eXm1t
LVw3PF6wvpvQAg3wuENCQuzs7KSkpFBiPAUFBTj7urq6mzdvzsjIAIzH0Xgs
rL8isgFHeznl5ORs2bJl6tSp3NzcKA0e7cc6YbqF/c6Dfll3wp61JNT0Dy1i
/WWqwWOGH+2WQSRmdHQklJUFpaZu9vScY2amJi3NTy5Ww8zMrKqq6uLiEhkZ
WVRUhOOK31QAyXCFwV0CRPTx8VmyZIm5ubmpqemMYZmYmEyfPt3MzGzu3Lkr
V6709/dPSkoqKChobm7+037p6Oh49OgRvEVLS4uBgQF6Vl9f/9ChQ4WFhXjn
pr+ikSk0APBTpkwhAzxcz/Hjx4OTFRQUBBcZ589gjYpQyan79+8fP37c2tp6
3LhxqEwNSo8EjAcCAZ8d/H38TA0L60+FdkJ8//49APyFCxe8vLz09PTID14p
qag5+AVVDGbabd+/KyP3bElTfE1fQg0x4ZcpQYMZfmw0uJgZPT1JVVVnr1/f
ffz4cgcHA3V1CTa2T8VqAOOXL19OXqCHo4vfTmAxALYrKytzc3Pj4+NPnDix
Z8+enTt3epK0fft2YPvDhw+HhYWdP38e6B2mYzj+T4kRDqivr8/IyHB0dBQV
FaWkpBQUFFy8eDG4AAQCAftlf0Xg6ZSVlcEVc3d319TUHJlCIycnt3DhwsDA
wIcPHwLA4wGCNSpCZWqamprI61slJCTQsju0vhXcdjAgN27cAK8fu5lYWF8X
DChUBe7SpUvkHPiPm7FS03AJiqoamC3Y4ueddmOoEE1NX2LtIInhf8VyNJjh
RxfjicSM9+9TWlqinzw5GhOzbuVKE1VVcWZmOnJGpYKCwtKlS0NCQkpKSnB9
g28qmFt7enrevHlTUVEBV/vRo0cwI98k6fbt2/fv3y8qKiovL29oaAB6/4sp
Lu/fvwf+DA4OnjlzJjhlFBQU0KFbtmyBD/yjEvRYI4Wq0CQmJq5ZswYBPFoz
yMDAAAC/aNGioKCgBw8etLS04PKbWKMrVDQ+NzcXMN7a2lpSUhJF46mpqUVE
ROCVgICAx48fw8BHpoM4rNE+cSyssSUYIO/evbt3796+fftMTEw+ATwNLbeQ
6ARjC9tt+71Tr58tqk8g9P3K61gxw4+Bhla5ZnR3J714cTI6eq2Dg76cnDAj
43DpJHp6RUXFFStWoI3/vr52EutfCk2pQIPA3kCP7e3tbcPq6uqCF+FXfyuM
Bm5Xfn4+GCItLS0aGhowRFOmTDl8+PDTp0+/sp0rFhJ0AThNKSkp7u7uEydO
ZGNjQwAPg2L8+PG2tranTp16+PDh27dvMcBjjQXBfdjU1IT2cZs9e7aYmBhK
34U7Fpx3R0fHmJgYZMYRumOGx8L6vWAcVVRUREdH29nZwSBCAD+UnMDNp6o/
Y5HXAb+svNCnTYk1fUl1GOAxw496g6s6dHm7upKKi4+fOeO2dKm+ioooKysD
OTdeTU3N1dUV7H9RURFO+v1RhIIJubm5Xl5e6urqYIhoaWmNjIxCQkIqKytx
J35FADY9PT1oESsqIwkAT06hQTnwJ0+efPToEQA8piCssSNUNP727dt79+41
NjYmp36hvSTAG01NTYUbG5epwcL6I7W3t9+9e3fHjh1g+ZmYmD5WkqSjk1DW
mL3a0zvlenhpS1L9wFAp+F94EStm+LHUMkjFatLfvYsrLDwWEeG+cqWJhsY4
MsazsAzlxqPNawoLC3Eaxg8hNJtfvXp106ZNysrKVFRUYI7Mzc3BF6utrcXk
+Ucil5H8fR14lANvZ2eHFrG+efMGP5bCGmvq6+urq6vLyclZv349udokBQUF
8LyOjs62bdsuXrwIFgA/PMLCIov8TKqnpweMP9qPFS0iGxo+1FRcImI61nZr
AmJOPqxIrOtLacQReMzwY6sRien9/WmtrQlPnwbGxm5wdTVRURFjYvqUG6+o
qLh06dLw8PCnT5+SS5pgFByzGhgYaGpqunTp0oYNGxQUFIDhoRNnz56dkJBQ
X1//xY4jF5bs7u5GKfe/4NP2zs5OVAceVaHh4uIaWUYSAB5F4AHgMQVhjU3B
+C0tLQ0LC1u0aBHctORqk4KCghYWFseOHYMbmJwYj4WFheoqw8CpqKjIysra
uHGjhoYGCsJTUFOzCQgqG86023HA/8LDqFftQ7yKSsH/2rVoMMOPvZZBJGZ3
dyc/fx4YGblm6VJ9eXkhJiZybjyDkpKSs7NzbGzs8+fPUW78rwZ4P5A+Y3hK
SkpmZmZLS8v4+Pi6urrfH9/b29vS0vLq1auSkpLy8nJgVOD5X62L0SLW5ORk
d3f3yZMns7Ozk3PgpaWl58+fHxgYmJ+fj/kHaywLxuy7d+9QtUkbGxsJCQka
mqH9uGlpaWVlZZ2cnMAIvH79euQezVhYv7JQ/iR5Oyd9fX0eHh5k/Jk4ueR1
DGw8dnklXT1T1BBf/SGxdhjgMcNjhh9bDeXGZ3Z0xBcVHQ0JcVv2f/bOAi7q
rOvjDw0CQ4OAhAFIC0gqbStioYiCSpkgYKCydi8GIpLSPTTYiRhYiHSIgnQo
3eV7mIuzvLv77OPz7MoAc3+f80Ekhjsz93/O99z/uedaGsyaJU5uOMnOzq6i
orJ9+/aQkJCsrKzm5mZMMmNW8NYAhz9+/PjgwYOKiorgjpiYmBYsWODv719a
WjqSzFEL9PLy8rS0NHhnfX19k5OTIU0DUqWqWhF4EUa2kRxZQgPkg9pIvn79
GuiI0iPFwvoP6uvra2hoeP78uaur66JFi/j5+cmF8aii5tGjRz9ywAQWFjUI
LXnBRXHkyBEDA4PJkyej/eAMzCyisrOW2DodCL3l/bYyoqwnqmIgmgzwmOEx
w485G+obPzAQ39QUnp19JTTUYceORSoqU9nZh+/GQggAINy8efP169cB43Ft
/JgVkHlra+ubN2/Onj2rqamJ+tJACnby5MmXL18CiEL4hkDf1dXV2NhYWFiY
mJh4/PjxLVu2WFtbu7m5wc9QVb33yDaSampqIwFeRkbG3NwcdaH58uUL9bwm
WONUqAQOJipgyYMHDw4cODB79mxUGA9kMmXKlOXLl1+9ejU7O7utrY3Sg8XC
orzA/+fm5np6eq5YsQIuEATw9AyMfKLTNJebbrsUeOXZh8jS7pjqb9GV36LL
McNjhh/TNjiY0N+f0NoanZ/vER7uaGs7X15ehNxwko2NTVZWFmAvODgYpj2A
IrlTGaUvRKz/p56eHuDSgIAA8Eu8vLzw3oF3MjMz8/PzS09PLy4uLikpycvL
Q8vv+/btW7ZsmY6OjqmpKaqYpZL7LGgTK7kLjYaGxsiTWKWkpDZu3Ojj44Nr
4LHGi8iuGKbrp0+fwsPDLSwsZsyYgTrGMzMzS0tL29raxsbGlpaW4jazWFSu
3t7eysrK5OTknTt3ysnJDZ+PRs/ALSSiPM+I1EwyPaiwOabqWyzex4oZftxY
Mlh7OzEv72pgoP2mTXoyMlPIxz8B2ygoKGzbti0sLAwwHmCP2gqnx4XgHWlo
aLh//z7wOepQwcrKCm8cBPTTp08Dl16/fv3q1atHjhyxtLScP3++lpbW0qVL
nZ2dExMTIfR3dXVRw3uKVuDj4+PRJlbyQU6/q4FHdy4oPVgsrP9ObW1t7969
c3d3h0ReVFSUnp4eHcMNF/uxY8eePHny5csXakjVsbD+VBDjGhsb09PTz5w5
o6+vjxZwaGhoCbz88joLTA+cOhb/2O99TeTnHmLVtxhKo/KYNczwY8+SSBif
1NoalZXlHhBgb209T1lZnEBgJtfGAxba2NgEBARkZmYCxlMD7407AYcXFRVF
RETAO6WoqAiAysvLKyUlpaOjs2zZMmNjY4B2Q0NDXV3dBQsWbNq0Cdg+KSkJ
fqW1tZUaIjvqJBYbGwsAP3IFHgG8qakpADw6yIkaXg2siSdIPIHS09LSTp06
RUYUkJCQ0KpVq7y9vXNycjo6OrD3xqJOweTPy8vz9/cHby8mJoaSXCYW1mkK
s5dv3/9L5J3r2dVRn7uJlQO4Gzxm+PFopIaTUbm518LDnXbsWKSkJMbG9hvG
y8nJWVhYXL9+PTc3l3z8H9bYEZAnpFfZ2dkhISF2dnZ6enqSkpJTp06dPn26
tLS0vLy8iooK8LyJicmhQ4dCQ0PT09MrKira29sn/JozzFXURpJIJO7evRut
wI8soVm/fr2npycAPFXtC8CaeEKlAjdu3AAPAB4bpjf58NZt27bFxMSUlZXh
HjVYVCi4NCDeJSUl2dvbz5o1C+0Z+RfNv7gEp2gZme5yC76W/oFY2RNXi7vB
Y4YfxzY4mNzeHlNQ4Bka6mBlZSgnJ0IuqoE5D0HB2toa8C8nJ4fckBAvWo4d
wdsBGA/vTlxc3KlTpywtLVesWLGQpGXLlpmZmTk4OLi5ud2+fbu4uBh+sq+v
jxrawnd0dBQVFSGA19DQIPeBRyexAsB7eHi8evUKAzzWBFBXV1dhYeH169ch
WxcXF0cVvxwcHFpaWi4uLg8fPqyrq8PzHIva1NLS8vLly9OnT+vr65PXcBgm
sU5XUjNxPHo66VlocUt87RCdxuBFeMzw49iS4fVvbyfm5LgHBNht2WKgoCCK
OtWQtrgOF9X4+vo+f/68srKys7MTM/yYErwd4KxKS0tfvHgBJO/n53flypXL
ly9fu3YtJCTk1q1b7969q6mpgUBP6ZGOkmCKlpSUoD7wqI0kqoFHbSQhr4FX
BgM81kQSpOdw+UMWb2BggHa409LSCggILFmy5NKlS2/fvm1tbaX0GLGwRk+9
vb0fPnwIDg42NTUVERFBvWjoGBn5p83QWbvJ0TvK+3VZdHkfoCmuosEMP85t
qDZ+cDCxpSUSMD44ePfWrfOVlMTJq/EEAkFGRmbt2rWurq6pqal1dXWY4cea
4B0BRG9qaqqqqgJ8zc/Pz8vLKyoq+vz5c0NDAzUUz5CFNrGiLjQj+8CzsLAA
wG/cuNHb2zsjIwMAHk9jrAmjvr6+ysrKxMTE7du3y8rKolOf6Onpp02bZm5u
Hh4eDjk+UA2lh4mFNRqCeFdTU3Pr1i0nJydlZSUWFlL3bDp6bmERlUXLN5+6
4vrgXdiHVmLlILHqW3TFkFGck8eyYYYfF/a94eS1iAinbdsWKCiIjuxUM3Xq
1FWrVrm7u7979w6YEF0pE74kYxwJ3guAUgjlPT09XSTBJxC1B0iikneqo6Oj
uLiYSCSiNpLkLjSoBt7MzMzLy+vt27eNjY3Uk9RgUYPgAm9ra8vMzLx8+fLS
pUsFBATQzGdjY1NVVXVxcUlNTcXHH2BRg2CSf/369dmzZ6dPnzY0NES3pYa2
+HHzyWnPW7f/xInE1MD8BmJlP7FyGOAxw2OGnyiW3NERk5/vGRy8e8sWfVJt
/HBRDQMDI1DQ5s2bQ0JCCgoKqKSxCdY4EqQtI09i5eTkJJfQSEpKmpqaenh4
oJNY8dTFmniC/L26uvrGjRtOTk7A7QQCAZ3cJygouHLlSk9PTyB8ajudGYva
hJLZ9+/fw4RfvXo1uYqGgXmSmKzKUts9B0Nv+GVVRVf0Dp3oVIEZHjP8BLOh
vvFtbdHZ2e4BAbusrQ2VlKZycLCQj39SUlLaunVrcHBwVlYWbjiJNUYE87C7
u/vTp0+xsbH29vYI4MmbWGfOnIm60ADANzY24kmLNSGFejEVFBSEhoZaWVlJ
S0ujU5/gI3yOju2D73Z0dFB6pFhYP0u9vb1lZWXR0dHW1tYw7ZmZmYd70Uye
omFkuuNykPuzosjP3bHV30YuwmOGxww/kay/P765eag2PizMYceORSoqU7/3
jafh4OBQVFTcvHnz9evXs7Oz8T4pLIqLfBJrQkKCk5PTH2vgzczMAODRSax4
BR5rogouBNSlKjMz89q1a8bGxkJCQrS0tGj5Bfz2rl27UlJSqqurcRqLNSGF
TnRKS0s7cuSIpqYm4AoKBEys7BKzNU32Hj2V9Cy4sDmmeriZJGZ4zPAT0gYH
EwYGhmrjCwpQbfx8RcXfauMhHMjIyKBVnZycHFRUQw3tCimiwe+i9EDGrtrb
24uKimJiYhwdHbW0tHh4eMglNNLS0hs2bACeef36NQB8X18fpQeLhfVzBRjf
0NDw6NGjgwcPqqmpgbtGfht4Rk9P79y5c3AttLW1UXqYWFj/sNB9qNzcXF9f
35UrVwoKCqJAwMjMIiwhY7jBeo9fjNebz9Hl/UOL8JSm4vFlmOHHocHbkUKq
jfcICbG3tDSQkxNhZR3GeCYmJnl5eRsbm8DAwIyMjPr6+q6uLrzC+XeEdqT+
kdXR1/Fr+++EutAAwKMSGnIbSZiiUlJS5ubm3t7eaBMrfg2xqES9vb0fP34M
Cgpav369mJgYqgeG60JcXNzMzCw4OLi4uJh6Os1iUYm6u7th2kMs2LZtm4yM
DDolgZ6BkV9sutby9bbnfS4+ygr90BpThbvBY4anBksi1cYntbVFob7x1tbz
Z80S5+BgISHSUN94wHiICBcuXHjw4EF5eTk+CvDvCLF6f39/X19f73f1fRfm
zz8KldAAjaA2kqqqquQ7p8zMzBISEjA5fX193717hzexYlGVUEXB06dPT5w4
oaurO/J8hFmzZsHFkpKSUlFRgVtNYk0YQZSsra29f//+oUOHNDU1h/dD0dAQ
ePlnGSze+MvF0ykvA/K/RJX34W7wmOGpyr7Xxl8NC3PasWPR7NnTvtfGD0WE
qVOnLly48PDhw/fu3YMrCJPS/yzE8OQe758+fSotLa2pqWlubobkCL+wvxO8
IG1tbYWFhdHR0Y6OjhoaGuQa+JGbWDMyMnAbSSxqEzgT8CTgQCC9tbe3V1FR
gfSWhiRubm59ff2TJ0+mpaV9+fIFOxasCSB0ymFmZqaHh8fIbSAMTCwi0gpL
bBwPht7xy6wZBnjM8JjhqckGBxP6+xNbW6Pz8jxCQx23bp2voCDKysr4veEk
g6Cg4IIFC86fP//q1SvgT1y5/T8L7UcrKip6/PgxkUiMjY198uRJSUlJa2sr
ptCRQnWP8EJFRUUBomhpaZE7ALOyssrIyGzYsAGcOUxIoBRcA49FhUJJbm5u
bkhIiLW1tZycHOS26PBWMTExExMTb29v+C75pA8srPGrnp6e8vLy+Pj4HTt2
wFRHVTRDx1PyCSgvMLI57+P2pDCqbLgXDcV5eDwaZvhxbkMNJ9vbibm5V4OC
UN/4Kezsw7XxEBSmTJmyZs0aCAqo/zBe2/nf1NvbW1NTAwB/6dKl7du379y5
083N7enTp/X19fiu90h1dnZCagM5jp2dnZqa2u9q4Ddu3Ojj44O60ODcB4tq
BX64ubk5KyvL19cXoB28NFqcZGZmlpWVBdpJTk6uqqrC7hprvKu1tRUc/vnz
5w0NDXl4eIYXGJlZxBWUjXbsO0J8EJT/Na5mEG9lxQxPrTZUGz84mNTSEpmV
5R4YaG9rO19ZeSqBMNw3HtJeYCcLC4vr169DyIALCq/G/w/q6ekpLS0lEolb
t25VVVXV0NCAOBsfH19ZWYkZHgnVwH/48AFeFkdHRwB4ch94IJMZM2aYmppC
Lolq4PEkxKJyAZ/DhfD8+fOjR4+qq6uTe9QQCARdXV1gHiAfvBSPNa7V399f
Xl4eGxu7ZcsWCQkJBgYGmOF0jMyTp0rqmmyy9wi5+qIoqqw7rhZvZcUMT+2G
auPz8jwiIvbu3LlYWVmcfIorRAc5OTm4iAIDA3Nzc3Hvsv9BwPAlJSVBQUEm
JiaioqJTp05dv359eHh4RUUFLgj5RgJ4SA9RDbyDg4Ompia5jSQLC4u0tLSZ
mdm1a9fevHmDV+CxsJAg/S8tLQ0LC9u4ceO0adPo6enRzVNwL+CuiURiWVkZ
XiLAGndCSzSQpYK3hyz15MmTc+fO5eAgnU1MR88tLKa6aJXlKXfX+29Ci5uI
VYPE6m/R5UNGcR4ej4YZfsLYwEBSe3tMYaFnWJijtbWhnJwIuW88Ozu7oqKi
ra0txIucnJzm5mbUUAXfq/1BIYaHJGjVqlVCQkIiIiJr166FF7O8vBwzPKij
owMAPioqys7OTkNDYyTAz5w5E7WRRACPXy4sLCRAHbQUf+bMmXnz5vHx8aGr
hkAg6OjoAPk8e/YMd17FGo+CSdva2vr+/XtfX1+IlaKiIqhajIXAKa2pv27/
yZOJT4ILGmKq+oaPZMUMjxke21BtfEpHBzEv72pQkJ2lpb6Cghi5Uw07O0FJ
Scna2hquqfT09Orq6s7OTrwi+oNCXZ2Dg4NJ7mh4HT4iIqKiooLKX0PgkJE1
8LNnz0Z9NhDAS0pKojaSmZmZkDliGsHCGqmenh7wITdv3ty3b5+6ujpqwUpH
R4faxQcFBRUXF+POwFjjTl1dXRAUIiMjbW1t5eTkWFiGOISGllZAfLrhBtu9
/vE+GZ+Jlb1DZfDlwwCPGR4zPNUbqo1PbGmJys11Dw7evW3bQmXlqeQtroDx
MjIyJiYmZ86cuX37dllZGT5M5AcFDP/p06fQ0FBAdwD4GTNmbNy4MSoqqrKy
kpoZntyFJiYmxsHBQU1NjdwHHp3EChyC2kgCwOMaeCys3wm1mgTfEh0dDbQD
lwyqGWZlZVVVVXV2dr5//35DQwNOfrHGkdAhCGlpaUeOHJ4zZw55YxQrJ7fc
HAPzw67n774LKxk60WloEb58EDM8ZnhsI62/P6G1NSo//1pk5B7AeAUFMfIp
riwsLKKiooaGhocOHbpz505NTQ2ubfgRYYb/oxDAFxQUREZG2tnZqaurc3Nz
oxV4IBBZWVlzc3MvL6/Xr1/jNpJYWH+hjo6OrKwsd3f3hQsXIuCB60hISMjY
2PjatWu5ubmdnZ2UHiMW1o8KvP3nz58hLmzcuEFUVAQFBcZJrKIysxZt3uUc
lOSbWRVd0T/E8JQG4AlgmOEnqCV3dMQUFV0LCXHYssVAVva32nhaWlo+Pj4D
A4MzZ868fPkSnbOD10j/Wpjh/yjgiuLi4ujo6B07digrK48soUE18OQ2kuDS
8QTDwvp3gqujtrY2JSXFxsZGXFyc3I4VEuFdu3bdvHmzpqYGL8VjjRe1tbVl
ZGScO3dOV1eXnX2o4RIdPQOf6DQtY7OtF65fSs0L+9iBFuEpDsATwDDDT1BD
feOjc3LcAwLsLC3nzZolxsExXBsPMUJYWNjExMTPzy8nJ6e9vR0j1l8LM/xI
jayBt7e3nz17Njs7O7mERkpKyszMzNvbG9x4U1MTZg8srP8owJ43b96cPn1a
W1ubXHvAzc29YMGCy5cvZ2ZmYi+NNS6EFuEhNFhaWkpISKBuS5M4uGW0DEyd
z5xKeRGY3xhdMYCbSWKGx/aXBm9Z0sBAQktLZG7u1dBQp+3bF47sG8/MzCwn
J7djxw641nBzlf8ozPBkoVMmCwsLUQ28urr6b+WO309i9fT0xAc5YWH9uHp6
esrKysAb79q1S0VFhUAYasQH/CMpKWljYwPXWmlpKfwMpYeJhfVXgujQ2Nj4
7Nmz7/0kOVA/SYGpUnrrrR19Y7zefo4s7yXiRXjM8Nh+wAYHEwHj29qI+fnX
wsOdtm5doKAgRi6q4eLi0tHROXbs2JMnT+rq6lAj4kGSKO0Jxpwww5MFAF9Q
UBAREfG7NpKoBt7CwsLb25tcQkPpwWJhjQ+h1Dg/Pz88PNzW1hYuJWbmodum
kCCDlz569GhqauqXL1+ozdtgjS91dnYWFRUFBwebmZmJiYn91k9Sy8D04Nkz
N1+HfmiNqf5GxJXwmOGx/aglkRpOxuTnewQH21ta6svLi7Kzs6DCeGFh4RUr
Vri5uaWlpZWXl7e3t+Pa+D8VlTM8eUr8uxp44A0pKSl4TXAbSSys/03opGNI
kP38/IyNjSdPnoy8tKio6Jo1a3x8fHJzc+EHKD1MLKw/F4TCurq6+/fvHzhw
gHz0MExgAbFp+ustHXyiPd+URZf3DfWTxIvwmOGx/aglkWrjk1pbI7Oz3YKC
dtnYzJ81SxytxjMyMkpISKxater48eNxcXEQI4C+qAFK/1tROcN/+w4YAPAx
MTG/q4EHgJeUlIRXxtvb+927dzCFKD1YLKzxqtbW1tTUVEdHR1lZWVRLzMLC
oqCgABfdjRs3qqurcXaMNTYFASInJ8fDw8PIyEhYWHhoEZ6GhpWDS1ZLf6PL
ubO3XoYUNcVWD8biRXjM8Nj+exsYiG9ujszN9QgJcbC0NJSSEmJgoEUBQkRE
ZO7cudu3bw8ICMjKysKLqH8UlTM8utFfUFAATxlYYmQNPOoDj2rg0Ums1PCC
YGH9JIGrycvLu3jxop6eHjlN5uHhmT9//oULFzIyMtrb2yk9Riys3wvcPiSY
KSkpO3bsmDlzJhPT0CIhEyu7qOyshVt27Q9I9H7zOfpzL16ExwyP7X+2gYGk
1lZiZuYVd3ebJUuU+fgI5G6TXFxcs2bNsrKyCg4Ozs7Oxhj/O1E5w3d1dX34
8IFIJJL7wI/cxIr6wL969aqhoQHXwGNh/R2B462oqIiMjIS8WFRUFFUU09PT
S0hIWFpaxsbGwnfxVYY1pjQ4ONja2vr69evz58/r6+uj3JOOnoFfbIbWivVb
L/heepQd9mHoUCfcEx4zPLa/YcnwhjY0RDx4cOrAgTUaGlKcnJNI5czDPKag
oGBraxsSEpKbmwuXJMZ4sqiZ4WEaoCpHZ2dnDQ2N3/WBRzXw7969QwcNUHqw
WFjjW+iMy6dPn544cUJPT4+XlxdhPIFA0NbWPnv2LJASOGdKDxML6zf19PR8
/PgxLCwMwgH5gANWAreMpsG6/adOJD0NzG8gVvRhgMcMj+1vWALa39rdnfDx
4/X4+EN79qzQ05MVEeFmYWFAGA/ps7Ky8vbt2yMjIz98+NDV1UVp3zBWRM0M
397enpmZeeXKlcWLFwNRkA/8RX3gfXx8AOBbWlrwVmgsrL8vuI7A8X7+/Dkl
JWXfvn1aWlpcXFwARUDyQEebNm0C5wy+CPeZxBojGhgY+Pr1a1pa2uHDh8lb
Wf9FQ8c3ZarOKgt7j4hrrz5GlXfFVA3invCY4bH9DUsgfUwaGEhsbSWWlPje
uHH09GlzExMtGZkpbGzM6OwniBcaGhp79+69desWPhyQLOpkeMAJAPiCgoKw
sDArKyuAdgYGBrQVGl6BdevWXbt27e3bt42NjXieYGH9I4KLDq6mjo6Ojx8/
xsXF7dq1S15eHvWZJBAIc+bMAVJ69OhRfX39BPY8WONFMF0hnYTgGBERYW5u
Tq7+YmCeJC6vsnznwSMxj4IKvsZWD+CDWTHDY/t7loBscDChvz+xqyu2ujr4
xYsLXl7bzc31Zs4UZmSkRxjPx8c3f/78c+fOvXz5Ep+ziUSFDA/Pq7m5OTc3
F7WCV1NTQ+fOwAwRFBQ0MjK6dOkSzBC8iRUL6x8U+YSOrq4uSJ99fHyWLVvG
z89PPl975cqVnp6e6HxtSg8Wi9oFeNDS0vLmzRtXV1dDQ0MuLq7he/p8Akrz
jbac9rjwODviU+dwLxrM8Jjhsf1dS/i+IJ88MJDc0hLz/v1VT8/tK1eqCwpy
otp4enp6MTExExMTiBSvX7+ur6/H922ph+HRMiC84/C+v337NjAwcOvWrbNn
z+bm5kZVjkDyWlpaR44cSU1NbWhowCkeFtZPUmNj4507d7Zt2yYhIUFHR4du
gcnIyOzcuTMlJaW6uhoXsGFRVhAZKyoqkpOT7ezsFBQU0A0jOnoGEWn5JbYO
B8Nv+GVVRZf3xQBtfv5GLKc88U48wwxPfUbGeHhnbzY3E589+/XYMVMtLSkO
DuaR1c7r1q29cOHCvXv3AF87OjqoOV5QD8PD02ltbYUn+/DhQzc3N3ia8vLy
aAUedZKE/27fvj0hIQFc9wR77lhYY0qdnZ2QR584cQKy5uEyY9LJrQsWLHB3
d8/NzUWHa2NhUUrt7e1ZWVkwG5cuXSooKEhLWudhI3ArGSy2+dXT7WlORFl7
TNUgAHx0GQnjKU28E88ww1OfJYxcje/tTSwvD4iPP7Bz5yIlJTF2dqbvtMY6
bdq0xYsXHzx4MDY2trCwEK5WqsV4KmF41CKsoKAA3nEXF5dly5ZJSEiQ4QF1
krSwsAgICMjPzwfAoPR4sbAmsnp6ekpKSoKCgszMzMDtoKV4enp6BQWFffv2
PX78uKWlhdJjxKJqff369f79+w4ODnJycmgRnpaOYbK45MLN2w8TbwcV1cXW
DsRWf4vGDI8ZHts/ab9h/OBgUns7saDAIzTUwcZmnoKCKBnj6ejo+fn5tbS0
7OzsIiMjAdsgZFBn7QSVMDzanQQAb29vD++7gIAA2sQ6tLTCxiYvL79p0yYf
H5/MzMzm5maqTeiwsEZH4Fu+fPmSlpZ26tQpAwMD8rkMIiIiQPXgkysqKqjT
IWONBcH8LCsrg7C4evVqPj4+dNoMOzefgu6CTccuXk7NiirviKv7FlM5BPCY
4THDY/unjYzxia2tUegIV2vr+UpK4pycLOS+8ZycnMrKylu3bg0ODs7Kympq
appI1PqDohKGB2BAfeDV1dU5ODjQBKChoSEQCIqKijY2NoGBgQDw1DkHsLBG
WcDnqM9kUlLSrl27ZGVlGRkZ0Z4UHR2dM2fOvHr1Crd1xaKIYNY1Nze/fPny
5MmTGhoawwezsrBNV1RdttXpYMgNv8yq6Iq+mOqhMvghhsf18Jjhsf00IzWc
jAaMDw11srNbMnfuTCEhLiYmenLfeAUFhS1btvj7+wPGU+EN3AnP8KiKJiMj
4+LFiwsWLCD3gQdmEBAQUFNTQ0lcTk4OvPvwlMndM7CwsH6SyH0m8/LyPD09
ly1bhlY76enpp02bZmFhERISUlxc3NnZiS9GrFFWd3f3hw8fICYOneskJoYW
/XiniGuvNrdzD3FLKwwr6YiuGBzqRQMMTzKK4+6ENMzw2EiWNDCQ0NwcnZ9/
LS7O+fBhE2Nj1ZkzhdjZmcmlFLKystbW1hERERA14PqltAsZVU1shkdtJLOz
syFH27BhA+ABQAICeFFR0fnz5zs5OcFzh/QNfgzdu8cMj4X1s4UuMfjY0NBw
586d3bt3y8jIoGuTnZ1dXV3d2dn57t27tbW1fX19lB4sFrUIJiSEDJiTDx8+
PHjwoJqqKhsr61C8YGaRUNYwdT51/vbr0A8tMZWDFOdbajDM8Ni+W9LgYFJH
R0xZmd+jRyfd3a3NzXUVFEQJhGGMZ2ZmVlFR2bNnz40bN4BdqSpqTDyGJxM4
MDmQeU5OTlBQkJWVlby8/KRJk9A7zsvLa2hoePjw4cTExMLCQqrdDYGFRVn1
9PTAFerm5jZv3jzUJIqWlnby5MnLli3z8PDIzc3FG8yxRk0QO2C+5efn+/r6
rlq1SkhICLUd5hIQ1Fq+zsE70u99VVzNYFwN5fmWGgwzPLYRlkTqVBPf0BD6
7t1lf/9dlpYGcnIirKyMCOq4uXn09PQA6m7evAlM297eTiVQN/EY/tv3atva
2lrUBx4AXkFBgZ2dnZyyKSkpQcqWkpJSVlaG79djYVFKcOlVV1fHx8dv3rxZ
REQEIRMjI6OsrKy9vf3du3fr6+upxBVjUVwQ8iBq3LlzB6KDsrIyWvNhYGae
pqi62vGXUzeehX9si6/7NnyuEzbM8NhG25L6+xObm6Oysq74+u4wNZ0rLs5H
R0dDqsNkgKRbX1/fyckpPDw8OzubXFwxsTXxGB4VwBcVFd26devixYvm5uYj
AR7csrS09JYtW8LCwlDBLfm3KDtsLCzqVEtLy4sXL44cOaKqqspKKl0Akufl
5TUyMvLx8cG9XrFGTR0dHeSe8JMnTx6airR0PMJic1aa2V0Lvfb6Y3RFf1zN
t6FznXANPGZ4bJSxpIGBpMbGyBcvXM+cMTcwUODhGaY7enp6CByzZ8+2trYO
DAx8//49NWD8xGB4chE7fAQ/XFhYGB0dvXfv3sWLF0tKSpIBHj4Z2UZyZOML
zPBYWBQR2kKIesVPnz4dNaiBj8rKyr/88ktqaurXr1/x5Yn1s9XX11dVVZWU
lLRt21YpKSnUfHgSgVtaQ8/0wOkzt1+GfGgiVn2LJW1lxQyPGR4b5Sy5vz+p
qir4xo2jTk4rVFUlODhYhttN/ouGlZVVTk7O0tISMB5S8tbW1omN8ROJ4VGn
i5KSkri4OHt7ew0NDT4+vpF94BUUFFCCBgDf2Ng4jp4gFtZEFVyGQOnp6emu
rq5LliwREBBAFyy4Iysrq9jYWNwrHutnCybYly9fXrx4cfbsWT09XQ60NYOO
YfK0mfrrbZz84rzflUdV9MRUfQd4zPCY4bFRxhJIb3pKZ2dccbEPkei8e/ey
OXMkBQU5GBnpyad2ysvLQ/gA2MvOzp7YGx4nBsN/I5FAe3t7cXExALyTkxMA
PPngGBoaGgB4lJoFBwfn5eWhNpKUHjIWFtZQAt7T01NbW/vgwQNnZ2dlZWV0
LCYqp/H29i4oKKC2dmFYo6yOjo7c3Fx/f3+Ig+Li4nS0tDADWdg5ZTT11x84
d+bm65DiVmLVYEwlZnjM8Ngoawmkj0OF8a2tUUVFXklJB44dW7typbqUlDAb
23CnGnT0D2A86hs/gc/unDAMDxhQVlaWkJDg6OioqakJAIAOcGdgYODn51dR
UYF3MyAgAJKytrY2cuENpUeNhYU1JHBEJSUl169fX758OTrEgYWFRV1d/fDh
w0+ePPn69esEXkjBoqxgajU0NEAKeeDAgd82ZdDS8k4R015tbn8twuNVadTn
3qFFeMzwmOGxUdjQEa4Jg4OJAwMJHR3EiorrT5+evnZt66ZN+oqKYuSGk+j4
J1RUM45W4wdHCAbcS1IfSfDfP1LrjzM8ekDUQRceDT0s+grFe6rDMCDKQ6w/
evSojo4ODw8PanBBT08vKCiop6e3e/fukJCQiZ2OYWGNa8ElnJKSYm1tDY6I
hiRxcXHwS5B65+fnU0+vMKxRFgSy8vJyiHoWFhZiQ4c6kZojTWKdoaxusufo
yeTnQUVNxCrSoU6UxlqqMszw2P7MEkZYImlBPqG5OeL9e/fAQHsbm3mzZomN
PP5JTk4OYkpQUNB4wfiR9A4DrqqqKi0tLSsrq6+vhyD4x6X1/4rhwdd1dHTA
Q33+/Bkes7a2Fh7z32UHoyD0ZGEATU1NmZmZnp6eK1euFBISoiXdCQVxcnJq
aWk5OzsnJiYWFRVN+N0NWFjjV+BMnj59ClervLw8uokGHlhVVXXPnj03b94E
V0ZVJ3dgjZp6enogOnh7exsZGaHzgmloaHmExOasMNt9LdzzTVl0RW9sNeWZ
ltoMMzy2P7PfM/y3bzATklpbo3NzPYKDd1tZGcjKTmFm/m0jpKKiImB8QEBA
VlbWyE4mY1Nkhkf9Fe/duxcWFhYZGZmWllZeXt7V1fW7n/+vGL6zsxMygseP
H8MPwGM+efIEYB6+SCmGh8EDvUM28fz5c19f3y1btsjKyjIxMY3cxLpt27bY
2Fh4jvDcx/h7h4VFzQKUAh978eJFfX191EuKhoZm8uTJS5cuvXLlCnyro6OD
0mPEmmhCvYjfvHlz6tSpuXPnoonHzEaQUtNet//k2Zsvw0ra4gAmMcNjhsc2
Jux3DI9sqOFkaysxK8vdx2f7mjWawsLc35dyh4tqgA9RNTVc72MfBQGq6+vr
AbbPnj1rQdKvv/767NmzP3Zp+3GG7+vrq62tvX///smTJ+EBraysrl69+vr1
a6Boiixud3d3V1dXv3z5MiIi4vjx46ampvA2cXBwjHzXNm/e7O/vn5ub297e
jn5r7L93WFjUKXA4nz9/jo6O3rRpE/gitBTPzMwsLy/v4OBw7969hoYGfP1i
/bOCuFZRUZGQkLB169aZM2cyMDDQ0NHzi8/QW2fp6Ev0zvhMrCL1hMeFNJjh
sY1pS4Yp0dQU9eLFrydOrNfWlubmZkN1cehgINSpJigoKCsrq7GxEdB3LEcT
gGrgW/BLNjY2srKy06ZNW716NeQgxcXFPT09I3/yBxkenmxLS8u7d+8uXbq0
ePHi6dOnz549e9++fY8ePRr97s3w57q6usrLyyGhcHV1hYg/d+5ccXFxdKwe
+e4JvF9+fn4wZkplGVhYWP+V4FJ98eLFyZMntbW1yfm4oKAguC/wvR8/fvyd
+8LC+juCUNLc3Jyenn7mzBkDAwMenqFWZszsHDM1dE0PnDlz+3VoSUsMXoTH
DI9tfFgKqW98YFKSy549xjo6skJCPL8rqrG0tLx27drjx48hmozl8nhwTfX1
9Tdu3ACGFxERoaennzlzppOT04MHD758+TKy9OUHGR6YuaSkJDIy0tzcXFRU
lJWVVUFB4dChQ8+ePQMfOMrPDuI4DO/u3bvHjh1DCQWBQEA18HR0dFxcXEpK
SvDEIei/f/8eqACeyFhOuLCwsJC6u7vLysqio6MhAQeXhc57gtxcQ0MDLnZ0
J3HMel2scSeYbxDXQkJChlpKiokxMND/i4aGW1hUc8X6ne4hV199iizvjqn+
NtSRhtJAS4WGGR7bf2PD5fEdHcTiYp+kpMMnTmxYtUpTRmYKeYsrgKKMjIyx
sfHBgweBZnNyclpbWynthP6tYGyvXr06efKkqqoqMzMzJyfnwoULr1y5gs4n
JfP5jzA8fFJXV/fw4UOAdhUVFXZ29smTJ69YseL69evFxcWj3LoZtaB5+vTp
6dOnFyxYICQkhAI9MDwHBweMX19f387OjtyFBkV8zPBYWGNf4GrAO2VkZICn
MjIyAj9DQ0MDl7aYmJiZmRlk5YWFhX/c1IOF9T8Inev05MmTw4cPq6mpsZJu
49IzMolIKyyxcTwYfscvpy66sm+I4XEhDWZ4bGPdhovk+/vj29qInz8HPn16
3strm5WVoZKSGIHAQi6qERYW1tTU3LFjR0RERFFRUWdnJ6Vd0Z8L4LysrCwm
JgYVl7KyskpKSlpZWUH28eHDB/Kw/yPDA/22t7dnZ2d7eXkBt0NUBVRGfZvT
0tIaGxtHGY9hMLm5ud7e3iYmJmJDKyfDN0p4eXlhVBYWFsD2cXFxkGGhFfjR
HBsWFtbfEWozNfK8JxYWFrS9RUNDw8XFJTU1FS/FY/19oYJMCIVhYWEQ8kRF
RVHhLCsnl+xcgw2/nD97+3XIh9aYqkEiXoTHDI9tHNhvG10HB5P7+5Obm6Nz
ctxDQ3fb2qKGk8PdTtB67+zZs52cnJKTk4GTgYfH4DIvDKmtre39+/dubm6L
Fy8WFBTk4uKC7OPQoUMPHz5saGhAcfAvGB79AITUmpqamzdv2tvby8vLs7Gx
wY9BXkAkQqbzeZQhGZX0wJ/eunWrnJwcOs8RhXg1NTXUBP7ly5cVFRXw3HGg
x8Iaj+rp6UHnPRkbGwsICCCvCwn7hg0bIiMjwe2A16L0GLHGt9AOLwgWZ8+e
1dfX5+TkHF4LEhbVXr3R3jPc41VJVHkvrqLBDI9tnNjIZjXJpLmR0t5OzM+/
SsL4+bNmibOzD6/Go1VfQ0PDI0eOpKSkQC5PPvpzTAkAu76+HojdxcVFQ0MD
GF5YWBjCore3d2FhIdod9h8Zvr29PTMz8/LlywsXLuTn5+fh4QGPd/78+YyM
DHjWo/Zc4OXt6OgoLi6OjY11cHAAYidveUPF+du2bYNhFxQUjKwUwsLCGo9q
bGy8c+fOzp07Z86ciRrUAGUZGBhcuHAB3NHY9LdY40gQ3erq6shrU8ykjsQ0
dPSiMoor7Q+cSEoNKvwaWz2IGR4zPLZxYr9rOJlEajiZ0NISlZd3NSzMcdu2
RUpK08inuDIxMYmJic2fP3/v3r2Ajrm5uWOzNr67uxsQnUgkbtmyBRCdnZ1d
Tk7O0dERwP7r16/fSJz/pwxfVVUFXg6+W1FRERcXZ21tLSUlRSAQpKWlt2/f
npiYCJA/aqth8IdgtFlZWWFhYXZ2durq6uSTWAHg4RnBswsMDIR3YSxvNMbC
wvpBQcL++vXr48ePa2hooH5T4HKBtYC4bty4gc97wvqbQvd6IGqYmJiIiIjQ
kqIJExtBXtvQ+txV9xcFUeXduKUkZnhs4936+xNbW6Pz8jxCQx1sbOYrKIiS
i2qYmJgFBQXnzNHatWtXeHh4Xl4eYDxqgTJ21ojQARYZGRnnzp2bM2cOMDzQ
75IlS3x9fYuKioDwYcClpaV/yvDwLfjdly9folZv8Iv8/PyLFy++cuXK+/fv
R2cpDC2/l5eXP3361MvLC1IJVVVVbm5uBPAQ3CGnsLCwgKeDekjiFXgsrAkg
QKyCggJPT8+lS5fy8vIilzt58mRjY+Nr167l5OTg856w/mdBWIFgkZ6efuLE
CRQWh3qa0TPwiU7TX7d5f1C8f25NTM0gACTFOZaaDTM8tn/CkgcHk9vbiYDx
wcG7LS0N5eVF2NjItfF03NxcQJU7d+4MCwvLysr6+vUrRJ+xw/DfSDcNAchj
Y2PNzc1FRESYmZmlpKTs7e1v375dU1MDGA8MD4MfyfDR0dHV1dWdnZ2fPn0K
CQlBKxUEAkFeXn7Pnj337t2rq6sbBVqGkUOmALlGcnIyONtVq1YBsSN/iw5/
gSeyYcMGHx+fzMxMcgsaLCys8S5wL5WVleC10B1AtHUdLnkVFRVnZ+fHjx8D
g1F6jFjjVX19fRDaIiIiICaKi4kNFWvR0LJx88nNnbfB5dz5O2/CSlpjAOBx
IQ1meGzj3pJI5fFJra1DW1yDguxtbOYpKYmTO9WAuLi4ILJYWVl5e3u/evWq
vr5+rN3nBRJ++/btuXPndHV1OUlCNe0w2oaGho8fP/6O4WNiYgD7AdRTU1P3
79+voKAAAC8qKgowHxgY+OHDh9HpJ9ne3l5QUACedvfu3To6OuQ2kqiEZubM
mQDw8JpnZGQAwI+pvAkLC+vvCB2+8/LlS/BaaCcODUliYmLAXcD2NTU1lB4j
1ngVRJYXL14cO3ZMU1ODjZV1aBGemUVERnHBFrv9Qck+7yqjPvcMVcLjQhrM
8NgmivX3JzQ3R+TkXA0Pd9y5c7GamgQ3Nxst7VBFB0QWDg4OGRkZwOBr1669
efNm9Dsu/rV6e3srKytTUlJ27dolJyfHzs6O+i0HBwfn5+cXFRUBJwMPI4aH
EAkMX1ZWlpeX5+fnt3z5crSVVVtb+8SJE+D6RgeYUeOvyMjIrVu3KikpQaKE
6mfgIzrFafPmzT4+PpCb4F5zWFgTTz09PRUVFUlJSY6OjnC9oyZUcO0vXrwY
MveSkpKxtlSCNV5UW1sbFxe3adMmMTHR4X1V3HwKeostjrv9+iArrKQ9pmoQ
V8JT3DDDY/tnjVQbTywo8CQS9+3ZY6ynJy8iwks+yBWVdoBbCAgIeP/+PYDu
2KnNRj3eAdd9fX3XrFkjIiICSYeqquqBAwfu37+fmZkJDG9hYTF9+nQJCQn4
JDo6Ojs7+86dO/v27VNQUADmR73lY2Njy8vLf2roRA2iW1paILOAP2dvb6+i
osLGxkbeSiwkJATZhJ2dXWBg4Lt37yBdGjuvMxYW1j8ltBcmJycHUvVVq1ZN
njwZPAAjIyM4rqNHj6anp4OXGFNLJVjjQmirxdWrV+fNm8fByYHWhXhFxHVM
Njt4R3tnlEdX9uNF+LFgmOGx/dOWNDiY3NkZ8/Gjz82bh0+d2rhmjZa0tDC5
PH7SpEmKioo2Njb+/v5v376tr68fO32M0fGmaWlpx48fnzNnDicnJ8DwypUr
IT4+evQoNDR08+bNAOooDQkODr579y46KlFAQICXlxfcnaur6yj0k+zq6qqq
qoIADanQzp071dTUuLi4yC8vpBjGxsbHjh1LTEyElATXwGNhTWABooMXvX//
vpOTk5ycHAMDA+CWuLi4hYVFRETEx48fu7u7McZj/aBgqvT393/58gVC3v79
+yFYM5FaStIxMIhKyxtt33c05kFQ4ZcY1FISMzylDTM8tp9gQz0nu7tjq6uD
0tNdfX13WlkZKiqKkjGeQOCQl1fYsGHj5cuXHj9+XF5eDlA6RqJMT08POrnV
0tIS4iCBQAAn5uDgAMTu5eUF6D5z5kwZGZmNGzdeunTJ3d0dfgz+y8HBISsr
a2dnl5yc/LP7SXZ2dkJcTklJOXny5Jo1ayBqw19H9zpZWFikpaVhbB4eHk+f
Pq2oqOjo6BgjLywWFtZPElzm2dnZ4JH09fXRfnY2NjZNTc1ffvkFHCzwGL4N
h/WDGhgYQCWaEPLWr18vKipKR0s7tDrEzik318Di2IWLDzIjSztiqzHAjwnD
DI/tp1lSX19iU1N0bq5HSIiDtfU8eXlRVlam79st2WbMkFi6dOmRI0fQcjEE
mrGwXoRObs3IyDh//ry2tjYXF5eAgMDChQudnZ0hIK5evRox/IoVK3bv3m1l
ZaWurs7LyyskJARf8fb2zsnJaW9v/xnr3jAwSA2ampry8vKioqIcHR11dXWF
hYXJx7CiOiVzc3M/P793796NweY/WFhYP0N9fX2lpaUhISGQ1JPPbJ0yZQr4
K39/f+AxoDJKjxFrfAiCV3Nzc3p6+unTp/X09LjQ2ay0tPxi0/VNt+zxi/LO
+BxT1Q8MH01pfMVGxAyP7SdaEmny3OzoiAWMDwiw27RJX1Z2CivrcNcUenpG
QUFBHR0dOzs7wM60tDQIQwDAFMdO1GcyPj7e0tJyxowZBAJh+vTpixcvhvgI
o506dSr8d86cOYsWLQKAh6fAzc2tqqrq4uKSmpoKmchPKlzp7OysrKx89uyZ
j4+PjY2NiooKeQcruYRm7dq1Xl5emZmZra2tFH8ZsbCwRkdwsdfV1d24ccPW
1ha8Ey1p4ZSFhQW8BPglcK2Q0WOHgPUj6u/vr6mpgbmEejswkbqcMbETZOYY
bDx8/vzdV6EfmmNqvsVUfYsupzzBYsMMj+2nGWo4CVMouaUl6v17Nz+/nVu2
GCgqinFwsCD2RO1T5OXlV69effTo0bi4uPz8/JaWForf+YVUAkj48uXLgO5C
QkKcnJzi4uKysrLTpk3jIwmRPHwChI+2uEZFRUEO8pO2snZ0dJSUlIBfJXeA
J+9gpaen5+XlVVJSMjc39/DwePPmDW4KjYVFbWpuboYE/9ChQ8Dt6N4ceFfw
XaampmFhYZ8+fcINarB+RP/vbNYpU4Z6ldLS8YvPMNhguz8o0e99ZXRFbwzp
XCfM8GPBMMNj+9k2OJjY15fQ1BQBGB8SsnvnzsWampICAhwMDLTkIhBhYeG5
c+fu2LHD39//9evXNTU1nZ2dFPRjEO9gDHfv3j1w4ICmpiY3N/ekSZPY2dlZ
WVmZSYJPWFhYGBkZ+fn558+f7+rq+vbt29bW1n98JOgIJ0htiETinj17dHV1
p0yZgjYZoQYUoqKiMAD4VkhISEZGRkNDAw7WWFjUJnCYubm5kMUbGRkJCgqi
pXjwWnPmzDlz5gyk9u3t7ZQeI9Y4UEdHR2Zm5rlz53V0dDg4hjrSMLMRpFTn
mjqfPnebdK5T9fAiPGb4sWCY4bH9bAOGB+vvj29ujsjLuxobu//AgVWLFilN
ny5Arquho6MDTp41a9bGjRsvXrwI8FxSUkKqq6GMH0Md24qLi1EvmhkzZgA2
k1uvI6HsQ1ZWFlKPpKSkf3wrK9B7d3c3MPm7d++Az+3s7CCb4OPjGzovjyRI
IqZPn75y5UqI0Tdv3iwqKmpuboYx4JvmWFjUJrjwq6qqwA9AOq+uro7oC0h+
5syZ4DrAo3758oXSY8Qa64LYAfPkwYMH9rt3w8yhp6cfOm5g8hT1pau3Xwrw
SC+JLu+JwbtZx5Jhhsc2ajY4mNDZSSwru37v3glXV8sNG/RmzRLn4mL9XtM9
tGoEtLxkyRIXF5eEhHhA6NbWNkrV1YA3a2lpQWcg6unpcaKtPSMEGM/Pz790
6VJ3d/esrKx/cJmLvH0VEpmHDx9evXrV0tJSRUUFxkDOI9jZ2aWlpdetW3fl
ypXnz5/X1NRgesfColqh4y0KCgqCg4M3b94sJSWFzmuePHny2rVrIyIiKisr
sX/A+mt1dXUVFRX5+/uvXLGCj5d3KA2koxeeLj3ffNv+gCS/99XRFX34XKcx
ZZjhsY2iDfWc7OlJqKsLf/PGLTjYycFhuYGBnIgID/kQKAYGBgg62traDg67
w8LC3r7NqK2tpVRTBUgfysvL4+LirKysILkgL4AjsbGxqaqq7t+//+7du3V1
df9grgHPt6KiAsg8KCgIHh/SBIjI5AJ4CM1CQkKampq2trZ+fn74DFYsLKxv
3zuKvH792tXVdf78+dzc3MhN6evru7m55efnd3d3U3qMWGNXMH/QQQPO+/cr
Kykxkyo2GZlZZiiqrrJ3ORabGpj/NbpiADP8mDLM8NhG2QYHk/r7k1paoouK
fG7ePHr2rPm6dXPk5EQIBBbEqLS0dLy8vLNnz968efOlS5fApXz69OknNWz8
j2ppaQFIhphoaGgIMZHcBwZ4ftq0aRYWFiEhIcXFxf9gloG2r6L272vXrlVS
UhIQEEBLaigiS0pKGhsbHz58OCYmJjc3t6mpCRfAY2FhfSNt5KmsrIyNjbW0
tJw6dSr4K3p6ejk5OScnp3v37tXW1mJfgfXvBCleYWGhr6/vqlWrhISEhrtA
c3Ar6CzYfMzN9d77sJJ2YuUgZvgxZZjhsY2uJZA+JgPJd3XFVVcHv3jh6uu7
y9Z2oaqqBC8vgZ5+uFaEQCBISUkZGRkBrMbFxeXk5DQ0NHR2do5yaQ2KicnJ
yTt37pSXl580aRLybBwcHAYGBufPn3/58iVw/j/yh4Dev3z5kpeXRyQS9+7d
C48vKirKwsJCzhp4eHhUVFQ2bdp05cqVR48eodQG3x/HwsIiC9xRWlrawYMH
If1H9cwCAgLLly93d3d/+/YtpPz4nh3WHwVxpLm5+fnz5xBw1dTUWFlZhwIx
LR3/lKm6JpscvKM9X5VFlfUOATxm+LFkmOGxja7Fk2yY5AcGklpaiPn5nlFR
+/fsWWloqCgmxsfCwkAuGhEWFtbV1d21a5eXl9fDhw+LiopG/+giQGvgam9v
79WrVwNU09LSAk7PmDHD1tY2MTERCP9vxkR4Ll1dXbW1tZCn3Lt3D57ptm3b
0NFRqLkE2ikgJiamr6/v4OBA7j/zU0+DxcLCGo8CZ/L+/fuLFy/q6emhNQcm
JiZZWVkbG5uoqChI/MF/UnqMWGNOfX191dXVycnJEH0kJSXpSYWjk9i5ZNR1
TQ+cPn0zPaiweXgRHjP8WDLM8NhG1+JHWCKpe/yNzs7Yjx/9bt8+du7cJlNT
bQUFUU7O4QbyALE8PDwKCgrGxsb79+8PCAhITU0tKSkZzR7y8IcgcXjy5MnR
o0fnzp1LIBC4uLgAp11dXTMzM//mVlZ48NbW1uLi4rt377q7u9vb2y9dulRG
Rgb+ysj27yoqKmZmZmfPnr1x4wYkMvD08WIaFhbWHwWpPervvWLFCnCeyI1w
c3ODywIH8vbtW9xkEuuP6ujoKCgouH79+po1a4SFhdEivPB06QUWO/YHJfq+
r4yu7CVWUR5Zsf3OMMNjG10byfBoNT5pcDAJML6mJvjVqwsBAXY7dizS0pLk
5+cg19WwsEwSEhJSVlYG93Lo0KGwsLA3b97U1taOzoLS4OBgd3f3p0+fIiIi
tmzZIicnp6ioaGtrGxsbW1FR8XcWw2H8dXV1GRkZ8Iz27du3ZMkSoHcgdnL1
OzMzM2r/vnfv3uBgeH1eVVVVgbPFAI+FhfWnAucAvjElJWXkma1oKX737t33
79/HTSaxfqf+/v6GhoYnT54cO3ZMW1ubg7SCxMzGoaC7cMupq5ee5EaVd8XV
fRtahMc94ceYYYbHNrqW8GcGX0/u709qbo7Mz78aE7N///6V8+fPmjqVj5WV
4ftGV9pJkyYJCwurq6tv3rwZFYR//vy5vb29r6/vZ5fWQFhsampKT0//9ddf
zczMzM3NL1++DETd3Nz8P/xpeDQgf/jdkpISeBbu7u6WlpYaGhqTJ08mH94E
z5eDg0NKSsrY2PjUqVM3b94sLi6GXxmFJ4uFhTWu1draCt4J/MbcuXNRU1wa
GhoREZGNGzcSicS/X/6HNcHU09Pz6dOn8PDwTZs2zZgxg56OjoaGjk9kuuHG
rQdCbwbk1cfXfYurJUEjZvgxZpjhsVHORmJ8EqmuJqmjg/jpky+qqzEz01ZR
mcrPTyCf6AqRCEheQkJi+fLlR48ejYuLe/fuXUVFRUtLy88uDgcvV1ZWdvv2
bQ8PD09Pz7t378J//4debYjewWE+e/YsODj44MGDy5Ytk5SUJBAI5KY3rKys
YmJi2traNjY28OfS0tKqqqpwXzgsLKwfEXJW0dHRVlZW5EbxXFxcS5Ys8fHx
KS4uxt1psEaqo6MjIyPjzJkzurq6KOljZGabMUvTZO+Js7dfh31siwNQrCIB
PGb4MWaY4bFRzn63FD9kg4OJXV2x1dXBL19eCA522L9/xeLFs6ZPF2BnZ6al
pfleIs4gLCwMiGttbX3+/HkIVS9evCgtLf2pJD8wMACPX1JS8ubNm7dv3wKE
A4r/VzX58Ajt7e3l5eUw2tDQ0F9++WXt2rWzZ88WEBBgYBi+3cDExCQoKKim
prZhw4ZTp05BkpKVlYW3r2JhYf240Pl04KYuXbq0cOFCVBXPzMysqal59uxZ
oDVgNkqPEWusCAJTXV3dzZs3t2/fDhkf6mVE4JmsbLjc6qzX5bSC8NKumKrv
hTSY4ceYYYbHNgYsYeR/BweT+voSmpqiioq879w55uq6aeNGXQ0NSXFxXjLJ
09HRcXFxSUpK6urqWlhYnDhxIjIyMj09HUi+sbGxq6vrH685gUeDx2xra4PH
b2pqgiAIXA3e76//CnwXfgZ+sbOzE1AcgDw+Pv706dOA6BoaGiIiImxsbCOb
z0hISCxbtszZ2RkgH54OAD/8RbxohoWF9V8JNcVNTEy0tbWdMWMGDQ0N+Blp
aWknJydcEo81UhCb8vPzvby8li5dysfHhxoZ84vN0Fu7xdGb6Pn2c+TnHtyL
ZswaZnhsY8+G6mpg7nV1xdfUBL948Wtg4G4XFxMzMx1NTSkREZ5JkxhR1Qkd
HT07O7u4uLiOjo6lpeWZM2ciIiJSU1Nzc3OrqqpaW1v/WfpFQI40+F3/7ofh
Z7q7u2EMgO4VFRXgJB89euTt7b1r1y4DA4OpU6eOpHcGBgZeXl5FRcX169e7
urrevXt3lHvvYGFhTTChqvgTJ06oqamhjTbCwsLgYcLCwkpLS/HKANa374vw
kNbt3bsXAhAzM/NQPGJhnaaoumLngSPEh/659dHlffhcpzFrmOGxjT1LIlky
kHxfX8LXr+GFhV5paWfDw/ccO7Z+3bo5ysrTBAQ4RhbJc3BwSEhI6OjoQoTa
u3ff5ctucXFxr1+/BniGQNbb2zua+0DBK3Z0dNTX1xcXF0MMvXPnTmRkpLu7
OzjJFStWyMvL8/Dw0JG676K9qwQCQVJSctGiRU5OTgEBAenp6TU1NbiHMxYW
1t8R+JDCwsJr164tWLCAi4sLvA07O7uOjs7Zs2fBL+H+tFjfSJPkw4cPwcHB
69atmzJlCi1pdYydm1fJcKnlSXfXB5mhJa0xFQOY4cesYYbHNpZtYCARML6z
M6axMaK09PqzZ+cCA+2BhRcvVpKQECQQWOjoaL4fY0rPzs4hLDxFXl5h3rx5
VlZWEKpiY2PfvHlTWlr65cuXtra27u7uvr6+nxG50BI9+EP4K+i0JkB3f3//
kydP2tnZmZqawpCA3kd2nkEVqsLCwlpaWtbW1m5ubnfv3oWY+/XrV1z9joWF
9TfV39//6dOnwMDAVatWgedBJYiSkpLgbdBhT11dXZQeIxYlBWGrvb393bt3
ly5dmj9/Pjc3F1oV4xedamBmtc8/1uttWeTnHgzwY9kww2MbyzY4OPwRYL67
O66xMbyoyOvWrSPnz1uYm+tpaUlNn87Pzc3KwPDbsjYjIzM3N7eEhKSBgYGt
re2vv/4KAevhw4cA8/n5+Z8/f66vr29paens7ASkB+r+b6ke1bcDZsPvwiPA
47S2tkKOUF1dXVJSkpGRcevWLU9Pzz179qxZs2bu3LmysrJTpkzh5OQEekfF
M6hPpoCAAFD98uXLXVxcYITwiwD/8Gi4fgYLC+vvCzxVZWUlkUg0NzcXExND
ba94eHgMDQ3PnDmTnp7e1NSEl+KpWfDuNzY2pqWlHTlyRFNTg4116FRfegbm
aQoqa52OnL35IrS4OaZqEBfDj2X7qQyPAGxkaQTp4w9a0nejPElio7QNT6HB
waTe3vjq6qAXL86HhDgePbp+0yYDfX05CQlBLi42YGTyEjcdHT0qsIGAtXnz
Zmdn53Pnzvn4+EBEu3//PsSvnJwcQO7y8vKampqvX792dHQgmP93GhwcBLru
6uqCwAewXVFRAb/76dMnyAvevn376NGjpKSk4ODgCxcuODo6GhsbKykpCQoK
srJCfsFAbhoJnxMIBBERERUVFSMjo127dnl4eEB+UVpa2t7ejuMpFhbWPyjw
bHfu3AE/Iy0tjer3GBkZ4fMdO3akpKRUV1fjqnhqFkQ0CH83b960t7eXl5dj
HGqPRsPOLaAyf/n2i9evvSohVvYCH2KGH8v2kxge6B3ZwEDiCIC/+Zd24/9b
ynfmxxiPDRm5SD7+69fw4mLfZ89co6P3nz1rbm09b9GiWcrK4lOn8nJzszIx
0X9flqfj4uKeNm0aELWOjo6R0fJNmzYDYx87dszNzS0gICAyMjIxMREIPDs7
+/PnzxDUqqqqqv9M4OsqKyuLioqA/8HpEYkxERGRoaGhnp6ep0+f3rdvn42N
jYmJiYGBgYKCAtA72hw0smwGvigvLw8/sGHDhoMHD3p5ecHjZGVl1dXV4ep3
LCysf1wdHR0vX74Ed6eurk72SFOmTFm/fn14eHhZWRn2PNSs7u7ujx8/QhTb
sMFMXHzoTg0tHaOwhNwiq90uUfcCC7/E1X6LraY8pmL7C/sZDD84mAA2MJAA
rNXZGdfWRmxqim5qimpuJra0xIK1tg5bS0tMc/NvBl9pa4ttb48D6+xM6O5O
7O9P+r6Yjw3bsMGUIBXJx8G8Kivzf/Xq1/h4Zw8P60OHVltaGixZoqysPFVY
mIuFhXzGKx0jIxMbGzsfH7+4+FRZWTmIaIaGhitWrIBYZm1t7ezs7O7uDjwf
Hx8f92eCryckJMTExFy/fv3UqVM7d+7auNF83TpTE5M1ixcv1tTUBDifPn06
UDqBQGBkZCQvvNPS0rKwsMDXVVRUVq9e7eTkdPHixaioqCdPnhQUFNTW1ra1
tY3yllssLCwqEfiWwsJCLy+vJUuWoG2tIH5+fiMjI29vb/gWLomnZqFi+Auu
rvPnz+PhGZoeTKwEGU0D86MXLjzKivzcGV/3vS08pUkV27+zn8Tw374l9Pcn
dHTE1NRE5Of7vXzplpb265Mn558+vfD8+cUXLy4+fw6fXHj2zBW+/t1c4Vsv
X15+8+ZKRoZHTo5PcXFgRUVoY2MkPE5vbwKGeWzISEkifEweGEjq6Ylrbg6v
qPDLyXF7/PgkkbjvyhXrvXtXrFyprqgozs9PAJKn/a3EhoaOjp6BgZGFhZWT
k0tAQEBERERCQkJNTW3ZMiMLCwsbkqz/TPB1S0tLExMTXV09yALExMSmTJki
KCjEw8PDysoK3E5PT0/uFQmfMDExcXBwCAsLKyoqGhsb7927F4Lm7du3wWeW
lZWhJvb9/f2Y3rGwsH6SwL1UV1fHx8dv2bIFXBZyUAQCQUdH59y5cxkZGUBx
lB4jFmU0MDBQX19/584dBwcHeXl5RsahJS9OfiENo3V2HmFeb8tiqvuHGL4C
M/yYtp9XDz8wkNjUFJOX55+YeO7yZXsXlw379685cGDtoUPrXVzMDh0yPXhw
nbPz2v37TUi21tnZ9NChDYcPWxw/bnnmjO2lS/Z+fs5xccdTUy/k5vrW1kZ0
dsZjjMdGMvLRrsM7Jvr747u6iE1NAPMBOTlX79076eW1w8FhuZHR7Nmzp06b
xs/HR2BlZRoB8yOpnm7SpEl8fPxiYuLTpk0HTZ0KNu13Bt+aOnWqkJAQgcAJ
WQB5pX1EBT4dCwsLxEc+Pj5xcXHwitra2qtWrXJ0dPT09Lx7925+fj74TLxr
FQsLa9TU0tLy/PlzFxcXVVVVcHSoJF5BQWHv3r2pqanNzc2UHiAWZdTX11dS
UuLv709uW0RDSyc4XWq+xY4DoTeu59TG1AzG1mKGH+v2Mxk+qbEx9t276/7+
R3fsWD9vnqaKitSsWdOVlCSUlSVJJqWqKqupqTh3rpK2tvLcuSra2rO1tVVJ
pmZgoGlkpLdp01Jn542ennvu37/w4UNQa2tsf38irpCneksYYYkjNk0nQebY
2RlbVxeWk+N569ZRb++tv/yy2tra0NhYTVNTSkICfBUHLy87Dw87NzcbGxsz
IyPdbzQ/dJThkMG//8b+H7dDKGRjY+fi4uLl5RUWFpaSgvmsqqenZ2Q0tKQP
6H7mzBnwkHfu3MnNzQV67+rqwrtWsbCwRlPgdgoLC/38/ExMTERFReno6MCP
iYmJbd68OSEhoaamBt8KpE51dna+efMG7ZUYTu5YJk2fpb5y9y/H49MCCxqJ
1YMxNSRQxAw/hu2nMnxbW1xRUUhs7Pm9ey319DSFhYVYWSexsDCxsDCzs7MB
TsnISGtpqRsY6Bga6urpaevoaGlqqiopyUtKzhAVFZkyRUhcXGTWLOnly3UP
HtwUGXk8O/t6Y2NMXx8qkv8dyGGjHvvTt364kdHgYHJfX0JbW0xNTXB+vsfT
p2cSEw/4+u44dszU1nb+6tWQG6qBLVkyW1dXVl5eVEiIi5OTlUBg4eBg4eQk
G+sfbBIYgQBTl5mDg5Wfnxegfc4crYULFxobG5uamm7btu3QoUPnzp3z8vKK
ioq6d+8eeMgPHz7U1ta2t7fjshksLKzRV19fX11d3cOHD3/55RdtbW0ODg6g
NS4ursWLF4Onys/PxyXxVCgIRg0NDTdv3rS1tZ0xYwYqsmLj4lXUWWRx9PKv
dzNDituIVd9iqkgAjxl+DNvPqYcftp6ehPp64tu3fn5+hy0sVs2cKcXENAmt
YULeJyUlaWy8aPduq6NH7Y8etXNx2b5vn5WdndmmTUZLl2qrqcmJiQmzs7Oz
sEyaPJlfS0t55851ISFHc3Kut7TE9PcnYIanevvTt55M8kn9/UMt5ZubI6ur
AwsKhmA+Lu7A9ev2np67wK5e3X76tMWuXUtXr9aaN09RT0/OwEBh3jyyKf6Z
zTIwkNPVldHWlps3T2vjxnWHDh24dOmSj49PSEhIYmLi48ePX716lZubW1pa
Ch4S0L23txdXzmBhYVFKQGudnZ1FRUWhoaEWFhZiYmLoHqKSktKBAweA7evr
6/H9QWoTBCZUSGNsbMzPz0+6D03LKyyubbxh15XQqy9KIkq7gOFxV8mxbz+V
4UkYn1hXF5OW5nX6tKOBgS43Nx9ieAEBnqVL9c6fd7x1y+P166BXr/yfP/d+
/Nj9zp1fY2KOe3s7ubhsXL1af+bM6SwsrP/6Fz2BwKGiIg8YTyQe//QpENhs
BMVhhsf2p4YKbJJhHnZ3x6Jq+eJi34ICn/x8n9xcz1evLt24cTQgwPHKla2X
LtnAx6tXybbtd+buvh2w393d9tdfNx85Yv7LL1vd3M4lJye9fZtRVFQM0F5V
VfX169eWlpauri7cdRkLC2uMCDAeXNOTJ09cXFyUlZUB4CEECwkJmZiY+Pn5
oaV4fJeQqtTW1paRkXHu3Lm5c+eysbMP7ediZBaXVTKydXKJuHM9pyaqvA8z
/Liwn8rwpM+TOjqS8vJCvLyOrlixTFBQGBUeS0qK7tq15tYt1+rquK6u2x0d
N9raEpqbY758iaqujvjwIfDZMzdfX+ctW1bIyEgxMwPG03Bycs6dq3zsmNWL
F1eam2NJ3eOTMMNj+zP7XbU8Ivmkvr6Enp747u4EsK6uuJaW6JqasJIS/7w8
QHoAe8D7vzA/MPiZ9HS32Nhj3t5HwsKuv3r1qr6+AS22o2oZHAqxsLDGmoDS
c3Nz3d3d582bh8ppWFhYVFVVDxw48OjRoy9fvuDbhdQjlNOlpqYePHhQUVER
5XSsXLyzDBZvOXnZ9UFG2MdWYuUABvhxYT+b4QcGktrb47OyAq5cObh06QJ+
/smog4eystTRo5tevbra2Qk/dhv+CiDWwMBQN5v+/uTu7uTGxrjMTH9PzwNr
1iwWExOlpaWnpaUTExO2sFgaG3uqqipmYOAWCePjSYYxHttI+4uC+d8OAobJ
2deX2N2d2NmZ1NmZ3NX1V9bdndLdfaOlJTEvLyAy8ujp0w6XLp27d+9+TU0t
5nYsLKyxLED0srKy0NDQNWvWDDchIe1sNTMzgy+WlJR0d3dTeoxYoySYDFVV
VcnJyTt27JCUlKQd6tVAwy82w9Dcdn9QnO/7cmJlLwB8NC6DHw/2c/a0kvFp
CJOammKeP/c4cWKHtrYGgUA6R4CJae7cWRcubM/J8ertTSAd0po0AreAr24O
Dt7++jXh0SOPQ4es1dWVWFlZ4RfZ2dnnzZtz7dqhgoKonp7bpF9MwAyP7Yct
6c8MZvgtUiL57wx99+63b/caGhIePHA7fNhqzZolW7ZY+Pj4ZGfndHZ2Utor
Y2Fh/R97ZwIX49bHcZX2fd/3PYmoRNKmRFGKQqKSQkrIVhKVJVuhhRaVtM5M
TdNmufYIWSLaaN/33UxTk/fMPDeXu3h738udmnu+n9/HZ+70zDOPOznne545
538g36OzszM3N9fNzU1eXh5Zw8jDw2NgYHD8+PGnT5/29fXBexH/EkZGRia2
Z3WQlJQEBs/AzKIwf+F63xMhN58l1/SjW8ehw0+X/ByH/3JvHDg8rr09PT8/
xMtrnbq6ChMTC2WPCc5ly3SjonZXVsYSiVjKW2AnXoLYOND4XDweV1p6NTx8
r4WFvqAgWf4ZGVm0tDSPHdv19Gl8f3/O+HgudHiYv52vb87/abIp3/jkf/qU
U1ISd+6c97JlerKy0pqamh4eHllZWQ0NDUQikdoNMwQCgfwlAwMDSKF4LS0t
VlZWZGWrqqrqjh07cDhca2srXNn6L2FoaOj169ehYWHm5ub8fHx0dHScAsIL
LNZ4hSdFPq9ObyKi28hyCB1+WuRnO/zoKK6+PiUl5aiDw3JpaXE6OnpkQeua
NUbXrh2qrU0YG0MECfuVw/86jZlAyPzwIS4xcZ+dnZGYmCBlEg7TrFnqe/e6
3b4d2dGBoVwedHiYv5ms/xbwC0ae4tXQkIJGH3dyspKVlWBkZOTh4TU0NAwO
Di4sLOzu7oY9IAQCmbIQCISysrKIiAhLS0tBQUFkOo2YmNiaNWvi4+Orq6vh
lPh/A+BTbm9vv3Hjho+Pz/x581iZmelnMooqqC7fsutI+i/x7ztRLePoFnI9
Sejw0yI/2eFxBEJ2eXliZOQ+C4slQkL8yDb0srLizs4WGMzRpqZrJBL2q6Wp
3zj8yAjm48fopKS969YZiYsLUl7LqKKi6unplJ8f1taGGh/HTbwddHiY/zv/
3eHHx7GDg5ji4qiQEA8DA21ubk5kWYeMjKyDg0NCQmJlZSXcwgkCgUxZQOvU
0tKCxWLd3d2VlJRA8wUaMW5u7qVLl164cAHoPfwy8d/A0NBQaWlpZGSktbW1
uJgYPR0dMzunsvbi9YdOnb79Orl6GNNKKQtPbTWFmWR+5nx48CB7YADz/Pnl
48e3L148j4uLA/n+Tl1dfteuNTdvnursTPnDS5CQd+rB4zFVVZcTErzt7PTF
xPgp9w0YVVXVvL1dbty42N6OoTg8vA8P83OD7HRQX38NhTq2dau1kpI0I+NM
pEQqOzuHjo6Or6/vvXv3YG0HCAQylRkYGHj27FlwcPCSJUu4uLhAC8bCwrJw
4cKTJ0+WlJTAZa3/Btra2nJzc3fu3DlLTY2FmZk8jhMU0Vq22v1s7KUnH9Pq
iWSHhxVppk9+qsMD+enoSP3llzN7966fM0eJmZlSwoidTUdH7fDhTYWFoX19
GRMn/xOHHx7GlJZGRUR4WFouEBTkpsyHZ543T+PIke2PHl3p6cFSHB7WpYH5
qckeHc3u6kp7+PD8sWNbDA3n8/Fx0ZEX8s9AvlQSFxe3tbWNiYmpqKiAOx5C
IJApy5fFjI6OjnJycqD5YmRknDt3rr+/P3B7uDaf5hkbG6uqqoqKilq+fDkP
Dw+lC5spIqNsvH7rnpjMyy+b0htH0dDhp1V+psOTa0U2Nl7DYI5s2bJcXl6M
gYE8GZ6fn2fpUq0zZ9xfvYoYHER96/BZX/k/rrcXU1h46dgxVz29OZyc5DU4
HBzsxsYLLl7c++5dwqdPOFhbEubnJ3twMLO0NCYqaq+trbGMjDjo9WZ8BSsr
K+gEvb29CwoKWltb4a14CAQyNQGtU1dX1927d/38/BYsWMDCwgI0XklJycvL
6969e4ODg9S+QMjPhUAgvHz5MjAwcP78+Qwzyd8mM7NyyM9ZYL3T9wjq7tV3
nRlNYyi4tdO0yk9zePAnjkjEVldfTUjYZ2u7RESEjzLoY5CWFrW3N4qN3VtR
EYPH/267VQwlZP8nEnENDelo9Ek3t7UqKvKMjOTJe0JC/GvXmqSk+Dc0JI+O
5lAcHs6lgfkZ+fV3eGwsu6kpNTv75I4da9XVFZF6Dl9DR0cnJCRkbm5+/vx5
0DwODAxQu52GQCCQP2d4ePjNmzcXL15ctmwZDw8PaL5ERETWr1+PQqHa2n7d
6gIWmaRV+vv7wQjO29tbWVkZ6b84+QTnGJpvOno+5ObLpA8DqOZxeBN+euXn
ODwWKceHx2e+exd96ZKnmZk2Dw8yGZ5ZXV3Jw2NNVlZQY+N1SnH4rIl76ZkT
Dg9enjM4iH31Ku7s2d2mpvr8/OQFrTNnzlRVlfX0tL11K6SrK22i7h8WCjzM
T8ivDj80lPny5ZUzZzyNjBZQvnykm1B38i8kCwUODg4VFRVXV9eMjIza2lq4
NAwCgUxNRkdHa2pqkpKS7OzskM2e2NnZDQwMzp8/D9x+aGgIbjZNq5BIpObm
ZjBY27Rpk5SUFNKR8YmIL1y11iP06qXHFam1eFQznEgzzfJTHX5wEF1cfOnk
SdfFizXY2FgomzRxLV6sExTkUVgY2dODoRSWBOqOnggi8Lmjozm1tcnp6UHO
ztZycjIMDExAmgQF+c3N9c6f93z9OmpoCP1/XRUMzCRD/jJobAwLRpoYTKCr
q5WCggwLCysTE1naZ85kYGCg5+bmlpWVVVBQEBMTExUV1dfXDwgIuH//Plzc
CoFApibAz1taWrKzs5HNnujo6Ojp6RUVFcF/YjCY+vr6kZER6PA0Cfhkq6qq
oqOjrayshIWFEYcXkJQ2tNu090ralZd16Q0j0OGnXX6mw+N6etIePDjr5+cw
b54yMotYSEhw9eplcXHHKirS8Pj8ickwmIn78OCFOURibktL2o0bZw4c2KSl
pQ6UCSmBtWCB5t69m3JyQhobk0dGMidEKwveh4f5QflmUcb4eHZ/P7qo6NKJ
E25GRlrCwgL8/PzS0pKSkmIcHGxMTIxSUlImJiagPVy0aBF4Fvj8mjVrYmJi
ysrKhoeHqd1gQyAQyJ/Q3d19//79gwcPzpkzh4mJCelejYyMTp06VVxcPDAw
AB2eJvn06VNpaWlYWJipqSkfL3nTTDoGBjEF5WXO232TcmLftGY0jpFnwkOH
n1b5eQ5PImW3tibn5QV7etqqqMhQNnemk5WVcnNbi8OFtbbmkEi3Pn/Oo5Sg
IVehIZFyCARcXx+2tjbl9u2zgYGuJiY6/Pw8lH1dOebPn71t2/qkpGPv3ycM
DmaSSH+sJw8D8zfzza8THo/98CEpKenIpk0rlJWlRUUFZs1SMjRcsGCBhqAg
Lysrs6qqqrOz86FDh5ycnEBvKCAgoKkJhpl7b9682dbWBm/FQyCQKcjw8PCr
V69Onz69ZMkSDg6OiXmqql5eXjdu3Ojs7IRtF02CbM965swZAwMDLk7yFifM
bOyKWgvX+gQE4x4llvdkNJGobqQw/2t+msPjxsaw9fWJ6en+mzevkJYWBwJP
T8+gpqawZ4/jrVsXW1qyhoZygI3396N7ezHd3VltbZlVVSmPH0ddv37k4MGN
ZmYLxMWFWVlZ+Ph4gDXt3AkEPvDt2/je3szRUeD8UN1hfnh+29dgbCy7rS39
5s2w/fudFiyYIywsoKoqt3q1ybZta1avNpSSEmJjY9bQmLN3r09MTMypU6cs
LCyEhIRERERWrFhx4cKFt2/fwlvxEAhkCkIkEj98+BAdHW1paSkgIIDMqZCQ
kNiwYUNqampDQwNc0UN7kEikvr6+p0+fBgYG6urqslGmN3AJCutY2GwPjb30
pDKtDo9qHqe6kcL8r/l5Dk8kYquq4mJj99nYGIqICFL2tZyprCy3davN1at+
9+6FPn164cmT84WF5x48CLtz5yIOd+7q1YCjR90dHJbr6s6WlhYTEhJQUJAy
M1u4f78jChX87l1CX9+vAg8dHuYn5MsvFQ6MLl+/jgkN3WNuvkRMTFRERHj5
8sUBAW6hobvc3CwVFERYWJjU1TX8/A7jcDgMBuPt7a2qqsrFxaWkpOTq6pqV
ldXU1ARvZ0EgkKkG0DnQOqWlpdnb24uJif06L1pAYPny5eHh4e/fv4eF4mmP
0dHR1tbWmzdv7tmzZ7a6OiNll14haXlzZw//9BuJlV2Z7eOYFuobKcz/mh/n
8L+b2ZLz6RP27dvLoaEeS5dq8/JyI4UlxcVFli5dsG2bzeHDmwIDNx096uDv
v8HX12Hv3o3u7nZr164wMFgwa5aSrKyksrLs4sWaTk6WZ8543LgR8vFjQn8/
emwMS7F3WBMe5mcka2IpK665OTUr67iLy2p5eVlOTp5Zs5T37NmERp/Mygr2
8bFVUhJhZGRUU1P39z/y4MGDFy9eREdHI7fieXh4Fi5cGBwc/PTp076+Pjiz
FAKBTDU6Ozvz8vLc3NwUFBQYKDrHwcGBNFzFxcWwUDyNAbohPB7/4cOH69ev
Ozo6ysjIkMur0dNJqc218zl65vaLjCY8ruczppX6Rgrzv+YnOfz4eG5/P7ao
KDww0EVXV52dnQ3Z1JKfH+iQ/JIl88zNdc3NFxgbz1+8WENbW232bCUFBTkJ
CUkxMQlFRcXFi3U2blwREOCSnOz//Hlka2saHp9FImG/LURJdeWDobH86vCD
g5mvXkWHhHgsXjyPk5Obj0/AwsLo6tWAN28SCwvDfH3tlJSEGRlnqqoChw94
/vx5c3PTw4cP9+3bN2fOHNAViouLr1+/Pikpqbq6emRkhNrtNwQCgXxDf39/
YWHh4cOHdXV1kSnxzMzMc+fO9fX1ffz4MfgptS8Q8iMBDg8+U9BVnT59eunS
pciCViZWdrVFxi7HL116XIluHcvu/oyG9+GnYX6Sw4+N5ba1YQoKznt7b5g1
S5GRkYlSh5ZFXl5cX19j5crF1taGy5frA1dXV1cRFRVhZWWjp2dgYGAUEhI1
NDTYt8/92rXAwsLwmppr/f2YsTEc5Rq+Fnjo8DA/Kt/86hKJ2Pr6JAwm0MVl
pYyMBBsbp5qaso+PU2FhdFtb1osX4b6+axUVhWfOnKmiMsvP70hx8YuBgYHG
xkak5LKkpCQXF5eWltahQ4fu3r3b1dVFIpGo3YRDIBDIbxAIhIqKiujoaFtb
W3FxcdA7MzIyzp49+8CBAw8fPuzr66P2BUJ+JKAPam9vz8/P9/T0nK2uzszE
REdHzysqpbd64+7L6VdeNqJaSJkdn8k7tFLbSGH+1/wkh8fjs6uqrsfHH12/
3lJKSoJSg5ZeSkp4xQrd/fvtz5/fceGC94kTnj4+LuAAbW0NpP7MjBl04uIS
trZWERGBz59f6+jAEgjk+jYTFwAdHuZn5OuxZ3Z3N+rRo7CgoC36+pq8vLwi
IiKrVhnHxR2ur88YHMS9eHHxwAFbBQWywysrz/L1Pfz8efGnT5+Gh4eR5UL6
+vr8/PygW7S2tr58+XJZWRkej6d2Ew6BQCC/MTY2BqQuLy/Py8tr1qxZDBRU
VFR27dp1+/btrq4ual8g5EcChmxVVVWxsbGrV1uLUjb2YmLlkJ2tbbXz0DHM
g4SyHlTzOPkmPKwqOQ3zgxz+mykuJBK2rw/99Onl48c9jYwW8vCQv7hhYWGZ
N09l7951WVmBJSVX3r+PLy6OvX37Yny8/65d9gsWqHNzc9DRMfDzCy5dahgc
7PPgQXRHR+bEHfjfuRZc0ArzA/NlAlj20FDm+/dxMTEH7OyWSktL8PLyaWnN
PnBg8/37l4aGcGBk+uxZ6L59NvLyv96HBw7/7NkzYOnj4+MNDQ3p6ekuLi6K
iorc3NyzZ88GHWJBQQHoK+GteAgEMnUA7dXAwABou44fP7548WJ2dnbQR0tK
Sm7evBmNRjc2NsL1+DQD+Kx7e3sLCwv9/f21dbRYWVnJFWn4hTWNLZ2Dw8/f
e5dSM4yCAj9t86MdPutLXb7c3NM7d65TU1NCJtJwc3OZmi64cMELOBKBkEsk
3sTj8/v6sisrr2VkHHN3t1FXV2Zl5WBiYpWXl1+3blV09OHS0rihIQzl3eGW
rDA/L4jD48DvbXNzWk7OqZ077WfPVubi4pGRkdm40fLaNf/q6uTx8QICAfv0
6fmvHf7QIb+nT5/i8eQyDoODg8XFxadPnzY2Nubj4xMQEDA1NQ0NDS0pKYF1
HiAQyJSCQCCUl5dfuXLFyspKSEgI9NE8PDwWFhaXL18Gz8OFPDQDGI41NDZm
ZGRscnSUkpKko6ObQUcvJCWnb7vJKzw58nltWsMIdPjpm5/g8DlEIq6uLiUp
6Yi9vZm4uPCMGeQ10MLCgra2RomJhxoakj9/vvH58+3Pn2+CB3g87t27+Kio
Q7a2yyUlJenpGVlYWNXVVby81uflnWprSxkfhw4P81PzayWl4eGsV6+uhITs
NDBYwMvLz8srYGKid+aM17Nnl/v7wW8gGHVmfcfhQVPZ3Nyck5Ozc+dOVVVV
Dg4OOTk5JycnFAoF60xCIJApxejoaGNjY1ZWlru7u5KSEj09PRMTk7a2dkBA
wJMnT2BpGpoBDNbel5VdunTJdOlSbsrWTgyMzBIqs5c57TwQnx1T0pzWMEqe
CQ8dfnrmZzg8gZBdUZEQHr532bJFfHzkqpJ0dPQyMmKbNy9HoQKam69//oyj
nBb8mUMi5XR2Yu7cCff1ddPVnc/OTl4jz8/Pu3KlQXT0/qqq+NHRbMqRVDc9
GFpNFrKtcEtLSmZm0ObNK6WkJFlZOVRVlXbtcsjPP9vSkjE6mg8c/tOnP3f4
L7fZh4eH379/Hx0dbW1tLSYmxsPDo6OjA/rEwsLCnp4eOKMGAoFMEUBz1N3d
/fDhQ/IUC21tJvI6Rzp5eXmg9Hl5eeBH1L5AyI8BDMeePX8eGBiopaXFNHMm
uQYRO4fifF2bXYePoe8mvO/KaCKhoMBP2/zoNa3ZyP3Mly8jT55009Obw8HB
imzlrKIi6+Fhm59/sqMj9auXYMfHcZ8+4crLE6OjD1pbGwsLC1LqXDHp6s4J
Ctr+/PllcDZwTngrHuaH5pu1FSQSdmAA9fJlREjINj09TS4uLj4+vuXL9aOi
DpSVJeLx4Nev4PPnG8Dhi4q+5/BfukU/Pz/QLQKHBya/du3a2NhY4PZDQ0NQ
4yEQyBQBtEglJSXnzp0zNjbmpNyhFRYWtrOzS0tLa25upvbVQX4MXV1dt2/f
3u3traaqSk8pHcLByzfH0Gxz4LnTt18mfxxEN3+GDj9986P3aSXfWu/rQz18
ePbgwfWamkrAxsHvDCsry7x5qocOOT54ENrbm/GtR2FJpJyWltSsrCBX11Xy
8hJ0lCo2KioKO3duuHHjXFcXiuLw//VWPDLlBvdV/uqyvxyWM/Hgd1735WzZ
E4flfPeEMNMuX+9lgCUQsDU1iRkZR5ycLKSkxNjZ2dTU5Hftsr99+3xXF3p8
HPwTyAMa/18d/jNlH/O6urrk5GQHBwcZGRkODg4NDQ0vL6/c3NyWlha4iTkE
ApkijIyMIOVKrKysBAQEKMvWuJctWxYVFQWeh40VDUAikRobG1EolLOTk5ys
LLInL6+wyKJVaz3DE8KffUhrIKBboMNP4/wMh+/oSM3PD96xw0pZWWrmTPIe
cHx83MbG2iEhO16+jBocRH9VKxKRqJzu7vQ7d077+KzT0FCcOZORUmRS1N7e
/Pr1Iw0N10kk3CQcHkdZTkv2sU+fsvH4bCKRXCEHGNq3h5FnTYyMYPF4cBj5
T/AYvOoPFW9w4+PkRY7gbHh8FpA3AiGLSET2mYImTwP5up4krrc388mTiOBg
98WL51FungtbWRlcvry3rCwOfPoT47hJOTyymwZ48sSJEwYGBuBsyOLWCxcu
lJaWDg8PU7E9h0AgkC+QVztSqmk5OjpKSEggOz1paWn5+fk9ePCgq6sLruKZ
7nwZptnY2IiJipInNtPTi8oqLnPa7pucG/uuNaNlDC5ondb50Q5Pnt/e2Hgt
Pd1/40YzSUkhOjL00tIS69cvj4/3rayMJxAy/+DwuP5+dFFR2LFjWxYtmoPU
ueLm5jYx0blwwausLJZAyKZI1F9qGBD1kZHM3t70hoZE4F0lJbHv31+tq0sC
Q4ORkSyKxmePj2ePjmYODma0tiZ9+BD35k1MSUnMu3dx1dWJnZ1peDx6fPy3
s+HxmV1daXV118C7l5RcASkri6mvT+jtTQNvRG3/hPn7+cbh29rQeXlnd+1y
0NScLSEhrq+v5e/vcvfuOTAaHR3Nmvg6Jn+SDg+azfr6+szMzG3btqmqqgoK
Cmpra/v7+xcVFcENECEQyBQBNFZIlfgdO3YoKChQVq7RSUtLr1+/Pj4+vqKi
ArRs4BhqXybk/2doaOj169ehoaFmZmb8fHzkzbxY2RW1Fq07GHzyxvPrHwdg
Wfjpnh/q8GTTHhnBfvwYFxe3b9UqfUFB8s5NTEzMc+eq797tnJcX2tKSPjqK
/XYNLPhP3NBQ5uvXUaGhnqamusgyWPCq+fNVAwKcnz6NHBzETlxG1h8ClDtr
aAgN7L2o6AIKFRAV5RMauufy5YOZmcEvX0Z1dKSNjgKBzyEQstrakt+8ibxx
Izg+fn9Y2O7z5/dERh5ITz/2+PGFhoaET59QwPNJpOyBAXRtbcKjR+fT08ln
O39+F8iVKz5Y7LFXr8LBSaDGT/98s69Ta2t6Xt6Z/fudly3TNzXVAzKPRgeD
wR0Yyk2M7Cbr8J8pX18ODAyUlJRERkba29vr6OgsW7YsKCgIODzcABECgUwd
QIt0//79/fv3z549m56eHrl7tmTJEqS96u/vhw4/fQE9UU9PT2Fh4dGjR3V1
ddnZ2MiV4QVEdCzX7oxIinpRm9FExLRQ30Jh/k5+tMPjhocxpaVRFy7sNDbW
5uQk31Hn4uIyMlocErL/+fOEgQEcZWIMkCLMV3ut4vD4rPLymNhYn9WrDUVE
yBPzQHuirCzj6Wl/82ZoRweGRMqh3E7/RuDBM2BE0NeXUV4eh8MdP3ly25Yt
VhYWhiYmi1euNPHwsI+JOVhSEt3fnzU8jGtsTL5793xExO49e+zt7EzNzPTB
YStWGG3ZYn32rMe9e2daWpIJBPK0itLSWDT6WFCQq4vLqpUrjUxMFhkbL7Sy
WuLpaRMbu7e4+GJXV+rYGNxkalrnt9+isTFsT0/6s2eXrl7df+zYlpMnt6NQ
wWVlCYODmV/9yv0PDv+ZUretvb398ePHUVFRBw8ePHLkSEpKSllZGazYBoFA
pg7Dw8MvXrwIDg7W0dGZiRQtYWYGPr979+5bt251d3fDZfjTF2Q33ps3b4JP
c7a6OiMDw4wZdEIyisu2eAZgbid97M3qoGzPSm0Lhfk7+REO/800cmDUz55d
PH7cdcGC2aA1AG2CoKCAtbVZbOyxioo0AiFvfPyLw3/RYByRiK2tjU9N9XN0
NJeSEkVWXkhKijg4WKSkHKuuBnad/TuHB/8JXtXVhXr9OiY5+eiBA06rV5vq
6GjKA8ESFhUREZ07d5a7+xrgY+Xl1yorr9+4cf7kyZ2bNq1aulRXU1NdTk4O
HCYoKKysLL92rUl4+K4XL6IaGtJevoxLTAzYs8fR2tpYT09TXV1ZWlpSQEBA
WFhAU1PZzW1lauqhqqqYT5/Qf5hpDzON8nVRmsxPn1BNTfGvX18sLDwLfns/
fkzs68NQVklg/z+HHx8fx+PxbW1tb968uX///oMHD0pLSzs6OuDOKRAIZOpA
JBLLy8svXbpkYGDAxEQuQMHAwKCgoODi4oLBYJqbm0dHR6l9jZD/E2QLAPA5
btmyRV5Ojo4yGV5qluYan4AzvxSnN+GxXZ9RzZ/TG6gvojD/d/62w3+ZFUO+
qU4i5XR0ZPzyC/AcR3V1JQYG8rheSkpk0yYL4NINDemjo8jZMr+6CY9U58a1
tCTjcMe3bVutoCBJR94VagY/P4+5+aLQ0F2vXl0ZHMRQNnv64lRYyqQX7Pv3
Sampp/bt27pmjYWFhZGpqb6u7jwpKQlWVnYeHl59fZ2jR7dhMCEoVEhIyO4t
W+xWr15mZWW8YsUSXV1NymFsAA0NpZ07bVNTA27dCrt69aiPj+vatSutrU1s
bAxWrFg4f76KoCDvzJmM3NycBgZzT5xwKSoK7e1NHxuDi1unb74eDGaOjWE+
fUrv60vt7U3p70/H4zGU71m+zv/m8J8p32MCYx8YGOjp6enu7u7v7wdWD9eI
QSCQqQNopurq6hITE0H3iZSXpKOjExcXt7GxiY2NraqqAq0Wta8R8v+A3Eeq
rKyMi4uztbVFFrTOZGFT0TXcHBh2sbAM3TKaBR1++udvO3zmV8GNjeXV12eg
0adcXGxlZaUo7cEMRUUJDw/rgoITHR3plDJ9uK/uwGO/7JLZ1YW6c+e8j4/D
rFkKyMQ8NjZWLS21/fs3/vLLma6udMoN/C9T4snTmLu6sh49ij13zt/V1XHj
Rps9ezYdO7bN29vRyEiXn5+fkZFFTk7G3t7Sz2/74cMeO3ducnOz9/HZfPKk
x+nTnt7e642NtYWF+cB7CQvzm5vr+vo6hYTsOnDA1dV1nZvb+iNHtl686Hn2
rJubm+XcuUosLCz09DNVVWW9ve1u3DjV1pZKmdgPQwMBGk82+fFxLBgnfjtU
/PIF02Tr0vyuFf0j/3BLDoFAIN+hra0tOzvb2dlZWlqagTzdYgYPD4+hoWFI
SMjLly8HBgaofYGQ/wcwOuvr6ysqKgoODl6yZAkXZYDGxic433z1jrD4yOe1
6BZSZgdlQSt0+OmcH+fw4HHe8HDBmzfXL170W7HCRFBQkDKtnU5ZWWrXLttb
t05SPBxx+Mw/OtLAQOazZ1FBQVt1dGYxMTEiX+rJyIht2GCWlHSopiZhZCRr
osIk4vBZnZ3ox49jr1wJCgz0Dg3dm5NzurAwKiUl2NV1jYKCLDMzCx8fv7b2
fFtbS6DlPj7OYWF7wDHFxTEvXsSkpR3budNWQ0OOmZmRlZVZSUl6+XJ9J6fV
O3asP3zYLSbG7969i+/exT1/fik6evfq1QbCwgIMDExgUODuvjY7+2RzcyqR
SHX5hPmxyf5qF4Af4PAQCAQyxenv73/27NmJEyeMjIz4KKVLmJmZNTQ09u3b
d//+/Z6eHmpfIOT/YWxsrK29PTc3d8eOHaoqKuTFDnR0/BJyBnYuPnGY6JJm
VMs4ppXigdDhp3N+iMNTZiNgh4ayP37MQKPPeXhs1tBQZ2VlRb6Yk5UVc3a2
yMgIqKm59ukTllIl5uu79786Eh6f/f593KVL3kuXanNwsCFT4rm4OBcunO3n
t/GXX0IaG68NDaFHR8kTmMELx8Yy+/pQlZXXHjyIvHUr7MWLK62tGe3tmXfu
XNy1a6OqqhJweBYWNllZuaVLDT09HaKjDz55Eg6OGR7O6+3FPn166fhx1yVL
5nBysoGBBicnh6qqoo2NaUCAKxodVFoa29ubRSDktben5eYGubpayMiIMzOz
KyrKb9++DocLgQ5P64EOD4FAaJ+RkZGGhgYsFuvh4TFr1izQstHT08vIyGzd
uhUYYFtbG/z2cDoCHL6xqSk1NXX9+vUS4uLkG6qMzBLKGitcdx9Oux33vhPV
/PnXBa3Q4adz/v58+PHxrNHRzP7+jMrKBCz29IEDWw0MFgkICNAhk9rJa1p5
zcwWHD/ufvv2udra6/39mRPlJTFfrWzFjY3h6uuvJScfXrPGSFCQD3ktaExE
RQUtLBadOOGan3+8vPxKd3fyyAhqfBwDBgIEAqanJ72lJaWlJbWvDzM6mtvd
jcnPD9m6dbWcnDQ9/UwGBkYZGenVq03PnvV69OgiEHLKhPwbYCjx6lX46dNb
jY01ubnZKaUsWYD2u7raJCX5l5XFDA6CYUIBOLKrK72gIBg4vLS0GAsLu5qa
kre3w40bZ9vb0+FcGpoOdHgIBEL7AEUfHBx8/fr1+fPnTUxMuLi4QIcoLCxs
b28PDLC+vh4ua52OgE+trq4uPj7e2toamRTBzM6lpLV47d7A4JyixMp+VBPc
npUW8vfr0pBI2OFhdE1NYk7OqcOHtyxdukhCQpSZmYmefgYldJycbKqqsnZ2
pqdP77x163xdXQoej7z265Wt5K0wOzvTbt485eFho6QkA86AaDwrK7OCguSq
VfoBAZsxGCDYkX19KWDUAMYOJBIYPgB1R0qI5I6P5zU1Xb9+3dfW1khIiH/G
DDpmZpa5c1W8vdfl5Jxobgavyqb8dXIHBlBPn4YGBzsvXqzBwcFGR8fAzy9o
arrk7Fnv4uLLAwNoirPlgyPb2q5nZQVs3GgqIiLIyso2b57a4cObHz4M7enJ
oOzZCitM/ksCHR4CgdAmyIatyD1bUcriR2Dy5ubmUVFRZWVlsH2bjuDxePDZ
Xbp0yczMjIeHB+gQl6DIPFMrlxMR5+69u149nAEdniby9x0e+HNfX8abN1di
Yw9u3Wqlp6ehqCguIyMoJycEVEdOTlhBQVRDQ87MbIGXl31S0uH37+OGh7Mm
VrZ+cXjyVOTBQfTLl+Hnzm23slqsri4DTiItLSAjI6SmJmVgMNfV1SIiYueT
J2fb25OIRPILKfvvIAMB8PI8AgFXVhYXFuZpZDSPk5MdmLmoqLCNjcmVK/ve
v4/F45E3JS9a7O5Ov3PnzIEDDvPmqbCysnJwcM+bp7l3r+vNm5fa21GUvzV5
TAGOrK9PTEo6ZGW1hJeXh42NffHiuadPu798GQEulXLZ0OH/JYEOD4FAaJPx
8fHOzs6CgoLt27crKirS09MzMTFpaWn5+/s/fPiwu7sbTqeZXoDPq7e399Gj
R76+vuBzBJJDxzBTRE7Z2GHr7hhUZHF9at0IdHjayA9x+N7e9NLSy2lpR44e
ddq+faWLi9mWLaZubsvd3Zdv3Wq+ZcuyLVvMPTysgoO3YDABFRUxnz5hJlan
fr3haTYej2loiL9x4/jZs+7e3jauruC14FRmLi7LwGmPHHG8dm1fcXFoZ+f1
Lw5PKSeCnCR3YCDr2bPIo0dd5s9XYSbPhmfT1tY4fHjrgweXuroyvpSCJJGy
29pScbgT27atUVaWZ2PjkJGRXr9+VWLi8Q8f0gmEnIlryxkdza6ouBoevtvI
SIeDg4Nya0L38mXv8vIYAgGxd+jw/5JAh4dAILQJonxA1w8cODBnzhwg8HR0
dDIyMi4uLpmZmU1NTXCnp+kFkUisr69PS0tzcHCQlpJiYGCYycKmMF93zR7/
Y1kP4su7MxpJUOBpI39/PvzYWObgYEZ9fcKzZxfz8o6j0f5o9JHMzIDs7GMg
WVkBGMyRjAzyk/n5x1+8uNjSco1IxHx5+denGh3FDAyk1tTEFRWFFRScwGLJ
L8/MPIJCHQbJywsqKgqtrY0Dx4yNYSgC/2s+U8y8szPjl1/O7tljp6IiDRxe
WFjQ1tYsMfFYTU0qkZgzUZceSyRm1dcnpaT4b9iwXEpKkouLB6i+n9+WBw8i
e3qySaTciQvLweOxL15EBgZunT9/FhgTCAry2tkZJyf71tUlUkYE2dDh/zWB
Dg+BQGiWoaGhly9fBgcHL1q0iI2NjbKQDXSgtomJiXV1ddDhpxfIAoezZ88a
GBhwcXCAT5Odl09z6XLXUxGhD9+l1n9Ct8Cb8DSSv1+XhkTCjIygBwYyOjvT
WlpSmptTW1sz2tpAUJSkt7amt7SkgedbWlK7u9M+fUKRSH+qvsDGMUDO8Xh0
Xx8KCHl7ewbl5eC0qc3Nya2tKZ2dqeCNwNuBN/3jnq0NDUkYzFEXlxXS0iKg
FVJVlff2drh7N7y3N5syuf1XhycQMJWVsZcv77aw0BMWFhIUFFq+XO/Spd3v
3sV9+pQ9cROePHO+tzfzzp3zu3bZKypKMzIySkkJb91qmZMT1NaW+lWxeqrr
Jcw/EOjwEAiEZiEQCOXl5eHh4cuWLePl5UWqxK9YseLKlStVVVVwWes0Agy4
Ojo6fvnlFx8fH3V19ZlIzX9hkYVWa70irl9+WYdqGQXWBx2eNvIjaktiKLUl
s0ikbHD8+Diw5Rt/zPh4AYmUB475a+/N+rpMzefPeRTxzqfUh8kHpx0fzyWR
cCQSlrKaNfNbh8/+9CmzvDw2NnafjQ25ljsPD6+e3vyTJ3e+fg3MHDnbr9Pv
h4fRr19HnTrlpq8/FzRWEhJi69ebXb/uV1ubQCR+uTbyflVNTekZGUHr15sL
CQkwMDCoqkrv37/+wYPzYIhBkTro8P+eQIeHQCA0y9jYWC3oAhMSbGxshIWF
gfVxcHAYGBicPn36xYsXg4ODcEr8dAEMuBoaGjIzM7du3SovL09PqRDIJyq2
2Gb9niupMSWN6FYSsL4M6PA0kR+1xxMyoWVil5zcv8hvOzT9WbK+3fsJORWO
ok9IcF8Oprzdb6X/gMMPDKCKiyPOnt1hYqLDx8cvLCxqaWl05cr+ysoEAiGb
8vJfDwYG/ujRhYMHN82Zo8rJyS0vL+XmtgqHC2xpuT46+pvDDw/jSkvjL1zY
a2KykJ2dAzibjo5qSIh7Scll4HKUE37n7wJDY4EOD4FAaBag6I2NjampqRs2
bBCnlBNnZGTU0NDYvXt3Xl5eS0sLkHxqXyNkUoyMjHz8+DE5OdnBwUFKSgqp
78crIrbYet3eK6mxbxoxbSQMvA9PK/n78+G/SuZX+v2nyfpqU6fvnyrrD3u5
fl2s+3fHk/ds7e5Ou3//7OHDmxcsmM3NzSsjI7Nxo2VqakBd3bWvNmPKJpGw
bW2pOTmntm61lZGRZWPjnD1bfu9e+zt3Qrq60ihfE5CPBId1dqbfuXP+wAEn
DQ3VmTOZ2dnZly3TiY31qa5OGBtDxinYiW8BMr9aWgtDk4EOD4FAaJnW1lYM
BuPs7Ax6TzoKwADt7e2vXr1aVVVFIBCofYGQSQE+qcrKyoSEBPDZIbs7UebS
iOmRHT4l9k0DdHhayt+vSzORrK+2Xv2rYzK/6/DYPzj8H/OXDt/ampybe3zn
Tjt1dSVubh41NcWdO9eAZ1paksFPv5jY2BgWWP21a4etrU0FBISBw+vozDp2
zKmoKKy/Hz0xyz17ZCSrtjYxNfXIpk0WkpISM2eyiImJbdq0AosNbG9PRb5W
AJ4/UZ0eQyJhoMPTdKDDQyAQWqazs/PGjRteXl5qamoMlEnUfHx8pqam586d
KykpGR4epvYFQiYFUhk+NjbW1tZWjFLtf8YMOn5xaQP7zfuvouPeNqFbSSg4
l4ZW8kMd/o+3yv/qmMmc5K/yJ2cjErPq6pJSUo46Oq6SlZXm5ubW1p7l67vx
/v2zXV2pXy2hzSMScWVlV8PCdi1ZosXOzsnBwWliohUa6vH2bdSnT5lIAXmQ
4WFMaWn0pUu7ly/X4+PjZ2PjmTt37qFDrk+eRAwMZI6O4gYHMUDm29tT+vrS
CQQ0dHhaD3R4CARCywwODoLWLCgoaNGiRSwsLMD8ODk59fX1wTPg+f7+flid
ZloA+qPS0tKoqCgrKythYSHyfveMzJIqsy3d9wagbieUd6JaxzOaqS+fMD8k
P87h//n85vB4fOb791fDw/dbWJgICYny8vIaGs4/dcrt+fOL/f3plA1VsZS/
Rf7QUE5R0eXDh51nz1ZkZGTi4+OxsTGMjz/48WM8ZUFrNrIJ1MAA+tmzyODg
bXp6mlxcXHx8wsbGxufPH3r79npPT1ZLS8qrV1EPHlx8/jy6ri55aAgzNobM
pYHT42k10OEhEAgtQyQSKyoqLl++vGLFCm5ubuB+bGxs2trahw4dunfvXldX
F5wSPy0YHh5++/ZteHi4pYWFoAA/HR0dCyev+uKlm4+Gnrv7JrlmCNVCffOE
+VGZzg7/Zd5Odn8/uqgoIiDAXVtbi4ODV0CAz9JSLyLCu7T0ytAQenwcOR4H
HL6jIzMv75ybm42UlCj43RYTE3JyWonBHG9uTiORkJvwWHB8Xx+msDDiyJGt
2toa7OwcgoKiy5aZhYYeLiqKLymJv3HjzJUrBy5cOIhCnX379lp/fyblVj90
eBoOdHgIBELLjI+PNzU1paWlrVu3DilNw8jIOGvWrB07duBwuObmZiD51L5G
yH8HKQ4fGhq6zMyMl4ebjo6eV0RS38Zx7xVUTEkzqnkMOjwtZfo7PLlwTXt7
em7uqS1bVktKStPTM4mKCqxbZ3Lt2qGPH+MJhC9TXHAjIzlVVUnR0b4rVhhw
cnKCNkpOTsrTc8Pt22Hd3Zlf/qaIwz9+HHns2DZd3XlsbJxgXDB//jwPj00X
Lx68cMHn4EEXN7d1Pj7uiYmn3r69PjCApQwToMPTcKDDQyAQGqejoyMvL2/b
tm0KCgr09PTIbq0ODg7Xr1+vqakZGRmh9gVC/gtgINbX11dUVHT8+HF9/cXs
bKx0DDNF5VUtXPccQ9+7XtWf1f4ZDR2ehjLNHR44c+74eG59fUpSkv+qVUu4
ucmjTkVFie3brbKzA5ubr4+Ofqlvg+vvBw4WFRi4TUdHg4mJmZGRSVNz1pEj
bk+fRg0NYSk15LHIjlGDg1klJXEXL+5fvtxYQECYiYlNUFBIR2fuqlUmq1eb
rVy5dMMGq2PHdublXaitzcDjs6HD03qgw0MgEBqnt7e3sLAwICBAV1eXnZ19
xowZwsLClpaWERER79+/x+Px1L5AyH+BRCJ1dXXduXPnwIH9mppzmZhmzmRh
lZu7wN4n8HRBcVrtJ+jwNBYacPixsdzq6uvx8b6rVxtISgoJC/MYGs4JDHQu
LAzt6UEmw/+6D1RXF+r+/Qv+/s56ehoiIvzS0mLW1uQa8mVlcQQCdqLkO7nW
/cgIFowLsrJOe3pu0tKaKyQkxMvLJyEhrq6upq+/YM0acz8/FxQqsKwsvr8/
c2wsm1KvHjo8DYf6Dg8aZ7jNCgQC+XkMDw8DV798+bK1tbWoKHm6KRcXl76+
/vHjx4uLi4eGhqh9gZD/wujoaHNzc3Z29rZt7kpKigwM9KxcPOpLzJyDLoY+
eJ/eMEJ2eLiglYYynR3+17vro6O4urrkzMygvXvXrlq1YOVKHW9vm5QU3/Ly
2OHhzIm69FlA5nt6UE+fhl+65OnsvMzCQsfe3vjYMZdbt0Kamq6PjmK/2oKK
fHB/P+bNm7j4+CM7dtibmCyaN2/2vHkaxsaLNm1aFRzsjsUGVlTE9PdnTBS9
+X69HZjpHio7PLB30DiPjIzgJyB8F3Dk6ARjY2NQ/iEQyH8FtBsNDQ1oNNrV
1VVJSYmenp6JiUlDQ8PHx+fevXu9vb3UvkDIfwEZhV25csXGxkZMVASMwjgF
RLTMbbafu3qp6EN6EzETOjxtZfo7PBbod0dH2qtXERiM/5UrntHRnllZ/q9f
h3d0pEyUmkG0PGtwEF1Tc/XevZCkpH3gyGvX9t++ferDh7iBgYyJda/fnLar
K+PNm2gMJujsWW8/Pzdf360hIV7Xrx959Cisri5+eDjj2+1iocPTcKjs8MDD
h4aGWltbq6qq3lIADXU5hbKyMvD43bt3pROAxxUVFeDI6urqmpoa0Cm3tbWB
/hdcJ1B66PMQCORPIZFIHR0dN2/e3L17N1B3BgYGoPFycnJubm65ubmdnZ3U
vkDI9wBte1dXFxht+fr66urqcpJnQ9HxikoustrgeSk54nktcHhM+2cUdHga
yvR3+KyxsazhYVRXV0p9fXxVVQxIQ0NCT08KHo8GPwJyDkwbBDj8yAhmYCC9
tTWpujquqioW+Dx4DASeSMz842lBwBCgvz+jru7a69exRUVXnj6NfvPmam1t
Uk9P2sTJocP/S0J9hwcdaHFxcXp6+qVLl8LCwsCfERERUVFRkZGR4MHFixfD
KISGhoLH4PmYmJirV68mJiaCl+Tk5Ny/f7+kpKS+vh7IPFybBoFA/giQQNA+
AAk8cOCApqYmaOXo6OgkJSU3b96MxWLb29upfYGQ7wGGYM3NzRgMxsnJSU5W
lp6ObgY9vaC0vJG9y55o1OWXjRlNo3CHVhoLDTg8EOmxsczRUQxQ8ZGRbBAi
kbxzK5B2isD/6vCIxlOOBIeRZ7wjh02o+O9PO3FyLDh4eBg7OJgN8ukTOHk2
5cy/Bjr8vyNUdvjR0dGmpqaCgoKgoCBHR8dVq1ZZWlqCP62srKwpfHkAsLGx
sbOz27Bhg4ODw8aNG11cXHbu3Onn5wcMH4VCgQtuaGgYHh5G5tjA2/IQCAQB
tAb9/f2PHj0CzcX8+fOZmJigw08jQJNeV1eXkJAAegFBAf4ZM2YwMDFJqmms
2Ortl1IQ+7Y9o4kEF7TSWGjA4b8KjnK1uRPbrf7VwdkUJcv5s8P+9GDk+Nxv
XwK9/V8V6t+Hb2lpuXnz5pEjR5YvX66ioiIqKiokJCQsLCwmJiYtLa2srDx3
7lwdHR1dXd2FCxcuWrQI/KmtrQ2e1KAAHpuZmQGfDwkJweFw5eXlvb29RCIR
OjwEAvnCwMBAUVFRYGAgaEmYmZmBw0tJSYF2Iycnp6Ojg9pXB/keIyMjFRUV
ERERoKnn4eYCDs/Mwamko2e3/9jx3MfXKnszmuBEGloLbTl89kS+fzD2rw/7
04O//6ZU//8A8w+E+mtagXKXlJRcvXrV2dl51qxZbGxsMygwMjICk9fU1LSw
sHBwcAA/dXJycnR0XLdunZWVlYmJiZaWlpycnKCgID8/v7y8PHhm9+7d165d
e/XqVXd39+jo6M++eAgEMl0YGhoCLcP58+dBQ8HBwYHchwetChj4Q4ef4oDP
7vnz50FBQXp6ehyU0qBsPHwaBmZOgaHn7pUk1wwCgYcTaWgsNOTwkz/4fzrz
X70ddPh/VahfW5JIJHZ2dj558iQkJMTY2JiHhwdxeFZWVjU1tY0bN54+fTop
KSkjIyMtLe369evx8fGRkZHgYGDsq1atUlFRAT0yExMTMHlg9Vu3bgUHlJaW
Dg4O/gMXD4FApgV4PL6ysjIhIWHNmjVg4A8cXkhICDxOTk6ur6+HQ/6pTHd3
982bN728vGbNmsXEyAh6By5+YS2zlW4hURcKy1LrPqFaoMPTWqDDT/pgqO7/
5lDf4T9Tviqtrq5OTEy0sbFBNkMH8PLyGhkZHT9+/N69ezU1NU1NTQ0NDbW1
tR8+fCgvL3/58mVBQUFoaOi6desUFRWZmZnBSzg5OTU1Nb29vfPy8lpaWmC/
DIFAEIhEYmNjIxaLdXV1lZaWBg4Pxv5Lliw5ffo0aEzgkH/KMj4+3tzcnJGR
sXHjRmlJSfKC1hl0fGJSi6zW7byUGPG0Oq2O8Nt9+AbqyyfMD8l0dngYmH8s
U8LhgWzX19enpKTY2dmJiooiDg8erF27Fog9EHikdCSJRBobGwOPQXeMx+M7
OjqeP39+8eLF1atXS0pK0pHb9hl8fHwrVqyIjIx8//798PDwP3P9EAhkioOU
l/zll1/27NmjqqpKT0/PwMCgrKzs4eEBhvxtbW1wBc3UBDT4tbW1CQkJoJ0X
ERICrTz9TEZx5VnmLp6HruFiS1oyGkaBwKMaKAIPHZ5WAh0eBmYSob7Dg66T
QCBUVlbGxcVZWVkJCQkhDi8rK7tly5asrKzW1tY/fSHolDs7O+/evevv779o
0SIODg7wKiYmpvnz5x85cuTx48c9PT3/wPVDIJCpD1Kapqio6OjRo1paWiws
LKC5EBERsbe3R6bTgPaE2tcI+RPweHxFRUVkVJS5uTk/Ly95QSsbh8oC/Q2H
ToTkPb1e1Y9qGkcB66unBDo8rQQ6PAzMJDIlHH5oaKikpCQsLMzMzIyX0koD
lJWVvby8bt261dXV9VevBfIPmncg/2vWrEFu4NPR0SkpKXl6ehYUFMB7axAI
5AugQSstLQ0NDTUyMuLiIpc34efnt7Kyio+Pr66uhlPvpiCgAR8YGHjx4sWp
kJDFixcjC1rZefjmm1puOxcdUVSZ0ThCrirZAB2e1gIdHgZmEqG+w5NIpN7e
3sLCwqNHj+rp6XFyciIqrqGh4evrC57v6+v7q9eOjY01NzdnZ2e7u7srKCgg
02mkpaWdnZ0xGExTUxO8twaBQBCIROLHjx9jYmJWrFjBx8cH2gpubm5zc/Pw
8PB37979Y1MHIZMHOHx3d/f9+/cPHTo0d+5cZEErt6DIIut1uy+nxJQ0oFtJ
vzk8nEtDQ4EODwMziVDf4YGHt7W1FRQU7N69G7TSyHfcTExMCxcuPHXq1OvX
r78zrR0oent7+82bN729vdXU1BgYGMBrJSQkNm7cmJaW1tDQAB0eAoEggKam
trb26tWrK1eu5OcnbxXExsa2aNGio0ePPnr0CLgibC6mGsDhOzo6bt26tWvX
LhUV5Zn09OSCQtIKSx3dD17LiXvXhm4d/9Xhob3TVqDDw8BMItR3eCKRWF9f
n56e7uzsrKioiHg4Nzf38uXLr1y5UllZOTIy8levBZ1ya2trfn6+p6eniooK
PT094vAODg7Q4SEQyNeA5gI0NYmJiatXr0bW3YDWBrQb7u7uGAwGNBffaWog
VAG5S3Pjxo2dO3cqKiowMNDPZGaRm6OzZk9AUPbjxMo+FBD4JujwNBjo8DAw
kwj1HZ5AIFRVVcXFxdna2oqLiyOT4YGHOzo6otHo78+HQfwfhUK5uLjIyckh
r5WSktq0aRN4srGxETo8BAJBAK1Bc3MzaBk2b94sIyPzZci/Zs0a0P5UVlbi
8XhqXyPkG5BvafPz83fs2C4vJ0vPwMDKzTvHyGLrqSthD8pTavFA8zJgZXha
DHR4GJhJhPoOPzw8XFpaGhYWZmpqinzBzcjIOGvWrD179ty9e/c7tWXGx8dB
n1teXh4TE2NjY/OlKCWQeXd3dxwO19LSAte0QiAQBGRy9b179w4cODBv3jxk
2p6QkJCFhQVSjRZOiZ9qEInEhoYGNBrt5LRZUkKcjp6BU0BEd9V676iMqBdN
GU1jGOjwNBro8DAwkwj1HX5wcLC4uDgoKGjhwoVIfUhOTk49Pb0TJ068fPly
aGjor15IIpH6+vqKioqCg4OXLFnCzc2NfDmurq4O+mjQU3d1dUGHh0AgX0BK
01y4cOFLCSx+fn5zc3PwzNu3b7/T2kCoAvkuTUVFTEyMlZWVgAA/HR09n4jk
EjvnffG4mLftqOZx6PC0GujwMDCTCPUdHnj4w4cP9+/fP2fOHGS7VWFhYUtL
y8uXL1dUVBAIhL964ejoaFNTU2Zmppubm7KyMiOlZAEYBRgZGZ0/f76kpAT2
yBAI5GuQZa3IltDIlHgeHh5jY+NTp049f/4ctEVw1D91QMoOv3r16syZM4aG
hhzs7PQMM0VklMw2e/im3Lxa1oVu+Uxe0Ept24T5GYEODwMziVDZ4UEr3dnZ
WVBQsG3bNgUFBQYK4IGTk1N6enpjY+N3ijYPDg6C5v3s2bOmpqYCAgLIJBw5
OTnw2oyMjPr6eiKR+LOvHwKBTCNIJBIY+Kemptrb2yOz79jY2LS1tX19fe/c
uQPaIriCZuowTmnknz19GhQUuFBXl5WFhZGZVUZ9vrWnX2BWYWJFH9nhm6lv
mzA/I9DhYWAmEeo7PLLKbMOGDUiXys7OvmDBgoMHD4Iu9TvV3oCf19TUAFd3
cXFB5J+Ojk5ERMTc3PzMmTPwlhoEAvkjoE1oaWkBDY6jo6OUlBRocECLp6qq
6uHhkZ2dDX4EHX5KMTw8XPz8+fGgoIULFrCysLJy8KgsNHQ4fObMrdfJH4eg
w9NwoMPDwEwiVHb4LxWbLSwseHh4QJcqKCi4cuXK8PDwt2/f/mmZCNDJgoYd
vConJ8fHx0dLS4uVlRW8UEBAwNjY+MiRI7du3QLjAlgmDgKB/A6k3nhBQYGX
l9fs2bMZGRnB2F9OTs7FxQWIPdwVbkqBbNL65MmTowEBOtraoJ1n5xGYbbjc
+XhE6IP3qbWfMK2fUdDhaTTQ4WFgJhEqOzww7bKysrCwsCVLliBlIiQlJTdu
3JicnFxdXU0gEEgURimAg4eGhlpbW1+/fp2WlgYEXk9Pj4+Pj56enp+fH5zB
z88vLy8P6D2QfNgXQyCQP9Lf3//s2bNTp06BIT83NzdweCkpKUdHx9TU1Pr6
ethuTB1A+9/Y2IjFYj08PFRVVZmYmDj4heaarHQ9dflCYWVaAwHTBh2eZgMd
HgZmEqGyw4P+tKioKCAgQFNTE9ndSVpaGjh8fHz8q1evQAPe3Nzc1NTU0NBQ
U1NTUVFRXFwMLP3ixYvu7u5A4EVERNjZ2cXExAwNDQ8cOIDD4YDA4/F40BHD
iTQQCOSPgPahsrIStDB2dnag6aCnpxcWFraxsYmNja2qqvrOAhzIP0xPTw/o
hkJCQsgrngQFwSfFKSA818Ryy8nLYcDhG0cw7dDhaTbQ4WFgJhFqOvzY2Biw
9OzsbGRBK1LdXVRU1MzM7ODBg9HR0WlpaRkZGeDPpKSkq1evhoeHBwcHe3l5
WVtba2try8vLy8rKzps3b+3atUFBQbm5udXV1XCXFggE8h2IRCJSz8rV1VVO
To6Ojo6Li8vQ0BC44uvXr2EDMkVAlkqBj8nZ2Rm086BjIhcREhHXMl/tdib2
wuMPwOHR8D487QY6PAzMJEI1h0fqhr158yYiImLVqlXCwsKIw4P+VE1Nbdmy
ZRs2bNi8ebOjo+O6detsbW1Xrlxpamq6aNEiTU1NDQ0NLS2tpUuXbty40d/f
PzEx8fHjxw0NDcPDw/D2OwQC+Q5jY2Pt7e35+fleXl6qqqr09PRMTExz5sw5
cODAo0ePYEHaKQKJRKqtrU1ISLC0tASdAuga6BhmCskoLLHbvCsyNfJ5XVrD
KKoFFoen2UCHh4GZRKjm8KAn7erqunfvnp+fn46ODrK7E3JPTF5eHjyzZMkS
YOzz5s0D/ayMjAyQfF5eXk5OTiEhIaDx69evDwoKSk1NLSws/PjxY09PDzJ5
/uddMAQCoQFAK4Hs1gpaHi0tLSDwQOOVlJQ8PT3v3r07ODhI7QuEkAEfU01N
TWxsrJmZGStlqRS5sOQsTUv33X4pBXGlbemNJBQUeNoNdHgYmEmEag4/Ojra
2NiIRqNdXV0VFBSQr0qZmZmlpKT09fXXrFmzYcMGGxsbU1NT4PPA6pFbMcie
LEDvDx8+nJ+fDxr5gYEBWAceAoFMEqTaSXFx8ZkzZ0xMTDg5Oeno6EAT5OHh
AR1+6gA6iKqqqqioKPAZsVD2/mNh41TW0rPzCTieU5j0oRfVDB2elgMdHgZm
EqGawxMIBNBEx8XFAV0XExND/JyXl1dPT8/b2zsyMjIxMTE6OvrcuXN+fn6O
jo7a2trgp+RlTZycCxcuPHTo0K1bt9ra2uC9dwgE8j+Bx+PLy8tjYmKsra0F
BARAo6eoqOjp6Xnv3j3o8FOE4eHh169fnz59GvQITJQ9uNk4uNQWGjj4njh9
szi5ZhDdQoKT4Wk40OFhYCYRqjk8aKJLSkrCwsKWLVvGz8+POLykpOT69euB
vZeWljY0NFRXV79//76oqCg1NRWIvY6ODjc3NxMTk4yMjI2NzYULF4qLi3t7
e+EceAgEMnlGRkY+fvx47do1e3t7ERERRkZGWVlZNze3/Pz8rq4u2J5MBUDD
fv/+/UOHDs2dO5eenp7s8Fw8sxYbOR4JOfvLy5TaIXTLOHR4Gg50eBiYSYQ6
Dk8ikfr6+oCcBwYGLl68mJOTEzTRoKFWVlb28vK6c+dOf38/6EmJRCKBQACP
KyoqEhISHBwckAIFLCwsSkpKmzdvvn79+ocPH8AxP+k6IRAI7fHF4detW4eU
lxQSErK2tkbKS8L2ZCrQ0dGRm5u7fft2JSVFOjo60EFw8gnMNVnuEnwh9MHb
1LpPqJbPcC4NDQc6PAzMJEIdhx8bG+vs7Lx9+7aPj4+mpiayuxMTE9P8+fOP
HDny4sWL31VpBsL/8OFDZPUrOzs7eW4kC4u2tra/v/+jR4/AT3/SdUIgENqD
SCR+cXhxcXHQnrCysmppafn6+j548KC7uxveiqc6bW1tWVlZLi4usrIyZIen
oxeSljewc9oVmRL5vCatYQTVDB2elgMdHgZmEqGaw7e0tGCxWHd3dxUVFWR3
J25ubjMzs4sXL5aVlYEDvj4ej8e/f/8+KirKyspKVFQUmXgjLS3t5OSEwWDA
qeCseAgEMklGR0dra2vT0tJAAyIrK4tUxJKSktq8eTMajW5sbPxd+wP55wEO
jxSHl5GWBp8OAxOzguaCNXv8A7EPEsq6M5pIsKokbQc6PAzMJEIdhwd9aH19
fUpKioODgzSliQaAB6APzcjIAD/6XR9KJBKRTbd37NihqqqKFLERFBRctWpV
bGzsx48fYWkaCAQyScCQv7W1NT8/f9euXWpqasg9BCEhoTVr1iQlJQG9h7u1
UhfwATU3N6enp2/cuFFSQoJuxgxmTq45RstcQyIuPi5LbyCgWz5nNFBCbdWE
+UmBDg8DM4lQx+FHRkaqqqqio6O/7O7EwsIyb968Q4cO3b9//4/LykCT3t/f
X1RUdPz48cWLFyPTabi4uIyMjM6dO/f27dvh4eG/eUngHUHHTfwWMJQAb438
OT7B33wjCARCdXp7ex8/fnz06FFtbW0mJibE4W1tba9duwYcHt6Hpy7IZKe4
uDib1dYiQoLg02Hn5dNesdozIim6pD6zYzyzDTo8jQc6PAzMJEIdhwdnfvPm
zfnz542NjXl4eEATzcfHZ2pqeuHChdLS0j8VctCqA+2PiYmxtLRE6tgwMzOD
/hf0wsDt+/r6/m+7Bn5OIBDAGVpbW+vr62so1NXVNTQ0gGfAgAIMH8AFA8OH
M3YgENoA/IsGY3/QBBkYGLCxsf3O4eF9eOqCdBDnzp0zMTbi4SJXPODgE9Sx
XOMVlRLztjGrczyzHTo8jQc6PAzMJEIdhx8YGADiHRAQoKOjg3Sg4uLi9vb2
yBfZfzoxBih6U1MTCoVycHBAlqHR09Orqant3r371q1b7e3t/8etM+Dk4O/Y
1tb2/v37hw8f4nC41NRU0IknJiaCKwGPsVjsnTt3SkpKmpubh4aGoMNDILTB
yMhIeXl5eHi4iYkJ8r0ePz+/paXl5cuXwfN4PJ7aF/ivBukgjh49ukBHh7JJ
Kx2PiMRi2017YlGxpc3wPvy/IdDhYWAmEeo4fFdX182bNz09PYGEMzIyInud
u7u7A2duaWn5q5tgHR0dBQUFO3bskJeXR5a1ysrKOjs7Z2Rk1NXV/a9T4sHx
PT09oL/Oy8uLiIjw9/fftWvX9u3bt27d6uTktJECeHz48OGEhITi4mJwzfAb
dgiENiAQCODf/qVLl4DDc3BwkEsXcnLq6+sHBwc/efLk73yvB/n79Pb2Pnz4
8NChQ5pz5zIxMdLNZBRTUrdw2+uffjuhvDOz/TOmFTo8jQc6PAzMJEIFhweK
3tjYmJaWtmHDBgkJCSDwzMzM8+bNO3DgwJ07d4Aq/9XtbtCwP3jw4ODBg7Nn
z0aWtQoLC1tbW1+5cgV0x5Os6ozMaQcHg8HCs2fPgJ/v27fPzs7O3Nx8xYoV
4GyrVq0yNjbW1NRUUFBQUVExNTX19fW9ceMGOB46PARCGyAODwbvZmZmXFxc
yNw80LB4eXnl5ua2trbC6TRUBCkmTNngaQ4jI+NMZjZFbX0Hv9MhN19erx7A
tH8mr2mltmTC/NRAh4eBmUSo4PCg96yoqIiMjFy2bBkyGZ6bm9vQ0PDkyZNA
qpHdnf70hYODgy9evACHLVq0iJWVlTxJkoNjyZIlJ06cKC4uHhoamsytMzBA
AEfW1NQUFBScOnVq48aN4AwLFy4EXfmmTZt2U1i/fj0YU4CeHXQfSkpK27dv
x+FwoFuHt+YgENoAKDpoBBITE9esWSMqKoqUxpKTkwONQFpaWl1d3cjICLWv
8d8L6AUeP358+PBhTc25TIyMTMxsKgsMHAPOnb1dklw9DB3+3xDo8DAwkwgV
HH5gYAC4+rFjx7S1tZmZmZEqkZaWlhEREaWlpeBN/0qVgfyXlZWBw8zNzXl5
ecELwdWqq6vv2rXrxo0bnZ2dk5mvjsfjq6urMRjMvn37TE1N58yZo6ura29v
7+/vn5CQkJ+fn5ube+nSJfCMhIQEOL+ioqK3t/edO3d6enp+9P8JCARCHUAj
097eDtoN0HrMnj0bKU0jLS0Nxu9JSUlA76HDU5G+vr5Hjx75Hjo0d84cRgYA
k8zs+bZ7jgTjHl+r6ic7fCv1JRPmpwY6PAzMJPLTHf53JRlHR0ebmppwONy2
bduAHtPT04OuU0RExMbGJi4urqqq6jtdJ7IzC+hh7ezsxMTEkCnx4IG1tXV0
dHRFRcV3VqIhFwDO0NraCjpuHx+fhQsXSklJge578+bNkZGRDx8+BG7f0dHR
0tJSWFgYFBSkr68vLi6up6d34sSJly9f/v3ylRAIZOowNDRUUlJCLn5iYsLD
wwPaIuDwGzZsAC0MaAomOTcP8sMBbXVnZ+etW7e8d3mrqaoyUDZpFVNQWbHV
2z/9VnxFF6bjM6aN+pIJ81MDHR4GZhL5hxweeYyUeX/x4kVoaOiKFSsEBQUR
D0emtQMPLysr+86bgpcDwc7KynJ1dZWXl0d2ZmFlZZ07d+6ePXsKCgqam5uR
IcAfC7mD/xwbG+vp6Xn27FlISIihoSF4d1FRUXAZ4eHhoCsHF4ZMdwd/1tfX
o1Co7du3L1++fMuWLUifDreRgkBoCfAvura2NiEhwcbGBjRBwOElJSXXrVuX
mJj44cMH6PDUAtkBMC0tbdMmR/IOgDNm0DHQS6ior9y+LwB9J6Gym+zw8D48
rQc6PAzMJPLP3YcHPWZvb+/bt2/j4+OdnJxUVFSQiTTIfHh9ff2AgIDbt283
NDQMDQ0Bkf7jjBrwTFdX1507d4Cxf/n6G8DLy2tsbBwYGHjz5s2ampq+vj7Q
//6HvTOBh3L7//hFZN/3NbsQkpIKpSiFVLRqXxTtqVBaLYWoLCWFyDL2JWkh
0r6qLCmSfZct+9L/O/OU63a7/frfWxTf9/3ceY0xM43nOc857/PMec754pI0
ovvw4sUL6CmYmpoKCwuzs7OPHz9+3759t2/fhpf0fzJ8TuhoQFPu4uJy/vz5
u3fvVldX4wWtCDKUgCO6tLQ0NDR00aJF0J0Hh+fn5zcyMvL29v6nVSqQAaCt
rS0nJwf2goHBHG5u8lIgtAwMsuqUa1qvPgnKb46q+hiF4+GHetDhMZjvyECM
hyeWQH3//j0odFBQkKWl5YQJE0C8odEkLiVjYGCQkZFZuHChq6sraHx+fn5T
U9NXnbm5ufnx48cODg7a2tog4fBaYlS8qKjonDlzDhw4EBkZCf9KVVXVF6fR
oF2At4X2et26daNHj4Zeg7S09Jo1a0gkUlFRUf8BPPBpofkuLy/PysqCfwve
raSkBB7ByeERZChBOHxISAg4PDE2D6oULS0te3t7qP2+6NcjAwa0O8QYJx2d
aWxs5CmDGFk5VGcYbnS5cPpOXmhRe3Tlx4iywZdMzE8NOjwG8x0ZoGtaQaEL
CwsTExPt7OwMDAzAovn5+Xl4eHgp8PHxSUpKQuu5YcMGb2/vO3fuVFZWfnVu
NzDz169f+/n5LV++XEFBAd4B+gJcXFwiIiLjxo0zNTU9fPhwfHx8Xl5e/2lq
4A70INLT0/fv36+urg4Cz83NraurC12GJ0+eQH+hv58TPQ74wNBfgHYcfgvb
4avfCyAI8vsCB3VZWRn04pctWyYsLAyuSE9Pr6ysbGVllZycXFNTg4f8oAB1
L7GEro6ODjHtJysnj/ps062eId6PisNLuqOr0OGHftDhMZjvyAA5PLwVeHVk
ZKSNjc3ixYtnzZoFCq2vrz979my4nUnB2NgYHP7EiRPQgJaWln51/DlxUWpK
Soqzs/PKlSvhfaZPnz6DArzPkiVL4P3DwsJycnLAwPteRQxxDwkJgX8a+g7E
bDPEjJFfXVLqi+H02JQjyNADeu5VVVUJCQnm5uYyMjI0FIiaITExEX6FB/6g
AA6fmZl56tRJXd0ZbGxsFIfnnThn4VavUO8nxeFlPejwwyHo8BjMd2QgHB7a
Snir4uLiW7duXbx48eTJkyDq7u7unp6eXl5ecHvq1Cl4xM3NzdvbGzz/yZMn
1dXVXz0PDzbe1NSUn58PGh8YGOjh4eFOAV7u4uIC7wzvn5qa+u7du/7DWTs6
OqBRgKdpa2szUpg6daqrq+uzZ88+fPjwQ/5GBEF+L4iv59LS0qDjP378eHp6
empqagkJiXXr1kHvvrKyEh1+UCDG0ri5kcfSsLBQltDl4FWfbbrFI9j7cVF4
GZ6HHxZBh8dgviMDcU0riDdYdENDQ0lJyatXr15QAKnO/gzcf/nyJfHgmzdv
oPUEA//qeHh4sL29vbGxsby8PC8vj3ht38uBnJwc6CzU19fDv9jXBMO7wZ9j
Z2enrKxMR0fHy8u7ZMmS0NDQoqIiXI0RQYYnUD8QawkdOXJk8uTJzMzMhMOv
X78eHX4Q+fDhA2UtP0fYKUxMjJ8cXt9ky+lLXg8LSSXd5PHwpYMvmZifGnR4
DOY78tMdvocCuHdnZyfoN7wnGDXctv2V1s/AfdDvfxp/TvQI+t7ti3cg3hke
h9/2fwdoqVNTU7dt2yYlJUVLSztq1ChLS8tr167V1dX99z8QQZDfkb7z8La2
thMmTGBgYACHhyrC3Nw8ISEBHX6wAId/9OgRdKzU1dUZGOjJDs/FTx5L4xni
/bCYVNITVYEOP/SDDo/BfEcGdH74wQJc/cqVK+vXrxcTEwOHl5OT27Nnz+3b
t/uPmUcQZFgB9VJ1dXVSUtLWrVsVFRWh6qOiosLx8IMO4fCHDh9Wh44VPd0f
VH9wCIppLVxtdT7G52l5eGkvOvxwCDo8BvMdGaBrWgcXaKnj4uJWrlwpJCRE
R0c3ZswYOzu7hw8f4hTQCDJsIdYDvXbt2o4dO5SUlKB3Tzi8hYUFdPnR4QcL
wuEPUxyefiQd1YgRAjIKszfsPEBK8cusiyj7GFn+MRwdfqgHHR6D+Y4MC4eH
5jg6OtrMzExAQAAcXkVF5ciRI0+fPv2nP5AYdU+M6unq6voVvkpAEOTHAgd1
fX39/fv3ifUmWFlZqampxcXF161bB13+iooKPOoHhZaWFqic7e3tNSZOpB9J
TzOSYZTKBJNdh50SHwW9bgaBj0CHHwZBh8dgviPDyOGXLVvGz89PS0vb5/Bg
6V88E1pt+Kuh+c6jUFZW1tTUhNe9IsjQg1jNLTs729fXd968eXx8fFRUVHC7
cOHC4ODgwsJCPPAHBaiBMzIynBwdJ2lo0NPT0zEyS4+fsnTfcdeUFyEFreSB
NLhI6zAIOjwG8x0ZFg5fU1MTHx+/cuVKAQEB+ANHjx5tbW19586dLyaW7Onp
aWhoyMnJuXLlSkBAQGhoKDynuLj476qPIMgQoKOj4927d2FhYStWrBATE/vj
jz+YmJh0dHROnTqVlZX1xVrPyAAAHaumpiZofQ4dOjSBPOHnyJFMLLLqWmb7
XU7cfBla2BpdSRlLM9iGifnZQYfHYL4jw8Lhwcxv3LhhYWEhLi5ORUUFJg9N
NolEguYb/JyY5aalpaW8vPz+/fvnz5/fsWPHqlWrbG1tIyIi3rx5A9sBv1VH
kKFHV1cXdNLDw8NXr14tISEBDk9DQ6OiomJnZwcVIF4vM/BAv6mkpCQ2NtbC
YtPo0XK0tCMIh1+2z/lEyvOwwhZ0+GESdHgM5jsyLBwe2uKHDx8ePHhw3Lhx
dHR0TExMkyZN2rdvX1xc3MuXLwsKCvLy8jIyMhITE52dnUHvp06dqquru3Pn
zpiYGPB8aFbQ4RFk6AGd96KiIujOQ5+dcHjo48vKyu7atSs9PR0XgBt4Ghoa
Hj16BPXwzJm6PLzcsDvomVnR4Ydh0OExmO/IsHB4aKnfvHlz4cIFU1NTISGh
kSNHCggI6OjobN261c3NDR739fV1dXXdsWOHkZHRxIkTNTQ0lixZcvr0adgI
tbW1OCwWQYYkf3d4QFpaevv27bdu3UKHH3iqqqri4+PXr18nJSVJS0sLu4Oe
hU1WXXMZeTw8OvwwCjo8BvMdGRYO39PTU11dnZ6efuzYMQMDA0lJSW5ubmFh
YWVl5enTpxsbG8+bN2/OnDlg9VpaWvr6+ps2bTpz5sy9e/cqKir6r/eKIMhQ
4qsOLysru3PnTjwPP/BATVtaWhoSEjxvnjEHBwexOxhY2eTIDn8MHD60sCWq
Eq9pHRZBh8dgviPDwuGBtra24uLimzdvurm5rVy5ctKkSTIyMuLi4lJSUoqK
impqatra2kZGRubm5uD5MTExWVlZdXV10MQP9gdHEORnAQd4YWFhWFgY1AlQ
GxBjaeTk5KysrG7fvo0OP8CAw5eUlFy6dMnQ0JCVlZVweGYOrjFTpq885OaW
lhnyrhUEHhd4Gg5Bh8dgviPDxeF7enrgzykrK7t//35gYOC+fftWrFhhYGCg
q6urr6+/cOFCS0tLJyen0NDQe/fuge1D893d3Y1n4BFkCAMO/+7du5CQkOXL
l48aNaq/w/993irkZ/P5PHyIsfGn8/BUf1Bx8AmMnzXX3PXc6XtvQgo7Ispw
cvhhEXR4DOY7MlwcnqCrq6u+vv7169epqamg697e3m5ubu7u7r6+vjExMfAn
Q4Pe2NgI9j7YnxRBkJ8OOHxBQUFwcLCZmVl/h9+9e/fdu3fR4QcYwuGhZp4/
fz4nJyd5d1DT8I2SmrZk9S7fCJ+M0rDiLnT4YRJ0eAzmOzK8HP4jpZloa2ur
ra0tKirKzc3NovDmzRtczglBhhvEePiIiIi1a9dKSUlRUZCVlcXz8IMCVM7F
xcVBQUFz585lZ2cHh6ceQSsiN2aO+XY70nX/nJrw0m50+GESdHgM5jsy7Bz+
I6Wl6O7u7ujoAJlvpdDe3g723tPTM9gfDUGQgQOO+oqKiqtXr+7cuVNZWZmY
CEVCQmLTpk1JSUk1NTU4mm4ggWr57du3Fy5cmD17NjEefgTdSPExqvO27j0a
lxb0pj6ivIfs8IOtl5gBCDo8BvMdGY4OjyAI8pFymUx9ff39+/ft7e01NTWZ
mZnBG/n5+U1MTPz9/V+/fo1rQwwk0KWCbX7mzBk9PT1iX9COpJdUVl2w3cYh
If1SfkNkRS86/DAJOjwG8x1Bh0cQZJgCft7S0pKZmenh4TF79mwuLi7wRiYm
Jg0NjYMHD966dauurg6/nhsw+hxeV1f3T4dXUl2wzdoh/hY6/LAKOjwG8x1B
h0cQZPjS3t6em5vr4+NjbGzMx8dH9kZaWkVFxR07dly5cqWyshIdfsAAh8/P
zz9//rz+rFno8MM86PAYzHcEHR5BkOHL3x2eiYlp0qRJhw4dSk9Px/PwAwls
6qKiosDAQCNDQzY2NrLD06HDD9Ogw2Mw3xF0eARBhi99Dj937lweHh4qKipe
Xl4TE5OAgIDXr1+3tbUN9gccRhBrPAUHB/fNDz+CdqTEmLHzt+61j0u7lFdP
dnhcpHV4BB0eg/mOoMMjCDJ86XN4IyMjLi4uampqcXFxS0vLGzdu1NXV4QWt
A0l3d3dBQYGfn9+cOXOI8/A0tLSjFJTmWuw6En0zCB1+OAUdHoP5jqDDIwgy
fPm7w0tJSe3YsSM9Pb25uXmwP93wAlqczMxMd3d3bW1tBgYGwuFFRisYbNx+
KCo5MK8+Ah1+2AQdHoP5W2L+mlh0eARBhjPg8K9evTp79qyhoSE4PBUVlZiY
2Pr16xMTE6urqwf70w0vmpqa7t+/f/DgQVVVVWiJyGNpRo4UU1Qysth1KDrl
4pv68HIcDz9cgg6PwfQLGHv03xKLDo8gyHAGHD4nJ8fb29vAwICbmxu8EW6N
jIzOnTsHbt/W1obDaQaMhoaG1NRUKysreXl5ampq2BcsnNxKU/VWHHQ+fu1R
UH5TRFlvBC7SOjyCDo/BfA5RzgmNj+qXWHR4BEGGM+Dw2dnZXl5e4PA8PDzg
jQwMDGpqavv27UtLS8N5aQaS+vr6mzdv7ty5U260HDg8FQ2tsKyC/pot1oGx
Z58WhRa2RZT2Rgy2W2J+ZEop+dqv0OExmM+Bch5PuY35q8PHoMMjCDKc6RtL
Y2xszM/PDw5PDIlfv359dHR0aWlpd3f3YH/G4QI4fOrNm7vA4eVkYS/QMrIq
TJmx1sHj5O2s0KKWiLJuUvHH8OLB1k7MfwupuOdTSigCX9b3+KeEUx7/Fw7f
0xPT2/vnj729MfDIYNsXBvMv09sb3d0d1dkZ1doa2dIS2dYG96OhVPcz+RiK
2///HL63txcatY6OjhYK0AJ2dXXhqSoEQX5HoCrLz88PDAxcunSpiIjIHxRE
RUXNzMxCQkIKCwuhfhvszzhcaGhoSEtNtdq5c7SsDA0NDSM794Q5pla+ERdz
a2LreqMqKYJXhBr/e4dU1BNW2B1WBD2y7vCS7ojSbuLrlR/i8N3dsd3dcV1d
kJiuLlCg6EE3MQzm36WnJ7q9PaK2NqigwPfVK5/8fP+qKlJbW1xvb/zncTX/
xuGhRWtsbCwuLs6mUFRUBD9iM4cgyO9IT09PeXl5fHy8paWljIwMFRUVOvxg
8YXDM3PyTpq71DogPvhtU0LDx+gqdPihEHD40ILO4LwPQTl1F1+UB76sCMmt
J73rCCefnP9/OXziFw7f2RnV2BhRXh5WVBRcXh7c0BDW0REx6CaGwfy7dHfH
NDSQMjO9Y2MPnju36+LF/bdueZaUhFM0PvbfOTy0d2DsoO4xMTFeXl5nz55N
SkoqKCjAUTcIgvym1NfXp6en79u3T0VFhbiUUkxMbMWKFWFhIANF6PADxpcO
z8GjYbh4j19MUF59/PuP0Xge/rcNqX+KekLyWv2elpy+9vgY6apTyBXPq48D
n5eT3raFF/eSNb7k/+XwnybZ6+khC09OzvmrV10jIx2uX3d59cqnsTGUokM4
bB7z2yWuqyu2oiLs+nXXw4fXL1kya9kyw2PHtqWmelZWkrq6+p+Hv/L9Dt/e
3p6fnx8eHr59+3ZDQ8NFixa5uro+fvwYxH5Q6nwEQZD/SEtLy5MnTxwcHCZM
mADqSDj8ypUrSSQSOvxA8jWHX7T7QnTgm/d/OjwK/G+YPwW+lDwePvh1g3dK
hp130PrdB1dttd7tfOb05buXMqvCi7rCS3vDSj6G/e9rWuMpV/PFfp4lO769
PTo/3z8y8qit7ToLi8UODhuvXnUqLw/q6YmleM6gKxkG8/8KeUhYWRkpNvY4
lGc1NeXRo2UXLJjp4WH17Nm5xsYIysD42P+Xw3d3d9fU1KSmptrZ2U2ePFlU
VHT8+PHW1tbp6en19fWDVe0jCIL8F9ra2p4/f378+PGJEycS05KPGjVq1apV
4eHhJSUl6PADxrcdPqZq8F0U8+/S5/CUiWh6gl/VuselbbI5MmOmwfgJGoYm
S/e4eJ1JfhaW1xhR2hNW+m2H39zf4QmT6e6Or6oi3bjhZm29WlNTXUVlzNKl
+v7+1m/f+vf0xH22fQzmN0pcT098dXXEtWvuu3atVFFR5ODgHD1aav36eZGR
R4qLgzo7Yz7PV/O9Dg8/5uTknDt3bv78+YKCguzs7Orq6ocPH3748GFTU9Ng
VfsIgiD/hfb29hcvXjg7O2toaNDS0qLDDxbo8EM1f3H4sp6QN+9PJtw233NQ
XWOKEB+fnKzcvGWrDvoE+z1+SyrqIJV9DPvWWJovHb67O66uLvrBg7MuLtt0
dSfz8vIJCgrNnz89IMDm3buAfmfsMZjfKORrV5ubo1+88PX23mVoqMXLy8XB
wT5liqqDg/njx2fgV5SCffk7Hb6np6eqqiopKWn79u1KSkqsrKzi4uJLly4N
DAzMy8tra2sbxJofQRDkX4MO/4uADj9U84XDhxV8OJeetfeEj57hfBEhIS52
NqWxqiu37TkRm3rpVS15vE3Z9zt8bHNzzMuXAT4++xYu1BcTE2VlZR8zRm7r
1sVXrhyrqgr5fK5y0JUMg/n/Bcp2Z2cMlOHkZOfdu5coKkoxMTGLiAgvX24Y
EeFYWkrq7r5MuSoEHD76/v0T33b4Dx8+QDPn5uamp6fHC/0BLq7p06c7OTnd
v3+/rq4Op1BGEOQ3BR3+FwEdfqjmL9e0lvSGF3cGZ1WeiLqxeoeNsqoaGzMz
NzeX9sw5u918zt19RXrXGlXxMaqS4vBZNTaBSdMWf9XhLxPX/ZWWhsTGHtu0
abG8vCwLCztovKnpTB+fvZmZ55ubIwfdxDCYf5uY3t649vbovLwLvr6758zR
5OLiZmZmnThxnL39locPzzU0gOdf+fjxKsXhXb/h8J2dncXFxdHR0WvXrpWU
lGRhYZGVlbW0tExISCgtLe3o6MDlyBEE+U1Bh/9FQIcf8iE0PqKsN6q4PeDJ
24PnQ+csWSkgLEJPRyshJbPIfOsx0lXQ+5iKntiaj5GVX3X4vmtawV4ut7RE
Z2ScdXa2mDp1PDs7BwcH1/TpU44d23b37pna2kgw/M8XvWIwv10+XbVaXx9x
86b7zp3LFRXlGBlZhISEFy82CAg48OpVYGtrAjh8W9u3HB78vK6u7s6dO0eO
HIE2jpWVlY+Pz8DA4OzZs69evYLnoMAjCPL7gg7/i4AOP+TzyeHLyafZwwua
PVOebTxyQmWSFgsTEycb26RpetsdT51LexFV+CG+9mN09bcd/mpvb2JVVWhC
wtH16+dISAgxMjLJyUlt22aWlOReXh7R2ZnQ2xuHDo/5bUPMmxrX0RH3+nXQ
hQt2JiYzRUSE2NjYVVQUtm1bmpBwrKwsrLc3qa0t5sGDfxxL09bWBq5+4cIF
U1NTISF4OZuampqtrS0xHQ0KPIIgvzXo8L8I0KD8JIf/61gOYnaUwRfaIRnS
1/LlE2Djl5MHxge8LD8UfNloxXoxCQk2JkYpaTnT1ZscA2ODX5TGV3XH1nz0
z6mxDkqa+hWHv0wZQhCXmelz8qTFtGljOThYODjYdHU1zpzZk5sb2N4eTxkG
H/PPDh/z1wy6sGGGamL+If/zhdHEJPA9PeSrtm/f9j5yZJO29ngeHm5eXp4Z
MyY6O1s8ferT3n65rS3u0SP33bvnSUryEg5va7v/4cOHxJWq1dXV165d2717
t6qqKgg8tG7Lli0LDQ3FmZMRBBkCoMP/IoDDp6am7tq1i3B4Jg6eif/N4fsc
Mqz//OSl5PPAkeUfI8o+mzxOO//fpJ18h9ItIm/SMspG/geZ/zNlZI0PLWjx
Ssvc7OA+abouHw8PLxeXhqaOpZ2j1/X70cWNcTU9ATm11kFXyQ4vKs3HT3F4
P8viYnD4xK6uK0VFITExRzZsMKKchGeUlBTduHHetWvH37+PoFzx+u2T8Ojw
mIHJPzn8/yx70Z8T294eV1wcGhvruHmzqaKiNAsLC5T21auN4JHa2pjW1oTH
j0/t2TNPSgocnkZWluzwjx49AoeH9isnJ8fLy8vQ0FBAQICTk1NTU9PR0fHx
48fNzc2DXeUjCIL8V9DhfwV6e3tra2tv3Lixbds2GWkpampqRnYedYOFVhei
wOET/oPDE2sG/Xnuvbg7vLgzvKiDVNRJKuomFfWGF1My2DL8m4a8kYt7YUuG
F5K3akRxZ0RJTwTF50mlnzZ+2FdPzsNziruCXlYeI11dtmWX4lhVTnb2UWIS
+vMX7fP2D3z+Nqai/eKr9zaXrvVzeGV/f8uSkgtd3Yl1dTE3b548cGDN5Mlj
OTg4+fj49PSmnDy5LTPTp709uv8Srv/LrAbd8TBDO/1LWsxfH/lOhydf3NrS
EpOVdd7Hx2ruXG0+Pm52dvYpU9RcXLbl5AQ3NCQ8eeJpbb2gz+H37bMDS//w
4UNdXV1SUpKlpaWCggIrK6uMjMy6desiIyOxaUMQZGiADv8r0N3dXVZWFhMT
s27tWjFRUSoqKkY2rgmzTXb6RgS+rvvT4f8/J8z/PAlPnCIu7g593RyQUX7+
fr7PvTfnnxRfzK4PedtOKuohocP/C3X/LPChBe3Br+ovPiu+8OCN36P8Sy8r
SfktUaXdEeUficnev+7wJR/B9sMLWi48eL3/7CX9RWbCouIcbOyjFcYstdju
Fp8Slld7Mad2X8iNqUs+O/wc5cCLm8vL/Ftb47Ky/E+d2jlnjpaQkCAPD9+k
SWrW1muvX3errAzr7u5vSl+1qb5fETNPxlPuDLrsYYZkPg1rp3w3lNDvG6L/
h8N/JC9kFldTQ7p588TevWbKyjIsLKxiYmKrV5tcvnzy7dvw+/c9bGxMZWR4
aWlp5OQU7OwOgMPX1NS8fPnS1dV12rRp3NzcPDw8M2fOdHd3f/LkSVNTE46E
RxBkCIAO/yvQ0dGRl5fn7+9vsmABHy8v7AUmdm7C4S++ro17/zH62w5PGQ9D
Kv4Y1i+fXLHsY0R5D6moLTCryjP5uf2lRGvPi3s9Lh4JTfJIfxWQUx9a2EX6
EVo7rPLn2KSi7uDXDefvvHINTzpwNtDubNAx0tVzt7NDX9dGlnREVPSQNb7f
qPgvTsVHlvWQ3jZ5Jj/dcPD4WA0tdnZ2Lk7OydP1drudPX/vlf/zcrvQZJ1l
ljxi0nx87IYGKsGXtpWXXaytDb9yxXn9+vnS0qNYWVkVFGQ2blwYHu5UUBAK
et/bG/s3Xf8ylMWhYru64js6iIAjwYPReGYe82PT0xMNRauzM76z83Jn55Wu
rsSenoS/FtHo/sNm+uWLQhvX3h775o2/n9/eefO0+fn54FiZNEn92LEdKSle
V6+67N1rIivLT0c3Ql5e8cCBg/fu3Xv9+nVUVNTKlSuhRWNhYVFUVNy+ffuV
K1fKysqwXUMQZGiADv8r0Nra+vLly1OnTunp6rKzssJeYOUWmDR36W6/mIuv
6+LqPkZXfvMkfBE5pKJ+Dk+ew5A87j26vDu8oMn/aYFL7M1txzxN1m7WnWs6
y9Rsta3DYdKNc8/KQos68SrXf+fw0D8KL+q69LLiVHTy9gP2C5aaGZgsXmqx
c8+pCyeT7l58Xhz+rjmitBt2BDmUjdw3uubT9yMVsGd7g3Nqjly6bLB8nbDY
KAb6keISUos3bncOv+5z982B0OTpy7fwjJLh4+cwMlQNCd5RXOSf98bPy2vH
1KlqrKwsnJzsBgZTzpzZnZ19sa3tMuVy15h/FiHiQfLE8k1NUeXlYQUFwZCK
irDm5oju7ih0eMwPDHQVOzujmpsjKysj3r2LKCiILCuLbmyMpcx62hdQ96jP
+er7fHL43t6E+vrI9PSTNjYr1NQU2Nk5REVFli0z8PTc4+9vu22bMTg8PT2d
oqKSnd3B5OSU1NRUe3t7dXV16OcKCgrOmzfv/Pnzubm5uCorgiBDBnT4X4GW
lpZnz57BXtDW0mJmYPyDiopHTGrGik12YdeD8hvjakDFv8/hP58fJktjSVd4
QXPwy5IzyY8O+gav3GEzRW+2pJSskJCwvLKq8RpLG79onyeFYUUd4WXo8P/G
4clXB5d0BT8vcb0Uu3KDhZqqqriYmJz8GB0jkzXWhw76hXunPA16WRFe0BpZ
0h1JMfmwLwbJl5HnkIws6fS+lWVx1E1NcxqYCScHh6au/o7jnifibu8PvDxj
5RZeCTk+QS7juWqBgTtevjibfMNl2zZTKSkRBgZ6WVmxnTsXpqS41tdHUSaN
j/8Hhyd+jO/piW9tjSkvD3nyxDs62uHChX1BQQdu3jxRWBjQ3o5rQmF+ZMDh
W1rA3i/evHk6KAgK25HIyOMPHngXFV1sbg7v7o79PK4m+jscHhLf0RFXUBAY
HHxg5co5srLiPDzcEyaMMTdfsH//6uXLdSUkeOGIUFJStra2DQsj+fr6Ll++
XFRUlJOTE1q3AwcO3Llzp76+frArewRBkB8GOvyvwJ8Or6nJxMBANYJWVFF1
/vb9jpcfhLxrja35GPVNhydRBP7TyJmyj5GlvaTC1sCX5d4pzxwuRm0+6Gi4
2ExpnBoPLx8zExMvH5/qZK1lO/YfCb9+4XlZWFEnMZXKoIvxb5Q/Z3ov7Q7J
rjwZk2xutU9jkqYgvwAHC6uAkLCSmsacpas2H3ZxDI73SXt5KbOKVNgWDvul
37WuRG8rshJ2bm9gZqX9pcvzV2+SklXgYGeTlVdcuN7SxsN/52n/6cs28kuO
FhDmNTIc7+mxJSH++KmTO2bNmsTNzcHNzT5zpvqZMztevfLt6IihDDaO/ZrD
x1LsPaG9Pb66OjIry+/y5WPOzhZr1841Np6+apXhqVObnz71aG2NwIHxmB8X
cllqaCA9euR58uSOFSvmGxnprVhhdOTIurCw/Y8fe5SVBbe0RFNWMegz+a9+
DfTncJqenriGhsjHj8+4uW01MNAUExMaNUpYW1vNxGTGjBnjBQU5wOEVFBQs
LCygLt21a5empiYvL6+srOzq1avDwsLevXvX2dk52JU9giDIDwMd/lcAHD4j
I8PFxXmqliYTI8OIkQwyE7TM7FzdUjJJxR0xNeRRMX9x+C+GvhcTC4B+jK7o
iS7tJL1573s/14l0davDyQUrN2hoaouLi3OwsbGysAiKjFLTmm66aae1T6jn
rayg1/Wk4i5SSS86/L9wePLcMiW9YXmN525nHzgbstR8m/pkbRFhUTYWFjZW
NjFxSY2puovWb97p7Hk8Mtn3QX5wXmNESTcxq+efo+IpU32SClrOpmXuOOY5
Td9IWFhYQEBQQ1vHzGL7qt12WsaLBSVlhUT49XTV9tmucnLatnr1fFlZaXZ2
TkVF6a1bF16/7lxdHfrZhWL/Nn6GuCQwvqkptqAg+OZNjzNnbLZuXTJjxkRJ
STFhYUENDRUbG7P09BMfPvRNSjno+ocZAiEXyPfvSenpbra2qzQ0xkHBBuWe
MkV51Sp9Z+eNCQlO2dl+799HdnbGU5Yti/2Ha13/8mNXV1xFRdjVqy67dy9V
U1Pg5+cRFRVUUpKTk5NgY2MaOZJOUlLS2Nh4zZo1c+bMkZKSEhQUBL8/fvz4
48ePGxsb8VJWBEGGEujwvwKtra3Pnz8/4eoyTVuTmZFxJAOzwqQZq496nkrP
jSjt+uTw/TXyrw5PTE4eWdodWdgUnFnkefWetaffEosdk3T0RklIcbCzsTIz
8fLxKo5Vm2W6YsNBl8Ohid53ci7lvg8r6iCV9KDD/zuH/5TCrkuv3vuk59gH
xW3a76C/YJH8GGUuTi5mBgZODg5pWTlNvdlLt+6xOXvp9I3HQS/Lw9+1RlIG
yX+aTL6U8u1JSXdIdvWJ6OQ1u2xVJ2jw8fKKiY2aOEV7uuG8sZOm8ouKCwry
Txg/xtRE38RktpqaCi8vP/TLTExmnjtnnZvr39oa/TWBJztPT09sS0s0aE9G
hi+JdNTWdp2R0Qx5eVkODg56ekY+Pt5p0ybY269/+PBUS0skOjzmx4Xs8I2N
pEePTh8/vnHWrEkiIuTVhFlYmMXE+KdOHbd586Jz52xu3/YqLAxtaorp7Izr
V/a+sTYZ+eLWV6/8zp/fM3++joiIADMzExsFOjq6ESNoeHh4lJSU1NTUQOB5
eXkVFRU3bdoUGxtbWlqKJ+ERBBlitLW19Tn8iBEjwOHFxMRWrlxJIpGKioqg
0sMTFwMA4fBuri462posjIz0jCwKk2estvc8dTs3oqwr9p8cvqTPAHvC8j8E
PC/1THl85CLJ3PbQDGMTOQUlbi5uaOC4eLhlFBWnG85dY7V//znSqRtP/V6W
hxR8IJV0k0p7KQKPDv8fHJ48w2Q3bP+LGSWeVx/s9764fIuV5gx9KRk5Lk4O
FmYmbm5uOaWxeqZLzQ842QfF+qS9CM6qjACTL++NqPhk8uQuWFG7/+P8QxdI
c83WSkjLcrCz8/Pzi0vLiIhLcnDxcHJyjhITVVAcLS0jDQIvKCikp6fl6Lj9
zp2zdXWRlKHFX9h7fG9vXFtbdGVl6IsX5+LiHFxcNq9aZTR+vAo/P2gPG7yh
jIyEvr6mtfXK6Ogjb9/6fZ5YftDdDzM0Qi5Lra0R795dSEx0sLdft3ChrrKy
HDc3Jz39SHZ2Nnl5mXnzZuzfvz4k5PDDh2eKi4Obm6O7u+M/dyS/WhTJZRsK
dk0NKSXlxN69K1RV5ZmYGP/4g4qKipoSqpEjR3JQYGFhERERmTt3rqenJ7Rx
Hz58wLYMQZAhBjg82OOxY8fU1dUJhxcSElq0aFFAQMCbN2/gt1jvDQDf6fCk
4n6hiF8U+bLKzks5NV6pLw5djDU/dMxw2aqx6hMFhYTYWFg5ODglZOQm6+kv
sdxhc+rcyctpfk8KLuU1hBZ3hpX2hpaQE4YO/98cPrykl5ziXtK7jpDc9xce
vHaJvL7L2WvhOsuJ2jqi4hKsAAuLkKiY2hTtBavMdzqddAm/ev7uq9DcOth3
YPLh5ZSh9RW9YW+bPG9mbLZ315imx83NQz+SjoGJfOKSnoEBwsLMwsrKxsDA
BLcqKvI7dqxMTDxZWhrZ3h7X09M3nPiTwHd2xtXXR+Tm+l+75nrq1HZz83k6
OuMlJETZ2aFzwCkpKT59urqFhYmnp9X16yfevAloaIjo6sJJaTA/OJ2dUU1N
pMLCi3funAoIsN2zx8zAYIqc3CguLnYWFlYhIf4JE5TMzOY4Om6MibF//ty3
qiqirY0YWhP/16+WYvvdJ3dOoWz7+9tCv0BERICamuaPz5BtngIcdtCo7du3
LyUlpbKyEr9TRhBk6AGWnpGR4ejoOGHCBMLheXh49PX13d3dnz59imthDAz/
0+HJCwaV/EXgwepjyroiC5oCnxW6xt3a5nxm3moLtSnThMXEWVmYWRkZBAUF
VCZOMlq5YYvTyePhV/3v54bn1UWVdkRU9BJrD4UW90LCQD7J+TTJPOZ70r8z
9elB8ppNHyPLeiOK2kNf1Zy/nX0sOMHi0HH9hWaKY9X4eHmZGRk52dmkpKWn
6s5asdnK5rS/e8Id/6dFpILmqIqeqEryBDVRlb2BOdX2oUkm6zZLycmPHDmS
cBIK1NSU04zwAA8Pp5GRto+PTW7upfb2RIrw/GU1nObmqOLi4Hv3PAMC9u/e
vUJff4qMjDg7OzsTEzM/P9/48UrLlxscP26RkOCYlXW+ujqitZU83R90BCgT
d2MwPyxQqCAdHbH19VF5eQHJyS6ents2bTLW1lYVERFkJsMiKiqkra22adMC
T89dyckn8/ODGhsju7q+dX1HT09cXV3EnTsehw+v19Iaz8nJSTk0/gTaMgkJ
iRUrVoSEhLx9+7a9vX2w63gEQZAfDzj8s2fPnJyc+s7Ds7CwaGho2NrapqSk
VFdXd3d3D/ZnHPp8p8N/msidPIi6O7ygOTSz5FzKo8MXQlda7dPUNxKXGc3O
wcHExMTDza0wRmnWPJMNtkcOB8Z4pz2/lFMdVdweU0meZ/5Td6Ck3/Wwg63E
QydlHyMrPkZX9MLWDsms8Lrx2M43dLWVnY7hPOnR8txcnGzMTPw8vApKKrpz
TVfvOXTgfLj3zYyQnKqIolYw+ZjajxFlnT53c3Y4e2rNms3Ny/cXL6FAS0ur
oCC1Y8fiGzdc6+oiP88nGUvM2tHaGlNREZqRcSYy8gjojampnoqKAg8PLxMT
Czj86NGSc+dO27dvdUjIocePvSsqgtvawNsTKANvyDMBosNjfkKI5YAT2ttj
a2pCs7J8EhLsnZw2Llkya+xYeR4ebkZGJg4Odjk5iTlzNK2slgcG7r9/36O4
OKipiRgkFv81mY+DfkFR0aWoKAcLi0UqKsSImj8Bq9fR0Tl27Njjx4+bmpoG
u4JHEAT5KbS3t2dlZXl4eOjq6oK9Q+03cuTIMWPGWFpaxsXF4ZJ2A8O3HL6U
7PBRFeQT75TbntB3Lf4vy7xTnjgGRm455Gi0dIXyhIkCwiIcXFy8AoKySioz
5s5ft9v2sG/QmeQHlzJLI4paoip7o6vJi71GVpLfJ7Lsy0Rh/nPIM8CXk5dt
iqoin1SPreiJfNcc9Lzo9NW7NmcClm610pxlICM/ho9PgIuLS0h0lMrEyYZL
12w56nYsNNEn/eWl7KrIss6Yml5Sft2JmOTl26wUx46DHll/M6GiouHn5zcy
0jl71ionx5cygv3TEvbt7XHV1eEvX56Pj3d0dbVYvdpg4kRlQUFBVlYoFzyy
stJ6epO2bVvs67v31q2T794FUk51xv7Njgbd9zBDOT09sa2tUeXlwY8eeV26
dMDGZo2x8XQlJTleXh5WVlZeXl5l5dELF+oePrw2LOzAw4depaUhbW1xvb2J
nwfJ9z8VH9vcHAUF/uzZvSYmeiIiAjQ01MRhAk2YvLz8xo0bo6OjS0tLsQlD
EGSoAvVbcXFxZGTkmjVrJCQkaGhoRowYIScnt379+qioKJyaZmD4Hw5fS3bC
6MqPUaWdoa/fn72bYx+auMX+xIKV69Q1tUdJSPLw8vAJCMgoKmvNnrt0217b
M/5e1++EZr2LLW6Mq+qKq/kYU015h2qKXlZiflaiKilbmHD4mo/xNR/jKjsj
3zUEPHvrmpC60/3cwk07J+nOFpeR4+Ll4+bhlZSSnaIzc8mGLbucvY5HJZ9/
8pZU/CGmrDXwad7+MwGzFy4VEROno6X7rPDUbGzsGhrjbG3Xpaaeqq0NJ05v
UgbPRBcUXEpJOeXpudvS0mTGDHUpKVF2dnYWFnZRUTFtbY2NGxedOmWVlOSa
k+NXW0vq6IjpN+T4qxP6YTA/I3HEMsENDVH5+ZfS0jz8/PZbWa2YPVtbVlaK
g4MLTF5EhH/yZOVVq+YcP24RH388O/tiXV1MR0cCpcT2L67R3d2xNTXhKSnu
Njar1dQUGRkZiJ4uHx/f7Nmz3dzcnj592tzcjMNBEQQZqkD91tDQ8PDhQwcH
hylTpjAzM9PS0oLDb9iwITo6Gs/DDwz/5PCnb+dGlvXE1ZInfg9/9yEwo/T0
lQd7PQKWWO6arKsvLiHNysLCQD+Sh5dXeby6odkaSwd3x/Cr5x++inhbE1fR
ElvZEVXeHl7aFlbUSoSEGZCQN3VJa0Rpe2RFR1RFR2Rpa8jr6rO3M48GxZvb
HdOdvxg6XJyU+Se5ObnkRivozJ67cuc+2/NhHqnPQnMro95Unbl+1/Kgk7rW
dHYOLsLg6enp5eVlNmwwIZEciorCOjsTe3sTW1piystDnz07Fx7uYGe3Ye7c
6QoKMtzc3CwsrLy8PMrKCosWzXF03BIf75qVdammJo4yfj7x48fLlBObfRof
j8EMYKDsXenqSmpqSigoCEtJ8fDw2LNuncmkSeOEhQVZWJjZ2FglJUV1dTW2
bTM7d84uPf3Mu3chTU0g7URZJb48iqaMqIl78+bihQu2xsbTeXi4KCfh6VVU
VHbs2JGYmFheXo7tF4IgQ5vOzs6CggJ/f39jY2MeHh46OjrC4WNiQA/KcTz8
APBXh2cgO/yUGWscPE+n54YXdUQUtvk/Lz157bHdhch1Ng4z5y+VV1Hl4uWl
pSFfvwBPl5KV0zM2WWt92MYn9FjsrZM3MzzvZnncyTx566Xbzecnkp+53viU
E5gBCXlrJ5NzIvW5e/rLU7ezPG5nnUx+5hSZsud0gNlWmyl6BqLiktD/ov7j
D4aRdAL8gsrjNfSXrtpwyNkxNMHvznP/2xkOfiTTtZaSsgo0NLRUVH8ICnKb
mEzz9d2bnX2xpSURbLy6OuLFi3OxseR5I9esmTd5spqIiDAHBycfH9+YMXLG
xjo2NqsvXTr86JFvRUV0R8fVjx+TP368ThlCf7lvEA4GMxiBQnjt48cbPT3X
3r+Pz8wMio4+bm9vsXTp7PHjFQQF+Tg42Pj5+VRUFBcs0LezMw8NhWLsXVp6
6cMHYv7J+M99z8T376PT0k7v3bt67Fh5dnY2UdFRCxcuunDhQm7uq7a2tsGu
2hEEQX4uvb294OphYWGLFi3i5+dHhx94+tZ4Iq/TSj+Sjp5Jnuzw3qdTc4Ky
a3zu5B7wj11t6zhzyWqViVrCohIsLCzUlMGf1FR/QLMlJ684VX+u8drNi3ce
MrM9bmbnbGZ3fJmt01Ibp6XWEMelNpgBjzU5SyCwI/Ydgz2y3M5lua3T4u12
Bis2aswgj6hhZmb5NI0GzQgWNnYRCalxU6bNX21u5XzaJTT2RHDM9kPHtabr
c3PzsDAzjBsnffDg8nv3TtfWRr9/H5ubG3j1KnneyI0b50+fPkFaehRlTmw2
YWGhSZPGgdKfOLEtIeHYs2fnCguDq6vD6+vJef+eVFcXVlcXWluLwQxOoPhR
EgYFsqEh4v37yLKysMxMv2vX3Ly992zZsnDGDHUJCWHKnKyswsLCkyaprlhh
4ORkHhV1+Nmzs9BYtbTE9vQQ5/MTOzoS8vMvBQUdXLHCcOJE1Zkz9Y8edbhz
5059ff1g1+sIgiA/HXD4srKy4OBgExMTXl7eESNGyMrKrl+/HhweHkeHHwBa
WlqePXt2/PixKZMn0dPRjRjJIDdp+uqjXm7Xn4PAHw6IXbRpl+oUHQExCWYW
NtoRdFR/fJqwhJqKipmJSUBIREpBafT4SXLq2rITtWXhdrymjBo5spTIjP8U
WcyARObz9odIEz9OgGiNnjgVIjdOQ0JuDC+/4Eh6hj8+70oqqj9oaenY2Dkk
ZOSmGxhvsjnodNbf/tTZZas2KCmpyEiNMjae4utrlZ19obg49MGDM/7++3bv
Xm5oqK2gIMXFxU5LS0tNTcPMzCYnJ21kNH3v3hXnzu2Kjz+cnOyYmuqUmup4
86b9zZtHU1KOJidDHDCYQY09JCXFPjXVIS3NMS3tWHKyU3z8UX9/m8OH1y5d
qqeqKsvBwUZNPYKGhpYYWqOjo2ZuPu/kye1JSS45Of41NaS2tqju7tiuLvJS
CA8eeLq5bTU3X2pltSMsLCw/P5+YT7IHQRBk6AICT1zWGhgYaGxszM3NTUND
Iy0tvXbt2sjIyJKSElyf+qcC2x96SfX19ffu3Tty5MhE9Ql0tLTg8DITp5kd
cHeIueMam771iJvm9Jk8vLx//G2qQSryKVwaekZGJlY2RlZ2OiYWWgYm2pGM
kBEQesxghpa4M/JTaOgY6BiY6ZnJe4qJhY2enoGahubLPUqePXKEuIS4sYnp
QSdnD58L1vsOzjWep6ervWnTwosXD6SlnU5IcDp2jDw1n6rqGOh0E9PIEzAx
sUhJievoqC9fPnP79rnW1vOtreft3m20a5fhjh0G/WKEwQxqDPuyc6fhrl1z
9+yZt2fPgp07569bN9vAQGPMGAl2dhYqKuq++d7Z2VllZSVmz9a0slp2/rx1
WtqJvLzzNTWXGhvD6utDXr/2iYk5cuLEXg+PE1evXi0oeNfQ0PDhw4dGBEGQ
oUtzczPUdbm5uT4+PgYGBpycnNTU1BISEqtWrSKRSIWFhejwPxUQeGhoYDsn
JSXt379fS1OTD7SMX0hVe5aZtdPBgDiHgJjNtkd0ZuiKiQgxMdGPoB3xB9WX
Kg8NHCMjIzsbGycnBycHBzsrKyszCwsLMwszOczMn+5gBjjMnzc+K4SFhbyD
OGD3sMN9EHiavwk8HHp0I+nY2FjlZKQXzJ8HfTpf3/Oubu7btm8337DG1naL
h4fd6dPWO3cumz59gqioID094x/9+nVUVFQMDAy8vDzS0qJKShJjx4qrqIgo
KQkrKAhB5OUxmF8nwv1CfkRRUVhFRUxVVUJFRUJOTkRQkJuJiQGOiL92b2l5
eLhUVUcvXTrLyWlTTMzRR488cnJ8QOCfPDkdF+d47txRX1+4E/vw4aPs7Gxo
13JycrIRBEGGIlC/QS336tWr9PR0Nze3uXPnjho1iouLS0lJacOGDeHh4ejw
PxvYvLW1tS9evIiKijp69KiZmZnejBm6erMWrli3/bDzMd+QE36hh53dN26y
nGtkOGmShqycLM9fT70CDPT0QoKCY8eqTJs2ddasWTP19GZMn64zDX6aCplK
ucUMfAhgT8zQ0dHT1dXXnzVzpp7mlCnyo0cTF4/3128mJiZBQcExSkpTp01b
tHCh1a5dp0+dvBgQcM7X1/WEq6OjvYuLo4vL0T17thgZ6UtJSdDTM/y9Kwc9
N35+flFRETExEWFhAQEBHn5+bggfH4SnX7gxmEHNl6URSqmgIB8UWjExIVFR
IX5+PlZWVpD2Lwo5DQ0tHx/flCnqmzaZeXjsj4lxv3HD6+ZNrytXToeFuZ4/
7+Lr6xEScikhIf7atevJyck3bty4jiAIMkRJphADVaG7u7m5+Zw5c3R0dExN
Te3s7C5fvlxcXNzR0THYnjuUgc1bVVX1/PnzK1eu+Pv7u7u7OTk5Ojk5uZ30
OOsXFBgeHRoTFxQW7nv+PPwKdsq69et0dXXl5OQ4ODiIdXUBRkZGaWnp2bP1
LS0tDx06dPzYMWdn5+MEx8g4IQMOZcMfg+3v4uLi6uJywhVuXA4cOLB+/XoQ
exERkb6OGMg8NxeXoqKioaHh5i1bjto7eHp4gL1HRkTExcVGx8RERIaTSGGh
oWF+fn4ODo6rVq1WV58kICBIT0/ff4l5BgYGISEhZWVlTU1NHZ3p06ZN19ae
SkRLS1tTE4P55QIl83PgsIDGZzpEU1Nr7FhVERFRqNn6Czwd3UguLh4lJeUF
CxbY2FifO+cZFRWYmBiSlBSSkBASGxsUEREUHh4aHR0ZHx+fiCAIMgwAV4+L
i7t06ZKXlxdIn4ODA/g8/Hj//v2Kigp0+J8KbN73798XFBS8ePHi4cOHsM0f
PIT/iDx89PDRk6ePnz59+uzZs8dPnqSnp0dFRYEKrl27dsqUKaKin9q4EbS0
4ITg9jt37jx79izs0Lt378KrMjIy4IVw5zEy4Dx58oTYcbAX4P7t27cTEhK8
vb23bNkCjs3Ly0tDQ0NNTc3CwiIpKakzbdqmTZtOn/aAfQdlgHjhUwqUd4Ef
4U0y7t59kJiY5OPja2W118horpKSUv/z+VAYZGRkZs2aBZ3x/fvtjh93cXM7
6e5+0s3N3dX1hLOzS7+4YjCDmk9FETq4UDhPnHCDUgrFFX44fPjoli3b5s6d
q6CgwMzM3PcdExsbu7S0zIwZepaWm0+dOh0dHZuWlk6uLz/x6NGjT/cePOh7
EEEQZIjz4G9AbQhKWVhY2NDQgGNpfh69vb2weVtaWurr62tqampra8HnGyjU
v6+rra6qqaysqaqsramuf/++vqG+rq6uuLgY/JBEIh06dGjhwoWqqqp8fHwM
DAysrKzgbwYGBnv37g0MDAQPfPfuHTz/w4cPra2tcNvc3NyEDBSwtWGbw56F
W9izb968SU1NvXDhwu7du/X19SUkJJgoUObNm7Rq1SonJ6eYmJjnz5+Xl5cT
BQD2XVVVVWVlJfxfXVUFZQMKSFVVTUlJaVZW9vXrN86cObNt23Z4N9jvsPeh
OzBy5EgxMbHp06dv3rzZw8MDugzgMpmZmTk5OVlZWS9fvnzxJ88xmEHNJ6B8
QuHMzs6GO9DuXL9+3c/P38bGxsjISEpKivimCTqno0aN0tLSWrt2DTh/fHxC
RsaLoqLiioqqiorq8vJPgftwuFRUVJaXV5QjCIIMD8rKyuAWbKG/QwKgIm1t
bTi35M+jp6enq6sLNL6DAtyHrU3MF9Td3QWPUtLeSf5VZzcFeFpjYyN0r9LT
08EJrayswNsVFBR4eHjY2NjACTU0NNatW+fu7p6UlPTq1SvYoX29sF5kQOjb
2rCz4JgCOYmNjXV0dDQzM1NXV4d9xM7OzsvLq6xMHhJw8OBB6JGBvZSUlMAR
B2WAKACw19opdFDS+Rl4BDoIoPcgPleuJMGOJr6UERERgQLAwcEhLS2tp6e3
Y8f28+fP37qVXlBQAD1E6E20fqaFzAcMZlDzqUBCE0OcxCgqKnr48GFYWJid
3QE4LpSUlLi4uKCfy8fHN27cuCVLlhw9ejQ8PPzJkyelpaXQS4aDi1JzwhHx
Z+DBz0cMgiDIMIKoEvscknBLwigGT3KHOKB5fTN89rlf/9/+xQx7/3wcdg3I
eW5u7rVr106fPm1ubq6lpQVyyMzMDH5IDKjYvp1scbdv34bGEawP+2IDCexT
EHLw59TUVG9vbwsLi2nTpomLi4Nmww6SlJScMWPGli1bfHx8bt261beD+peB
f+4d9BLFBo5ZMPlnz56FhoYeOHCA+FJGQECAk5MTSgJ0FlasWHH8+PGEhIQv
unII8usATUxDQ8ObN29u3Ljh5eVlaWmpozMNDhBubm7o5yooKBgYGFhZWfn5
+d25cweOlA8fPvQ/Usj14l+CIAgyfOmrWokfCcMcpNod+R+AxVVXV7948SIm
Jsbe3n7RokVjx47l4yPP58DDwyMvL29kZLRv377g4OAHDx6UlJQQzd9gf+oh
DjgJCHlxcfG9e/cCAgJAP4jhLqDWLCwsgoKCYNcrV650cXG5fPlydnZ2XV3d
v94pcGzCv/Xu3Tvoqfn7++/atWvmzJnwb4H/cHBwiImJTZkyZd26ddDLA0GC
Hl9tbW07ZeEbBBl0oNgT/Vzoxp47d27r1q16enpQerm4uOBggQ7v1KlTQelB
7KH0vn79GvqhcHAN9qdGEAT5bfhC7JFfDbA4MHMwRrD0oKAgGxsbY2NjJSUl
Xl5eMHl+fn41NbWlS5cePXo0MjIyIyOjoqKitbX1i32Ku/iHAPuipaUF9sXD
hw9DQ0MPHTpkampKXHZKTPkIPayFCxcSg2eePHlSXl4Oz/+PfWR4OXFZNEjO
tWvXTp48Scx7IyEhwc5OXihAUlIS1Gjbtm3e3t6EC9XX1+M5eWQQIb6lKiws
vHv3bmBgoLW1taGh4ejRo8HeiX7uhAkTli1b5uTkFBcXl5mZWV1dDbUWnk1C
EARBhh5gcSBm+fn5aWlpvr6+27dvB22Tlpbm4OBgY2MTFRUlzscSg+Rzc3OJ
kRX9l+sd7L/gN4bYgLALampqwDdiYmIcHR2XL1+uoaEhIiICFg17QVZWds6c
Obt37/b3979z5867d+RFJH/gSUX4ACA5lZWV0E2Ljo4G+YEPAN036DjAB4AO
3ZgxY4yMjPqud+77Uqa33+h97MohP5u+I+X58+cRERFHjhxZsmQJFFQBAQGw
d25ubnl5eWNjY1tb26CgoAcPHpSWlkI/94thZgiCIAgylOjtN0geRN3NzW3V
qlUTJkzg4eEZOXIkMzOzhIQE5VLHHaCRYHFlZWVgfcTlD9g+/heIlXaLi4vT
09N9fHwsLCy0tLTA3pmYmBgZGQUFBUHm165dSwxoycvLa2xsBHv/GducMHnY
s48ePQoODra2tjYwMJCTk2NnZ2dgYICSMHbs2KVLl0IXIzY2FroboFLt7e3E
J0GHR342xND3t2/fpqamenp6rlu3btKkSXCAwGECBwscMsTgmbNnz8ITCgoK
mpqacOwfgiAIMnwgLnXMyMgIDw+3s7ObO3euvLw8FxcXNJScnJyKioomJiYO
Dg7g+YWFhXiO6z8Cmw62IfhGYmLi4cOHYWuPHj0anJmenp6bm1tFRWXhwoVH
jhyJiop6/vx5dXX1AKy2ACYP3QTClECHNm/eDGokKirKwsLCysoqJiamqalp
bm7u4eFBDK2pra0F8/9J3QoEgXJFXCRCDJ65ePHinj17Zs+eLSMjA0cK1Et8
fHxqampmZmbEJdjZ2dlQJnHoO4IgCDLcgBYTtJxoMW/fvk3MP2loaAgmT1xW
KSIiMnPmTHt7+/T0dLD9zs5OlLd/DQhzTU3NrVu3jh49qqurKywsTFxQDH0l
8HkbG5ugoKD79+8XFxcT80YO2KeCrhyIUE5ODnQuXFxcVq1aBeouLi4OZQA6
dLKysvr6+jt37vT19U1LSwPhh4+HQ6qQHw7xLVVpaSlxkcjBgwdNTEyUlJTA
20HgBQQEVFVVTU1N4fGwsLAnT56UlZXhpfcIgiDIcKaXMjl5XV1dbm7u9evX
PT09N23apKWlJSYmxsvLC22ohYVFdHQ0eD6uw/tfANkAP4mLi4PtqaKiws/P
LyEhQcwbeebMmZSUlPz8/AbKQmkDb8jENbYgRY8fPwZBOnLkyOLFi0GZiEHy
IFHKysogVND7uHLlSlFREV7oivxwoC8JHdjk5GRXV1foSGpoaBBT4HJwcIwe
PdrAwGD37t1+fn63b99+9+7dzxtmhiAIgiC/F30mn5WVBZ5pb2+/ZMkSMHk9
PT0rKyt4BMwNHf6/AJ4Mknz58mVieMD06dOXL1/u7OycmJj4i8zKTnwpAzv6
/v37AQEBxPyTkpKSLCws9PT0goKC8LHBr54+fdra2jq4HxUZeoCWP3nyxN3d
3cjIiFieGEod9B8nTpy4YcMGLy8v6Oe+ffv2x17ijSAIgiBDhpaWlpKSknv3
7gUFBR0/ftzR0TEwMPDRo0c1NTWDLpm/NeDw0EV69uxZSEgImLCbm1toaChs
2PLy8l9qJnYweWIlnb75JydPniwkJAQ2paGhsW/fvtu3b4PqD/bHRIYa0I1N
T0+HAgbFjJ+CioqKiYnJwYMHo6KiXr58iUPfEQRBEOQbEAOkwTbz8/OfPn36
8OHD7OzsiooKcHv88vq/ABu2ra2turoa9BhM/sWLFwUFBeAtHR0dv9pWBY2H
3Q07/fnz5zExMQ4ODitWrDAwMFi+fLm7u/vjx4/R4ZEfDvQcoUsLfdtly5bN
mjVr8eLF+/fvv3jx4p07dwoLC4nBM4P9GREEQRDkl4ZYdRfc8sOHD9B0wi3c
J+Y2/9Vs8/cC3LizsxNMHjZpa2srbNVfdqof4npn+JwlJSX3798PDQ319PQ8
d+5cUlLS27dv4U8Y7A+IDDXgiMjPz79y5crZs2dPnjwZGBiYlpaWl5dHLDT2
ax4mCIIgCIJ8A2y+BxFipu6ioqJsCoWFhTggGfkZECUNClhWVlZmZiZ0Fevq
6vAaHARBEAT5fSEWFYImHhr01s+0tbXBj+0U2ijAg8T5bXgEnozzH/5AYHsS
W5jYttirQn44cMBC0YIC1tLSAoUNz70jCIIgyBCAGNdRWVmZn5+fnZ2dmZkJ
t68+k5OTk5WV9YLC69evy8vLm5ub8VzxD4foTOGQKuRn0DdaD0sXgiAIggwN
oE3v7Oysrq5+/vx5QkKCn5/fGQo+Pj6+FOCOl5eXh4fHuXPnYmNjnz59WlVV
hQ7/M+j9zGB/EGSogUULQRAEQYYYxNz1paWlN2/ePHXqlIWFhampqREFYwrE
fXjQ0tISnpCSklJSUoIO//NA0UIQBEEQBEG+DTEYvrKy8vbt2ydPnly2bJmq
qqqwsDAvLy8fHx8xlbSkpKSWlpa5ufmZM2fu3r1bUVGBDo8gCIIgCIIgg0hP
T09zc/Pr169jYmKsrKw0NDTY2dmpPkNPTw8Ob2pq6ubmRizm2NTUhNe0IgiC
IAiCIMjg0t3d3djY+PLly7Nnz86dO5ePj++Pz7CxsU2ZMuXIkSO3bt0qLy/H
5agQBEEQBEEQ5Behp6cHFD06OnrNmjXi4uLU1NQg8FRUVGJiYsuXL4+IiCgr
K8PT7wiCIAiCIAjy69Db21tZWRkXF7du3TpJSUkaGhpweDo6OmVl5T179qSn
pzc3Nw/2Z0QQ5FeHmCK1j+//zq73H/ipnxZBEARBfne6u7tLS0tJJNLy5ctF
RUWpqKjA4VlYWLS0tI4dO/bixQtc1RFBkG8AdUhbW1tjY2N1dXUlhbq6Ouj7
t7e3w6/+ycbhV1C3tLS01NfX19TUwGvhVfAmxFpU8Fv8+g9BEARBvgE0l2/f
vg0ICFiwYIGAgAAxGJ6Hh8fQ0NDHx+fNmzfQmA72Z0QQ5BcFKhBw77y8vAcP
Hly9ejU+Pv7y5ctpaWnQ/S8rKwNF/6ICIZSeWGCuoqIiOzv7zp07165dg9fe
unUrMzMTHoRf4arQCIIgCPJt2tvbc3JyvLy8Zs+ezc3NTTi8qKiomZlZWFhY
SUkJtqQIgnwVEPjy8vK7d+/6+fnZ2dlt2rRpzZo1GzZs2LNnj6enZ3JyclFR
UVtb2xevIi6lf/PmDXi7h4eHjY3NZgqHDx8OCQnJyMiATgFeQY8gCIIg36al
peXZs2fHjx+fOnUqGxsbCDwNDY2srKylpWVSUlJNTQ06PIIgX0AsEldWVpaa
murq6rp06dKJEydCvSEhISElJTV27Nh58+Y5ODikpaVVVVX1r0PgflNTU3Z2
dnh4OKi+vr6+srKyjIyMgoLC7NmzDx06dOPGjcrKSlyKAkEQBEG+DbSn9+7d
279///jx4xkYGMDh4VZNTc3Ozu7u3buNjY2D/QGR4ci/u7YRz9wODLCd29ra
QOBv3rzp7Oy8ZMkSqDFGjRrFw8PDzMxMS0tLT08vKio6f/58Hx8f0PXW1ta+
17a0tLx+/TosLGzLli2g/dzc3PB8GhoaJiYmkPnt27dfuXIFHB6H8CEIgiDI
t3n//n1KSsq2bdvk5eVHjBhBDIbX19c/ffp0ZmZm/8YXQQYMwt77T3LyDT8n
nklcBYkaPwAQZ+BB4B0dHU1MTDQ1NbW0tPT09LS1tWVlZcHGoRqBymTMmDFW
VlY3btyorq4m9gu8sKCgICoqavPmzePGjQOBZ2BgoKOjgyfDq8aOHbtnzx6o
jmpra/HrPwRBEAT5NtC8JiQkrF27dtSoUVRUVNTU1DIyMvBjeHh4UVERTkqD
DAp9Dt/Z2fnhw4f6+vrqz9TU1NR+Bu5XVVVVVlbC4w0NDW1tbXj+dgBoamrK
yMjw9PRcuHDhpEmT5syZA64OvX5nZ+eVK1fKyckRZwP4+flNTU0DAgLy8/OJ
a1TLy8sTExN37dqlrq4uICAAdY6qqircV1JSUlFRmTdvnru7+5MnT+D9sS+G
IAiCIN8AGkpoVUkk0qJFi6DBhWaXkZFRQ0PDzs7u1q1bdXV1aETIoNDn8K2t
rVBEX7x4cfPmzaSkJDBAuL127dr169fh9sqVK9ADhdvbt2+/fv0aSiw4/2B/
9qHP+/fv79y5c/ToUWNjY0NDw71798bFxWVnZz969AhMftasWVxcXFCZMDEx
EVPUPn36tLm5GTpi8KojR45MnToV7F1eXn7+/Pk2NjaHDx+GLsD27dsdHR3j
4+MLCgqgL4YOjyAIgiDfoKurC1rMCxcuzJkzh4ODA5pdaHwNDAy8vLyysrKw
JUUGF3D4xsbGnJycqKgoUEEwva0UduzYsWvXLrjdsmXL5s2bra2tz5w5k5aW
VlJS0t7ePtifeogDdQLYOOi6t7c37JGDBw+Gh4e/ffsWtjz0oaCTtXbtWnFx
ceJLPSUlpT179qSmppaWlr58+RJ2E3i7jIzMmDFjFi9eDMKfkpJy79695OTk
y5cvQzcN9jXREcOaB0EQBEG+QWtrKzSsbm5u2trajIyM4PBCQkJmZmYhISGF
hYV4Eh4ZXEDkGhoaMjIyzp8/b25urqOjo6KioqCgoPgZUEF1dXUTE5OjR49e
vXq1qKgIHf5nAzulubkZpD09PT0hIQEkPDc398OHDx8pw90fPHhga2s7duxY
Ojo6qE9A1zdt2hQZGXn//v1Lly6tW7du3LhxIPbLli07e/bs06dPa2troZsG
txUVFVVVVTggCkEQBEH+J9AWv3///tatW/v27YM2l5aWlpqaWlpa2sLCAppm
aFLxsjJk0GlpacnLy4uKirKy+r/27jwup7z/H/gQClFZIilDJVIJYWwtuFWy
Z7JkV2Kylt0QRpF9HUu2FIY0oizJkqWUKJHSvkd72pWZ+b5+fX56dNvue9z3
0D29nn/0uJzOOdeV63Od83qf63M+n8UGBgZt2rQRd0ECHsjLyyPDW1lZOTs7
P3jwIDMzk2MS/tVw3CgvL0fwfvnyZWpqKn4WFBSI1I3lz54927Fjx+DBg2Vl
ZevUqfPtt9+OHz9+69at+/fvnz9/vr6+vq6u7rhx4xDgHz9+jJ2I25DFLckV
lThDKxER0afhXJmSknL+/Hlra2sVFRWccBHju3btumLFilu3bmVnZ/PrbPrq
EOpQaSLvHT58ePLkyaqqqmilYiYySUlJdXX1KVOmHDx4MDAwMD09vaSkhI32
C8B/Mt4XJPbXr1+Lm1WrZl9NTEw8deqUhYWFsrIy3qlWrVoht0+rNGjQoJ49
e44aNWrbtm3BwcEfHLf288YUJSIiqlXKysoiIyOdnZ3HjBkjLy8vRobv27ev
o6PjgwcPODI81RBIiago/fz8Vq1aVTWLgbh3w8jIaMeOHSEhIXl5eYiUvH77
deH/PzMz09fXd/HixV27dm3UqJG0tHSHDh26d++uo6Ojra09ZMgQe3t7vJW8
REBERPR5cAItKCgICgpCYtfX18epFqFIVlYWJ9m9e/c+ffq0uLj4a79Gov+v
pKQkNDTUyclJT0+vSZMmaKt16tRRUVGZNWuWl5cXAuHXfoH0/4ijyqNHjzZv
3mxoaCgnJychIYEk36xZM2Vl5QEDBtjZ2V28eDE1NZVdnoiIiD7PmzdvXr58
eeXKlYULF3bt2lXcgNaqVSszMzMXF5e4uDiODE81hLiJ8sGDBw4ODv369RP1
Zv369bt37/7jjz8GBASw3qw5SktLo6KinJ2dR48eraCggFILb1bTpk1xkJkz
Z86ZM2eio6M5cxwREdFnKysri42NdXV1tbCwqBoIrl27dlOnTvXw8EhLS+PQ
EFRD/Pbbbzk5OeLm66q+NEjy+vr6W7duffLkCevNmqOioiI5Ofns2bPTpk3r
0KGDyPBt27YdM2bMwYMHw8PDi4qK2IuGiIjosxUWFoaEhGzfvn3IkCEtWrQQ
c6N36tTJxsbm6tWr7JxANQdiYXp6ure39/z58zU1NcU9rWi0w4YNQyyMiopi
x4yaA/k8IyPj8uXL8+bN09DQqFu3Lt4vLS0tW1vbmzdv5ubmfu0XSERE9L8N
J1M/P78VK1bo6uo2btwYoUhKSqpHjx5YcvfuXd7QSjVHWVlZXFycm5vb5MmT
27dvj1goJjIYP378yZMnOZFBjYIMn52dfe3aNYR2FFwSEhKSkpKi19P9+/fF
MPJERET02TIyMry9vWfPnq2mplavXj1xQ6uhoaGTk1NoaCg7GFPNgeAXFha2
e/fuoUOHigGUkAxVVVWtrKwuXLjAiQxqlPLy8uTk5HPnzllaWuLYIq7Da2ho
zJ8/38fHh1/wERER/Sd+//33lJSU06dPT5gwQUFBQYzU17p161GjRonOCX92
ssvfqmFnV/rvysvL8/f3t7e379OnjxiUpmHDht26dVu8ePGNGzcYC2uON2/e
5OTkBAYGbtmyxdjYuFWrVmIEobZt25qbm7u5uSUmJrLjExER0WfDqTY2NtbZ
2Xn48OHNmjUT59n27dtPnTr17NmzycnJ5eXlf2qHzPD0F0FzysrKunr16vz5
87t06SI6w8vJyQ0cONDR0TEoKIj9vmqOwsLCsLCwQ4cOTZ48WUNDQ4wgJMal
MTAw2LFjR3h4OAelISIi+mwVFRURERE7d+5EEBLn2QYNGmhpaS1cuNDHxycz
M/NPdTAWU6Uzw9NfAS0qLS3Nw8Nj+vTpYgAl0RnezMzs4MGDaMbMhDVEWVlZ
dHS0q6urlZVVnz598Ga1aNFCSkoKb5mkpKSOjs7q1asDAwNZcxEREX22169f
h4SEbNiwoXfv3mJk+KZNmw4YMABLxEn2YzlczIGOWIWQX15eXlpaigSFczce
v6nEnsn034V6Mz4+/sSJE99//73o9yUhIdGxY0dLS0t3d/fP+M6I/gqiG/yF
CxcWLVpkYGDQo0cPxHhdXV1lZWUE+Hr16qmpqc2bN8/HxycjI4NHCSIios9T
XFzs7++/fPlyLS0tJCLkIqSjUaNGHThw4NMXNkWAR2jPz89PTU2Njo6OiYlJ
S0srKCgQM93z7Ez/XWhsaJP79+83MTER/b7EOCfLli27fv16VlYWB6X5Yn5/
653lqLNevnyJt2P16tXGxsa9evUaMWLE7NmzZ8yY0bdvXxkZmbp16yoqKk6a
NOn06dMJCQlVZZfYVdVu+S0eERHRpyGB+/r6zp07V01NTczu1KlTpzlz5pw/
fz4lJeXTFzYRmfLy8sLDwy9duuTq6urh4REcHIwz+OvXrz94fscScX3+02fn
qg45/4U/j/5GioqKQkJCNm/erKenJwZBbdq0qaGhIZag4aF4ZOr7YvBBrnir
6qOKB5mZmX5+fuvXr0edpauriwD/008/4eCwa9cuMzMzBQUFHGHk5ORMTU33
7t379OnTqqsE2E9xcfGrV6/wPmKhuA7w9f4+IiKimi4rK+vChQvTpk1TUlIS
o3x8991369atu3fvHvL5p0+jpaWlcXFx7u7uK1eutLKywlaXL19G8n9nuAkk
K6T6wsJCnN9TU1PT0tJyc3Nxmn5nNaQCLMSvXrx4gXVQC+AF4Cmw/IMVAdU2
qDf9/f3XrFnTo0cP0e8LmdDc3PzYsWNRUVFoKl/7BdYi+FTiPxyf0IyMDHyu
EbzLysqys7Nx3HB0dDQyMurcubO+vj7eLF9fX2R1Ly+v2bNnq6ioIMPjINOv
Xz/k/ICAAGz4R2X4x7YRERGoxZ48eYKjBOo1ZngiIqKPwYk4OTnZzc3NzMys
ZcuWCEUyMjJDhgzZs2dP9UtkH4QzLPL2nTt37O3tccru37//3LlzcaZG/BYn
XxG8y8vLX716lZSU9OjRo2vXrp0/f97b2xtJDOEfkUx0fsD6eC5E9/Dw8Nu3
b2MFT0/PK1eu3L9/PyYmJicnByUAT+gkJgxatGiRmPQT1NXV0erQYNDqOFDh
l4RPLj6/KJ3wWcZnNjQ09Pnz53fv3t25c+fIkSNVVVXxHs2YMePXX39FIEfU
DwwMRKWvra1dr149CQkJTU3NefPmXbp0CSUAdoUkHxISggPRzz//fObMGTzG
sYU9o4iIiD6mtLQUsXnXrl2DBg0So23Ly8uPHTvWxcUFGfvToaj6DYYqKipd
unRZsGDBjRs3ELnFCgjwSObp6elI7x4eHtu2bbO1tbWyssK5e+PGjRcuXMBJ
H+du5HOc4iMjIxHacQZftWqVjY2NtbU19ubo6Hjq1KmHDx9mZmbydsVaDs0J
bQk1oKWlpRiURlJSslevXuvXr0c+RJ7kNzVfEgI23g583vft24fPKaL7wYMH
HRwczM3NO3XqhDdo6NChOLA8e/ZM9LeJiIjYunWrnp6eGPxKjCZ04MCBx48f
I+SHhYUdOXLkhx9+wPHByckJRQHqNWZ4IiKiD/rtt9+ysrJu3ry5fPnybt26
idG2lZWVp0+fjsiNE+unQ1FRUdH9+/d//PFHXV3dFi1adO/efd26dYjrVVfv
8QAh38fHZ8eOHTg7Dxs2DImrc+fOmpqaQ4YMWbFiBWJ8dHR0cnIy9nP06NFl
y5ZNnDhx8ODBPXv2xDpaWlr6+voIbDjRY7f/smMP/b2hiENdieoSNWPr1q1F
Z3i0lr1796IAZEeaLwwBOyEhASX2nDlzjI2N8Yk2NTU1MDBALa+urm5iYrJh
w4Y7d+7k5ub+UXmoSUpKqj6gUKNGjXDMQamOEsDV1RUF/syZM42MjHAEwOEi
KCgIn3dmeCIiovchnyP2xMbGurm5TZo0qV27dnUqderUacGCBf9yJvSKigqc
lHEGNzc3b9u2bfPmzQcOHIjTMTK5uHqPn+np6b6+vg4ODjgv/+Mf/+jXr5+O
jg5qBFlZWUVFRZz3cZa/ePHilStXdu/ePXv27DFjxiDnIwz06dNHVVW1WSWE
edQUJ0+ejImJ4ejftRaaa2FhIUo5hD3kdqR35MCWLVuOHj0aqZ4zfn55CNio
0A8fPjxq1CgcPWRkZPBpbdWqVceOHRHmHR0db9269eLFi9evX//x9nLBtWvX
7OzsunbtKikpKSbnwgEBK+ODj6MBCvbhw4evWrXKy8sLbyg+7KzZiYiI3odQ
VFBQEBwcvGXLFoQinE9xVq1fv76urq69vf39+/cRmT62LfJSRkYGztE44fbo
0UNaWlpeXt7MzAxJOyUlRVy9Lyoqevbs2bFjx3744QcEre+//37GjBkWFhbI
5y1atGjYsCGKBdQOiPEbN260sbEZN27clClTcIr/8ccf582bh3M60j5eT+PG
jXv16oWFfn5+KCt4Wq+dxIiFKC3RQhD8GjRogHpTSUkJbcbDwwNZkR1pvjCR
4Z2dnRHCUcLj6FGvXj3U5qjW165de+PGDbxf5eXlVSNG4oAQFhaGMh9HA7xx
+GhLSEg0adJEQUHh22+/1dDQQPG+ePFid3f36OhocUMr31MiIiKh+uguVdPW
L1q0SFtbW1wZQ2A2MDDYuXMn4vfH+p+XlJSkpqYiUW/evHno0KFI7whUOAvP
nDnT29s7MzNTrJafn//w4UOc4pdWwj5PnTp14MABJPmOHTvi6ZDkkefHjx+P
DS0tLW1tbXfv3n3p0qW7d+9euHABMUBfX19GRgZRDWf5iRMnYnMxmjTP7LVQ
aWlpTEyMi4sLWgKKO7QKJEB1dXVUiGjDVbdg0Bcjuse4ublNmDBBVVUVMV5F
RQUHhDVr1uAdSUtLe6cnDD656enp165dw0fbxMQEm+AIICcnhwOImpraoEGD
EODPnTsXFRVVXFzMzzgREVF1VYOui7tNnz9/jow9evToNm3aiGnrmzZtOnDg
wB07djx69AgJHzkc6Sg7OxvJPKMSztohISEeHh729vampqbt2rWrV68eArmW
lhZOwQj22ETsHw9QCFy5cuX06dOXL18ODQ2NjY3FCqtWrerevTs2kZKSat++
vaGh4fTp0x0cHHD6xjp4isLCwuTk5PPnzyPbd+jQQVysMzIy2rt3b3h4OF42
z++1kOhI4+TkhPYpKytbNbvT8uXLUfSJ8QnpS8KR5OXLl8jk69evt7CwMDMz
s7Gx2bNnz/Xr13GUeP/2BKyPcI6DAOp0lP9WVlY48iDz46e1tfWmTZu8vb3x
W6zzVf4cIiKiGktMnPTmzZvy8nIkori4uIsXL9ra2nbr1q1Ro0bfVMKDnj17
YqGLiwviN07QV69exQOcdrEyovvx48dxtrW0tOzXr1/r1q0R4LEVMjb+uWHD
hocPHxYVFf1Reb7GAwRyPEtMTEx6ejpSVm5u7r1791auXKmjo1O/fv26deui
dkA4RzmAkB8fH181IjReXkBAANYUaV98O7BlyxaUD2L/VNuglrx58+bSpUvR
eMR3Rmh1AwYMcHR0RLZn8Pvy8FFFnf78+XMfHx+3SjhQPH78GB92vB3v93nD
8aeiogIfbST8wMBAT09PHEwOHz4sNsSbmJqa+sENiYiISIzWLkZ19vLyWrt2
rbGxsYKCgoSEhMjwUlJSKioqJiYms2bNsrOzW7JkCX4i0i9cuHDu3LlYKO5O
1dDQaNasmbh0j58I88OGDdu3b9+zZ8/E9TfxRGVlZSUlJfgp5mbNzMxEVrex
sVFXV0eAx5OqqalV3a+K1ape5+vXr0NDQx0cHPr06YOyAhkeaW3jxo3BwcGf
6KVPf1doPGlpaefPn7eyslJVVUXjQcNr3rw5GurevXsjIiKqN55/h+hUxrj4
n6ia4wmhPSEhITExUXyJJnq7fXCOZvF/jjeraivU+Ij0WVlZSO9I+JzKjYiI
6IPEWDQpKSk3btzYunXrpEmTevXqpaysLF+pVatWioqKyNW6uroGBgbI6kOG
DPlHpcGDB2NJ//79e/bs2aVLl3bt2mF9xHjkqDZt2mDhnDlzzp49i5OyGIZC
PFf1p8YJGufr48ePf//993gWJH8ZGRns09HRMSgo6NWrV9VXxlkeGR6/6tu3
b6NKIsM/ePCAGb4WQqOqajxob6LexAP808XFJT4+/hOD0nwwE2KhqCv/ylf9
Nye+1BPw/y8mU/6MzfkuEBER/UuiGzyS9tWrV5Hhf/jhh/Hjx4+pNHbs2O/f
Gjdu3MSJEy2qwT+xJpabm5ubmZlh/dFvYfmCBQsOHDgQEBCQmZn5sTRVVFT0
8OFD5HCkcaT3+vXrq6urW1tb//rrr6gp3tmquLgYcX3t2rWoDqSkpJDh9fT0
nJycsAdm+FoIjfbp06c7d+40MjJC5YgAX7duXRUVlZkzZ6L9pKenfyIH/v6W
CI0VbzE9/od4wZyIiOiLEdfhX7x48ejRIy8vrxMnThw9evTYsWN4cPLkSTc3
NzxwcXE5/pbLW8f/GZaINeHUqVPe3t6I3MnJyQjqH5uWJTc319fXF2m/c+fO
kpKSSGLGxsZIZSEhIYjl7+SB/Pz8W7du2dnZaWpqNmjQQFpaetCgQVg5LCyM
PZ9rIbSroKCgdevW9enTp3HjxqLTl46ODlrI9evXs7OzP5EnxSX3srIyNCrU
mC9fvszKyhJdPpjhiYiI6H8CQou4oRVJJiEhITo6OjY2Nj4+PikpKblSUqXE
T3pn5ZSUlIyMjLy8vJKSEuz8g1+pYwme8dy5cxMnTlRQUEAsV1NTs7GxQfhP
T09/J/aLlT09PWfMmNG+fXsJCQkE/hEjRjg7O0dFRf3Zns/0N/Dq1Ss/P78l
S5Zoa2uL2YTl5OQMDAxE96pPD0qD5vT69Wuk96dPn2InqA1RNvL2SSIiIvof
IsaWrKioKH8Lj8VcKuJXv38WsfPqO3nneZHSEf6PHTs2dOhQWVlZaWnp/v37
b9my5YPX1UXP+aNHjyK3t2jRAhleWVl55syZHh4eiF7MXbVQTk7OlStX5syZ
g9JP3NCqqKhoZmZ2+PBhlHXvD2NYnRg+JTQ01NXV9aeffkLsd3d3R55HXfB+
W0JDReAvrYQH73+pJBo5PjioWIuKitB6xWofrFvRksVt3VhTVLhsvURERPQZ
3kndX2znSDKRkZG7d+/W09NDgEcyHzly5IkTJ5KTk9+PSQg8jx8/3rx5M3J+
48aNpaSkdHV1165d6+/vLwafp1pFfC+DCm7y5MlKSkp16tRBjO/YsaO1tbWn
p2daWtqnb2hF24uPjz9z5sz8+fOHDRs2ZcqUn3/++dGjRwUFBdXLT0TxvLw8
NMhnz56FhISgBUZHR2dkZCB7VzVRPBGSP54RhQP2EBQUhJ94/OLFi8LCQjGs
yh9ve6xlZ2ejFEWVGlwJDxISErAQv+IMpERERPSnfIHk8MGnQCxH2nFwcEAa
RyxXVFREHkMAy8rKen9z5Jxbt24tXbpUU1MTAV5eXn706NHHjx+PiYmpGvSG
ag9E6KSkJBcXFzSDli1bVs3utGLFCj8/v9zc3E9c3MavcnJybt++vWbNGkND
wy5duowZM+bAgQPh4eFiMlDRWx7tE+k9MDDw3Llze/fu3bRp09atW9Hk7ty5
g6cWvW7Q9lBKhIaGXrx48dChQ1hn3bp1Tk5OR48e9fX1RZIXRQHWRM4X05m5
ublt3759w4YNaPkoYM+ePYunSE1NFXUBYzwRERHVcAhaiEPLli1DiEKGV1VV
nTNnzrVr17D8nTUrKioSEhLOnDkzZcqUtm3bNmzYUENDY9GiRTdu3EAYY+yp
hRCekZD37ds3ePDgJk2aIMPLyMgMHDhwy5YtKAw/PecXtkXpd+TIETMzs/bt
23fo0AHtyt3dHcm8vLz8j8r2lp+fHxkZ6eXlhR3OmjXL1NRUT08P+7ewsMAS
RPH09HQxdzBqAeT/hQsXohAwMDD47rvvsKa5ufnq1avPnz8vBlZFkn/69Cni
ur29PQpVIyOj/pVMTEysra337Nlz7969jIwMMYj6l/ovJCIiIvrTxJzsly9f
Rm5XUVGRlpbW1NRcvHgxEtE7w8IDIlBQUNCmTZuQkWRlZVu2bGlsbLx79+7w
8PCSkpKv8vrp68L7/vjx440bNyIzixlaxcjwR48eRbb/9FczKBLFAEfa2trN
mjXT0tJCIXn37t28vDxxBR4PwsLCTp48ieVjx44dMGAAakYUj/Ly8h07dhw/
fvz+/fvv37//5MmTS5cuIdJbWloijffq1Qu/bd26tZycnJKSkqGh4Zo1a27e
vJmYmBgaGuri4mJrazty5Mi+ffviGb/99ls0Y+wQzX7SpEmHDh3C3t4fi4mI
iIioRqmoqEhKSjp79uzkyZMVFRWR4XV0dFauXBkQEPDORdSysrKYmBhXV9cp
U6aoqqoidHXr1m3BggVeXl5paWniwinVNvn5+ffu3Vu+fHmXLl3E9L7q6uo2
NjZoFZ8eGR7hPyIi4uDBg6ampmJKsoEDB+7atQsLRfLHCrGxsefOnVu6dCkC
PFZD8EZER6sT6yOro/lhD8eOHfvpp5/EPMVonGjJw4YN69q1K8rMBg0aoFWP
Hj0aez5//vyRI0eWLFmC1bBDlACiLmjXrl3Dhg2bNGnSo0cPVK9Xr15FVcv7
W4mIiKjGErNKRUZGHj58eNSoUc2bN5eSktLW1kYkQzCrPmETYlVycvLFixcX
LlyIqNOyZUs1NTVkIWwYHh6ONZl5aqE3b96kpqYiG8+YMUNZWfmbb75BGEa0
XrduXWBg4Pvf4whoKmh18fHx2BBpv1OnTmh1CgoK5ubmv/zyC5K/uAaO6iAk
JOTAgQOzZ89GLF+0aNHmzZsdHBzwGPWCjIxM+/btEenx2/nz51tZWc2ZM2fN
mjWHDh1Cmbljx46pU6ei0qxXr55o0sj2aNV2dnaI+ljf0dHR2dkZO8cSfX19
tHxUH23btp0wYQI2T0xM/MStuERERERflxjZLygoCOnI0NCwcePGSDJIPtbW
1hcuXBD395WWliKMIXF5e3sjBfXr109eXh6BbcSIEUhK2DY3N/djU0fR309V
JxPReIKDg7dt2zZkyBBZWVlk+KZNmw4cOBANQ/RIQcMoLy9HAVhWCW0JCzMz
MyMiIhDgly1b1r9/f2lpaTGvq7gLQ4xuhGdBu0KGP3HiBHL79u3bsT6e6+bN
m4jfaKtI3XhG5H8DA4OxY8fOnTt3586dPj4+MTExKSkpDx8+xKvS09NDk65T
pw5W7tatm6mp6bRp01atWoV9osRAk3727NnJkyexEM+Olt+iRYvhw4ejCsBO
mOGJiIioxkK+SktLu3Tpkq2trY6OToMGDRDDENGNjY03bNjg5eWFiP7gwQNf
X9+jR4/a2dkhniHtIOQPHTrUycnpzp07GRkZDPC1isjwiLjI2KGhoUi8FhYW
4oo3Go+YXMDe3h6N6vHjxwjJTyqFhYVhZbQltBmUh3v27EFi79u3rxjKBvlZ
W1sbkd7f319MSVA1gMy9e/cQ7NEOk5OT8YxPnz7dvXu3kZGRnJxc/fr10VZ7
9+5taWm5b98+rPnixQsxpAxaNYL6sGHDRGWBNZWUlAYNGrR48eIzZ86gghDf
HFVNT6yhoSEpKdm6devRo0ejqeN5meGJiIioxiotLX3+/DlCy/jx49u1a4co
hSTWokWLHj16YAky1caNGx0dHZF8Jk2ahADfvXv37777bsKECWJIECQljidZ
CyHfZmdnh4SEHDlyZNq0aV26dGnYsOE3lZCE1dXVx44du2LFCjSS7du3b62E
x2hL69atW7p06cyZMxHCO3fujIAt5oRq1KhRv379HBwcsE8xJxQCNh4gYyOW
p6en5+XllZWV5efnBwYGorqsunqvqKgovg8KCAjIzMwUwRsZPikpCa0alaaM
jAz2j+IUT4eXeuzYMdH1S/wh+CuuXLkyd+7cTp064TWgPp0+ffq5c+dSUlJY
mRIREVGNhTATHByMlK6vry8ubCLAI5IZGBggGiHGI7ojsePx4MGDkeFHjhwp
7iJEZEK4YoCvhZCQi4uLo6OjkXUXLlzYp08ftBmEZKR3cWcocnW3bt0GDRo0
bNgwtJzhlfDY2NgYC/v27aupqdm2bVuka2yCJiclJYV/omn9/PPPkZGRolGJ
cWlEPxwxPRP++fLly0uXLqEFamlpiafT0dGxtbUVd6FWXTnHJmLOMtE9DBke
rxDPjjoCJYAY9OaPys78KEI9PDxQUyC94/V07drVzs7u+vXrWVlZvL+DiIiI
aqycnBxfX18kMQ0NDcQwBDCkLwsLCySZpUuXIizNnj3b0tJyxowZs2bNwpJd
u3Z5eXmFh4fn5uays0HthOibn58fGhp6+PBhKysrVH9I1IjliNPdK+nq6iLY
DxgwAL8yeAuPsaRfv369e/dGGxObaFXCP42MjJYsWeLp6ZmcnPyxdoU8Hxsb
e+zYMXNzc2R+hP82bdqMGjXqwIEDz58/Lysrq1rz1atXyOrr16/HK0GrlpCQ
QFm6aNEiEfWrLrAj6mOHx48fFzts1qwZXiHqWVS11WeJJSIiIqppUlNTz549
O2nSJEVFRdEzYezYsTt37vT29vbx8fHw8HBzc0PIOXHihLu7O9J+WFhYWlpa
UVERr1LWWsjACMmRkZGI3Nu3b1+1atWyZctWrFixevXqNWvW4J94vHz5cixc
Xs2ySkvfEr9dWQkbbt26FQ3s8ePHKCo/luFLS0uxgpOTk56enoyMjJSUFKoG
FJtoqJmZmVXJHNk7IyMDcR0VaMeOHevVqycrK2tsbIyoHxUVVT3qFxcXP3ny
BGUpfiuGiDc1Nd2/fz/+NE52QERERDUWYg9SDUKLiYkJck79+vU1NTVFKEpO
TkYuQsJPSEiIi4uLj48XSwoLCzmFZW0m+rQg4iInI+s+ePDA398/ICDg/v37
QZXwwL/SvY8Qvw2odL8StgoJCYmJicnKysKeRc+Z958ahcOdO3eQ/7t06SIp
KSknJ4d2u3fvXtSVSONVm2DzxMTEX375BZVpmzZtsKaamtqcOXOuXLnyzrzD
VZfr+/Xrh70pKytPnDgRRauY0fVL/G8SERER/XllZWWPHj3asGFD7969paSk
GjdurK+vv23btidPnojLlSKwVVTCg99++43pvZZDGxDd1EtLS5GciyoVV1P0
rxR/CKI7mhx2+6bS+80Mz/vixYsLFy5Mnz5dSUmpXr16+DljxgxPT09UmtXv
P8V+xNRRw4YNa968edOmTfv37+/k5PT48ePqyRxPkZ2dfePGDVtb265du8rI
yHTq1AlRH0+Rnp7OfmJERERUYxUUFPj5+S1atEhdXV0MRzNmzBgXF5eEhAR2
laEPQvQVpdxfVM39/tY7yxG/Y2Jijhw5MmLEiGbNmjVo0EBLS2vlypX+/v7V
Z5LChoWFhQ8fPty8eTMKUllZWQUFBTMzsxMnTiQlJVVv1XiMrP7rr7+iKFBR
UUHU7969+/Lly2/dupWTk8P2T0RERDVWZmamp6fnlClTRGf41q1bjxs3Dhk+
Ojq6uLiYV92p5igqKgoJCUEyF6NKNmnSBBF9586dz549q97FHY0WCRw5fMWK
FT169ECGV1NTs7a29vb2zsjIqN6eKyoq4uPjURSMHDkSLR8ZXk9Pz8nJKTg4
GFUAWz4RERHVTG/evElOTj5x4sSoUaOaN2/+zTff4KeJiQli0u3bt1NSUpBk
2KOAagIkaiRzNMtly5Zpa2s3bNiwVatWY8eOPXnyJNpw9WvmYs4yVKazZ89W
V1dHhu/WrRu28vPzy83NrZ7MS0pKwsLCtmzZguiO1Zo1a2Zqanrw4MHIyMjq
RYH43uGL/rVEREREH4d8HhMTI7oNy8vLN2jQQE5OrmfPntbW1s7OzoGBgRz+
nWoI0e/F29sbjbNDhw7I8GpqajY2Nj4+Psj21ddE/I6Li3NxcRk/frySkhKS
ef/+/Tds2BAUFFS9yw3k5eXdunXLzs5OU1MTO1RQULCwsHB3d0f1KkK7uBlE
3AbyRf9aIiIioo8THYxdXV2trKzEtDva2toGBgZTp051cnK6evVqYmJi9QuS
RF+LGGrm9OnTEyZMQNiWlpbu0aOHvb09knlRUVH1NUtKSsLDw/fs2WNiYiJf
CQ927dr15MmT4uLiqtWQz9PS0pDYkdsVFRVRwKqqqs6fP//GjRvZ2dn4aBQU
FGRlZeGxGIjpi//FRERERB+GoJKamnrr1q39+/evXr3azs7O1tZ26dKlGzZs
OHLkiOhOwwxPNQHa6vPnzw8ePGhqatq8eXM5OTlDQ8MdO3Ygrr/zVREi94MH
D9CGUZbKysoqKSmNGzfu2LFj0dHRpaWlVatVfQllZGTUtGnTqjtk7969m56e
npycHBwc7Ofn9/DhQzyuPnAlERER0dcixv1AjMnLy4uLixNx5fr1676+vteu
Xbtx48b9+/ejoqJycnJ4BZJqAqRocUOrnp4eIre8vPyIESNQaaL1Vh9VUnSb
RwMWPWSkpaVVVVVnzpx57ty5pKSk6o0ZyT8iIgJVQP/+/aWkpCQkJMTMCJ6e
ngEBAd7e3vv27du+fbu7uzvKhIKCgq/xRxMRERH9E3GbHsIPkgzS0atXr/Ir
IdLn5uYiBeEncktpaekHR+om+pLQAtEyb9++vWLFiq5duyJyKygoTJgw4Zdf
fklNTX1nuMi0tDQk9ilTprRt27ZBgwYaGhoLFiy4evVqRkZG9bSPPP/8+fNd
u3bp6+s3bNjwm2++UVJSGjNmzOrVqzdt2rRkyZIZM2bMnz8fZcKTJ08KCwu/
xt9NRERE9E9Ehv/0KN9VOZ8Znr4utMPMzMwrV67MnTu3Y8eOjRo1UlNTmz17
9vvDRSKZR0dHHzp0aPjw4S1btsSavXr1sre3v3fvHqqA6mkfDTsxMdHV1dXc
3Bxpv379+tLS0p06dTI0NDQ1NcXmEydORJ739PRMSEio3gmHiIiI6Gv5vZpP
r8Yh4umrQyNEVr98+fLChQt79uypqqo6aNCg9evXI5m/M1wkwnZ4ePjevXtH
jx6tVsnMzGzfvn1hYWFFRUXV1xSTtPr5+SHhY2/t2rVr3rx5mzZtOnfuPGDA
gAkTJqxdu9bDw+PZs2f5+fkcYZWIiIhqgn8zw4s1v8xLIvqYN2/eZGVl3blz
Z+vWrdOnT0fAXrp06alTpyIiIgoLC6tfXS8pKYmMjHR1dV20aJG5ubmFhQWi
/qVLlxITE98fJRWBPy4u7vz58z/++OPYsWMNDAyQ3ocOHWppabl582ZsFR0d
/erVKwR4fgqIiIioJvj3MzzRV4cMjywdFRV17dq1EydOHD9+/OLFiyEhIS9f
vkQOr57h8c+UlBR/f/8zZ84cOXIEYd7X1xepPi8v7/1r6diwoKAAu/Xx8XF2
dkZu37hx4549e9zd3QMDA7EfDkdDRERERPQZRIeusrKy3Nzc5OTk6OjomJgY
PMjJyUHGLi8vf2eSVsTy9PT02NhYhPO4uDg8zs/Px+bvz9OEJQj2hYWFWAc5
P6RSREQE0js2ef36NQM8EREREdFnqD6GUulbyOSI3+9MoiqmVUWMx29LSkrE
avgn1vzg7dvvjM5UUOn9uoCIiIiIiP6U3//ZB3/1iSVVCz+957/oxRMRERER
1UJ/XcBmdCciIiIiIiIiIiIiIiIiIiIiIiIiIiIiIiIiIiIiIiIiIiIiIiIi
IiIiIiIiIiIiIiIiIiIiIiIiIiIiIiIiIiIiIiIiIiIiIiIiIiIiIiIiIiIi
IiIiIiIiIiIiIiIiIiIiIiIiIiIiIiIiIiIiIiIiIiIiIiIiIiIiIiIiIiIi
IiIiIiIiIiIiIiIiIiIiIiIiIiIiIiIiIiIiIiIiIiIiIiIiIiIiIiIiIiIi
IiIiIiIiIiIiIiIiIiIiIiIiIiIiIiIiIiIiIiIiIiIiIiIiIiIiIiIiIiIi
IiIiIiIiIiIiIiIiIiIiIiIiIiIiIiIiIiIiIiIiIiIiIiIiIiIiIiIiIiIi
IiIiIiIiIiIiIiIiIiIiIiIiIqK/jf8DpwWImA==
     "], {{0, 709}, {1004, 0}}, {0, 255},
     ColorFunction->RGBColor],
    BoxForm`ImageTag["Byte", ColorSpace -> "RGB", Interleaving -> True],
    Selectable->False],
   BaseStyle->"ImageGraphics",
   ImageSize->{245.3333333333332, Automatic},
   ImageSizeRaw->{1004, 709},
   PlotRange->{{0, 1004}, {0, 709}}]]],
 Cell[BoxData[
  GraphicsBox[
   TagBox[RasterBox[CompressedData["
1:eJzsnQdYVNfattcgTbEbNYklUeyaGCv2XlBEUUFUFKkKgg0FBAQBuwiKvXeN
vZdoYo0ajSXG3isWFEFRpOM/POus+Uex5vvOZ3LOc18rZJjZs9vInnu9+13v
KuMyqEtfAyHEUFPtjy7O/s19fJwDuhpqf2kRMMzdJZf2wSWNEHHaB9mPXxFC
CCGEEEIIIYQQQgghhBBCCCGEEEIIIYQQQgghhBBCCCGEEEIIIYQQQgghhBBC
CCGEEEIIIYQQQgghhBBCCCGEEEIIIYQQQgghhBBCCCGEEEIIIYQQQgghhBBC
CCGEEEIIIYQQQgghhBBCCCGEEEIIIYQQQgghhBBCCCGEEEIIIYQQQgghhBBC
CCGEEEIIIYQQQgghhBBCCCGEEEIIIYQQQgghhBBCCCGEEEIIIYQQQgghhBBC
CCGEEEIIIYQQQgghhBBCCCGEEEIIIYQQQgghhBBCCCGEEEIIIYQQQgghhBBC
CCGEEEIIIYQQQgghhBBCCCGEEEIIIYQQQgghhBBCCCGEEEIIIYQQQgghhBBC
CCGEEEIIIYQQQgghhBBCCCGEEEIIIYQQQgghhBBCCCGEEEIIIYQQQgghhBBC
CCGEEEIIIYQQQgghhBBCCCGEEEIIIYQQQgghhBBCCCGEEEIIIYQQQgghhBBC
CCGEEEIIIYQQQgghhBBCCCGEEEIIIYQQQgghhBBCCCGEEEIIIYQQQgghhBBC
CCGEEEIIIYQQQgghhBBCCCGEEEIIIYQQQgghhBBCCCGEEEIIIYQQQgghhBBC
CCGEEEIIIYQQQgghhBBCCCGEEEIIIYQQQgghhBBCCCGEEEIIIYQQQgghhBBC
CCGEEEIIIYQQQgghhBBCCCGEEEIIIYQQQgghhBBCCCGEEEIIIYQQQgghhBBC
CCGEEEIIIYQQQv6xZGZlZWjJ1P4/63PvCyGEEEIIIeRNtJqudfVsb8/KSktP
f56U9Dg+/v6DBw9iYxMSEpKTkzMztK/8i8xPbJLPfYiEEEIIIYT8s8l89SpD
GXtScnL8s2excXH3Hz2KiY29cffuqbNnfzlwYNP27Vt37vz18OELFy7ExMQ8
io199OiR9r+Hjx49QLv/Ee2edvnHj+MTEpJevkxPT6fSE0IIIYQQ8kG0up6W
kfEyJUXr6i+Sk58nJT159uzB48e379+/effu1Rs3/jx79uChQzt27tyyZcvG
TZtWrlo1bdq0EUFBAwYOHDR4cGhY2MxZs1atXq19ddvWrdvRtn1M075hczbb
t2/ff+DA6T//vH79+t2YmPv378fGxsbHxz9//jw5OTktTbt3GZ/7JBFCCCGE
EPI5yUIqe2pKysukpBcvXsTFx2t1/eKNG2cuX/7z0qWT584dPHZsx+7dazds
0Or60iVLZkZHjw0ODvD29nV3H+rqOsDBoY+VVcd69Zp9913j779v1aiRjbW1
Q69ebm5unu7uA93dh7m7+7m7B7i7B7q7B727aV8d7ubm6+rq5+ERFhAwdfLk
JYsXr1m9euOGDTt37vz10KHTp09funTp1q1bD2Njnz57pt1VrdKnpqZmIG/n
c59FQgghhBBC/r1kp6lnZmYnxqSkJDx9GnP//tVr186fP6/15ENHjmzZuXPJ
qlVzFi+esXBh9KxZY8eP9x861NvFpV/Pnn1tbZ3btu1Zt65tpUq25uZdy5bt
Urp0x2LFLPPnb5o7d93cuasVKFC+ePGy33xjbm5exdy8lrl5U3NzS3NzG3Nz
7fLd3tu6mpt3LFu2fYUKVjVrdmnduoetbS8HB2cXlwGDBo0MC4ueOnXhokVr
1q79+eefjx079ueff164cOH6tWsPHzxITEzU9kHS09Mz0tMzOa6WEEIIIYT8
B6GV23TkySQ8e3b/4cNrt26dPn9+/6FD6zZvnrdo0dTp0yOjosaOGjV88OD+
ffo429s72to6WFt3a9rU5vvvrb75pv1XX1kXL96lcOFuZmY9jYx6GRr2ypXL
0cDASaNxFqKXEB2FqC+EuUZTOFcuU0PDPIaGRQwNyxga/mBo2MTQsI2hoaWh
YTv8fGtrbWjYzNCwnpHR97lzVyhY8Nvixb/++uuS33xToXLluvXrt2nXzrZb
NxdXV18/vzFjxkRFRU2fMWPRkiXbtm/XKr3W569du3b79u2HDx8+ffYsO+sG
Pv+5TzkhhBBCCCGfTHa8PS3tRVJSQkLCw0ePbt29e/bSpV+PHt2yffuyZcum
TZ0aGhLi4enZtVs3Sysry7ZtOzRp0rFGjY7lynUsXbpTqVI2X37ZpWBBO1NT
e42mO0TdTQhvIQajDUTTPhgkRH+8ailELSFKCVFAiNz4+bUQFfFkAyEaC9FU
iGZCNH9b0z7fUIjaWF77rvxCGAmRS6MxMTIqmD//l8WKlS5dukKlSrXq1Gna
rFnrtm2tOnSw79FjwKBB4aNHR0+bNnf+/BUrV2qV/tDhw2fOnLl248bD2Njn
L15oZZ6ReUIIIYQQ8vdHZrknJSU9evz4xq1bf5w9e/DIkW27dv24Zs2sOXPG
jBo1zNvbo1s3xzZtbCwsGlWuXKlUqdLFi5cpWrRaoUKNzcysjY17Ghq6GBr2
MzCQxj4Eoq5tQ4XwF8IPjz2F6AurdxaipxCdhWgDV68mRBmY/DdClBeiCp7R
/qwqRHUhLIRoBJ9vjAe61hBh/DpYpgLeXlyIL4QoKkQxIYoYGOQzNMxjamqW
L1+hwoWLFS1a8ssvy337bfXvv2/QqFGLtm3bdezYrWdPT2/voJCQyMmTFy1d
unP37lOnT9+JiUl4+jRFZc7T5gkhhBBCyN+Nf9n7y5exsbHnz5/fs2/fyjVr
psycGTJq1OChQ92dnXt17GjXsKFN5cqdvv66U8GCVnnyNDU2/t7AwFyjKQvT
1oq0NbRcq+6BQgQLMQLSPkAID3i79qeLEN2FsBHCCrF3rbq3QCC9CWy8HpoM
vDfDz1rQ8m/xsw4WbovWRq+1RmslREu9VTXEerTa/z16BAWEyIVmptV7jear
XLmKm5oWyZevcKFCXxQtWqpkyUoVK9auU6dFq1bdevQY4us7Zdq09Zs2Hfnt
t0uXLz94+PBZYuLLlJR0DoMlhBBCCCF/AzIyM1NTU18kJT1JSLh7796Zc+d2
7t49c86c4YGBzi4uHTt2bNm4cdPq1ZuVLdumePFO+fP3MDZ21Wi8kAyjdfLe
KoreFMrdAsntvfGStxD98LgL3L6DEO2xZDMVOa+PB03wrtYw8/ZYW3e8qw9C
9B2wWFUE5BtD/h3wkiOW0TVHvaZ91Uk17Ut20PuqiMnLFJ1KQvyATofW7b9E
xL6IgUFhI6PCefIUL1TIvHTpurVqWVtbe3h6ho8aNW/evK3btx/5/ffzV67c
ffAg4dmz5JSUDCbME0IIIYSQz0HWq1cvU1IeP3ly/datU2fO7P3117WbNk2d
OdPHz69L166NLSxqly9f48svaxco0NjU1CpXLgdoeaAQY4WIEmKqEFOEmIBg
uydUubkQNYWoAetuDnNuAbfXJcA0hrE3R8BcSrvV69LuCvkfiMQbXyF80Auw
x8KNscKuyMCRmTnD3tF8kbTjr1J3fPAWa4Txtfb+HfanHTYtOxT1ofQVhCgt
RAntTwMDczOzql99ZVGlStvGjXt37TrE23vMmDFzFizYuHXrkWPHrly//igu
7l+TSVHmCSGEEELIv5+szMzsIjMvXz6Oi7t0+fK+/ftXrF4dOXWqf3Cwa79+
naytG9Sq9V3JktXy5atrZNRKo+kKtdY68yghJgsxW4iFQiwWYpEQ84WYLsQY
eLIDzPx7yLC2VYYwV8Iz9SHhHRCi7yJED6XrfVW4foiefg8XIgj9ghBk4wQg
M8cJEfg2cO8eeEsAFhiJFvJ6G/l6C8E6vdBTaIs+RUt0HPqgg9BfCHfsfCes
vzkWaChEXQODmqamtQsWbFiiRKvKlTs2bNizc+eBXl5jx41bsmLFz/v2/XH2
7M07d+ISEpJSUrQqzwwbQgghhBDy7yArKys1NfXp06d3Y2LOnTu3Z8+eRYsW
hYSEuLi4dGjfvomFRZ0KFaoXK1Y9T566uXK1gdkOhAZPEmIW1H0Z2hLY+zQh
JkKzB8GHO8ONZQq6BarEVIPMV0XsvSsy4T1VjF0n6sFK13PauPbXULRgvMUZ
sfTm0PjeEPtgdCu0LfxDLQwLD4Ou2yJjxxpZN4Ox9ZHoEQxB18ATy/RB8N9a
putrNE2MjBqamTUsXrxZlSpWLVo4Ojr6BQVFz5ixdv36g4cOXbh8+f6jR4kv
X6ZlZNDkCSGEEELI/wpZmZkZ6ekvX76Me/Lk6rVrh377bc369VOmTRvm59ej
e/eWDRvWrVChdvHidfPla2Rk1Aa+7YqQ+FiE2RdA2pci9j4Pz0RArYdCd3vA
3q3QrGHIveDADvi1CXy+OZS4P9Rdp+thsOtQ5eq6nzkdPhSmPRjWbYWQvg16
BEPVej6yhWIHPITohvV01NP4ML1tBWOxYRiK2w99B3mMlkI0NjGpVbhwDXPz
BhYWXTp0GOjmNj4kZPG8eT/99NOpM2duxsQ8io9/npSUkpbGhHlCCCGEEPIX
yMzK0srks8TE2NjYm7du/Xn27J79+xcvXx46erSzu3trK6vqtWqV+/bbigUL
1tKqu0bTA8rqC7WOQs7MIkTdl0LjZ0DdR8Kc5VDWrghoy4GoNhBddyTVjIAJ
h+BxH+SoWGKBPoh1j1AOH6on7SPf3XRqHYS3O6kuQ1c8Hqiy3/0+1IYj2C6L
5PTGPsuxtF0Rew+Axo9BG6WUfiT2NgCbGIzMn27In69qaFgub94fihdvXb68
Q716A7t0GTVkyOzoaG3P6OcDB46fPXvtzp3HCQkv09IyWcSGEEIIIYR8HNLe
E549u3HnzvFTp37avXvZqlVR06f7BgX16N27SZMmlSpUKF68eH4zs8KGhhWR
MdIXyqqv7ssQeJ+LHPhRiEv3RXS9iyoLaalc2hEa7AsbH4fEmyg0OdzVG3rf
ERrfC7/665n8u4xdZ/j6z4+AxstovBwV2wm1a/q8rVLNG62Par1ws6AlxrFW
Rs5PBxyaHyLwwXrZ+KHqZkGY8nkfbKUVKl7WMDBobGTUMV8+hxIl3L7/3tvS
cpir68igoOjp01dt3Hjo2LGrN29mmzyK2GRhBDEhhBBCCCE50YpiWnr60+fP
b925c+z339etWxc5ebLPsGE9HB1btW9fp27dKt9+Wy5//jJGRqU1mhKYUKk2
7HoQ9HsmQu6LVeB9AoTWC95rrWqwt1Fx9R5IuRmESjWjkRsfBeGfIkS0apF4
aTDGk7bDG7shqSZAGbJ+oot+TF5G8mUYXFaYGa6i6A7YjRoYMFsV1WZkMfmm
H92a4KjLoc5kaayqPY7RFc0NNxoGodvihx0IUkk7I/GMKw5fngptd8DJwMDN
xMS5cGGHsmV71qnjZGU1xMMjYsKElatX7z106Ozly/cePkxITHyZmsoEG0II
IYQQok9mVlZyWlp8YuLtu3dPHD++ad26qHHjvN3cOlla1qtZs2LZsubFi1fK
m7d2rlytoKC2ennsskiLjJAHq5jzUESnu2OB5vDk5ghZ2yNF3BuB92Akn0RA
3aNh79Lhp+iZfBRC2V4oPtla2fJglXIjjT0YHQF/bHQI2lAs4419cEHajC6E
3hbeXgEGXgw/y6gCODVQ3PJdrYZaoBaC8JXwRjl7VA2Mxm2q5pCyxt72QtTd
GfvgjSD8MPz0ej2lxxW7qn3eO1cuNzMzhy+/7FG1qnPr1oOcncODg+fOnr15
y5Zfjxw5d/lyTGzssxcvUtPTGZMnhBBCCCEZmZnPX7zIjr3D3meOGxfg6tq9
WbNG5ctXLVq0nJlZBSOjuhqNTBoJgVdPw88wBJwd4aLWEOz2UNMOKmGmtcpa
sYbP94XHhkDdx8Peo/S8fXKOJp+fBF0fgDXI8pJOqkCNj3J1OXq0J/oIstlh
yQ5qOldZbb4JJnKtiaI35YQoKURRIYoLYY4nZYr7RzZZRrIB3lgJayiPjoCF
6rC0xEbbYh9kr8cedx964kA6qZlhOyNuP0Ll0vtrNB6mpr2++MK+XDmHunU9
rK2H9+07fuTI+XPmbN2+/fdTp27cuZPw7FlaWtrn/ldDCCGEEEI+A1lae8/K
Sk5Pj3v69OKlSzu3bZsVERHk6tq3eXObChXqFypU1cioqkZjAQv1gGHOE2K9
EDuE2C3ET0KsQ/5MIBJUmkKMtSpbFqHpH/CMVHdXFaUPhbpH5XD1qBztDY2P
wtYHq3o11ug1dEdqTVeIfXv0FOSEUHJOqIZo+vNDNVJTRMn5oVrBtysgll4V
Wt4NvQMXdAeccjRnveedsZiLShOqgwM3R0C+Ccy8OR7IjepmlW2g9L4Vsnfq
YMaomkgT8kCHKBIdlnA5fMDIyNHMrFfx4o4VKrjWq+dlYxM4cODkqKg1GzYc
O3Xq3oMHycnJHPRKCCGEEPJfhVb+UtPT4xMTr9+5c+To0dXLlk0YOtS7Vavu
ZcpYFSzY1Ni4LrSzHQw8DBXdNwmxR4hfhTiCdkiIn4X4EansbvDnisgPLwWN
r47odx/oaJjeYNXJeiH3nOqua7p0milqyfHoLDhDvy2gvnXQaqtcl1po2mfq
qtYQZt4Omt1JBcN7YW89EbrvCd+uhZVY4TaBv6o5H/ihFoQ2HKvqiM3VhJl3
UbcDuqjORQvYe221obpq4cpCfIOpXStB7HvjzkI4jnQsTpp2K8M0mgFGRu55
82pl3r5Kld6tWg3u1y86Onrnzz9fuX79aWJiekbG5/6nRAghhBBC/i9Iy8p6
/vLl3Xv3Tvz++6Y1a6aOHTvc0dGtbl37L76wMTDoAPPsCKv0hUWvRuBd2vth
IQ7g181CLBdiKlTWWeW9t0CUu7Wq+uKCUZxjEGGeoifkb205g/MReO9I2OxQ
2HJ3eHI1lYteTogqiPnXRcS7JTJndPk8naHTztB1TySiD0SfIlAVkPHBMVoi
Zt4OezscAf8xHzf3k6w5E4CqmJ1w+JbYoicyf7wRXXfFvYPO2CtLldjTHP2j
mtj5cgjgV0bvQ06M5a0G7Y6CzI9Gn0K7532MjOwKF7arUsXN2jo0IGDFihXH
jh+/9+BBUnJyFgPyhBBCCCH/uWRkZialpNyPizt78eLu7dsXT5oU7urq0axZ
t3LlbAoU6GJg0B25Ip6ISE/E5KobEX4/pBd7X4+kmvFQzQEwWJle4qXi2L5q
/iaZnTIEujvpQ7F3qe6RUPexkFg/CK0LzNYOgXQrdBPqIvtFzuJaD+rbGZvT
6bps3ti0rAAfoILnIa9Xmxys6r23RpS+PxbT1YR8z3xPuhaCfoGLqr1jgzi/
jwrX+2ETXvB5D+yeqxpda4OORlsk2FTH4VTEoVlhl/ri3Pphb8NVWH6Q9u25
c/coUaJH/frezs6RkZHbdu48f+lSXHw8x7oSQgghhPznkV31PTX1SULC1evX
9x84sHTBgok+PsMtLftWqGBbsGA7IyMrRLn7Q8KjUOZda++7hNiHCPwhhN93
IXkmCmLsjOV7QlmlpU/Fu1bA8EfDom0Rz++BMHIY5Dzybd4ehecjUY4yXM3H
JMvaSDFugRxyWZTSDqtth8B7fbzaA5I8FFH0IL02AseiX3ByZI7S8UHYtx7o
CLTGyuWcTe+fOuqNNgJ23UMNU5UTPwUqw5c7o59+MxQbla0/BgW3hcaXRV5N
IzV0t6teGZ/hOIGjsG9uBgYd8+dvU768bbt2fn5+i5YtO3z06J2YmBdJSaw/
SQghhBDyH0N6RsbTxMTbt28fO3Jk3YoVk0JCBtnZuf7wg3OxYo7Gxt1gjA4I
/I5F6vsGxNsPQt0PQuN34ckFWGAA1L0rfvaHpkajLPwa5MxvQaB+gZ7Gy6mU
dBo/5fVCNJEI6YeripSeqtBNO6TNyHGprdQcT54IevtDa7vButtAnodA13PO
8fSGses3naUHIELeERtqih32/kSND8XyfRFXbwyN7663SyNfD/7LX4PVPFAh
OBxX9FBqY1RsC+xDdxxyWxxgB5xAeZsjEOdf29dobGxcq3jxJnXqODo6Tpww
YeuWLefPnXv8+HFySkqm1uSZXUMIIYQQ8s8kKytLq3NJycn37t8/dfLktnXr
Zo4ZE9inj3OjRp1Ll+6cJ4+DRiPnJBoIq5yCFPftkPZDaHvx62rMuDoB0WAP
NaupB8Q1Arq+CkH7TUiS34wHa5GHMxEq2xvO6YisEll9JRr2PhGeHwx174+s
m+7IimmnSkG2hMTa4L0yFh2Od01CRLo/xLspMmFc4bcj323s79HvEKS+dIfD
10DHQQ4vDfnotYXiKIaoUHxj5MO4Y4d1/YWQHG/RT87xw+FbYevtcbz91ahb
azWnrTyHbjhYeyTVVzEw+CZfvu8rVLBp2zZw4MCls2cf3LfvyrVrcfHxKamp
lHhCCCGEkH8cmVlZL1++fPTo0dnz53fs2DFz8uQAd3fnZs26lC9vWahQG0ND
OeZ0GIZwThdiGfT7Z+TM/Irw+26E1mdCOAdCHfvgLQMQM58EsV+BqLsUeNk2
qp/r0COYhoXdoaNOyDmR9eFDkZDTH+u0g41bqbGo1vB2e7zkATcOhLRPUP4/
FVsPwL0DOYGUjV76yidpvFx4OI6uNRJa6uDGwQBoediH1hai1wKwD11U78Me
Jy0oR9hft11dC8O2ZGa+HFDsgE6E7Br44Oz1Qgehuyp9L4fQVhPiSyGKmZpW
Ll68XfXq3l26RAQFrV6+/OjRo3fv309KSWFiDSGEEELIP4j0zMynz59fvXHj
l717Z82ZM9THx7Z9+2YVKtQrUMDCyKihStv2RtXHxUJsRcj9EMrO6MLvS/Gq
TBfvhOWdId4TVex9g569b1Rtw+vPr4XqhyHVxB4W6gwzd8GvVqqUegu4qww1
u6vhnNL2J+SYDUrm4YzGYp0QP2+hMmo+Pniu34LRubBF6o6sDyNr1HywR6Dv
8HIwryv6IM1wB6E3dmnE2xz+rSk93jiK9uiS9MfJn4kWoUbOemHHemCBFijI
U0qIIkJ8rdFUy5275ddf96hXb2ifPjMjI/f8/PP1mze1/wbS0tNZRp4QQggh
5G9ORlZWUmrqvcePfz99esXatYHBwZ27dq1Zs6Z58eJljI2rwlEbq/GbA5TD
b0EEfi9+boOfz4JY9kXaeScs7AGTnIaI/foc6v5Wh9+KptX4GYgnd1bTMDVT
U502VununeH2g1RZxbEQ1/dM4ToZofgQCH87rLYD/NnvE4ej6kR6OA7WBvvW
XGXFB31ifo4Mm/dCL6AxdqwP3Dv4vQ4foh74YR86wf/tsUszcS9D25mag7sP
E7DkUBy1Lc5hDRS0KYfBsDUMDBrmz29doYJHhw6TAgM3/fjjyePHY+7de5GU
lMmxroQQQgghf1dSMzLiEhMv3bixe+/e6TNmeHh4NG3U6JtSpYrkzfuVRlMN
tmyLtJaeiBJ7IHQ8BgkqcxBdn4vHo2Ce7limj0p9n/R6+H2DXstp8ptV2wDn
j0J/Qeu036O0ezlUR28O8baDvcu0kzF6IfdovTmeJr+tgLzMqA9QdV1aoCPQ
T9W3/FSHl2NL+2IlLbDCXshvCc6Ru/6eFo7lB+KgZG/FGrsUgK3ol6bMGckf
iYj9ECTSWOJcOeGDWICEpWWo+TMPVj9ZfUBu2FB7VXC+FiLz9UxN25Uo4dSg
QaCT0+wJE37atu3ipUtPEhK0/zYYjieEEEII+VuQlfUKE/xoW0pGxoP4+BNn
zqxbs2ZicLB7587NqlX7tmDBQrlylcTcpg4wTBncHgtlHQg/74vWT81eKvPe
neDwg+GWk1Gs5keV+i69fT3ahhwyv0kNbtX+ulKI2TDzQciiaQXJLINWF6nj
nmrg5xgIeZSetL8RgX+rw09GTZuh6Jg0Q7NFZyEoR5T7g003ttQFVtxURdF9
X9fvDzr8KGzdA92TRrDr7uo0husJfOg7EnUCVDGfNhgj4KVGDS/F7ZJFeDwP
d0mm4B5KiBpWIIfT1kJKf21Dw6YFCliXK+fSunWoj8/KpUuPnzjxIDY2OTVV
l1fDaaEIIYQQQj4jWhlLzch89vLlzfv3D/722+LZs8Pc+/avX7/rV1/VMzEx
F6I8st8HwcP3CnFCiN+F+AUR9Skw+T7IS2+C+ZIs8KAjBD4YkfAlSIaRRSM3
69n7Gw6/UQn8Biy/HKoZAcPsgxwVazWrURPk87RA/HyEGqb6hq6/y9jfaLK+
TTj2tg12vhV6H756CSpvdfg3Quuhqvp6CPo1usR4S/RohqkJmwLh2O9pgTgi
ORlTN3QE6iGk74Jdki/5owW9vm8hqqcQqpfVIzNq/HGYC5TAy7ZQNenzk7Hy
PmoS24r4qTX5JkWKdKpZc5CT0+ypU/fu2XPtxo34p09fpqSkZ2QwSZ4QQggh
5DOSnJp679GjP86e2bZ585wxY8K6dRtUrZpbgQI9DQw6wGm7Qh1XC3FaiAdC
PBUiXoj7QpwTYgf0zxMOXx/J1TWgr10grtPh+ZuR0y4TYzbmcPiNevUk12P5
RcjcHg359EDSTmes0Bm54sORZ26PboKDGiE7FQ6fc+6n97coFaufgPV0h8E2
xfF6qfSVnMYeqvekbqLVAOytH45a1papg4Sf6hDpnjB5N6i484eaK5oj0tq1
Z/I7xMbbITNHloV0UqN6ByFzxgdtKLY+Qu3eUAi5LNHjht2ehRMr20L8XIzg
/FKVZjMd/YJu6MhUxAy22kNoIETjvHnbVark1qnTuMDA1UuXHj548PKVK3Hx
8Wnp6Z/7Xy4hhBBCyH8dWdnVI1+9TEu7c+/egQMHls6cMcnTM6xFi+Flygw2
M/PUaPohxcIXrqt17LNCPBIiSYhUtEQhrqN65BQkn/SGqcoCht2goP7QwtUI
v2/JkQCva7r4/FpYZTQU1BumKmshOiBIPhTZO7OVbQ7H811hxYEqi+aTHF43
tWukKhcvQ99t0B9xhBiH6CWu6Bw+GMbuhzPjC2kfBKN2wi71wF61hnuXEKIk
AtoN0RVqi+db4ed7Whs15WtjJA6ZI3HoO6ykpVpDW8i5nIZVNgecCm81g5Ws
J9kFS3bG8xNVRs1S3BlZrFJrFuHXJXh1MjoFHRH8b4D3dsDONMmdu2XJknYW
FgPt7ScGBq5ZtuzE8eNP4uMZiieEEEII+b8kC8NXE14kXb8bs2/PngXjx43q
2jWoSpWQwoUDjY2HwPr8ILerUS7yihCxQjyDw2tbghC3UAd+nippOBxWvECV
oxmAlJJwLLBW1Z95Iwd+o/q5XuW9j4YPOyAE3Qlq6g4jnYDVLkfF+E2oOR+N
TdjCY/tBtiM+MZFG3+GjcKThSuPbY7V91eBWmcEyXEXaB6vKlo5ovdXEUtK6
G6LVQwTeHJUbS6PwSw3Et+vhbkWDD7X6aBZw+ApYSUms7Xs82UBtRU5B20gV
6rHEbjugNyE7FB2Rd9RY3RaZgg9oiXL4RSqdRhefn4vRAf1x8uXUru44Rm2n
prGhYYP8+VuVKGFfp46/s/OS2bNPnz79LDExg/VqCCGEEEL+r0jLyHz45Mnp
c+e3bd4yOyx0tFX7oG9KjzAxkbMC+SGtYipyYM4h/J6IpnX4J0LcFuIUgufR
aljrCJUqfxap8qsxwtQLL42Gxq95PQ6/SeW9r0ZYeDaixH5IEekKe7RBKogP
Yu9zMRh2A2L1W1RazhKExJ0QjrZTG4rS8/OPd3iZUTNVJcb3wzrbwnvd0FPw
gs87q+llZXF1S8TDW6kJYZvArmvC1WXtzZbw6lrIqDGHjUvNbq/monpPa68W
s0Ruz3dCfCPEt1h/ayXYreDwFqrVw69Nsd022H9L7FgtZMVY4MQOwfmcjPKe
s3BiFyh7X6zEfhZOrLuqw++jMpo6y2PUaBqamXWsXHlI795L588/9ccfDx8/
fpmSwsqThBBCCCH/VrSylZyRcS/20dEjR1bPnRs1YMDI5s2CSpUMNDIcoaYW
jYDX/SzEBUi7TJ55AZm/iOcXwtL9IHjjkVB9QIjLSJK/JcQxxNXDIMA+SFOZ
jUT3jcrD5cxNSyCTo5CR0g9xY1uEwZ1gm6PV3K/r1bu26BWcXINXZT2ZDgiG
+yFc/0F1n/J6vRr5WFahjILDeyD5XFpxG+h6Z1h9O1ixJSy6hSpi00xVg2+l
zLkdHLunKtTTBfVzZCZMN6x8AJq3agPe1uRLA/HYFQdYG4H9Vmpi3KHqjNlh
tXbYSSuVrtNa7UwLHIjW4augZ9EOJ8oLaxihfH4m+l8yN345HkzFTYc+OIr+
yCMao0YWy5HLTczM2let2q9Xr8mTJ+/ctevy1auJz569osYTQgghhPwbyM6f
SU9/8vz5lTt39+7dtzQiIsLePvi77wKKFPE3NpZCHgo33iDEcSFuChEHdU/G
z1iE2TdD/ALggeGI5W7Hwpdg7zFC3EHizVFI+xhkngzCaudAvOXY1ZWI98oU
dCeEfO2RS98PKj4Ory5DlH6D3ojXTa/XrlmC7kM/aHYXhI5DkBLz/iB8zimf
onAXQFZ0HIidaQLvLYefdVVwW+fGlpDqLmrSWHtE5p2Unw/SM+RRcGBLdAda
wsZDcHTj8Kps497dxqOFYiUdIeRdYe+R+Iwi0c0JVcNsA3Gq++kNm3VStwxa
wuSrIRWnPg6hixplMESlIUmTXwKTn4/teqqJAPzR1ZL3SobiY7I0MKifL59F
+fId2rXzHTZs5YoV586cefb0qYzGM0WeEEIIIeQvkKXQ/fpKCnxa2oPHj06e
+XPjxo0zQkPHdbQOLWcekjt3oBqeGQp53g5Xf4jMGa26P0cVGq2Zn0RIPBJB
Wj9o3nIh9gtxHrZ/Cz/lA227iqSaVfBYabZjkFSzHBH+KKzEBZbYWeW9y3XO
xoRE6/QKxb9rLtc1WOFIVXmyByR2zLsdfopeCs1EbGuMGqPqC2V1hNy2gehq
jbcsWnWE2W2g6z2hvn0QYx+Ed/mrmxHBONLxWPMkla8iOzvdEKtvCa8OUwUt
df2I6Lc13d2BqdjbYPi/DVY1GO+SYfMF8G35c5aqdT9atVD0SnwReLdDFn0V
dUfAEhF1OSq2D45lBHoN0Tj/cpau4Qja2+HtU9CfWq/uv7hpOxQaTUVj43LF
izepW9fbw2PZkiV/njkTn5CQhpqT1HhCCCGEkE/lDYfXkpGV9SI1NebBg2OH
D62eMzuiv0dQk8aBpUoGm5rIyT2DkYiiNcN9iKjH6Y1djYHS/4JXxyLeOwph
2y2w9MtIj78Db7+hmvbxXfj8cWj8aJUZEqg3D6kjBNJOJYeMgz3KUau6KpTv
arq8+tVwV39Vo8YZm4hQAjzl9cyZSCiu3AF/hKC9oKN9VKXKtkhWkX7bCrHr
6jBeWyw5XBV4HwEVH6d0XbZIJeRT0aJVgn0YNtEeUfRuEP6I1x1+ytua7iVZ
vn4c9lbW2HRSNzWWo7OzHG0ZQuiLIPPz1M85ODkzsZ7hOD9ywKxMPeqFZ6xx
4LZ4ph86CPLzHYez5ImeS28csnb9u/DPYB36QZ44osoGBhUKFGj4ww9urq6z
588/evLkoydPtBr/Gf/xE0IIIYT8Q/mXwCuHT09Pf/L06cWrV3/56aelEyZM
6m4f/F1V/0IFhxvmCkQcewJ8bxOc/Dai7i8h8HHIitkPV4zCkoFYeLkavnoD
y+si8DqHvwnzf4CXjiBQPBgG21XVitRFs2XFSP2aM5v0ithseK/Db1QTuUap
ejLdkHYSpsLguqLxk7CVYCTnyyKQPSGuct6oDmoMaUeswQ1r88KuyuKKrnhv
pOoIROoVlp+q2hS94PkUdS8gCr2GYdicJdbviU6E7tV33TJ4o0LmJFi0K9Zg
gw6RbupVXZXIxWpc6httBX5G4sDbIyXeBWsLV4NVZbDdFs0OtzOccRq9scWu
eFcviP1qjHo4iO7bbLy9m6xgny9fvWrVevfuPXXWrKMnTsQlJGRQ4wkhhBBC
PhGdw2dmZianpDyIjT1+/PiqFcsn+fuHtG83vHw5/7xm/hqNzACJQqj8AAar
PkD+zHO0WFSk2QYpleXQQyCr61Fq8iJE/bZe+F3f4aXby1D8MbjlIKhgY+SW
d4BF+0NEZ0NEZZ7GG/b+QYffoIpVLoJhuiITpidEfZyKZk/EXQCZ6O6kjLSN
GvJphfGnXdUcTANwpDKlRM4P20svvB+pAuxTXjf26HfMEhulug9hUOIuOHBH
hMQn6iX2vN/hdbY/ClJtgz3vCQmfropD6s+7ujhHW4YzPA3dJVnzxx07IN8b
DZn3xR46wcltVE+hK05OCwyGbYRTMR4nXOvwv2JegB9xdF7oF9Q1M2tapYq7
o+P8+fNPnznz9NkzVqohhBBCCPlUtAaflp6e8PTp1evXf9mzZ3Z0tJ+Li4uF
heNXXzmZGLsiBu6DoPpaFIq8j9KRL5EAHwczPw49jkAI3RtB+LlC7MTCV/QS
4G+83mRA/jpybE5D9mQKvTfCvO1UzcYB8NIVkPbNehnv71H3t84PtUGVi5cZ
Nd3hn71xaCPR6ZB22kclujdFawWVtYVRy9lOh0OStUY6Q8W350Pm5bhOe+z/
qE+Z/lW/TVC55TL/XN4piHqvw+uvarJKdPfFnrTEegbAw+fpOfwCvUKR+k0G
6meivyZvB3RHNs5ynPkNeDAHxz4SGTtuWKyLKrDZCEMDKiHe7oSPchM0/jd8
uNuwD4F4S3szM9vq1Yd7eq5dvfri5cuJL15wBihCCCGEkE8iJT3t3qPHR0+d
WrxiZcDw4Q7W1u0qVWydP3/bXLnaILjaDho/RYg9sPHnqB6ZhFD8Gbj6PFir
rnrkCiTVnFPp7tLer79u77cQfr+ONexDeH+qytnwQ+g4QGVo+CACvBbjZ7d+
euxdfxnZBVgBVXaC4rZAGLk3FF0muluq2VHbw8mdsBtyDO94eOk0eKx04KWI
XS/CHg5VXY8eKmk/8tMdPhLS7oGwdlvskrxT8PEOPwWOHYJTJ4tb9savs9RU
Te9xeFn7XU7e1FdVyOyHj2aDOv8yJWkRujATIfM+WEYO8m2OuvQ/4IErFliJ
3PhDaD+rKbf8NZq+hQv3r19/3LBhG9evP3/58tPnzxmNJ4QQQgj5IFlZr9Iz
s56/TL4RE/PzwYNR06f1dna2qFu34ldfVTI1sVA1EhvDx3pBsFchpnoF41Kv
4/FqeJo/LHc0ItI7EZa//Hr4/bpqOnuX5WhOIjw7C9IuK9IE41fp3tMhw97Q
2oVKwje+W93f6vAb9QrFyzqTS2HFDqijXhFFFBupOpDtVNTdCfsTiIOaBImd
ja7KAiW6i/Wkd5GacLYXTlpbZNSMwBtzVqf8YBR9HI7aHv2LtrgvEIR7HB8Z
2JcJ9mMRJ7dFf8QGj6PV3i7MMePqGw6/EP0Uf2S8t8LtgCA8uQkf1ha9Uj8r
1UxPUWoQwUB0YVqhXE9zPJbVJtcio0ZmyO9CN2qSoaFvsWKDGzcOHzJkxcqV
f5w7l/DsWTpz4wkhhBBC3ktqekZcwrNzl65s3rpt/JjRvey61KhS6Yv8+QsY
GJRCOoRWwDwNRP9cwtVAuGmy9SwYirgUCrcO4ehwCGcALG4NYq0X9MLvuvwZ
fYeXdWkuYuHVsFM/iLoPShHKcjdnhfgD0hiOgLDMBpFTOL0rT0Zf2vUf64a+
rkdW9nxscQhcvYoQXwlRCnHjNkjwdkbOtp8aTDoTQen5ynjfyB5fqPf8Ahi7
LPDeGFH0QYhmR3+iw09BKD4UQexW6FxY4+SMVlUoP1LjdaF4K3RM3NE1mKtE
/T0OLw9nHna+Pw7EGvcFInH2NumV39fNn7sWnTs5HnaOemM7BORrq62HY50b
cSvnED5i7ccx2dBwSNGibhYWwzw8FixdevLMmbj4+PT09M/9l0EIIYQQ8jcl
IysrLj7h9Okza5YtHz1kkHubZm3NS1Y1M/laiBJQr94aMSGXWGksNpiKxcbZ
j4dpsmXMCUqmmxh0MIRTq2c/Ifv9OhT9zjuy329hgUsIv++C94bCdYfA8WS5
m98Qn4/BkgeRsOGNjQ5DMHzVhzLe37D3jXDF1fD/uRDRETBMBzm4Esnb5VEZ
sht2Y5SaFGmuyg9folfO5Q3XXfi6xs9E3L4bZn1qBX8O+5Q4vH4bj53pBIdv
gTSVIPRiPt7hZTzfB/vTDscbhHj4wtd7H+9yeHlnIQx1aTohgz0IfZn1ercz
Niql36w3N+4WdOUmI1W+Pm5z1ES/pg8+wUnoAO5AQH4/1jbOwMC5QIEuP/zQ
z81tzqJFv586FffkSSaj8YQQQgghemS9epX56lVqRubjhITTp05uWDR/Ul/n
YfWqu5UqbJsvV2tD0VwjOmrEII2Ym0scNBHX84gHZuKqmdhjImYaCm9NttG1
QsaIJfI9hkJ39yOuLiu938pROvIWrP42knCOw/aXQZUD0BHwh/JthL3LFPo7
cHjtu/7E86PQa3DDXYD5akan96u7tPe1GIM5D047ChvyQnegF5RS9kdsoNxy
TqVwlTSuK724+B32/laHn480+/4IfbdUaSQRny7wuii6M3JpmqkZV8d/osPL
lbhBwjtjx2QoXncT4V0OrxvcOhW3JOyR6O6tJm/arMa3vnGbQz6/A2nzS9Gd
sUJnsAm27qiK+YzAvYkVWHI3PqBAjcYmf/7m1ao5OjnNmDv3xKlTiYmJn/sP
hRBCCCHk74JW4NMyMhOev7hx997h335bO2/mDE+ncfWrhpQw8y0gvPIIdxMx
xEhEGoktRuKciXicR6TkFa/yiaS84mIesc5YBBpkFyrpBPW1U3UUFyCseknN
3/RG7F03qdMFxNVXQmsDECIeBm2eD6s/oxa+/fr8rUch/IEwQG/EopfmSJjR
pcfrp82sRAb7OJR58UY8uReaC0xypMpyCYRsW+GlEXD4pWoKpE9tC3HXYCQ6
CB3gvV44wMiPTmXXN/Dx8HZ79Jissaoxeq9+TItUWfHdcYDdIeTRStHffyxL
cB7mIofHFRLeBzdNlrx7VIL8ILZg3OtK7G1PZCjZqWEO/jjz/XAs8qbAGrxF
+8Bdo2lgZmZRtaqTq+vi5cuvXb/OxHhCCPkHkXO+SELI/yLpmZlPnj7988KF
LVu2zpowbqKT/fiG1SK+zTu+kAjJKwJyi3BTscBUHDQVd3KLl2YiM6/IyivS
84lHZuKYqVhsJII02RrmD0MbD18dAVFcglD8Bb1xrDoPv4nxracg6vMQGfZS
FjcFFncQ4febiOHrJ+HINVxG7vQsuKi7GiC5+vXi8PqTPa2DQM5HFNofUehu
0Gk7WOhAiOhUhH+3wkXnYM02ajqkSVDxv+bwMit+MrondhDv3tiHCZ9eZ1Ia
+Ejsv0xod8WvkZ+SXR+F7tIIvax4N9yPmP3uOwu6zojucCJh4Ha4FzAQXQD9
dKacDi97UrIavCu6e32wURn8j8DaZGfKG/9y5uHDHY7bOt/ly9fEwmKYv//u
PXsexcWls0wNIYT8Pci+iZ/1FrRPZmRmJqemJr548TQx8dnz5y+Tk9PT0zPV
3JG0ekL+52RkvYpPfH72/Ll1K5ZPGDLQr21T36qlR5bMPa6IZmx+EZ5HTDIV
K03EsdziYR6RjvC7VuCfmYlrecQ+U7HESEwwyNbIKKjaEbQ1qojKCMjYHmj8
Hdi4FPJrSH3fLeuQqALsg9AFWCrELygLf/V14dcP48sKNueRdxGBAuweUNn5
2IfNem0DxH4pBFWKqyciz1LOe+DXECS6/wh734O+gxxZOQGZHh0glrIqzqIP
We67HH4pOgWhsHc516qHCsV/ksNLjR8Lbe6MjJoeiKJP+PQE+3GI59uhxJAt
PqwpehM8vcvhF+jdWQjB+bFGXP2NdKacDi+fXIWu1kDVdRqDz+gQytpMRaep
N9bmhj5OODp0DkLU12hqfPmlTfv2kZMnHz1+/PGTJ4zGE0LI/wHSxjNBhl5L
1/p5WtqzFy8ePXlyLzY25uFDXbuHpn1wMybmwpUrx06dOnjkyOHff//z/Pkb
t27du3//wcOHDx5ofzx88uTJixcvUtPS/v+asbnPfdCE/APQ/qUkpabeexx3
4o8/Ni5fPHWgx4hGNX1KFfQplMsvnwjOK8bkETNMxUYTccpEPFICn55PxJmJ
06Zig4mINhRjDLLzWOajxLfWuhOEeIIEmNUIyAcg6WIJxPgKBP42MuR/xQJT
INVD1GxKs5Bx8Tti7LdU8syNtzWZXaN9cALuHYRQvKxRI6d82gIJX4GsjyhV
JMcTie49oYUuGHUbBnVchuX34JaBLHJ4AHcHlsAku6ENxnoW/A8cfgFOiDvS
SJqjHzH8o4ej6ju8zIoPgO62Q3egH3oHUTmmf31Pi8Zqw7E/HdS8q2PQ4ZLZ
Mjmnan2jzUcHZICakrU/VrjqdXvP6fBr1YBlV+z/cLzluOrQLUBkfggqDvVT
46OdkDX0g4mJRblyfeztZ0+ffuy33x49fpxGjSeEkH8Dma9epWdkpKSmPnv+
/FFcXMyDB3djYmSLuXcvu92/f+fevcvXrx//449f9u3bsn37xi1bdG3T1q2y
rV63bsH8+ZMiIsJHjhw7ZsyMmTNX/vjjxk2bNmmX2bx567Zt+/bv/+OPP65d
v37n7t3s9WvXrHX7x4+fJiYmp6Skpafrt4yMDM4VQohEK/DaHvTlm7d+3rtv
4YxpUZ7OY5vWDP+mQFAB4ZdH+JuKUaZinonYbSoumoqE3CItr8jIJ17kEzHI
n1llJCblEmGabJ9cjez0u5jdKVOIDCHiEST/SRVsjIIn70PmzHEEz+fC1nxh
78EQ6bUQe930T2+dvzVnNZtL8O3ZUHQPRKSnQd1lrciJcF1PhIu7w96dxb8q
YUZigdWIve9SAr8fO7lPPdgK3fVArLufyjb5C6H4xSoJZwruNbQXogGSWGRl
yKiPiJ/rp9xIUR+NvKNO8NsuOChZZDISPyM+1CJVKH4IQuKWqk8xXe3zfPj8
PFU/c7Fy+6V6NXlk9X4HhOL7YAeW6SUvvdXhN0DaZ2BbrjiEaTj5p9EO4r2L
cAhB6Dd5QvW1vZ7vNZpKZmaNK1TwsrVdOGXK8d9+y47G83pOCCH/c5D9Ir09
6eXLhMTEB48fX7916+Tp01pF37Rt27oNG9atX79hw4YtGzdu27x525Ytmzdu
XLl8+YypU8NHjPAbMMDH01Pbhnl6+vbvP8zLS9t8vbyGuLl52Nn1atWqS/36
tk2a9O7UyaNPnwH9+vX39PT08Bjg7R00YkT01KnLly/fuH69ds1bN23avm3b
3j17Tpw4ceny5Vu3b9+JibmNptX7h7Gx8QkJSUlJ6WlpWbz4k/9WsrJeZWRm
PXuedPHKFe1f4pRRYUHdbALrVg77Nv/owprQvCLEVEwwFktNxK+m4lZu8QIJ
8FqHj8srLuQRu03EIkMRock2wBnIhTgjRJwQaUJkCfEKLQNztt5FSZnlcOnR
EPUliLVGIL49FJ4WBeX+BVXfr70t/H5Tr71V4y8ihDsFytcP0j4Jqx0JRXRA
wnYXCHx/PCkD7xuh7ntV7F1K+17VDqBDsRdLBqjZWv3hz385FL8IXYBgRPW1
Dt8U6xwBnX5/rfg3gufysUxVskW5/kZ4MAhrC0Yb8aEWjGB4MN5lixI3bZHB
Eq42qusIyOmoZiqf13f72Qjd90NWTw9VZHIjbmpsepvDy7Ye/yQi8Xn1RULO
SiEOo/L/GXTxDiK1Zik+xEDsVTshqgthrtFUMzHpUKaMv53diunTT5048Tgh
ITUjg7ddCSHkr5GZlaW9iiYlJ2u9/V5s7NVbt85cvHjkxIlde/asWrNm2rRp
wUFB3l5ebu7uLm5ufd3dB/bt6+vhEejpGdC371AHh35WVg4WFl2qVrWpVKlz
xYpdK1WyrVy5C1pXbStXrmuJEjaFClnlzdsmf/4WxYs3KVPGokKF6hUrVq5Y
sUqVKnXq1rVs375Xr15ebm5D3N19+/YN6N8/3N9/SkTE4oUL165Zs3HDBq3e
a5u2y/DTTz8dPnz43Llzd+7ciX/yJOnFi9TUVEbmyX8VmVmvktMyHicknrtw
adu6tdMCfAMtmw+uUGJoUdPAAiIknxiVR0w1EetNxCnT7CGraWbiVV6RbCZi
8oijKvwerslOwF4C170uxDOE31/laFqTf4xs56kIqPaCj/VHAsZQ6N8i6Pcp
NXnrbb3JWz/G4bUCf0+I+4j5r1WVZOyRFtIfYd6eeMYRv8rShXLI6s8w9gOq
vSHwUuwPom1A8rkzgtX99GowfqrDyyb7Lx5IQW+EzsUwPDMNp+iNXJdoPbfX
RdfHozcUiji2J3JgtHJbAQXtO+FIndGc0Jzf0eRLrkgokiViaqlJl1wQ0h+E
ewRyiPEA1dsKx6bH4H7EaNWCcFq6oiMwENb9oypBs/n1WZ90Pi9ryC/EUfTF
RzMBS/4OjZcmfxJ9qK3oFIRih1tivq3vhGhsbNyrfPmwnj1XzZ594sSJh3Fx
qUyqIYSQj0MOQU3PzHyZmvr0xYv7jx9fuXXr1LlzB44c2bxjx5IVK2bOnj1p
/PhQP79hTk5uHTp0rVevZdWqFpUq1ahY8YdKlepVqtSycuWOlSvbVazYvUyZ
nsWL98yXr4eJSXcjI22zNzbWNjvV7A0Ne+MC7oivCe1lvIaBQRkjoyJGRnmM
jIyNjXObmRUpVqxMmTLVK1RoULFis4oVW1WpYlm7tk2bNo52dv2dnHxcXIY6
O2c3Nze/QYPCQ0OnzZixes2avXv2nESsPubevYSnT5NTUjIo8+S/gBfJKbfv
P/zt2Im1SxZP9/EOb9MowLzo0IK5huYWw3OLUbnFLFOxw0ScNxVPzbLHrmpb
Yh5xxVTsMhZzDcVoAxGiyZbJHyFdD4RI1gu/52xJUPRpcODamDKpIxRxihoA
e0lVib/1+rStb9j7zRzBeVma8h4qxp+Dw/tBR+sgqtwZ1w1vRNHHIkVEpnns
VjkzurSZdzWp99th1/1gy3bYxFSVW/IXHH4xYtch6M60hXV7w4qn4hRNgQNL
V5+owuDj1NBOP+QdDUIXwBl9k04IwpcVorgQZXBu26mS77J1eUfrrNeskZxf
Q4iq+Nkca+iG1Bp71Xpghx1V643MGUec4T5qrig5MHYwuhtLkKS0FkNcN7xe
JV5O+bQNo56jcPg9oPHT0bH6AwIvNf5PIY7h81qpqtbYYVor7YfbJU+e/pUq
jevRY9W0aceOHHnw+DGj8YQQ8h6yMIFjanr68+TkRwkJt+/fv3Dt2rE//tjx
yy9LV66Mjo4OGznSx9u7b8+eTtbWfZo1c6pRw7lsWcfixbsVKNAhT56mpqY/
mJqWNzUtZ2r6valpA1PTtiYmtsbGTrly9ceVfxDCSq56EST5sy+e76viRTWF
+FaIwkKYCmEgsjEwMDA1MipsYlLKxMTcxKR87tzl8+WrWLTodyVL1itbtqW5
eduyZVuXLdusXLlG1ao1bdiwg7W1k5OTr6/v2HHjZs+du27jxl+PHNHK/IOH
DxMTE5OTk9PS0jK03wgcGEv+s9D+g05KTr5x+/YvP/8yPypynLNDaOMaIeW+
CP4il7+ZGG4ixpqIxSZiv4m4bprt7Rl5s1t8HnHGRKw3FJGw99Gw0G1QrEdC
pL5b4NORTnMLGjYWIx+rwxI7I367BW6vS555Q+Df6vD64fdbamrXixjWuh0h
a3fkqFTAVjohxB0NdV+PHd6FjB2dou/9kMPLHJvdMHYfJLG3Rph6DCrMfKTD
L3x95lM5QVI0hLwnToUzIurjIO0yxh6CfocfBgsMQ766B7TZVo0ebY8rYUtk
42i7ReZCfIWrogWOujd20vlDcXhd6wNdb4tQfCWcurZIQHLD+XSFq9tju5Zq
Dq9WOBWtsRtt8Wt9BMlrQeb7qlqX03CiFuLexyoo/QY13HgHZH4+0pO6YLf9
sMwx2PsZlR5/Cs8cxPJLcZb64qR11R6Fmdmw8uUjbG1XT558/OjR2CdPUjMz
eckmhJD/D7LctUL7Mjn56bNnsY8f37x798+LFw8cPrx569bFS5dGT54c7O/v
2bt3z7ZtO1tYWFeq1KFUqU5Fi3YvUMDd1HSwoaG/RuOPb0B57dVe6qtglu3v
8W3bDl9kHhD4AfjWcMAXin7rgWW6IV7UDA6vffs3CD0VEiI/WgEhiuCZL/F1
lj0pvEZT2sCgnKHhd4aGNQwNqxsaVjQ01Er+l/nylShatHyZMjWqV2/SpIm1
jY2bh0fY6NELFi3asXPnsd9/v3Dhwq1bt2JjY589e5ackpJdyjIz8xV9nvzD
0f4VJz5/fv369Z+3b5sZPjK4s5Xvd2UDvjILKWQQkk+MzCMiTcRqE/G7iXhg
IpLziEwzkWImHuYWJ7TPG4rxBv+qMLMUuTE3kT+T/g57zxTipRAPIWPbVeTZ
HbbWEVo4CW58QW/mpveMXdUF3nUJ8Lcg/+cQxpd2FwHddYRSWiA63R2yvRbR
3YPvSJh5v8NLjd+DiPEoBIGbQ6TlsNk3FH3hO6Y31b20WFWnWYZk8rE4Idaq
Vrw38lV8cBl0x4HILKDuuPTZwJa1xt5YTR1riTfa4O5AU1wVpT97ImgfgeyU
cR/RxmPJ0UiD6QAPrw1D9sVLk/BqKHZMZhN1VNuVMXzZp9Ce83rqslwFu9dL
HVEA3j4etxhmKZ9frUx+BT4je3QHnBGK3wd1PwN7P4WwvO7nEaTWTEZ6j/xS
8DA2DihbNqpbt3UzZ548efJhfHyy9nL9uf/QCCHks6M11xcvX8YnJDx89Ejr
7WfPnz/822+7du1au2bNvNmzJ4aGBvXvP9De3q1Nm561a3cpW9a6SBEbM7Pu
RkbOBgb98TU3CrdKp2PU22T8KgsaW+BqXxYxn9q4N2qN5zuhUIOlam1Va4Mr
fCt8gTZFEmkD9AXq4JurBn7WRIivMoJRpRGYqoJuQg317ab9WQ0b1ep9Ma3w
58pVyMTki/z5S3z1VdXKlVs0adLD3n7w4MHhY8ZMnTlz6YoV23bsOPLbb+cv
Xrxz9+7juLhnqHLDzHnyDyUtLT0uLu78mTNb16yeMtzXv21z77JfDSpg5J8n
297Hm4o5pmK7iThnKuJNRUae7Bz4eLPscjS/GImFBmKC5l9DHdciUfmD4fcE
lJHci7BzBHw1Ego3HboovW4x+gJXVAReP/X9rQ4vM2duo3zlGSRLb4QMT0Si
+zBcc4KwcllGxkU5/F4s/NccXjbZDRmkZqH1wkZ1ZdIXqLZQZcvotyUqYr8A
ifQzcT2Mwq72xNWspopm2MJm7VRcWup9R7ROqtlgsT5Q/eE4jSG4iemAV3uh
VOYKuO7Wtw0mzdk2Ih6+Hh+NJ67GTdHJmoI0mK2Q7VXY8wisfAT2XDdyNgiB
dC/sdkNc2CvC520Q4XdFc1NVIodiwEIYVjVT9XEm4VVr9FbC1d2Zc7jLcwr/
2E6pBJtzuOGyGf+cnNDR0PZ0BpmaBlesGOXgsHrmzGNHj96LjU1OS2PAhRDy
34bMcs/IyEhJS3v6/Pnt+/dPnjv3y6+/bti+fdGPP06ZPj185MjAgQOHOjoO
6NixX8OGblWqOJcq5fzFF6558/Y1MvLCJToEIZcopHfOwLe2TuD99ELxMmJT
FhmYcixVDTQLfIm0g8y3R2unlL4dwkRyGneZn9lDRWMc8NNOheCqIZrUBO/q
oFYib/g2xddlLWX7JYQoaWBgbmJStVChWt9807B69WZNmlhaWdn16NHPyysk
NHTGrFmr1qzZsXv3kWPHLl29+vDxY22/RtaoZKYN+UeQkfXqxcvk23fuHjxw
cPHs2SEeffs2tOhVslivPLlcjcQgYxFmLOYaiZ+NxRUTkZhbvILA38stjpiK
ZYZiokG2dE2AiO5B7nr8u8PvWciNfwDXWgcPDFP1GLcrE9uJTBJf+OcqLHlD
r4zkTb0xrdf1xP6WmhnqCuKx6xEJD8F6fGGS4yHJW1DNchH8ti/0ch4C9fte
t/ePVHddKP4XHE6UmhzKHTs/O4fDL1LSvkSp+2I1pelsXAZl/8UH0tsL8Wrt
haiUEOUQkbDE5dEeFzQpwH3R5G1KfxxvGFYSCaleib1ah/WHqbyXUXjmAMq8
HNTL/H9XO6A6OGuxkq4ImLjDsX9CJ+sgPvcdqrT76tfbKsTV56C71BeH0AgX
WxfscIBKBHLRu7MgK/PLcQphOJMDcK/BFmdmOYqUXsAg5dNweNn+UMNdD+Ez
9VLfBdqV++bNG1Sp0gR7+xVTphw9fPhhXFwagy2EkP8OZKpMckqKLOR+78GD
qzdv/n7q1Kbt26NnzvQPCnLx8Ojas6elpWXLevUsq1Sx/eabPsWL9y9QwMfU
NMDQMESjGa2mCJyBr6o5uP5PRagqDBfqAbiA2+DaLhM4v4Np14ZpN4fVV8PX
WR0ot4MK4LjopW664DvCC19nPgi7+armhzYUXz2dsYmGiN53w9vdEQhyVZn2
jvgW7oQFWmDr2tZMo2lgZFQzT54KBQuWLlbsm5IlK1aqVL9ePWsrK8fevQcM
GjRq7NiFy5bt2rv3j7Nnr9+8qT1LcfHxz5OS0tLSGJwnfyvkJMayh5mekZmQ
+OLS1esbt2wbFTbKqUvX9lWrtCxcoI1JLitDYWsk3IxEmKFYYSiOGYm7puJZ
bpGUR8TkFgeMxWxDMVyT/Wc1AckkJ1H+JQmlZt5q71qxT4RyH4BVhuNvX066
+iue1776AlH0DTA3may+Cwntd/Qyat5weF3yzA143UGsMBTBWxco4ngI8y4o
313s5BEIsweUOwLCL2u//zWHl203lHUMridO2PnJytsX6SXS6ELu83AxnIG+
RiTE2xdXMJlY3kHpblVEM8qp5B9vqG8oLp5T8F55H3MuMnDWqCGimyHVe1QX
Q94m8EF8fhiSzH/COf9Vr/DOe9qvEOMduGi7IOLRG+dts1rJQdUD2qN3Dveo
9gs2tw5vH4irrgNC9Ath+DL5fzSOSx5+Jxy+NaS9Nz5HNzzugMv1ZHyUfyDq
flqF4mU7DYc/jvMQiFV1xVV9iEbjmzu3n7n5ODu7VTNmnDlzJjEpiRdlQsh/
Nlp7T01NTUxMfPDw4eWrV38/ceKX/fu3bN++YuXK6MmT/QcP7tWpU6s6dWqW
K1exRIkyhQuXNzOrbWxsbWDgjkvoeFy0Z+sVDZ6Lb5wIfH37odRAH1zSreDV
FlD0evjmag6f76qqLtvimTr4IuuIS7pMpJTNH204NhqMYNRIfM2Fo4XpNXkb
vQtC7m2wWnd8tQ1/fW3D8F3THwv3wzeLC74R2mIfzIUoqtEUMDT8Ik+eb4sU
+a5UqXpVq7Zr3tzZ0TFwxIjo6dOXrly5efv2vb/++seZM7fv3k14+jSFBSrJ
3wbp8JlZWclp6Y+eJPx5/sLqdeuH+fm3atGiYomSZY1Nqms7rYaiUx7RPa/o
m0cEm4g5xmKbsTiCyVhPmIpd2mdyiWAI/DhI41mkx7wr/J4BOX+A/Idt6MKP
wBVgPLxXq2GxQqSohZ/CxxZgmXAI+W/Q9Zyh+JvqSV3q+xZcZEaqupE+uARt
g93dwZrTsJPXsNrB+LseiXj1L5DVv6DuOuc/ALech0tTH1w3wnH1001pKgPy
cyDek5DvEapSTXSDUrsiRtEWBisLv1jhzmBdGOxQePtiqO8GHNdO1WQd+4PK
qPfrTSb7K0R6Oc5nb5yWMVjDz59yo+Egll+CjkZn7FiwKtqvK56v2+hBtekD
6plDeLAe3T0PXFEnYrdlTrss9r5Czck7AK4uk/y7qHupnRD/lwWL5IjpQ9B1
mUijy4qXCTY7sH53XLRlPy77km5sPLhixfHu7ts2bLgVE5PEjBpCyH8o0t6f
PHly5erVw7/9tnHr1tnz548eP95v+PDBXl7eDg6ubdr0qF7d5uuv25iZNcmV
y0LlnDfGhdcdX0xyTkA5G0gE7uEG4nvTXZVQsFZ1DHTh7lb4zrKDt7tDpP2w
qsEIbclxW+3wDeKl7rSOUvdbQ5W6yxamHF6n8XJJf1Ws2BJfl/b4upf5t6P0
1hai8jnlZCgB+AL1QASpHW4QyMz50kJU0mhqmpg0KFy4Vbly1hYW3ays+jg4
9PfyGh4UFBkdvXrduoNHjly6evV+bOzT589T0tKYZEM+O+mZWYlJL2/eiTl0
+PDSRfP9Bnu1btqwZPFi+QxyldD+FRuJPgVFwNdidEkx9isxvoiIKCAizUSU
iYgwEmMNRXAuEYgE+LlQu6vvLv/+Cs78BMkPuxGCjlBVxGfCtS5ArTNeX/4B
vG4G/qInIEPjBJJkbqqKkbdVqcmr0DZZpH0OxDhQ/TlPRnHLwzD2OBTAeYks
/VRUm9ym0kuG4Sh2KuH8Cw6/R/mzTDgZDU92gG1GwOoXYd/knceR0GBvbNpZ
lWGU9Rj7qJuJ3ogqjMUhhOLJjvDYcBzRbpW3f0CFwXXtEJouuq5bbB/C4OOw
qu64nM5AKvuej84gkivZgEOQRfXleduhJF9n+28tyyk7Fzuh3/JCOgZ3By6h
7Oct3Go5iXdtRZdqFvp3QThXQ5TVy+t/B8RwwhAU2ozdPqrs/U/0Jf/E3s7H
e3vjjYNx2dd+m7jly+/doOHkkJC9+/bdfvAgOT39c/8hEkLI/xpau0xLS3v+
/PnDhw8vXrq0d//+BUuWhISHO/fta21j07xZs6a1allWrmxburTTF1945Mkz
yMDAB9fYgfhK6qEKC9vicR81XslNTRTSWRU9a6VsvIMahNVTLe+BtQ3DF/EI
fOWNhFH74SU7vLGNSnQMUH4eqhbTtZGvN53Sj1RTn3RTufRyVcNf137ZpNWH
q00EY4sD8QXdGsGxWrhroD2oLhqNjbFxu3z5WhQr1vibbxpVrtwcJeg9XFzC
Q0PnL1y4defOoydOXLp27f6jR1qZz642z5x58jlIS8+Mf5Z48crVndu3zYwY
PdzVvnvT6nVKFymZ27BULtE4txhYTMw1F7uqioPfi91VxUpzEVVSDCsinM1E
F2NhZSA6a7I9czYi5DKEnlPgs2DmLyHMxyCfE2Blo2DvG/HkHah1Zo43JsPS
t0Hk/OGNGxFfvYFkmLt49Tpi74fUcMsQVbYlBIK6CWp3Bd2BeHQxnqGzkIgt
xmLPZ0EOPSC3a9XUq3/Z4XUJJ9MQFpDJ2IOh4hFqvI8MtndTNdjt9HK//XCd
iYTtL4Vy78Sa12ENLrg8huI07kPH5ICKex/QM/acBe33que34bTIVBYndDRW
q1D8Rzr8AaTELMAn4oxTNwUWvU+vv/DGpvXbfmxuGT4gT1xIV+AzjUF20x18
uFdh9Wfw2e3FPssJWxegOzMM3yD1cGPCBscixzhswg4cV7k059Hj24jzpv3q
cdIIH032qdNu0d3Q0KFEyf7tLKPHjt23b9/dBw9SqfGEkH8+mZmZKSkpCQkJ
t2/fPnXq1I6ffpq7cGFgSEj3Xr0aNmlSqUKFsl9+WalgwXpmZh1NTDwMDYMR
Y5+FcMciXEin4uLcF1dXmcFeF5kndfG4kSp61lTVPbOBt7vge80bHQFflQ8z
AqsKfT2oLoenueOmagsodDcVjdd39dDX2xvPhykhD8T3iK0qaNMFe+6rKiqE
5Ijk61t9KJZ0UXEhKxyIJ45C+5Vhb2BgaWjYyMTEIm/e+l980aJ8eZtGjZy7
dfPz8YmKiFi+bNmun3/+/eTJy1evPoyN1XaXZGlKyjz5d6P9N6b9l5acmvYw
7smfZ89t2bg2Otzfv3tr93plbcuZtShq0Cif6FhQBJQQ6yqJszVFbD3xpIG4
YSEOVBdzygmfr4R9IdHeTLQ0FdZGYoBBdlLHRfh2zti7LB0ZizD7L0gjkRIb
isf7ERuPf4f8S41/gYDqfLxrCFKmf4GTx0D2ziJzZjuuPGOgc/2w2DgI8H5M
6hqL9B6p7k/xOB7tKe4LXIIfBqjc9TnQ77e66Ful9I2X9qsY+C50bbxwVWmI
S0RftXsyiNFRjUt1UpevsaoQpfT2/VD03+G38hbDQnRPXHF1WozzIFNTPiZv
X5fn8zNkOFiV4fXFFn9Shv9Bh5fpNHvR2ZE5/+7oCKzRq+rzQYffh3MegRMy
BF25A+iLxaj6/7fUTZYb+Kwv4oP+Q4XoF6Jz1Aj1xJqo0QEjMJR4CQL40uTP
4V378ZkOwTXZ30BMMRCTDYS/RjiamNqVLNnfymr6+PGHDhx4/PixzHLMwh/I
5/4bJYSQT0arkYmJibdu3/7t6NE169ZNiooa4ONjY2dn0aBBuW+/LZE/fwlD
w8oovd4TF/8ofJXIwmI78EWwHQmWUbg4d0JmeyVkm3yLAVllUMjRAsZrg+8v
R3ypyVucI/TC5qHvkHD5YAS+y1xUbmQ7RPu9lcbrHDv89SyakfjmClRJ74Gq
+pkPvkbbIarTQA2VlaNiB+Mw5cK6FoT9HIXv3HCsrR+OpTNOizcWCMPPAWrS
WO06WxkZtciXr2WJElbVq/ds1crbwWHksGGTJ05cumTJT7t2nT5zJub+/WeJ
iampqZn8BiH/TjKzsidgvXPvwZGjx1YvWxQV6D28a/3+dYq5mBs5lhDOxcWQ
r0R0GfHLd+KOhUhpJF41EcmNxG0Lsfd7MbOc8P9aeBUVA78Qg78QQwqIEaZi
jkG2vN3LofHpMOcbsL5liKLLzLQIXCXkzK0p7525VfYCHsI8J+APKhhx45Nw
72Mq7308/kjlzBFBKj/kDzhhAuLtia/bu2wJeDIGJhypbhSOxr7tyaHxe9/R
9r2e7y1T0H/CTk5AsL0OZpKqi4zBnmj20E6Z2hGM0zILeSNbcJgyu1vmhJxR
JVbO48kN2D0vdGdm4ZJ78FMcfq9aeBMCL664NHlhVds/JYNIbnQrwu+eOEZ/
vT7FwQ/tw341p+1sHMgAnKjtEPXbrw9w0OVKyRaDfwk38emMwflsgBu4/fB1
MBRdsBH417UA4Xdp8kfxeDwWGGkgFhpmz0E21yD7wt7V0LDT1197d+w4d1Lk
iaNHnzyJT8MUrrz+EkL+WWTP6pKYePvOnaO//75y9erQ0aN7OTs3b926evXq
5qVKlcmfv0KuXDUROXfApTICwZA1ah69nWo2vVVqnJoL4tKNYOz10WqjpEx1
BOftcfH3wTVcjj8NfV223wie52zBeG8/hJLaq4T2ftg3GUKXfq4Tb5nH7qWy
T53w01Wl9+gmH6yMPWyAroE17nH3fn3WQpmnOgBfW8GqUzAIN7htcMjdoPFh
ahr0cOzGEOxbdvK/RtPJ1NSmSBG7b7/tWb167+bN3ezth/n4RE2dum7z5sPH
jl25du1RXFxScnIGZxIk/wYyX2kFPvXmnZh9e/fMnzppVH8H3/Y/DKxVyLO8
pn9p4VtKRHwr1lYUJ38Qj+uJjCbZLaGhuFBb7KomFpiLiaXE+K/FrBJi3Tdi
Z1mxrpSYU1hE5xbzDbL98zqi7lK8kyBd/4+9rwCPKtm2Xt1JOh3DNbhGCEEG
d3eCDzLI4Da4BAhxSEgIIbjbwKCDuwYdYHBmcHcNIRBCfP6uVVTfxsPc/725
772ur758SadP9Tmnu3etWrX22lLMMJXfRyntXkiwd5kceOIX0buxxyuPmnH8
uk0hb7CJQ43n93qw4rFn8+WOkd5/aqKcefGpLjH8c6LH1fxGd2NQkkuAyC9i
eFNeWkLfvRSob6LKZSa/+P1JtpchcVGRa/xeHH8ML2QqdwrWMnhGcjfhhKLc
/yB6l7rus0oZcobjz+ZtHE6eZK0JLE8jhpdk+3YufAYxWPUiFN+sRPVf2H0w
dqOcRjrht+cW6lTi8INpxvC7uKzzJaM+Rslpbn3k+X/LBMk/4Hv6gDdqNqOx
B89/Ej8J03nPh/GURvD3GXwvtlGKI7dpgjT42RL7ddhnhfmUgXloLZrnL9Cv
RcsZ4ZMPHjl8/9GjtwkJ5sBrbuZmbv/5TXpFxsfHv4yOvn3nzu+//756zZrx
wcGdunatXK1a4cKFc2XJkt/WtrilZXUyNr0JRyeTcllDxL6JM+avJJEWqbIs
gwlWZZnFlsoTrB9hs4cyde9EWDvWBKv7mNDsX+6mzLyncpKvoWze25m4JfdU
3Fp3BvwOhNkfFAGvp2qRV6btvDNQhN2Z1vGVeMKydFRtdVQjam86c2T5KtKs
pgGfX4FP6KEYtjD2UN4ZX5WW20+r7Wll1cnWtnmmTHXy5q1VqpRHkyY9+/YN
GD9+8ZIl+/bu/fPChXuPHr149epNfHxicrKZmTe3f78ZPkSJySkvY9/cuH0n
cs/ueWGBPp2bDKpWuL+bff8i2sEF4F0As4oI9fuV7xBdCYlV8KYy7pTD4ZJY
WlSg98CcCM+JVXlwtBBuOeNpMdxwxt58mJMZQXpMJ4y/Rd77JVH0biZyjmfc
8KVQZINynoyjSD71ayT8X0pRE80DF3EouU73JlST/rHjiOK2c8lwg+KZF0o5
84KLhaj3obupnOYlYeFvhHyDGKkCGdCMGaMfc+9GA5Z9vMZtXF+s4DlEMDQN
YgTowpjTkkt7yXhP4HPWEFXu5Yv+rixZjLYqpuYqZ9S/JJg/rFwrhxGjLlb4
Py3duPSQcvRfGH47MjZO4PlLDJ+WoeRCYBfXIKOVkbs/z23v18h8486FVPhL
d5p+XJft50rt9vsw/pZJv60yIM7yDRqitoNXKr59Iz9jXmRR5EbqGGXgs0Ax
KoZP6U4dzljjgBVmawSV1ERvU6dAoe+bNR8fGrL34MFHT58YpsV/+stqbuZm
bub22Waasnrt6tWjR4+uWbs2NDS0V58+9erWdStaNE+GDLktLZ2oXW/PWTKI
c5wkjqRyZjPJq4VkYII4IwwiVG5NqCwd14dwRptI1mg8n9COSL61dOvlFOD9
meTTj6G7r0L7RknMUELo5mT7Xch3lSXP30CR86bln2rzcqQ+vxwPqcBu/KUi
f37HcQrSOrIYaTSJzE1V/dWVhsf4EvU5eHHi/+I8h468XqPRTRAnLFnWfJxS
9RtuQlMLi0p2diVy5ixTrFj9mjV7/PBDkJfXknnztm/bdvTkyYvXr99/8uRl
bGwC7eXNQk1z+3vN8Ml5G5/4+PmL8xcv7diyef7EAP/OjYZUztvfSdc/P4bm
Q2BBLHTCfnfcKYvYSkI8E1UBF0tjhytmF4KvI0Znw8TsWJsbZwvhqQvii+Ov
EogrjutO2JoXEZkEjF9gITj284SdW7mol1/VUIKuQwRpps6TacHwqWT1Y6gn
WcYlcEtlWtWb36NZJBN+J3qX3Pvrr9HvpqIa+bQbxNXjiCdHkOY1UvGfpN/3
UfG+kdc1l1RwgNLzSAfavspWN5iRajBj1yLi5+O8P2d5o84rfH5G6b2N/bQJ
hj/D55zgXZ3MyDmUL7pGpaN+lT83vYR9BO0h6lR9Cen3mqjZvyD4N2L4vYz/
gYqxGcT7sPUzGbUfYHj5hE2E7r25BBjLU/pTse63PtMlwr/AFwpQvme/8u17
Rsx/iNcSqoqA9OQvgXwjvJW/2QJLHLXGRT0O6zBTK+ap8jq9S958jVq0CJ8x
4/T5c7Fv3vzT31dzMzdzM7dPt+Tk5Nexsffv3z9z+vS27dsXLFrkFxjYpWfP
mnXquDo758+cuZBOV0LJZoyid0m8b1Fbk+u4EzqFgbE/Gad2Jl40XRjSfXns
bFXTZC5njaEcVhYHb0u2Sm4u+7xPsH+ghPdR1bolbpeGbJ35oi14qiWot88O
5CT8Lk68XZHsehX1syqxd01S65JRr2PCyTegul46RdQmJy91NVUVV19XWV9W
52iVTLocvAJftwB9JovwBOqojN3uvEvDeRWBvA9GpY3c0a6q1Ra3ti6ePn3V
fPnalis3qGVLv4EDwydMWPTzz1t27/793Lkb9+49f/kyzqyWN7e/1d4mJD58
9OTosePLlywMHTPIs02tARVz93eyGpwfo/JiYgGscMLxEnhSHgmVEVcZd8vh
kDuWFsbE3PDJAd9smJoDm/LgYmG8dEWyuwDworvjdXFcc8b2fJiVBRNtMFkj
Ughn8xMeyJW7LL16kWT4V9XvHwP4RGLsyxRvTGL0kKq8+owGkoO9TfQu3WZe
KQAfbYLYP9mNGP4VFTWnmTk7VBHma5RR5H4T45f9qhTpr6omkT8P6au2/GSl
VG+uXzaonNOlvA/jeMgB4vYL/HnWBKV/spvS8vLJMkNzIBkST57wNsVsfxnG
f7CVIOXoIxTKnck1y/60YXhTEB5BEN6c26yhSt7zZRgfaSLpmcO7LVVGs8il
3yLZfvvzGP42s1wPq/P3JLN0iTs7ifyMXeHgy/gJ9OaHRGZDd+Wk08SwntJg
jSUu6/HIFsd1CNeIx3NbWhUqUvTHPn3WbNxw/8GDFEXFm2kTczM3c/tPaAbs
F5+UFP3q1e17906cOrVu/fqJYWH9Bwxo3qZNhapVCzo5Zc6SJaNOl4+ItwPj
3mSGx/UM+Nv4cyMnryWcvHzJWbUn9G1qwr0PIuQO47wwX1UkXKy8kSWMb0d8
W5MHduUjY00KMPmauLKPYZQeqszfuiomv74Jlq6gpvWCxPA5VUXyWkTmDRVh
7qE83LooZXs3k+qu3Xk50h6zM8evwFvRhIx6V1W8tZNaODTi4PXZ5avUp6Sn
HM+kqGLyXXhuNfj8Frxd3XiLvDith3BmH2mSPlDFwqK+vf33jo5dixfvU7Pm
oPbtxw4fPjkiYvmvv+4/cuTS9etPoqJi375NMJPy5paGZviISAf4O3fvHTm4
f8mMSb692vepU6pz8aw/FrQckA/+BTC7CLa54o9SeF4eiZXxqiIuf4etrpiS
H9454J0N4dmxIhcO5cONonjlihQjgGdPLYFYN1xxwrrc8E+PHpbiK9aDpPQ0
ZR15h9z4N6H3vyi2eU1Ed4xYPYxo83t+MUtxrR3BwZ8Rv8USun8BsX8Ow0vL
mleEiJu57pAK7YWkuH8jXDTKZrZSMTKb22qexJ9Sp9dLJaiGUbaxScHR5xRy
7+LjoxlRt5JjP/8+6/5JOc2ZjzD8eTph/swA0oZBYyLv8N/A8Lso/pnAi+3F
qLuMD6Ydw+/nTsRC3ofvSciM4bntSjOGl5L4Ecqfx5/LtCtKMPM5DC/Nas5z
MprIez6Db9ML9QF7SzHVZWVYtIyzlRfDfk3WLjGE4vFaHNHhpR2ibIWoxl8j
ZpOiDunq1KwZEBR06OjRZ1FRSXSbNEdZczM3c/sHmxS9xyUkPI+JuX7v3pGT
J1etXRsSGtqjV69adeu6FCuWK1eubBkyZNHrM1lYOFIE3oJQNkx5zmxU0P0X
qlsjiLH7E442UdD0B5VP6k+ubAafuUAx8AvVLxLGh3L8NkqR3lrZOXorzxmZ
tDVY4XZpKd+KgL8ugW45huJS1L1UYGRuSAxcm48UpQamOmcWU218Hw44TNVy
NdZjHaX6WHUCMlGrHlcBzdRmgXyyLDXSn2P2eL93I/hvy/OsQSSfB8hFTv47
xdVX5dk24RX1VkVmx3DY3rwncrnRxsKiq41N70yZeuTN26VkyW716g3q2jXY
33/pkiV7IiNPX7x44/79py9eGMB8klm6aW6faYbvfnx8wtPnUX9cuLBz88Z5
EwP8ujTpX6lQ58IOHXJpezrCNx+WFBV8+52yiKmE2MqChz9dUuS0TsyL0dnh
mxVzcmJXXlwqjGfOiCuGZDfBvZti+CR3wcxfLoK1eeCZCY2sUV4jvoxehLLX
CK4SPl/46XPo/Q1da84T182RBlAajNZiuBZdNSJo9CBze4pEegLR/ouvEe+f
xPDykFf0PDlKfD6UwWcS4fF+xVr/SsA5i+hdGjx25PddamYmMVpuIgY+S5D5
RBWTesZVgLTqkij3oNLGfCuG/4ObDqsYHpsxJHqZ1JZNO4aXf27m3ugw8hI/
EehuMPnvlzF8pMqlXUOxUFfGroHkbb4qpzHC+L3k7cfzTrbkPV9OZdFX5TS3
mW1xhGzSeCL5LfxXgvr8JPLz84KZDpd5/1fzPLswAlc2vH0aLLHEdT3e2OKh
HnssReT3sLSsVahQp3btps+d+/vZs1EvX5qF8eZmbub2z7aEpKQXL19ev3Pn
yIkTa9evnxQW1q937/p16jg7O2fOnDmdtXU2rdaJIFMqvesQhf6klDBzCL/n
k1ILIuDsz5jfXMHm9qq86XjC+9mE7otUX/h+l2z8bML44aS1WzF6d1DmybIS
Xy8lzmlF8rwhsbSMveVJa5chdK+m3GPacULvy4m1OZn5svxXFxObGlNbSP9P
Wb77m1SJGk3A34J3oz5XKLJkTICq3OplsgQwLgQ8CcWH8e514gkU545AcZVv
W4+/VOK11FK5sR158v2UcXRjZbzZnUON0Gr76fVdMmXqULBgtypVhnfqFOTt
PXvOnDUbNhw4cuTS1auPnz83IHlz3qu5mbZUGkjGvX378OHDE8ePrV66KGzM
0BGtavcpk7t7QaseOfFTDvjnwbKiQj/zmAaSrysL98iDxbGkEIJzwTs7grNj
aS4cKYB7RfDGFSluSHUngHd/B+MNf8YVxyNX/FEY2/NgZg4MyYzm9qhqDQ8L
QWgfJI76VvQuce8lQsRljEK+GvhoEWaJn3VYrcMcS3hrxFd7CpHkE1Kvr74R
w38gko9Rip0NylJmFBHpSnIXs5Qx5nB+VSX3LusTRRDHHiD4vMl03SilyX/D
a3lOrf40Pr8fqfgdior/gnjmYwx/hoecIvb2VZzGQAbnHSY5tp9D3R/w8DKr
dAUv6gcuRnwVFf/B878Awg8QPM8i/G7HuB2mFj6mfP7nDo8k4JcFttowDEpG
/YaJyaRpcutN/svIxv/JWyEzEZbw/rw02euRqRZJ/Gw851oykm9oL0ZmQ5gd
qcVmK9y1wSvC+H0WCNagfTqHJiXc+/bps2TlygtXr5qF8eZmbub2D7bElJQn
L16c/uOP9evWTQ8J8e7V68c6dao5O+fPlCmDTpeJFHFtEsiysmE/xSd3U9pO
iasHK2MZKXpvxp8/cFbyIg0ynZTOQiWbWfwpAL/QRFezgOF6HMdvr+TxLVU+
bCOC5+omsnMpaK+uykI1VehX6syHKBZ9FM+5GZ9Zh5B4qEopDTBR2vt/phsV
+D6KnqrH120o64OoY/0+1X1Nuo9aoTTgsqgalwNdFXfXmudfn9dSS0nxPXja
DQjvy/JFW6tU4gkccIiFRZ/06XsVLNirQoV+TZuO6Nlzgr//ksWLd+7bd+bC
hdv370fHxCQmJv7Tnzhz++ebAcAnpabGvI69efPmwcjdS6dPHNe3Q/+6pTsW
y9Ixj2UfR3jnwYyC2OKCP0vjeQWRvvqiEi58h80umJJPqN8DsglAvjUv/iyC
Zy5IdPsXbpca+NTiSHBDlCsuF8We/FiSC2HZEJAFflkxJit+yoifbBFiKQDh
A5MM1q/2tybVoJYo2DxWg1AL/GyFvXpcssMtO5ywwVJLBGgEb7CWlGwsMfNX
BfBfxvCvyfwfIczuzvg2QFnUDiL26658ZWWWriwMeoTyj4cmg7xWmnwpzo8i
9l7ApX1n7jb+SlR//iOUnhYMf4Y3J1zZfPWkpcDmNFRo+oCEl/L+jbyQruRt
BhHibnmfiv8yl36QJ7OcUVHKEcdxm2BfmjH8bq6SAnl4Z1LlO7mSukOg/kkM
f0Np5q9zhBmqutNevguf/LClkqKXKQ/zeJ4GGN+CC8NtVrhtg1hbPLPGQQtM
sNB2yJSxdaVKY8eM2bFr16MnT5JZ+MnczM3czO2/s6Wkpr5JSLj/9OnvJ0+u
XLhwYv/+o2rV6le0aOvMmStYW0updmUy1YEE1Wu527iI1FYg0WNnzhF1VRKo
tGGRiu7uKm8rlCF0gQLni97vCz/6RfYlCsZPIeruwJcoQ3mM0Uxe4napPKmn
EL6sCdXz/epL3srTxl+ZvfxImqUWJSvdTbC377d0Wb+1uTqN1qoU4FfHka/l
zVVAF55DA575AOWE78nfu3NB1EwJ6WV2QBXeBxf2SrzVo7hEiiDdZHhfRllZ
DXRw6J09ew8npz5Vqw5t395v5MjpU6eu+fXXI8eO3bh160V09Ftz3uv/7WZY
yj1/EX3u/B8bfl0dEeg1+odGfSsX7FTEvr2jpmdOBORl+mpJ3Csn9DMvKwn6
/XBJwcmH5Bb6mcBsWOKIQ/lx1wlviiGl+HvKGUNPdkOMK24WxaEC+CU3JmWD
L9H71BxYnQdb82F1bkzPjEm2+Fkj9OpPFbL6nB5eJq6+VGTpEi5dR0qXby1m
WWKLDuf0eGyHeAckOOCRHSL1mGIhvmhzqTx/alLF6ZuU8NHKQ16i7vs0NplI
lrsqv5VtFDrtw6goXcd/VampNwn7X5gg9hiT03ipJPrXGF2H8xs9kKHvsHKk
+Rxo/2SXDjaHGD9HMIB0Y07N2vdh85eBd6RKOz1IAn8Ww+n3pClCeGm7vwXD
R3IhEMFBuqoCsrvSgOGNfRvPYRCjpTfdEv4wKdL6SQx/k1kGt6h9ms8gKSt/
XVblCT73MYvi3Qvm9da3QAcDaLfCTmvcsUWcDZ7osEeL8ZaW3RwdBzZvvmj2
7AsXL8bFx//TX2hzMzdz+z/RjNk3iSkpL2Jjr9y5s2///qXTpk3q0sWvVKnR
WbIM0em6aDSNCBdbEGTOJvFyhDLL3zmz7OZ0M5mQtTE5YTf28kSbP3ImGscn
zCSn8QH3/kkMv1jh9oWcc2cy5ocw8PYlOK9EO0djBmh14t7mKgW1GyfQn4jb
hzNieynxvO/7Vja+Ss3eTjH5zahRGZUG70pfRaH7qBpSEoRLKr4+fx+ZhuJT
xjPxVrsMMp1WVkiXjvFBfJWRqvZ6Vz5NypNq8A4UZxnxKsQSUnAbxGODqVny
12rHWFsPypSpZ/78XUqX7t6gwdBu3ULHj1+5atXho0ev3rz5LDo6LiHBXCXq
/0j714ot9a/4t/GPHj06fvz4ovnzR/bv07Fu5dbFc7bJb/19TlGA1Se3APBn
SuFZRcRWwZOK+LMMthbDtALCPXIs3SPX5MKpgnjkhHijeEbR7wY8H18MT51x
vhA25xGgfUwWjMyIwCxY5Ih9BXClCB644FpR7MiD6Rkx0UoIUc4QO32OjU8h
i36PIehXEqqjlAdguAXWWOGoHrdsRfphkgP+Sid6rD0u2GC5FcZp3yHYi5Tf
vPwMjP9AY2Oayio582iK4W8wQ3YF4XFt5tSU4hq8H1fl0ymq2c4lw2XuL0Sp
V4xRv3z86vK/Mq01UG0dTmaYPad49S8z8Kb9rHKYlBqSfiQ0AsiE704zhjfi
6oPkrn9WREpHhqxlHxnjf2Go/aoorcxs7coQPY1zygElmP/yCHIVsIIBsyfv
/FKa/N/+lJzmpgmMl6r40zzh0dyKnUYdTvQXU6ff0tPG8HJDNWhrhXZ6DLXF
TBvss8E9G7zS446luJxQG5tRpUtP8fTcv2/fk6ioJDMVb27mZm7/Lc0Qa94m
Jj6Ojj5z4cL69eunBwSMa9kywMkp0N7eX6MZRbakB3+OY+SXGVgXOAleVDlT
24nthxFASiF6Ff7SigTyeNImEpYv+RR0X/QR6y77fM6DoZwphjBidyJKb8rB
y3HSdOfLSacyI9luBO3eJqWg/D8Dp6WavSeRs9SxtCH+H/MtGN5HUfFSqFmT
4zTjpOmVtnHkuY1S9vX1uFT5ibc9ghsQ4bwVQZzZfTgDSjzfmZx/QyWqKatW
It2Ve08QMcAUyVVaWvbS69tnzNimUKH21av37dZtfHDwslWrDhLJG2af13Fx
iUlJgpY3M/P/S1uq6kmi1PLrGzdu7tm7NyIionvHjrVKuZfLmb5KRm29zGie
BX1zYGp+RLrhZlk8rYhb5XGkFFY6IzQvRmXH2KyYlh3b8uByYUQ7I6nYe9J3
kbtqQr8vc0RIVozMhOGZMCELVjriZCEhjH/rJlxr3rgJhfzSHPC1FYqX1Ywt
sZ9C73Gk0C8SB84lHBX0uxaBWmE1v1eHK3q8sEWiPVIkgE8vugHMP7YV/zWA
/DFcFG+jsiLqfRRt1MlEfaSxkX6SUvcifcV/Z0bqfH4fe/ILKyVtXfhV3cTA
eJlrjWfq8FhF/n+Z/4+hQOh3BtW+jGyB5K5PfzuGNyL5w4zevgySXiT2t38L
ht+rePv9XDcFc1Joz5i/gGqWz7Ho+z/KVz3I56xW960349I6Pn5YPXP/5/sh
Pm0LY9oA0i/TOODHxZ5uvN9vEeSf5wrOmySPH8d5wJSKz2H4JL4XhquL0GKo
NX5KJ1ag49Nhvi32GZaKhg+bDrc12KHVTMntGPJ9m5ULF124ev1VfLw5epqb
uZnbf3VLTk2NiYu7ce/egcOHl82dG9q/v3eNGqPz5vXR6/2VimMUg62sSH7E
BMBfUFPDJuax+jGi9uSkM0hpP7ooTjuME+6iz9Dvi02I90UqJXYGdd1jCIM7
qmTVZkTIHVUGawNC5TomyhMfBYb93wftXyDD/XilMsequjJp78TpyTsN2NsU
w0to3ZOrDLmKaUeknRYY72dyJj8QEtThBu5Q3ocIqlgjOHNJncxEzqQB6m0a
qBRBZZRNfU1i+67qzkhfyiC+luHSullaNs+QoV6RIh61avXq3n38uHFLly7d
vWfPqXPnbty9K2j5+HizwOZ/a0tJTXkTF/fw0aMTJ0/9snzlaK+xHk09SjkX
dc1sX9YB9TOjtSM65sLA3JiUH6ucsK2Y4N5/cca0QgjKA//sCM2Onx1xIB9u
FUGsi0hfNQL4VHfhBm+A5Q+dcbowNuTBtBxC+u6TGcFZsSAndubBxUKIdvmX
abzhkIcu2JEP4zNikE4UuN9BzYlpvmEcH/mDBPLP/Pwb1qfeGoRZYLEVdlgL
8cwjG7y1xV/2+MsEwBt6qgPe2OEPPRZbYqRGEAIzSI8//BT9bizS+lLJZqS+
5Rnx3nWi680MieNU8vsoLfpr8YNGsNNjibevcJDXxO2xJor3tKh3ZA2pqxzH
hyHUm1TwUaWl+SYMf1olw25n6BjKVY/0oo9MgxuMEcPvVSh6m7Li6cywM5sY
/jDR9f73jfEPEJnLfkB1+cwtPJmfGKDGkBs/wAs89P5RH/dDJM/3qgq8/XiL
VvJKb3P/4o6JTc3NjzD8Jd6HCbyrQ8nhXzNxp/m4p/KNM9zA5VoE6xGQERNz
CDFYWDrM0GOzDhet8dASfxoWnuntQiuUnzJ6zM69++48fRpPn0lzMzdzM7f/
opaUmhr16tUfV65s3rhxhr9/YKtW3sWLj82SZYxOJ4tcjCLem8wd4V2c8qRZ
2R/85RipsMUEh4MJ3QcTNsvarAsZJwcTWHZhqA/kxLHgi+h9Hg8P55jS6aUD
SekmBPDSTF76rQWq2a2J0rH34AmnRbjySRw+WiW3ypRYD6VI+SYM76sUNZ0J
wmWxpx94H8am+UxGKYub2hTkdOIjIXwjJisML39G8F5JPD9BkWxNCePdeRWy
KlYHlRQwmJcpTXU8ZQqtTlc5c+bqTk7Nq1Xr3a6d39ChMydN+nXlyoOHD1++
ceNJdPSbhIQks8Dmf1dLSk5+GfPyytXLO3dsCw+f1K1rt8qVKhfMk7toRptq
mTVd8mFsMQSVRKAbvIpiRD4My4VBOdE/O/pkxcBs8MuOeQYcnhd/FMITJ8S5
KgCvxDNviuGxMy4UwZ4CWJwLE7LBOwvGZ8VcR2znUQ+dEOtK2bxp4adiOF9E
CGw808HTSgSQP6lk+MtE+i6R2wSJ3g1fCtr97bXGBVuheH9tjyT7TwB48buD
+NdDO6FkDrQQ3y9f4vBrCqt/wMO/+Eg2c50GL3vJQs9RZu+G5YBhuTGPAp6f
dQi2xDDNuyzLezSZefuNqntTGP+QQp053Fgcw9i4l+fw9zD8OaLxeTztQVz+
/6LkNGmE8ZFKEr9PZZXKdN2p9Ir5jQj8sALh+zj4rk/1PewbyZ8PIJnfl4Ns
4Uvs5XN2f7Hv4x1exlDfhZNCCMe8yZv2kEkK94nn75rkut5Waa2y2NNgriCm
8/68+WLedAIP36TBJB3GZ8BMRyzOjZnZMN4BE62xSofjVjhngW3WlpPz5/Nv
2XLerFnHz517HhOTbOZAzM3czO2/oKWkpsYlJj6Iijpx7tyaZcvCBw0aW63a
6Ny5fWxtfbXaMUShI8kyzSH9foCCw3OcVf9k0DvIHcmpxITSfmEw54UlnBn3
EN4vZ2j9iSD2B8JLf8btBSbofbESvc/hv0KUOr2H0ns3UXVLeykzeaOnzQwi
3g6qEGorZQrxrQDeCJ5HcjpoQAq9LsHz0DQM6PMpGD9YCewrc8BuHPxjgf3H
HjU+PHwEb2lTjtCUSxVf7mVMfh/JS41NhInYJpD32YMieWlx2YeHS4OgdgTz
fXh6Q/iLYVlUS6Mpp9eXy5ChZt68bdzd+9Wp49Oly/TAwNUrVhz47bcLN248
fP78Nb0ozbVL/qc3w2os7u3bx0+enj59as2KpX5ew1s3bVjK1Tl/1oxF0lnW
zYahTlhYEXvr41AjbKiJsFLonl/Q8lUcUMUeDezRPYMgIXfnxe0ieOWCpOJK
AE9AnuwmHrxZBAfz45dcotKTf1aRuzqZuavHCoqkVwN6T5KyedO8V3cx1GNX
HCqEWTng7yDyT/cSib0g9DrNQDSF30dDHPDRYKYFtljhvF6g91gDRE+H1HTv
1O//Qu/p1SNSFZ8O522xQCe0zSNJNZwmu/5KUd8vTGQzUvfylKjvOMPaAlUh
yJPO834WmG6JDVY4aY3rNjhtg+U6cWJ+tI68zMPj3h85jf2FOuo6XzeYq/hJ
xL3H04zeTf0nz6o902Xkrnszwszg4JGfwfAfKFgOKBHLEf4iiyX151DjlbGM
LFC7h0T3Wq4RFptYBC82YWx+VjqoH6lgbMnwOIeHLDVRXX7c5b+W8uc0BrFG
5HD68NLOKdH7DRPQLrvE8/dN5DR+nGhCeWlRX7QzTeEizrB2mGSBMfbiw7wm
H9bnw+xsCEyHCXos1mG7Fhs1mOrgMKpEiYCBA9Zv3Hj9zt14s+uXuZmbuf3/
blI/c+3+/X2HDy+cNSu4Wzfv0qXHpk/vrdUai5yOJWJcQih+XNX7+4NB8gSj
9DIyUQMIentwRpikErj2KypmBx+ZqHZdO5Jv8ePcsYhhfIlC7xFcL3jyCR1I
hjeiwFsauffhSiGYS4Y5akZYykFkGZSmZLzrfx4qp6X7KdV9B5LnNZUP2wil
z/kk9jZF4EYNTyCH6q+c56VHzQDlURNgovP52KPSiOSHK4+aeuTSh/CGh78P
441IXmL4qXzEj3esFZn8HpyyA/nS/Qnppbv+90qPJPNnKzAHuaRWW8fa+ocM
GQYUKDCqWjX/bt3Cg4J+XrFiz6FDf1y9ev/Jk1dv3iQmJZlx/P/QZgDwr17H
3rx1a39k5LyZU0f0+7FZjTIl8mYtkk5XKh1a58K4EthSG1da4HkH3G+LI40x
rTw6F0S1zKiYHjUzoHlG9MuMGdlxND+inE3o9xLCOjK+GJ474UJBoZCfnh1j
Mwv1e0AWzM2JXflwqQiijJ6TJT7V3ZFQXChqDhTAvKyYpMcijQg1RyjemM8Q
MYa+kWEWIjv1iA539Ii1Q/IHoP3zPSUdHtoLKn6CVkSb6QxWj96XqRu9YqKI
904S6M5RxZEN0WawRpxDhCXW6PCbHrfoFp5Ikn+HNQLpQj+LYfM5Cd6/jeFf
UYl9jBn9nowJSxhaJSZPC4Y3VoOSGP4oNxEClG1OAOn0Pe9LX4xKGKMAZr+J
Rt2YdrqG0L0rI8kAhp1lRPIrGJnncjrw5R0bzj7SpEbeKFWSrzuDfFnGn1Yk
FrykMOlrXY4ziLrKUqzQV59RdKNaaOznz1NcSd1UwP4OMfxDPnKQ09AoXsUW
Pv5lO9OX3GiYrEF/HcZmwup8OFpYZGQvyCGY+UAbsZpbIDTz2hFZsgxr0GD2
5IgTp06/io39p7/05mZu5va/p6XK9NXnz8/++efGdeumBQT4tGo1ysXFy8HB
hzDPk91fmaFFMv5fYD/H2WQ3A/U0PlkWSBrA588hs7FTWZAZw/5OjjOTkbk7
kXx/QsoZym1GhvpBhN/fK+PERvylPUkeT6L3GZzEP+BnFqkK5r0J4+txBGMu
6rcqaiSE9uII35MAr6U8XkabpMR+8kCJuqUvtJeaiQYRe1elsqU28fMQk+pR
o1SNJ2MF2LHvi/l9lFtOfd6TLnxOKLH6FCWn+SQtH8pn/kgM34GDT+XdnqyQ
vITukpaXZV4Nc6gzVfTVeJ7DLCy8M2Yc4+Q0qlYtnx9/DPPxWTR37uatW4+f
Pn3j3r3nMTFvk5LMtgv/g5qsvvr48dOTp8+sXLU6wGds1zZNGpctWiWvfcXM
aJINgwtjQQX81hB32yCqPR62xSkPrKmBoFLoUxjd8mFQAXgXhl9hBObD9NzY
kk9UWY1xfWcjmVRciNuvFcH+fFiWE2FZ4Z1ZYPhJWUXu6tECuOeE2GLvW9Z8
phuGuuOELbkQ6iBE5r78+hvwsxeR8yQtfrFEpDUu2eC5DRJtKZtJG4CXnPwr
e5w1rA4sRRGoiRSB3AXiKXqRZVuf8JGLRLybKD6RspkRGnEO4y0wwxKrrHBA
j2u2eGGHRDuqd+wRbYdDerG+GEQX+q0EjbFKjfM3MHwsf14g3SGXD+EkRk78
LQx/juuRnYwSPRjipJR9u4Lr+02kLNt5/luJb2XF7eUE50uVTjKMcbIRtywb
kevwJHHhxYAji9b1VELKLqrURQ/27qrilQyzpeipJQ21uqj/frnLQTox/ccd
yMuf3yvX98mcVqZxjtiofC8P8g09Sz38RS4MFyhF1jI+8mU5zVtuQBumuR5a
9LTDHEecKoI7zjhRCCtyISwTgmwxUStUXiN1usHF3EIHDd61bfvjp8/MKUXm
Zm7m9u83QxxJTE5++fr1tVu3DkRGLpsxI6xXL6+qVUfmzetpa+up0YzkNOFF
rel8Uk9HOBGYimd+JRocQ5q3m3JcmULuZSv5nH2fqri9V21D+ymPhX7KuVG6
uHRU0L0hiev2DNGSkzFy74s+UwRKwvgAzhceZK07ESp7/y1VvJ/yqOnN0aoT
e7cnlvZRNu9eyoba2OWfQzkn9qPmR05VEkVLD0x3rgja8zx7qSmsq5rjuvIV
B5Cb8jTpg3hz6lGQU59H+XEKnmYioYn4CMmHq6qRLZTdfRCns1W8h7J4rhfn
2b68XR5caBQnjC/Lt0DIorTaSXp9cNasvoULjypf3tPDw69fv6khIavXrDl0
7NjVO3eexcTEJSaaZ6j/8GZ4fxISEl9Ev7x69drOnTvDJ0f07NG9QbWKVYvm
rJVH3yIPfiqCiNLYXhuXmuFBG4Hhz3lgWx3MLo9Ad4x1wXhXLCiF7RVwpCr2
VcLKkphdFPPyYUt+4STz1AUxxfDAGScLYm1uAdq9Monc1fDsAtscMED9QqLk
U3xxQdR/Gb3LfNhEN9x3EiVc/TKgtaUqlGBAxZZYpMMea1zU46mtSFBNslPS
92/B8G/tBHO+WScQV7ByCH+j7G6uMV91O8HqZKWvE/awGky3EPVe9+lx2hbX
bfHUDnHS+kb113Y4a4MFVhiuFYcsVA6Zf0MPb8TwrykLWaNsGL1o5/Kbspo5
87UaTxLDSwAv85iOEbIOURX3AngHdnJpsIlqpTVE6bO5STGd4WIyI8ZYk7g3
jOGlLZf8hrhRUrniS7guSf5+fNpok2rX3iZd0h2eKvGnukrA76uc27/ax3Lw
AYxX3zHGVuQqoAdfuh8XEdLXN4gSzXBujizjNW7mbZyk0rhC8E61Ff95k8kU
rshW88Lb6xCYWewWRbngRTFR1MywpJ2XFWG2whxpJDSDsufwadZ85ew5ly5f
iUtI+KdjgLmZm7n9z24pKSnxCQlPnj8/e/785rVrZ/n5BbRsOdrVdWSGDKMs
LEYypA9lYJxKQL6Tof6cEs8c5yNLiah/IuqT5VYDifY3qCSjSBNvMWPfrxie
7ZzUvDkTtVRG7t8zgDdSVUfbM6TL/c1wxdUveN/NZuGnSrhOZzxvR7jroQqk
fquixs+EbB/Ga6zNeaE+tw+G8iWGM4Z34yOyd1E4vCMntRbcEWiktEC1WIWq
EJCfNpgSijdmb8Ben8L7BlzFyHJUP6rejcO2IEPlxomyodrFmMgJKPyjLFdj
D+Ft7EQML4u3zuRGiaTUlpnY/oxWqvg6BPCl+HJtebhhzNla7RSdzt/eflj2
7ANdXIbVqePXq9f00NC1a9ceOXHi2p07UTEx8TSiNEvl/9Oa4R1JSkp69Tr2
7r37v/9+Yvny5WO9Rrdq1rR8ceeSjumrZdN2yAff4lhRDSeaCOj++HtcbYHI
elhaCSEl4eUKb2dMKYYNZXG2Bh41QExjPGmIs9WxrjRmFcacfFiXD4cLCipS
1F11xISs8Mwk6PfpqmDrY2eR35r8OfQuVfTF31nZJFFLf88JJwoKI8oRmdDA
BuUt0VQLTwus0OGULR4wcTXZ4T2V+zdh+CQHAb+P2mCelUhHnUvRhRRLnyYX
sYDfC2k4P0iDMVpM1mKVhZDuXDVAd3u8dhB1owznkJruvdNIcBAFYTfq4Wsp
sGUICe27SmD/rRg+WvlY3uVZeTE89uO+wAElbjxNav2Uie79k2D+rEplusjf
N3I0D4adPgwjCxhppzKqhDAYjiC+lX0go70Mep34U1bf6MHYUoUWWFUYz6Wt
wTAC7EnkDdYRMG/mAmGzSd+kfi7jtNKLV9ef9P6K95/5ub6Fh6/gm9WJLERl
1lHtoxVGo55aDNOKt6+fBr01giHpp7ZBA5U9r5RNtuCrT+fkdZNrrjfMoU7+
SCH/nDOa4eZ0scCo9NiUB0+chS3qazdcc8Y+w1cgq9DGG25db1vbn74rEzbS
M3JfpNkr3tzMzdz+nWaAVnFv4+89eHDk8JGf58wJ7tdvVLVqQ3PlGmJtLaH7
UJW+Oo+B8TfGeUm/yzSo9Qzv0jKxs3IdDyWq36aAutFA+GMqXrr+HiCGDCUu
rUTZRjFKOOoz+HdVGpgJDKfz3ofoiz/vJL+YrNF8HtiLs1JNsjH9v6io8fso
n9Tn/Z+ycms9IvDSxLft+IjU6tclODf22uy1yCZJY3zZq6kiqs7E8HmBIpzv
KvBx02fKJ9fgOHVUr8ufVcjh5wNyk/JqyPsvJ6MATkbBqghUuEL1kqIP5oqj
IyepH/nkpZy+t5gQbss4d4fxkgeoJNwKPLc2PDxUzeyGj4ePTjcqY8YRTk6j
6tTx79172sSJBiR/9OTJG/fvP3/5Mvbt2ySzl9p/TDOsqOLjE548fXru/PlN
mzZPmhTWs3vXWlXKl8ifs2QWXd2s6FMAk0tjex1cbonH7YX6/XQTrKsuHvR2
wRgnBLliQQnsqYDrtfG6MVKa4a/mSG2O6MY4XQ0rSiC0AMblFA6Tk7MjNBv8
s4gelg3LcuFgAdwqilgav3+JdTegdzekugn0/toVD4ridEFszo25ORCUDUOy
omNmNE+HbnpM1uGYHtGm6D3tuP2D/FYHxNnhhi026BCiFR/shQTJmxlPZPbo
UI2wl/HSYJIlfrHCAQN6t0aUrYDuqZ9/6ZR0iLLHMVtMscJPGjHOckbRZ38L
xkerQq4PGUXHcWX9A7+S25XVzCnqak6ZAHgJ141dyuBPq3p8v3N3dTUDfh2G
poZE48O45deHEb6nUqp0U/uJvQiAB6nJYjipmHDSAhP4zDokJQaRtF/G8Tcz
5l9kMumjz/THlC1dIwUUzmEDyDD8yUt+/PkDjYc/IuqOZNAznG1bDYZYYKoO
K6yxxlrYBE21RIClUGQZ8PxQLYYYUL0WAzXveg+ySTUZdX/Eu02ZA7yxd0zA
fKqJnOaSLHerxRg7oRm74YRUfpjj3HHXBQfzYX4mjLbCDxbalrly92rZev78
+X9evhwbF2cmOMzN3MztW5shbiQkJ0e9enXx+vWt23dMDgoe+v33Pdzdu2fM
2EOrlYi0kyopOJ9TwwkG3stk4H9ndDXS75J+Gc4/5zLY7lBAfS+fuecj9C5V
8XuVTcEcIs82pJQNiDQPWd/WnEGMxPs8VePpC7j9Yxi/SK0yWhFI1yN2HWoi
L/+gS7LdRwk4PXkOQxXp1I8Tk6zT5AYU5kZteY5cjWxPRXZpQWn8pRL/W5vr
iMZk45txu8GDaNxwuBOHcidWb6z+JR3vm3ItU4ODVzLplYmoSzNpKw9XAa58
sCln855cqgzkmyIXLBLVT1R4PohovxM5rgGE4su4b7KJYH4jf5dK10W8+eOU
Ar8eT6YRjx3MGyWHNfQgKyvvLFlGuLiMrFMngJz8qtWr9x48eObPP2/fuxcd
E5OQmGjm5P/ZlpyS8q5y0549M6dPH/JT/+YN65V3K1oip6DfO+dDkDtWVcGR
BrjcHDda43xz7Kon7GiCimOsEwKdMNsdW8oJrP6wLt42wV/N2JuLHt8U1+sI
ct6nIDplQQsHtLVH//QYnwVLcmIvc1efuOBtsa9J392RWgwJrqI41J0iAr1v
zSvMJ8dlxegs8MuJsHyYXBjj8gpH7vk2OMX01W9TznwGwyfa4aEtduowXisY
2j5Kyy3S+bXwsRD2IwsshOHMYWtcthHSnbf2wmH+Q8vKj/pbB9y0w0odRmrf
YdojRKRfLer0yf5SFXs6waE6M76NIUg+rgx+JXQ/pzwH/lAG8qf4nMMqKWkD
AaqkO0IYySuSWyjD+NNF7fp1oahvGL/y4wnRJ3CNP4sTwRqG8fWM/HKjdj/j
TCdOJeP5+CVmj8qKtHFfrJ1kBMaXSacH8MS2EPZ/Ob3UtCcSb2+Viy8Nplth
rw2u2OGOHS7b4rgeu6zFYm21TlgGLdRhmk4UAg61QpiVSG0wIHkPBucqhrin
FSKoUI2YgzYwN/ZPDv6MoqYk9ufkuOZoEKTH/Cw4VQhv1B5TPPM49uXB1Azo
ZoVaDnZ1SpUePGzoxu3b7z54mGA2qDE3czO3b2kGFBWfmPjg6dMjJ08t/GX5
aE/PjvXqexQs2NTOroVGIxUsdam16EZAu4CR8IiidCT9PpMQt5cSsfsp9L6d
iH2vQu+7P8LwRgC/gzPObEb4oXwtWci1DJF8TQLRCUrxvuhTcvc09jkcpw+v
qA7J5z48+Y/dY3yUFH84AWo/ck0S6H7PNYWHujlVeJJFyaIXIH4uq8Btc75E
C/7STMH173mj+qjqgUM4Gw7nnx144HekuNsSew/jE2QfoLw0pRTHiO2bK6hf
jxONRPKFOE4tnoaHet1OXHfIveyR3MsOkJmAfLAdBx9Cfn4FZ6gP+lq+TZKW
n6CsfsqzN+QuidHVU5SX0moD9frRmTMPc3IaXrPm6E6dAkePnj5t2pq1a387
fvzm7dsvYmLilKu8Gc3/dzbD6ikhIeHps2dnzp5dvWqVj9fots2bVi/pWiZv
lorZ9c1zaz1dsawyjjXGpeZCAH+isVDCL6qEkFLwLYZxrphZHOvL4kQ13K2D
mIZIbIJUDwHgDT8TPQQhf7cejlbFkpIYmh+NM6OiHWrZoG86LMqJEwXw2Alx
xWgd6Uaa/TMAPpW5q69dcLcwThYQ3PucHBiXHaOywTM7gnJhSWHsccfRMtjk
hpk5MZO+7vdsEW//b5DwpMrf2uGZjSj2ZEDawy1EuKjGD7khNHlphbvIOmsB
3S8aXs5G1HuNsxPG8u/o96+9dDKp+EhrBFuICDCeO5W3FBr/Gxj+JXHjJX5t
B6lE1AWMz9Jq4I/3KfcTjOH7GKLX8Rs9j/zGBLW9OIQRrz1jb2lSBN/z8XF8
Tii3QVcwbstSSr+RzDlPwvwOAfZ9cuAxpKmlRHwAwX8wt1yf0009mf1z2nLT
nsxBNpIl8OdC48sVlz7u0RQUGSaLEK3weDxhi+eGZZqDWHa9tMUTW9y3xR0b
3LDBRRuctMFvNjhig2M2OGCNpVZiz8UQ6itp4aFHd1sM1mOEFfwthAXNEtId
Url0k+kSUUxPMLynhsXCjAzYnQ8PXZHk/q5I2ZtiuF1U2K6Oz4AWttqKjjma
NGo4IXzy0RMno1++NJe9NjdzM7c0Nuk/c//Jk8gjRyKmz+zTs2fTypWqO+ao
bK2rprY+m2nQXIM2mnfs+niSLUaAt4z0y3C1rzqM+G0pcf4+ZTgmGfg9qu81
AfD7iOo385AwokqJkyXP048zZmvl+hJE6LhEWU3+DQy/kPPadEL0borZ7mJS
aNXHyLPxwYFE2j8S3LbkkxvwtkhJTE32OkqsXpmyn/ykrWrwkH4m8Hsw51bZ
hyvwPJ4zWogSrk/gv9px/Ia8Fb6cLmU31k715GgD2AdywMEqVUGuAqpSjVOQ
ghy53VCXvR6HbaKK2HZQ91kuInrxGuvxhntyPfWrCQ+/kfPUBvX7BuU71I9n
+x1vRQeegFwaSDXpeJ7waGvroRkz9sufv1uZMt2bNh3cr1/opElr1q07euLE
1Zs3Hz179jI21vA5TDGXiPpvaYmJiTEvY27fvnXw4P65s2cN7tenUY1KZQs6
ls1qXTerplt+hJbEllq40Ax3vxcGkvvrY1klTCwFLxeMLooJrlhaCgcr4UZt
RJug9788kNwUrxvhfl2cqYZt5bGoBEJcMLgA2juicRZ4ZMDQzFiTW/jSxBd7
p2//65MWNKqK61s3keh6oZAo2LrQEcEG6J4VI7LB1xHT82ODC86UwsOKeFYV
J7/DIsOZp8MSa5zWCx+Y5LTA+HQf9iQHkYL63A7X9DhEYjZUh55WqGOB7zSo
rcEgC+Ebf8hGyGyibEWx1yRjymo6k2G/9rpvHXDeBnMs30UDmTMb9S0Y3rTO
lHzkPoNqiFqnT2Ow/UPJHY8TPO8l8N7IGD5Pqel8lUvMQPIGhmP7U3Ay1AK9
tGitERF4CIPnDuUA/ztP+KGqchWjXO4TFBdtKhR/Qc2/dMHy4ywQ9S3w+y/i
fGm9Hsr4PJ+bCLHfMkIcS+IalhJhGsy1Evj8mf27VIVUe/FpMbz1hp7gIN6a
1w6IZn/lID4MJ/WYYYHOWjTR4cd0GJ1ZJKt6Z4CnPUZaw8sS47SI0Ij5Zb1i
5i/yMmdpMdEeKxzxRxG8cntnuJTC2sS36Ko0Jj0apddXLebSq0/fNes33Ll3
Lyk5+Z+OEOZmbub2P6AZ8NKbxMQ7Dx9FHjw4JXxSn3bft3Av1iBr+trW2qqa
d1Zg3TUYbYFAS1GmZLT2ndWArAYoHQNGUD/Tl8HfR2VE7japl73/MxmsUjyz
lVPJdCW0ljYs/Th+OBG7dKfsScg9jAF87kdZq2kH8AvVL/IVuxO1tuH4Q5Rp
zACF29vzv9J3vRZheS0i4fpE8pLcbq1qIfWlLKcmYXxpLjqGKmGJKQgPUSxW
mMowlW7t03hKUwjs+6qSVV25oJjMf01V8vVwjhmi9q8n8PdQNaZMsmvPHXB3
Liua8cQ6cmnQin82IZKvz+uqx2VaK7VIMXJu7Ul2yVyzjapvMunSUG61yhSr
y3F6qbWJD1cBw5V/jrSbGG5h0d3Wtln27PXc3JrVr/9Tnz5hEyb8snTpzt27
T547d+vBgxevX8cnJ5vTuv7rWmpq6tu3bx88fPz7iVMrV6329/Pt0KZV1ZJu
pRwzVMmibZdL2MssrYzDDXG5Ba61FPT7huqYVgZ+rkL6HuCMGW7YVAbnquFJ
PSQ0+ZdyxvBLUhNENcClGthRHnPcMc4JPoURUBQhrggpBt+iGJwHI3MIGcyx
Anjh8iX/mVQWcnpVTKjlj7AI1MTs8M6G0dnh54ip+bDa8Lg7bpXFq8pIrobE
GrhSDr8UFnKaCdaiotMtvSDSv66oSfcvuxgDkIuzE3zsZb2gXldYIcIKgXoh
aR5gj3Y2aCAEzJiiEwytAf4lGq1m/hbhn5IOt+2EdbyPRnxHJCh99i3uNKYA
PoaANoa4eiWDQH9+N9epiqg7uCRfwDAygUtsaTk1wGQ3cIRWbDEEahGqxVQr
LLLGSmshLAmwENFsIgP7LRNT+rdfLHhk2l9TVDNRlbTeQBXNV/UzH/QX3DuY
zEAdwet6kTYO/y8lp7nN2CU0hFpss8Zde1Hw66tZz6kOYmdnnZXYjumiF+nY
83NhU378mldUNAjNDN/0GG2HUdYYbQlfLcI1YpZZy/g5znC21piYWWRzP3Rh
1rb7uw2m+OK4VQTrc2BEBk3jXFnaNW08fcbMc39eiIuP/6fjhLmZm7n9D2hx
iYk37z/YtXvP9OAgz9YePxUv9FN2258c0NUWrXRoxaSe2ZaiHMkRvbBKW6vD
PEsEaUXtkg7EgXUICLtwypjCOk2bVRm+A1+s6BdJ7eVaVYNPVoDqxqlEmiIu
ZpzfRd2jrPrdkVhxuLJH+HsYfpFJ8b4pnMLaEM02pXBF6mRaKdxeU+WTVueV
NuK/OqsNggGc9Ubx/KUCfDQHkbr3H4hmpbvjVNWnmPSI9+suRagHJ5DH7qCg
tbSXkfmnk01g/wd9qloITCWrJiUulXjanTmgP5cDI3mH+/Jut1NGnRLM1+Fl
yrxaJ154V1V+dwnf2ZXEABsUht9CDL+J2MOT9601V3Phqn7iJN6BwXxQ6nak
E35rjaaiXu+eNWtVV9d21asPbd06aODA+RERWzZt+v3s2esPHjyNiXkdH59o
tmj4/90SExOjXry4ePnq5m07g0Mnd+rSrUrFyk558xTNYFs5k6Z7AUwpg511
8GdzXGmFU02wpSZml8U4N/g4Y7yzgOUby+JYFdyuhVcNBeUuAHwLAeATmgpC
/nZd8d+VpRDijBEFRQ9yxuJS2FURv1XFnkqYUxxe+eCdQ1jT/FFIaGk+IX0v
joRiiHYVltqnCmFjbszMDt9s8MqB4DyYa3jEBcfcce07RFVEQhX8VQ1/VUdK
DdyrgI3OCMyG4XrM0Iqi9i9sKE3/MpY2QHc7JNshzlYoZwzoPdIay6yEFtpL
h1G2GJdBVKqalRPjs2KgPUbpsEKPK7aCrf07djfvLx8MC4E91gi1eBfWDpLW
fp0GKt4om49RpaZiiajj6E6zi+xBX8a3cMY9WUrJj8RCbxlsNeilEWT7UA28
tZhoIXYElloLgdBOaxyyxknDWsZOiPZP2WKZTlSkmkxi+VGacbtpj+fi4mdV
dGkZcJUPftMgr6jen6m2g7fzdqV9IZDCk99FrmO8Rlj3X7YVey5ffwdJxe/l
WqanNcZmxNq8uFQUt51xrggiC2BdHiw2LC2zIiA9PG0xTI+RlvDRitnBMKm1
sUBfB7GLdKEw4lzf23WKL4arBbAyOwblsOlatdwEf7+DR36Lfv36nw4V5mZu
5vaf3hKSU+4+erxnz55Z4/39mtUPcMs7Na9+bg5Mzwr/DBhuC18r/GyJU9Z4
bIOXdiKI3bXDGRts0gkNZzsNyjGRsyrDVAgx3i6Cc6N+xtT7PVIV74skmbOJ
SC+c0K4bEWBXxa4s539lGuwhHiVtaiRn3pUc7wwTRj2NGP6D1Nf5nNSGUlhe
kfL1ytSE1FW+MdUV8d6Q6LSrshEO4BRg5M9nUHOygAuNUM6PdaibbUtkO8kE
sX/QJ5t0o1FMBAf3I6HtQXTdlicZrJ4Q/n6dpoiPVgFTuJoYwyWPtKzpxI1y
eZ4z+YQwgvPRhNZyx6EtMb8U9pfmVkJJ3g25aPLj+xtBPL+U3Pt60vLSt20V
L7M/5bI9eW47WCRlF5H/ZNJ9MgV4GH+RUh9nrdZVr6+ZPv0POXMOcnX1adgw
bODABdOmbdi06cCxY+euXLn7+PHL2Nj4xMRkc+Lrv9dSU1MSEhOjX8Zcv3Hr
wKEj8xb+PHjYqPoNGrsUKZorU4Y8tpbFHdDCEQElsaE2znrgYnMcaojllRHi
jtFO8HXC9OIiNfVkVdypI7B6fGOkEsCnNhPS95eNcasOjlfFpnKY44aAIhhV
UJR5mu6GzeXfuU1GN8L9+thXGZNcMNRRIO3teYWf5L/MJN1FEahEN8S44HYR
YRq5OS/mUzzjlRW+OTGjADYXw+nSuFse0ZUQVxnJCsDL/qIyDpXApDzoZw8v
C2ywxG29ULm8h9DeJ12THRBvhxg9HuiFrP2ATkjfI3QYa40hNhiVTpjYr82D
Y4Vxoig25xd/jrPDMhucs1Fps/8ehn9tjxN6zLTEEI0Ia4bv1HUFyz+Qyrx4
H8C/Uv01f74ggf+EWppz/Hr688vbll/JoUok05e4vSdNFAdZYKylsNNZaIl1
OlGI6qwtrtkLavqRvdDqxzjgbTrEp8M9e2y2Flm9AUxWvf6NKnTZk4m3t5Oj
GMNoee4blTB/UVd/gQF/OMPXckriv2khEMWFUgRt/BdYCoWMYWpLy0LP8LRj
OpHC3NsKw9OJiga3nJDgJiyVnhrWmy646ITfCmNTXlGPNTQLvNNjuB16WaOF
BapboKEeozJjW15hiGrA7amKjTf8fOmEk3kxw9FyRBnnoCEDtm7b/uhZlDni
mZu5mdvnmtTA33v67ODBQwtCgkJaNAhzybHU0WJrLpEytiSHyJefYSsImXM6
vLRBit27LWPDhPjMFr9bC8bGMB00JsxrRuA6nmztVqWTifwIwxsB/DaiPqlI
H0AA2YkjeBFhrqPAxli5W/6yg3F7JKekNsTSpsmtaUHvsks+aroCsSOIzBvQ
9MaJ65GKShPSjBx4eyXs8SQZPkm5WS4hj7RUueJI18ol/K8nAX9dHj6Q2Huy
EsCEv4/bP8bw4QrbT+Cc21Yp7buS0J74+cNNu3ytcbxLLXgmbbhZMIsnuYw/
F6n7MJnrjgCedn+ukn7gQsnwtpYjJ1+dg8ith0HKkH8q7+Ry0vLSuEZuGffg
qQbwkT85vZ4hkl/CG+7Nw4coK0433nPDuqm9RjNUp/POmtW3RImAZs0mDBgw
NTh4ycKF23bsEAIbaUdJWt7My39rk4mrL6Kjr9+8dfDwsSXLVnr7jW/XoVOV
ChXcCuR0zaorlQVVc6JRHnQpAt9SWGjA4bWwvgbmlkewG8YWFXqYhSURSen7
q4YCsRtwuzSfEei9Ee7WFWmtG8tidnHx5LGFhH4m3AUrSuO3KoKZf9UYyVTL
xzfFjbr4tSx8C2J0DizKJQo/vVZUfGJxvHTFXSecKogteTAvpzCNHJMVY7Ij
2BCUiuBgCdwuh9eVkVQVqdWI3quZYPgaeFsVF8vg58IYlAUDrIWp+zm9KPD0
nkbdKJthJuNzG9y0xkkddliJpMUIKwToMMZWSJTHZ8E8R+zKj6tOiHFDdHH8
4YSluRCUATNtEKnHY1ult/83MmfjHYSbjcyXHEQq4CwB+evPYPiXJsS75Oqf
MXv0MrM1D3JzcxXX6QPwLgm3HlfNgn/QwNsC44jbDauGxdbYoBfQ3XCXbulF
YH9jj8R0Itk2JZ1QiRu9MZ/ZY5deeLOM0Igw8jtfOu0KFtlTeba/MeyM5c/j
HOebBnnLFcRyhu4BHOTM16qmftBjeP7SgSHcArut8cg2DXkT6cTN+dMa8y0w
0FJsx8zLgStOSFZZG0nueOuOF8UFmD9dBLsKYGUekWHtmxldHVDTGt9ZwcMO
QVmwK6/Qz7xyER94ieETXXHPsGLNpZng5ji+S/tVy365cedekpm3MDdzM7dP
tdS/UmPjE67ff7B7//4FYSFTv2+yoESeTbm1B3JiZy78kgMzM2G+Hbbb4JI1
YiSAZ33wZHIRV22w0wqzLcReZACRrY+qx+dLoLiONLspjI9Uf+6mEmM+8d5A
JZ6R0vdJRMKbFIA3lvOOVJT+BqLTgSoN05P4c8GnjCUXm/QlCrrP47lFEIKO
5ot2IrhtTgwvXWVKE7v+wPluBJ8mnRLDOFnM4TiLFRL+ReFh09eaS9DejzC4
BSGxDxH1lG/E8JN4M3tSvSNN7AcrU820wHiJzL2IlhuRYO/PMRfxnJe9b8i5
kJc2jZcZTATuxee3JMAuSxjvwQVFe96cH5WjfjC5/SWk5VdyEG9e+1A+vp/+
DPeJ5E9wFbaCGwGhKq+tFtNgZZWoYbJCoo1NUM6cvq6uY6tV82nVKmTw4HlT
pqxft+7AkSPnL1++8/hxdGxsQlKSeW5LS0tJSX0bn/A8KvrKtZuRBw8vXPLL
WJ+Ajh271K5RvVyxgpULOXgU1fYsgREVMaoyBpZF12LoXBS9nDDYBcOd4Un0
Pqc4tpYVpZoeNRAI/J30vZnA5K8a4U5d/F4VG8pgppsQvY8uhDGFRQbr0pLY
VwFXaiLKgPlNjkqlWc3ZGljsjsB8CHPE1nyCzHzrJvjMxy5CObOByGdcdnhl
g1d2BOXGXAO8ccW50nhSicqZ6u93EwyfXA2PKmCPG4LzYkh6hOuxX4/ntmRZ
jV4x9iKgJdiJXNSrehzUYZUlplmKfJ/R1kI5458OU7Lil9wChp0tgofOtL4s
geQSuOeKTfkQnAlBNlhlLVQ3cXaqeNPfxfAGwHzfTuxsjtaI73swY52U07w0
0czEKMpdymyimN15h1mTx/jlWk5cavhyjdMIhnmUFj21aKRBRY34ovXSCPn3
citssUakDY5zH+GKLe7Z4ZmdKBqbaGdylz7qUfYC6k+wEMIbP269PfwWU0dj
j+UKZRGDWzjJmRffOEIiFyyy8lRvBo2DvEtpH+ENnXMWSI9Qrdh2uW6DhDRg
eMNz7ujF5o6vJYbYYko2nCz8L7tI0UuKn0klROLqI1dcd8KZothREFNzihzY
MtYopUebdAjIJoQ3ZwuKTah4t3e+qdFFcCw3ZhdOF9ik1txJYSfPnn/9NsEc
6MzN3Mzt4xaXEH/97r2tO3ZOGx8Y2rrR4u/y7S1sfTIvDuTGkuwIT4+pNliv
x582ioEngI+3FT7Jx/VYYyW0plM1AgruJa+yjRB3BPHbSJK0q8m+7lc5rfs4
y6wncR1B+NeL1K6skRpGHLiez9n7qSqu8s9dHDac9EtHBnB/wvIP6jotVq41
i5W+ZaZitn2U9UoHpQNvquoxdeIj9UmhD1LVo2YRc85T2vuPlwlGDGzU8yxQ
qbLdiIHbEdBOMAHqaUTg4SYGNfXIp/XksGmk4uUI47nkacVthS7Uw8xSJ296
zsZrWcDl1VxedRhXDc0I42tQJNOLvRNvUUvieblH78vVwUxVxmUIHx/O+/Yb
YfxDgo3LtCE9yJ2aZTxkENdQ0v2+Oz8VQq6j1YZZW49Ln94nVy4vd3efBg2C
evac4uf387x527ZvP3H27M17956xSlSi2Vv+Uy01JTUxUVRcffj46YVLV3dH
Hpq/ZNlYH/8fO3VsXLtKrdKFarlkbOmqG1gOk+piWUus/h4LmsOvJjoXR4N8
qJsLjfOgbT78VFDUXd1TAbfrILYJkhUOT/HAmyZ4WF8A+63lBPfuVxQjC2JM
IUxwFoz9jor4owYe18MbRb+b9pRmeNYAhyphjisC82BGLpHod7UwrhfBoQJY
nEsgnGFZMTIngvJgfiFsc8WpUrhTXiSuJlUj/V79s93w39eVBRW/yhlBOYVB
zTo9ruuFWkaKXlIc8MYWT/QCvR+xxmorUWLJS4ch1hhqK8QPEVmwKpc4kytF
hXH962JC2yPNc5LdhWQisgAmZRFE/VSdGMGwEEj+uwmtshuWAC/shfjcgJB7
MH6uoneKTFB9raQyRtb9CVNK/6RWbSfXxYbvXZAGYzRCjTPAAsOs4KNDsB4+
enTToYkF2mgxzgK7dIJ+eWRHkYy9YJXjHd7ZsHzoqPNRf0XBz2QLIcL5ibHi
Kinxb8Xw0hZmFZmfEJ7/429Ma03mvkMkD+9HPn/LN0ri43kOv3DqGcJsr7PW
lEV9DcMnc9fG8KZPtcIoG4RkFh+GqGJIKfFROnYJoRAzLEsNCP9RMVGeOCwb
PBxQ2h7VM6JTNvg74pc8+K2A2HV644YUN8Q540o+rMinC6jkNmHogK3bd9x/
8jzBnNxvbuZmbmxGsJOQmHj34cM9e/bMCPQPbFZvavFcWwvqThTAkXxYmUMA
+Ml6rLQSzmzPpTObvUj4Mkx8d/RCLLrAAhM0gixaSE+Ae5xW7hCuzyEMG0iW
dTKJ2d1KCbNNSd+9lb15dz4z8P0KUJGfsq8xRfJ7COPHESF3JFwMI/Jc8j73
vohYdKYqXTSWULMvcWxb4s9mJMmlUnQUua8gwntZf2QQofJ8E7LaOOwnU2g/
8LeUMvvBBKge3GvwIj+WRgBvpOtlAloftdz4gaukCWkbRJL5E3l1nXkabXgT
wnl6H5/z4o82L+by3elKMU89vl/S8t1X1fBqq2pBSq3RML77o7i2akPMP5wT
5UlVfvE+scc1yllPcrG2nLdlEAdpw3dnCF9UlpGdaGEx3tbWJ1u2MU5OXpUr
+7duHT58+ILp09dv3Hjgt9/OX7x45/79qBcv4uLiDGA+OTnZjOaTU1Levk2I
ioq+eevOiZNntmzfNWf+4jE+fl1/7Ny8brUm5Qq2KpW+Wxmr4ZU0E+tgSQus
b49NP2BlG8xsDJ9q6FUSPzijkzO6u6JvMXgWw8yS2F8Zj+sL4C3qrlIM87wh
rtRGZGX8XAqhLoJ49yyEwKKY546t5XGmBu7VR0wjQb8bJTcf9AQWflpfBoEF
hcH7pGxY7ijcJkXNpuwYlR2+uTCT3LsBvd8th5eVkFD1K+jd2JOq4lklHC+F
xQUF2J5ni8M6AdoT7ASPGmWHy9aItMRKS+HuHqjDGBt4OsAvo6BVV+TC/vzv
yk4ZkJUBhqW4/8v6MtUdMcVwqjBm5cAwe3hbCZeS2yYLhL8J46VIwwYLrVgS
lAvtE6rsUSxJ+Gf8+lynReRRSsqX82mhFHWPJG4foYOXXmj1pzlgRXpszYC1
GTCBeuzelphhhbN6vLITK44USmU+dtT8wiW8dRBnOMsKPbSC8ZjM9fjrb8fw
CbSF2UwEPo5ZTje/cS2Qwtc9Q4pA2qMtIyZP+yCy0tMGzgs/iTgj7ENf2CDl
y1Q8zSdjbXFBL4RPvtYi03lrXjwwSmJKfJiaLeXuSe6inNOGPBicBQ0zo4kj
fiyAkYUQmh+L82BPPlwpgmgXvHXBo0LYnlsz3jXn6O+bzZsz58zFK9Fv4sxO
u+Zmbub2FwXw1MAn3X/85NChAwsnBoc1rz/NJdt6R4sjuUXBuGU5MSmj2H1e
ZYVTOuHPkGj/TjgaZ4dbNiIlf46FmDL8CI/30P0gXkXmx5x3llOJIR1IIpTD
5DZiwgBlvfgDYd4YyktW8L/73reg/GSXGvsjHHAOgV97InlvksY/m0jTF3B2
k+rrgQSfxnJITUj5tuWBA5XCfB5PQ6ZeDlS0vBfp9EUc82Og/skUWtPHZ3Hw
H4h+PYjDfZWTZBoxfLjaOxjBZUUjLj2MBjVphPHhvO39lM1OV7Vz8TGGN3aj
tn8RDx/IAxvwEqZxtbWCI4wjRO/DMTvwlrbj9Xbkra7Gek9NeNWblYP0Q1rJ
yV/uce4+z3f2Zy5VuvLANqT6PXnawezjNRp/S0tfe3tvR0fvUqXGenj49e8/
Ydy42fPmrSWY//PSpTsPHjyPjn6TkJD8f5iWNyxjol/G3Lx55/CR48tW/ho8
cfLAIcPbtW3XsFblBt8VbOWevn9Zy6BamN8Eq1tjfVv82g5LW2FGY0yoDb+q
8KmEwEoIr465tbG4HubURkQlzCiDteVxvqYQvcd74HUTIW4/UhWryyDCDT5F
4WVA70WEkEaku1bHvXriOUkeyiv+k72F+PmkAfZWxLgi6JwFP6RDvwwYkwX+
OTAht0Dva11wvCTulMXrSkiqklb0bpTWxFfF/QrY7Ybpjgi1FzU3T1vjrl4E
saN6YRdpgG1jLIWn91gH4Qo4Lyc25sWRgoJ7f+YqhD1G978PUJnhX9eKYnku
kdI40EpIys9Y45Utdyr/DQxviLQPWAo2UItBZEh2Eme+YKmgm4Ss+/jtW8iw
aQgCnhoM0wqfw1E6+NqIy5yTDqsyYkcWHM2Gq9nxIAcuZcOqDPCywQBuN4ja
tfZ/8yST0uGWrbiTAyzEdzyQVgPfZOooexJnin0MUD6MvSc4TtpdblI56dwi
CPfhXDOdg0Sn+WSSuZexh7yNITb6WGCrDg9t0iCJdxArwTs22KhDsOHNSodf
c+OGM95+3h/1Xcqq4fNcAJNzoo8j+hWFb2mEl0WYG4LyI9wRq3OLBJAnRRFV
GL/lQXh++8HVygZ4eW2LPHDv6fNEMxVvbuZmbn/9lfJXauzb+Ot3H+zeFzlv
UkhEu6aLS+bZlUdzLCf2OGJhNgSlR6gNVunExmKUXjitybSvN/aiaJ1hfjFM
WOM0gj9ZQjh9mzSRMWymMIpeoBg+hMjTi4F6HqXRvsTtHcm1DmTwXMAgvIfQ
/aCJ2+QXMHwkmf/9ZPj9FXr8SdnFLyCYn8pX91Z1jpoq18RGhIg/cB0hiffp
KitzLXHmJv45mjCyKZF/AAdc/L7yJC0YXq4jJhCO1qcQpTUZ5uBvx/BhShXf
hJfQmXd1kgnT/mUMH6Hei/bMbG3Gmz/JRBr0OT8fuRqazqVWW1V9NYIymEhu
mqzhIBEE86P4LnTjDW/FS/4OKExr+nY8k90UwV4kkXiPk/gT/nxAfHKK6lZZ
kqYZlyrdlGOnF5dCfhQFhWg0Qba2XjlzDixWrFfVqr1atBjUu7evr++MWbNW
r10beejQH5eFj01UzKs38QnMfv2/gucTExNfxry6dffu4WO/L1ux2j8gqMuP
PRrVr1ezfMk6JfK2dE/f5zvLcdWwqAk2tcO2DljXFvObIaQuxlaFZwWMqYDg
KphXB5s9cLwdLnfB9W440wlbPDC3KqZ+h+VlcKgyztfA6erYXE4Y1PgWwejC
CHTC7GLY+B2OV8Gt2gLnJ3n8S/r+yZ7iIUj4lw1xqSY2lhHZrx6ZUdUO9ezR
MzNC82CNE46VxC1y74lV3k9Z/ZYeV1Xo5xcUEKmp/lZYbIlNlvhVhxk6oTMZ
phd1eUIyCX/LXfmF6P2uM14Qvae6f6nmVJIbnjgLOx3vjOilh78lduuY2fpV
JcaXu4PQclywFv4wI2gUP4+B7gRjo0wgCiYxYghr/TT4yQJDDBdig8l2WJQe
GzJhf1acyY7rOfDIEdG5kZALKbkR5Yg9mQUz38tKSLh36/HEHql/6wxT0+Gp
LXZZi5TYzoyT2/6Ww2QqtxV+Jw/gyeixmVPJN7ncSDnNQbXdGcJNvUdpltMY
z2GqLIFtIdYmN9MiiXcQOP+ZjdiPnqbDeHtBfP1ZVPjSpH4Rw78phkuFRDa0
dx4EuuHn6tjRAGtrYLI7vPILXc2iXDiYH9cK4vfcmONoNbh44SHdui5asfLC
tRtvzEbx5mZu5kYXmhv3HmzasXviuEDf1o1nls63u7D+fH6x8F+aDRPSIdha
OACftsZzPZKogTcA+Fh7oSbdbiXq08kidBuJxx6r0h6m1EcKRZtXiYdDCBel
iXp/JaUeQmA8i3qYbQy8kSbprl/u+0xKvm4huh5O6UsnhnF/Tgfe3F3trTTb
jUggNyEK7UEliT9h53yy7mu43FinPBI38cFxqrB4U1L9k1USaxpd6I3m80vI
Wo8kpq36/9h7D7Aosq5d+yEHEbNkUCRHBQVBwAioBDGBgiA4ZgUERBEQUDGi
GDBnHXPOOesYRh3jqGPOWURUMvjXWmUxGAed7/zv+d5DXUuuFrqrq7urd917
7Wc9iycRPZlFyyOnKcvwpZr29qxpaS9p9cvD8OJ9JvHb0kPyug/i5NXsL4oI
Pouy9bl9pOlPCn9whzgFJxY4bOW38Vf+TMczb4ulCh7s82PJxbC9eJK1lFHk
IC/BX+Or9gNOyIsamz95djBOasgrWoyKrXJj+VqfwjsRXssoObnBKiq9qlQJ
0NLyNjX1cnT09/Lq36PHqMTh82fP2bRl66HjJ85fuXrrwcOnr169kXwp/9Nf
vv/5TZij5BcUvn+f8/JV5s3bt387fnLl6jVjxo7t27OHn0ezFg1MmpvW9DVX
6W0vP6KpzKy2WNURmwOI3pf4Id0d8U0wqCFi7DGyMea0wDYfnO2K+z2R1R/5
ESgYhKwBuBCMZR5IaoBoIyQbYYoZpltirBnRe0I98odca4/fXT5aTeZ6EZ9/
ldtLWAOf702eNk/dcb05jjtjvR0yLBBjiE6aaFkDbasjUhO/GuN8A7Z8L7Wd
+XF6F1XxuS64bI95huhXFUHyGMj+58lsOJOoTrn3JVokY/jThHruvLUiOURx
2Y6x38D4EmtSyP9uiPTa6FsJgxU+VkTm/WuGz6mE27wGGiND5380f39n81d4
pAz1XRK4va88+sljsBLGVMLcqthUA8dq4U8N3NfCSx1k6yJXF4V6KNbDB45s
HRyvRSn6MAWykVytRE7vBeVQznx1sSC7Ekni0+XRU4aG2bW8UvCjHZo+cObn
Cg8vMXxFmMcXlB+S5ZTw/S/xeBvHiwKbOBuQV75UfAkfw1Ue5YRjiJQl/6LL
4iLFPzF8iRreqlCaa5EifQrzauP3ejT7+1ISX5bh8yxxxwgbdTFeFxOFaW8L
XOlAsdMdGfYYboyRepilS45w2zQws5ZsTD3Nfr5t06dMOX7mbGZ29n96sKnY
KraK7T+8FZaUPH+ddfD4yUnjJkT6tk200Fumr3jMgDTw67UwrQqmKGOlIjlG
PlOl5UJxsHrPEpq9CpgtQ3w1jUH3Kufbv+VIUMyFV38w/vWWjNbb8+3hnJBf
ybS27ws4/w63fyaJP8zwv5ahsRfvvD1zo1iX6s9qGT+G5yC+QySz5QTW/yzm
A1gvcftmviHGFgbUyQzbzTl53p35ed7XjOX/EeMX8zswhl+42OA1kC83aeXA
7/RPMX6C1D6pFU9Jenxa2Zr+7Sh9olRGa18m6nY85Smdmyz69txEnLlkMEh3
5+OPYhXTTs6AHZXmU/ulJlzrGNRn8KuOlnREbnwOBPKTjpJOgJ2s6b3Ml91H
UkL+Ile6idONAfyq5/HTTeQHJvP8K4U/yiGio5GcnLeiorOaWqPatVuamHR1
doro2D4pfOCE0aPnzJu3ZuPGvYePnLlw8da9e88zM6kAtqjwf7UzpTAPKS6h
KCoqzsvLy8zKunv/4YWLlw8cOLRs+YqxY8YO6N0zwKtle2fTTnY1gm0VB9rL
JDfBVA/M98Gidpjni+ltMdEdo5si2RnJThjvirktsNkbpwNwLwxZ/VAQiZIo
FA8ijM/sTwy/xBMR1vDSRsvq8KuJMB3E1MUYUyy0wR5HXGmGl60Jzku+JZ7x
RbEP8rzJGV5A/XNu2OeIlQ14LmCKEeZIssAQM/QxRE89JBlgkwVuN0Rekx+n
d8lkssiN7CUznah56z5rjDVA56pwVUBrWYQqIE4NE2tQ7n23AS4akeHMOyuS
K5d8RuzfScWzAeYNEyzTweAqiFTCXEUyZnxbHoYvC89cRlrE9aS5anhTCQ9U
cEqRzL56yNDX3I+N3IfKUdPPYQpkVp+qiolqmFEZy6tid02c1cBtLbzQwTs9
FOijWB8l+vjwabzXpeT8LHX0UUR/OSxQIE37e7WfZPjcyriqSuwqQG+M1KHp
J1ziCxn+1/H0vDfP3IVh5OUPTgcKJXeaUTxoLOUB5F255TT5LATdzKPKYFCG
6rQislTpqvd9STzJadSoNHg1Vw2n18AeAzww48Lnr50tYhRa44kp9htgui7S
zbDJDTc74XUw7gTgUBsscsIEC4w2xCQdTKlBMvsIbfWeLg4jE4bt3rfv8bPn
Rf+bB66KrWKr2H56E107hH/ZuXmXrt9YunTJsOCuMeYGU2rKba6N7TrkAz+5
KjJUsFEJF5XJY6FA7WMGXgD42yrYp4g5sjTMzmT0us6Z9i/XT0vK3MjmvMoC
hjGxcVI75q75khKjtH/rgU91Mt9n+IMSwIvCm62Ml/0ZEe3ZybwpI66P1Ec1
gpFvstRjVGwwuoEzNmWjLMOLHWMHs1OKKyeE48sYuZSf4UuRWNSi+DN+i+aQ
Ygp9avmy6KWJ9BSeWbQpYzKZWiZR/x2GF/eQJnF4G44ekkzoywP+EuPnSwY1
oqXkSCbt/dKncLhMIcMBqfZhI1/fxQa4oja+GStkevJ8aijPjObyBfQ3ieQf
cmb+OHN7HK/Uz+OJ3kn+0NfyhyhaZUbzTgYx53fhndsCjRUVfKpUCtXX7Gtj
3q+Fy8DOfjF9e6UkJmZkZKxau+7Asd8u/nXt/pMnr7LevM/Lyxcg+H+VzEb4
EgvTj5z8wuyc/Ky3719kvr599+7JU6fXb9w0NWPGsLhh3YOD27Zs1qK+kbdl
1V4NFEe4YVYbLPPDqg5Y2g7TWyO1GeKcEeOAYQ4Y7YxZzbHWC4cCcCkYD3vh
7QAUReDDIBQNwruBeNob10NJVLPRB2mu6GEBNy1YVIFNZbSugaGG1IP1Dze2
nWn7zdz7B6b6Qh/Kvd9vJbnHWyHVhApgY+phuBmm2GGlK9Y2xSxHJFtgVD0y
k7lqh/fOP8PwxS7Ic0GmM241wglbrDdDuiH6acGzGuxU4aaEXpWph+Zuffxp
TCaWVLL6bej6TgjA/9wce+tgbA1qAjVFEceVkVkOV5NSa/pillW/VSXTy4eq
+EsFvyuTJHuuPKJl4SUDJ1m0lKPkeYIKJqlhXmWSte+ugRO1cEEDN7XwVEB3
XUL3EgN8+Hbk65G6Zk01MlEJV8B0BXIVy6z0t+v7D0WBOu5VwiYlJMshTobG
h0uc0P5Rhi9hkf9enpiH8fd9E48ABT+4nzecSUjnwW0Gjx7l19WXqnGm8xRg
Gpe1Pv9Hl3ipKdh9VfICHaOI4eq0oHORexyUfPt0Krahxgen62KJLiYbYUVj
XG6P992RF4rngTjvg81NMcMOKUaI1UC4OsKqKwVZGsf26rF2zZpbd+8WFBb+
pwehiq1iq9j+A1vJhxJhAv8mN++vO/e2bds6JS46tZndNF2VNTWwoTbm1sJo
1sCvVaKVxGzJ6Fj4SRIaFexSIt+tNOa9Pcxa7789SJZwcuMl6yK2MTqGMwb7
Mj2OZIo+yNh25J/S758x/MEyavn9PJVYz3OEVFZQC+huxuHEoNibIXwkM+Ri
xr9SqczmT6H9s9gswedYPmBPKWU9tUzK+ocYXgTg8axF8ZbaYI2UvOLLz/CT
pX5P/uxd7ymV3E78xk6+ZHhRkBPDHC56aQ6WShW+z/CiKGgWX+a689vbj5dj
NpVp41X66ZTyvIj3OxjUo/gEEJtM9eeJVV/+jKL545vNH9BeZvVLvHyzla+q
4yQ98B0W29zgO2xikh/LqfhhvOfuvGc7rp9tJ49+lTCkusIQXfVBJlp965v0
dnHo79t2SK9fxqQkz507d8PmLYd+O3Hh6rXbDx8+fv7i+avMV6+z3mRn5+Tm
FBZSiv7/KpvKYub23ILC7Pd5LzOzHzx5dv3WvYt/Xjt99o9DRw6vX7d6ysTx
0eF9/f28mjs1tDeta61brYmefKAZUppgsQ+2BJD0fXl7THWnYtXBDRHbECmN
MaMZNnjhpD/u/ILXA5E/CMVRKByE9wPxsg/u9MDZQOxqj+WtkdEUY5yQ0BBR
DfCLNdobkedke21Swu9xxGMPFPkQqH+O7qL5pA91cc1sTaaUZ9ywzQFzbTHK
DNH1yK8y2hijrbG4Mfa745ofrrfHPg9MteOmrkY4ZoMXjihx/RF6d6WGrc8d
cN0ex2ypHna6MZLrIMoAvQwQoIc2GuhYHUm1qUXmfVPkWEm4Vf9nGP6DDd5a
4I961OInXg0TlLBfGc//EYzZ1URAd2GYfapKAsVzimRNv1UJy5UwUwljlBGr
gjBVtFOFpwo6KWNoJSyoin01ca42ofhTbbzRQQ5n3Snl/l16F6NID8+0cKgm
0tVIgTNRgQ71SSVypP8JhhceJbzMwyrkpT9Chr6hZ368Q5MY2SxHnyR1vl7C
2aEf6rX6gcWc53gMiefBcB9X2ZRfEv+WU/crxP7XclTwJZD5P0jipeuj8D7s
V8Q4eQxUwaiaNKETZoXfmRIK55swZ7xWD+t1MaUO5tpRE+QXgSgKQ0ko3gbi
Znsc9MCCxhhhinBNBFaX9TWo/Us77zkzZ1y8fCknN/c/PSBVbBVbxfYf2AQS
eJOTe+X2nW3bts1KSUz3bbHQWmOjvuwWLSyqhYlVMFEFyxXJRjJTlS2Cq1DF
0zt13KpEAD9DDuNkCeH2MsB/Z6VS9PsSU6mrOEOeJtoDShp10YJge5mcbTkZ
vhQR9/PDVzPIjWOKG8gUJ+BxY24n6smEOZ7R8Vc+jPWSYOb79C6GeAcx5St2
g/Vj6h7LR/5zDC+aSAxm/PZmwU8c55OnfJfhp5SJqRyTJVefdozxHaRKrmnS
HcrGlK/tTcT4SNbkdOLXNYrXVr6v8xdV8fNYHtOLlyc68JuzgMXwh7/xqR3m
0mOxFm8iP1cAo/toPp6x/NkN4oOJ5VxcGn9ka3l2tp2vqmI/rBUMCc/51Mpk
nj8jGWLP4r2Jk0RhEuciA19FDFBDajVMrSUzRUNutKbSUB218Hq1+9kY93Nr
HNHRN75/v/EjR82bN2/tho3bdu/ddeDg3kNHjp04dfHS5Tt37z599uzV69dv
377Ly8sTkL6oWIR60czp/7dva0lhcUleQeG7nNzMrOyHT5/fuHXv/KWrR4+f
2rVrz/q1q5ctmjM3I21yanxiZFjvTi3bu5g3NdNooKNmWVPRupasmx4CLRHn
hEmtKA8/vTXSmiO1CaH4VDcs9cDOdiR6v8uymfxIonfhZ1Z/3OuBc11xoD3W
tcG8FhjvguEOGGqHxEZIa4IF7ljljfkeSHZEuDmSTbHeHtdbIMfrKwxfwrp3
gd5vt8TJJmRWM8cW4yyQaIY4c8RbYUx9zG+MXS1x0RtPOiO3G950xTkf+uVQ
Bm+BwG835GrWcojeC1zxrgmeOeKaHQ5bYZUJptbDSENqNTXMFCNtkNYQ4+wR
a44ofUzVxXFDvLb4Xr60XGGNfAvcMsYmXWrYKrD3ZmXcVSVVzFfwj10c89k9
8oUKbinhrBKVwa5VxAJFTFHCaBUMr4RhVRBfA8O1MFwHsVroXxPhVWh83lsT
dzXxVgd5uijUpTLVctK7GCV6yNbGhVpYrI5EZcobC1OGbx5qORj+jRrOq2CZ
PMbL0OhxhL+ePyGJz2NN5jweHHrzQHThB3utfuC8/RUeoxJ5NNjGkrzyM3w+
DynCgDNFBhNlsV6BlELv1L47F5M0SMJE7Hfh45NHmCL6V8GvurhhivzvMnye
Fe4ZYacupupjkiU2NMdfHfEuGB9CURKC90F43BlnfbDRDZOs0F8PPrpq/s2d
xqeO+O34b1kVkviKrWL7f2pj7ij+8OFdfsGNe/d37NgxMyVhQruWs22019VV
3KyLZRrIqIoZKljH15TnwqiuJmXgK+NOJUrXzOGBegYnVG8ywH8rA19ayrqb
syKjmbEXcur+CFP3WFZQjGEg3PldB/gv1e8HpfLJdRJMipaGvZjho/mnP0uv
/Tg3O5vRvTTr/qVm5h8xfgVTZT9OHYdwkifjR+Q0ZRl+EdNmCmfOvZjA+zE8
fycVP+VrDD+NYXgYzwLcWQ/TS1IKTf3iIWUnCKU7yeAbyfzAjixQj/1UFf/Z
8Zdl+wV8zyhpBhHM05BNZVLuX067xD/t4Ycn8HJJJCfYN0ueNjMkQ5so5vnB
fGyTpWcUX2wKL4tcYBOJYr5kv+HL9FWeI2zgnSTyKxI+qY7y6F4JsVWRVgOz
OKZWx7gaMsm1FIboqA000ujXwDy8pdvggM6JA/oPHzIkPj5hWGLyqDHjp8+a
vWrN2u07dx06cvTMH+eu37x5/+GjJwLTP3+RmZn57t3b/Py8Ymn7H8/Vi7st
KirKzct7k/32+ctX9x88vnLtxslTZ3bv3rd2zbqF8+ZNmzQuLTl2zOBfRvTr
EB/iHtXBsWcrk8BGNdqbKXnqyzbRgH0NNKgFJ220NoS/OaXNwxsgzgFjmmBO
c2xoi2OdcTUEj3vhbX8UhKMoEnmseL/7C053xRYfQvc0Z6Q0QoI9EhohxRET
2Klmmy/OdcO9XvirB7b7YaIzhluSL81BJzzxIKlMWXov8CFrmrstyaZmU0PM
ssZocySYIdGS0H1mY6xsit3uROwPO+FtVxQJANMdBd1wS5g+uCHRAoPrYJYR
ztgi2+kbqXgWvQv0nu+KN8545IhLdjgg0LspphkipQ6GGSLJFBOEmYIztnjg
kBf2tsYCZyrFnV4Hhwzx3EyqXf2qe2T5GL7YkvZzpA4yamKEKhYqUxrkTWk3
WB5IiyqTLjGnEmlX7lfCZVUyM9mggLkKmMBukIlq5JmTWIMcNdP0MKce1lhg
izVWmJI/T1x1YvgDNfFMm1D8b5V7uQGeQh+5OripgQ3VMEYVqYrU0+ovZeT9
lBOm8KJyeH12i4Cvsh9dqu5wPrycKvTSKGI1+1ppMBd2dYq/3T+0nyLOLK3h
oSOF93bnRwQ5RVyJc5QvK+OFYVCOKnY/duz6J4bPV6MO5vPkESqPrpWQrkkN
W99ZfW/tplA4Z0xwSB/TdEkzM8cRJ73xoiuKQ/AhhDC+IBhZgbjZAXtaIr0+
etST7+psPiI2cs+e3c9fvvy/aZGwYqvYKrb/41txyYd3eXl3Hj3at3fP/FFJ
6b4tZlpprNKTX6ON+RqkgZ+hii1KuKxEvS0KJR/495VxSxV7hdFJDmkylJHe
zUqGt9/NwGfzfbZLDVhTyrR/esa500VMa9E8VK7gfR78LskflLQZB5kDNzFn
pjF2/sIM2UPa21yG5DjJELIP8+oGPpgt5eP2LxU163lUT+An6szUPaaMerz8
sViS06RJJaXurGMZygw8jbm6bP58Mi8up0kxUQrxtrj0IHZcasocHsEFWaM5
UnlqUBqjed40XtrVJInkU/nl+PGigGieOZfLwcRYUqZV1mevZRY/Vwg/uy+/
4cv50zn6NYYvnXzt5zdzEr/8cH7Jwp1v8aX2NH9GS3g6k8QkP4B/JvITxUhd
n6I46152nb2YmeElzytP84zgV34/o2VIPxysgt5qRPKp1TG1BmZyCDfG1UBS
bcUhOuqRJnp97SxCHO06NnZo6+TUtnmLDn7tQ8N6DIwYFJ8wfOKkyQuXLF27
acvm7Tu379p74PCRs+fP3bh96+Hjx0+ePReupFlZb3JycgsK8ouKCov4X2mI
W2H5oqCgIDc3Jzs7++XLV8+fPX/86NGtmzfO//HH0cOHdmzdsnLp4unpaanx
sXEDfokK7RDu3yKynV2Ml1Gsu1Z00+oDnCr9YqcQaoUQMwQYw7sOmuvCVRtN
deGuDw8D6rXa0RDhNpjeFAc64HYPvGG3mcJI5Ifj3QA864O/QnHMHxu9MasZ
EXtMAwyyxRA7pDbGrBaklt/fEX8E4m4PZPenKleB+W+EYl1bjLIn7fqSBmQ1
+c7ro3gm35vo/YE7mU9uboQZVty51Zhy76PrY66A0y1w0gvXO+BpALKDUMj0
LoZA8s/8cbQ1pjTEECOMrUuNWR82+loqnkXvuc7IbEwlq380wG5LLDbG+DpI
MMCQupTtn1gfS51ppnDeD/e74kU33PHHHg9Mb4Ap9bDJADeNkGOBEqt/wfDM
/28tcMkIS7WQxI5emxVwR+mjG0Bx5Y9Z93vKZBd5QgnblLFYGWmK1BA2RgXR
6hhaA6O0MEUfC+thnTn22uCMPW454b4zfrejXw6rSXveUB13tchq5ofpXYpC
XTzSwv4amKaG0YrUnIgqcL+fbf42wRZUxqNKOKiMmXKU4VnOU+w3P+Uw+ZIH
inFSn77D3NPqh/ZTzCr6rTzixfMw9eePJPNL+MhL5TQZsjioSI3IC7/D8KVL
EpVxV4U6IfaSQ3slDK9JDVtfW3zvjCqxxhsz/F6XGhMPNcAYG2xvhXudkR9M
DC9+F0q6Iy8Y9zthbwuMq4/wJnopA0M3bVh77+HDwgqX+IqtYvt/ZhOm7G9z
8m7eubtv967Fqcmz27dabKO1UVdukwYW1sSkKpiqQi3IBYDPUqEerGKxVQ4X
se5UovF5AktK9v6TBr6AB94rvI6ZIfl4L2HXkSf810JOnO5nkoxgCJ/CjL3/
u7YzRzj2M4f/ynA7nBkvlCE2nOFzjuRVuIefugcXtHaWkrefec6UP8Sk/XK+
rIgNUkWSnCS1Ny0nupd2O13Ch5ospdDbct54uOSUWBbUx/LBi26KoqGiGEP4
v1G86CygexOu4nTmY/uFReb9mcz7SAaeffm9EpPb4h7ieLeJzMbdOJfemI9k
IHP+LCb5edLPBVKPp7Jgv0gSBXXmKUA4T2p2fa0t12ef5i5+bJLUFGAHz+xy
2droLgPAIT4f5vLVfDgf7SD+oD1Z5e7OL38LTxKzP02yFfDU8jlPCk5yOk44
90Jl0VYeXioIVSdxwoSamFoLGULUwOTqGFsVw2vIRddW6ltbNaR2pfa1KrfS
rO6kr2NvbNTQysrN0dHX0zOka2Df3n379w8fGBE1eFjCmInpsxctXbZ2/ZrN
W7fu3nv4txPnLlz+68bNW3fu3Lp79/bdu3ekELc75YtbN29dvnz5+ImTe/bs
3bJl64b1a1f9umDh9AkZqcPGDemb2Mdf4PYeng2CXI2DGuuEOlbv21g1srH8
YEeZmEaIsEO/+uhng4G2GFgffW3Q0wq9rDDAFlF2CLelKtRQU8TYYn4LEs9k
DfgI4YTu3alYVVS8T22KUY0RZ49YOyQ4koRmXits8cWprrgZhud9KGmfPxAf
IqnctSQSr/tR0n5ec4yoj3Qb7GxM/Z7eeOFVG9xqiZMupHtfUB9jLEgVE2uK
EdaY3RhbW+KMD+51xOsuyOuGou5/0ztFCEqC8S4QNzqQukAAm5H1sMQEFxog
2xkfyqTiS1yR54wXjfBXA/xmjY3mmGuC8YaIN0B0HcQJt23xaxMc8MDldnjk
j3fCc4WiOAxZ3XDaB4saY4IxFujhZB28MKWk6L9ieBvkW5EbyQ4DpNbAYGWS
VRxVwFMV8jZ5okrlRYcVsUkRSxUxXZly4AlqiK6MqGpI1MAEfSwwwiZLHKmP
C/a47YinTsh2QYEb8txw04FM8uNqY1BlzFbHH7VIS/NDEpqyUayHVzo4UxsL
1clHZZ4idbl6pfZTknh1mp5kVsZpVcxXIMfLGZKc5ls2Zd+Jt2x9MF8yDdv1
IwbvpRD+ggeZCTw0pXPi6NWPJPMLpKax46j9BLYqEJkXlKMNVkllPK2EnYrU
Y6uzAoZUw1Z9PDX7B5lWriUu18N8HURrY7AJlrhwZWvQ3wxPEYqcINzwxXoX
jHarOapHu2UL5/x57dr73LyKTHzFVrH9P7IJ3/ebt+/s3rZ1TlL8VJ/mS2y0
t+gr7NDEihqYJVwXVLBZCZeUubu0KvetUCdvtFvK2MM+8KILzW6mo29p4EuY
xB5zadJaJvNxrG3YxCPzszKeY+85j7qOQS6cfy5kRc2BL5CvtC7yIN9hJcO5
2K2pl+QSOYo5cyPf/3d+rlMsfR/CbCmaus/iQyqnfuZbqfg5TM7tGCNFT/Xy
GNSUcrsYS3lCIWabB7KcpqmUA4/mYxZjKD/XIMnZ3p9D7HxaGv7s8eLJPj8m
3EGpAWfF/Vij3oH/6scH7Me3O/FDukoRKGW2PbgI1JR/ig1kh0nOjSMZs9P5
lZZOWBZKSL+Ar5Wi/Xtfhv+1XEf2HYYXCx828ecoziMWchlaFp8V2VIH+Rv8
y4OSXGosvxXC8bswxrfnw1vJ1dB/8fL3W774ir0JSvh2Nuf29/NRCe9VS3kq
DOwv8FJNjKyFURwCa42sjmThl9WoQY8Qw6qhf1WZDuryTmqKFmrKVtUqO+jU
am5Sx8PKtJW1hZuttYtDo1at3P06+ncNCe3eq0+/yKhhySMnTJk+e8HiBUuX
L/x1xeJlK5YsW7F02Ypfl69YxiHcWLLsYyz9dixcvCRj+ozkEanhkVE9evb+
JTS4X3CHyIDmkb72/T1Me7rphjhUD7StFGChFGgh38NWpr892blTaWojDGmI
oY2QyA4zk5tidguSrK9oQx2a9nTENj/qsjrOGSMcMNWVjN8vB1OxqvBzbwf8
6olpTUljk+SIYY0wvBHGOpM//AYfHPbHxRDc64nMfsgdSE41JRH4EMEMz1EQ
gUe9KD8/yxXjbDHbFrsc8bsrjjljnT2mWyHVnNxmhltSCnGuQO8tmN47I6sr
8ruhOPhTVpEY/kMwpeUzu9KdFzuTeD7DGPus8MgBBU0+imfyXfGqMW7Y4Ygl
id6n1cMIUfRughQLTGqApU2wzx1X/PA8gGYEBcEkThCfIqcbrrXHahekmmKs
NjbqcCrenFPx/4LhBVp7Y0ne4JM10FeV3NfnylGN6iklMuNdqoB0RYxUpT6w
8eJ5yIKZuYbYYI5DtrjQEHcb44UzspuQnU6h5Idf7EYCoR0WSNRC78oYo4YD
1fFCC0U/y/AlejQFuKqBVVUxTgXTFLFPCY8rUUb9h+U0LCN5p44rlaiTSBL3
k/2JDk1i5PJS2lpJe7nxB5UwpROBP1ikF8krpxvZMfKHJgLPOFUljBvJMlim
gD+VKZf1iQvoN4Ik8UqYJIc+ChhaBWt0cM+E2/t++8wptMZtdiWNqI0eBlSs
cdwLrwMp/V72S1HUDS864mhLzGiqNirAbWZa6m8nT73Myi4qrqD4iq1i+6/d
Sr/eefkFd+8/2LN9x4ykhBSPpuPr1VykKbeyFuZXR3plTGdN5iVFvFZmgK9E
aYcXlcg3eKcCZstSOmI66xyu8wj51Qx8MVuK3WfeFv1hRkp5ezFfWvhF/9Yz
nGsdwgmTiRL+HfxCP3NAsp2Zx7gewSnZUE4sJ/FYvZ4zP2eY3i+ymcl5TsVP
4xR0B8bjcZy93/jjGL9BMp/czOydyujbgqcGEbwcsOAbDL/40xDRdwGTsHgj
na8ybZmc7XifHSQ4D+Dw5xy7L68mtOJwZ94Wf4qemSKrixBuCBizFY+PxOri
rjrzfXz4IR5Sj1pxD56cgXfhNL4RP7wh/6mz1D83VOrDlcQgPVES4czkF7KA
52gpDPA9+KOcw+fJISkbf+hrefhD/OmskAoZxnBS/SafEm+leMP/fcKn3Emm
gvl8RvXmF+Ih+eGM5vd2D3/i93gt/l2Zi36h1D9dOMJucghSRXR1jNNEuhbG
ayK5FuJqIrYGBlfH0GpIqkbGgJNrUq+f2CrwV4WbIpyU0Fxdpl1N+S4aCp01
FFrXVnKqpWqvVa1hXR1H07qNLU2c7Wyaubq29fLp2LlLQGC3gMDggMAQMbp0
C+kqRlBIgBRdgui/X4vgzl26tvXxdXJxM7W00a9rZGxo4GSq6WddpZuNSjcr
ha6WcoEW6GaO7uboYU4p9yh7DHNEihPGNiFun9MSv7bGZl8c6oyzQbjanSj9
aW+87IdHvUnBvsEb6a5UmjqmMeY2wwoPLGqJCc6Is0NUfQy2R3JjTHTDAk68
n+5CDxce+567OxVHfsy9l9K7GCWD8DYcV0Kxtg1G2SHWCCONMNUcUyyQYorB
xuT0nmqLeU4kEjjrTZKAN0EoCPkcUb6C8SGkKHjYGftaYYY9JphghRml4l83
Rn4Toty7Djhpi7Um5OkxXB+xdRFnilG2mO6A1W446InLfngs0HsQir54OoHn
H3TCluZIMUOUJqZpUio+0wzF/47hhXhniYvGmK6JkEpoL0uT9Ily5N+YJo8E
ZcSq0ymXoo2JBphrhLVmOGCD8/a444gXTfDeFYVNUdz001ZWLPV/6YTD1kjV
RQ91MrTfWA33NSU5zU+QvD41frqriS3VMEGVpPgbFMne/L2apN7/wWx8fhXc
UaNCquGyhM1LeBAuvzF72Rz4Qx7tJ/FXeznXueT+4E7yuGHcfL5A9OdLzOV/
2kkxQ34BRx6nofbwtYa6ZsjTLOyZCmF8biX6mc8G/sWVP2pN/w51usMNZZLT
JCggXh2LtXDFGHnWZU6Sr505T8zImiayBjprIc4GuzzwvMvnZ6ww280OwHlP
LHJVGuFtO37YoO279jx8+iK/Qk5TsVVs/9VbScmHdzn5t+493LZj97jhSZGe
LQfq14yvjJHqVDw1UA0DlTBWFptkcUUer5SQq0ID0RMVnFTCSgWky2KspIG/
/m0NfAmP2HeYl2bySmgC0/U+Jquvjp8FrKjZw1gYw4nfWczJB8t4xe9heFst
VRiVlb7H8ji/gu9zii8Zl1mGURqnmL1T+c4hnPKdzUndn2N4Ef7XMLJGMld7
8Z5Tv6EeXyRB+3zG2hksOxEV7KJSfQQTbyjbpJsABoAV+897crhztJKUNu0Z
qv0lthdvB0memfHM2J04QV2f+bYXp/GTOEobm/ZnJu/CDxf30KXMTKEtC3Js
AGv21W/JL9CHX6kf3yeEd9tPqhpO4GvcGI5h/FZ0ZOxP4fT4Pkn7dET6NEth
vnReJjpGimsN6fybu2w1k83xltPy7xjmnzLhn+fHruDnDeLFC2dev+gvdd3a
wHc4y5n5h7yrXE4G3uM5gnCSD1GhxPtSXWypg40G1Mo8XROjNDC8FhKqY1h1
DK+O0QLD10JyDfSrAj9VeKihfXUM0EFqXUwyopYr0QJHaaKblkyQllxnLfm2
2srNdKu41NFwrqfnYFSnQb26lnUNjesYGuobGghhYFinjmG9uoYmhhTGHCZf
j7r1DAx0tTRrVq2iqqSkICtXRUHWpAqaa8OvLjoYwt8YYRaIbIB4BxKrC9w+
tRk5w6z2wvZ2ONSJNC1XupM/5NM+eNWPqlMz++FVXzzrTWWq57sRmU90RV8r
+Buiaz30MqdWTTG2iGtAjVkzmmO1N/Z3Jtq/24O7O4n59miOsvTOt4vDkTcA
b/pRVezZQCzzRIwNOmijXW2E6iCyHoaZI9UGMx2xsRnOeOOhP4nei0I+agO+
B/ASwwt3e98Nf7bDaleMs0S6ETaa4Wx9XLPH6frYYolZxkiqgxgDDDUiyc18
J2xuiRNeJMIRKEh47LeeriQEr7pgvwdSrNBdE0NqYrMuHpqg6KcYvtga+ZZ4
a44XZpTP36eP1JpopwJHWbSSQZg8opQxVA1JNZGmi/lGWG+BA7Y4a08KmefO
jO4CqIvE3uzrFbtvnHGmPqbWQZ9qiFLDr1Xxlwb50vw0wxfo4qkm9lXHJFWM
VMJCRZxRwWu1j0ZkPxrFVfBEDduVkCRLw2OpguVH3WmKeBp+TPKYms+LcV91
my/5RoilWJd41O3FA8VIHo7uc04gk4/qy3jO3H6Hh47LfACLJGOECBnMlyej
+AtKuKiIy4pE6Q9UiOpfquCVClW8ipGpiucq+EsJG+UxQh7RqphUE4fr4JkZ
nR7CqSWcJ383DitzmmWZY68e4mvCvzYGmWFDC9J9FX9xxuZ0wV9tscpVfkTL
esl9Q1asXHXt1t33ufn/acSo2Cq2iu3/2Fby4e37nCs3b6/etH1I3PDO7q3a
GWoHVpULq4RAdbSrCi91dFFDjBIyFLBeDkcUeJhSohtL5IjeRzB/7vuujaQI
8DeZ82dKAoy5EpV9KwFSwpB2jcE4iQfMRMmf8CjD2HbOw0zjvcWwpCSMh+Vo
TggvYr39MWa2Czxon+Ml1D/4hojxR5mo4xiV+7PqY/mPq2g2lMH49ZzMF93d
O/FsIp5f8q+852WM8Yv4tc/gI5/MTzpCsi4fwMcfxiwdwvl8P+Z2U6Au43dr
5upu/CdR7hLMKe44fhNKK1VHMseKTXLFJrOL+D0MYOwP4NvzWU20mv+6QnJ0
n8h7GCntQdyhyOGJPCPw4gZJLRjIQ/loe0r9WP35JYv835WPP4ynVD35thfn
/135zmn8pFs5n7aXif0oRynMi+Koffy+iR4yEXzAZxnXs/hqK0YWX5HFnPwr
/usN3ucofkbhHWsig0AZRMkgQYZe1AR+55fwJ7Wfsf8+X52Fk2G9DNKFOWlV
bNDFWSNcN8HFejhcF1sNsFoPC7UwuTZG1yB6T65J1YV9q6J9ZbRQR9uaGFAH
GVbYYI8djbC+ARZZYY4FZpthuhnGmSC+HiIMZHrqyXXRlG9bS961moK9uoK5
qoKeskItJQUNFQVDdQWbGgr2tRUaaCjY1lKo//WQt60pb11d1qoq9U6yUIdt
VbhpwtsA7euiXV0EmlKqfHoLrPHCtnbY1xHHAoi3r/fAg1541peg/XV/vOxL
UH0rjKD9eAD2d8B2X6zzIsFMRlMkNkR3UzJ1b1IbrXTo9ihHLHXHLj+aAtzo
ged98XYgVbkWR0jcPujTG4NQGIF3/fHsF1wPwqnO2OlLHpWjnWmK0UIbLrXQ
URdDLTCvMXa2Inq/2wFvAlH4pWbm+wwv/Awj7fqjANrPaGsM0kOSLjLqYqEJ
ZhphrCES6yHeDGNtyUNbuM8FH8quvw6kGsDPNfZfxPsg/O6F8Q3QVRth1cjX
/Wo95Fn+CMPbUE2i8JCXArob4rQ+9uhitTamaqB/dbRSQwNFuCihmzoSamGa
HlYb44A1ad3vOkqCGVfSyXyF279g+BwX/NUIy00wtDZi1DGnKs7WIovIkp9l
+GJdZGrjeE0qa01Qoq/GfiUS7ReWQ/j91RD4/4ASRsrS2JjEo/fjn5LEv+O1
VLElx3QWy2WVuWQUMtJnseLuGQ8IzzhecDznyftlvjSM4EHMg4epyTyLF3MI
+78We/mA1/IAPk8Gk2URKwM/GUprtAF1s52giNncfne+AlbIY7M8dstjnzz2
l4kDHFvlSCUoDPWBChhYGXM1cEQf1w3x0BhPTYnnhbMlywy5FqyxYZjPMceZ
OnTa9KlNS1fCjPVOJ2n6WeYbURCIh+2wvZlsqqtWbEDbjKnTTp69kJmVXVxh
T1OxVWz/Vdvf/tW5eXk3bt9dvWFLZGycR4vmLibarXUUO2jArxZa10JbbXQx
QN+6lFqMq4XkykhTwix5zJNFBssaxzGO7pU08MWfEnhp5uQNp+h3MD6NYaHF
GtY/POTx9juuAkUMZid4rI7gcW8M498OZuY5PA6H8yAcwpneQVJyZjOj4O9M
7Oc5SgFeZPjzTPVneWSeyJTYnUl4jtTgqfzovuELjF/IYuwenOSJ4qTTQslt
Zha//DHM9jF8wP0ZhgMkabqvlNxuz7geyJqQZpxC92AeTuY5wni+hI1lHp7B
V5Z10jGs59vr+fYWXoYQFywW8MGIyfBUpvd9kg/MPp5ebeOlBPHhpXso7VG7
QtLnB/BRxfD7NotjkuQS05ePMIxnFl0Y6TtKHbtcAAuejDTl+wznh89knN7A
87L9nzZ+OsZUv5mpuxc/Ywq/int8gc6SMmaZ0n/fMMyLafmbPGPqye+blyyi
5DGeI0WWVh8Gc24/nj+FufwWnZQ85OfKUPOyRbXwW108NKMmiS8t8MgcN01x
3giHDLBBG/M1kV4bKTURWQ1dKqNlJTRVR0dNckeZaY019tjYEGvtsaYB1jXA
ZntsbYiN9tSldJE1MsyQWg9xdRCui2ANtKkGB3U0qgZPbYQYIdyKbF4ibL4d
1h9DuFuULWLqY4g9BjdAX0sEm9DPNBfs8MOfIXjYk6D9WT+86IsX/fFiAJ71
x8PeuN4dZ7pgb3usaUuC9rQmSHVEUiNyhoy3xzA7DG2ASBuEmsGvDtrVwUAb
LGpFJa4C9r/pT4p3gc9LIj8XzHxgGbzwp9wIutvDX3ApEPvbYWUrTHclZU6i
A2IaoVd9dDCDjyF6mmCqA460xv3ORO+ke/8hgGdiER4icHhOCO50xuYWGGIO
31rwrorgWgTzcYZINsNEWyxxxm4PnPfFA36uwuDyPldBMEni5zohzACB1ZBW
k+Q02eZc1vpVqYz131FsjQIragv10hy3jHDcAGu1qEp6dC2qTo3VRi8d+Gmg
VTVaxBmmg2XG1KbqekM8bUzonu+KIla5l7/zbKEbHjthnzXp5+OqY0oVHK7B
kni9nwF4Md7p4HxtzKmCOCWkyJMX+m1ldtH5qWZPOZVxSgUT5dFPhr6Aq8ot
ZReT56WVLDmcDF/H39/RPHpc4+R8Fg8Ij/mvp5jG9/CXeg+PbwekltDbODMw
Tga/yND40ICTEsJ4NUwGo2UoKzVG9u8YLcUoWRo9EhUwTIVWTKIqI0wNHsqw
l0dDeXgq45cqiKlBU/uhVRCviiRFjJRHqjxGy2OMFGP5Z7IcvQM+MmjKdfQD
q2ByLazSwnZd7NHDXn0c1MfvBkT1j03p/HkjjELC+GOIpdoYpkE+qMucqMdZ
wRcMXxyM1/445o40J/WBno1SEobt3Hfw0bMXhcUVcpqKrWL7b9o+MnxeXsH9
B4+279yVEB/fppWri0kNXyO57hYItURnE3QyQj9rjHUiH7mpTchWIqouetVA
iDKCZAhQ4xiBDjNWfdWFpoSlgy84bbKJtSIjmWC3sZ1XpiSA/74ksoAzpds4
s9qPQXECs5/oKhAm5aX7MxbO4CH9MCOZmGk/J9H7uS/iEh/YEYbbcEbTXkzF
y8qniv8M3UtxdwvPAiYz7nbl3HWyZCYzihUm0fzLLlI5rTdn191ZIePL2exA
SZcSzVnoeM7qd+bfD+OJwCaeemzl59rKAHyAX8jRT0NMax/lFlqiNfpoKWee
yEx+iP9Ues9Sb5/P9vMbx0F+XWN5JjWAJxEb+c7H+Cq5lt/GDH6l4xjpoyVD
/l78crxZgWMCmDPPt+OZSwQfiditaTnPGkqT84elPc9hbVJn/rmaL9CvGdRL
Gb40IS8WvYoekvv5rRamD2Gy1Nd+Mzv1LVPEZDm6hkbL0mW0Dx9AklTOvI5v
JMlhRGUs0yLRstgJvcQWBdbUMPGlGW4bkc/bDn0s18Y0DQyvgZ5V0F4N3lVo
mbuPLpVMjhXQ0QLpFsiwxGJbrG+I7Y7Y1Rg7HLClIWXpBbxfbouZlkgywi/6
CDJAhBXSXbCqDaXEd7Sj2C6G36fBvxEofVd77O5AIdxe2xYZbohvQIqXGU1J
MyOw+vtwvIvAi34kWb8UglOBVHy60w8rPTDDjawg4+xoLtDHAr0tCP4jWDAz
ygFTXcj1fXZzEs8Mqk/lqwLt3whDbvhXtO6i80xROHL7I6svnvSie57uQon3
RS1p6Bhih0hbDLJDfGOMbobx7hjeDJGN6LkWuuCCL952KyOMKT+9ByM3iIpe
H3emnq0HPDHdEcGGaFAVVpXQsjo1Wh1lRR2gdrbEpXZkTfk+6Afz/N1Jq/DY
n/wth5qjO8/a9ugTTX2T4a2o4rXAEu8t8coMD0xwxQhH62CdDjI0SQgxoBYG
aCOmLtlsjrLBUEv0qYsIPTK3P1WfBO0FArqLZarl4/ZPelc1RVYTcs6cb0im
heOrYEd1PNQkl8ifdpjM08U1DSypilhlmgjPVcBFZbz/WYbPV8cVVSxUwGBZ
GhwWMnt/2WW1mK8LhWXE52/5C/5SkrU85QzMMh4MB/CYtpoHwOM8HO2WbA0E
IB8hRzFKDqlCyFIIKC58/YcqYoAK/FXQRAlmcjCXQ1NFdFFFr8roq44+ZaJX
afCfImsiTgfJdZFkiMHCzE6D5u/2amheE2F1kWCBFEskGCNKl/pt9aqKXlXo
Z59qH6Mv/+xZFQHC3F8NjVThpAZf4fe1Cc5HaGCk8LM2xtTGdA2s0sZOfRyq
ixN1cbIu9htgkSat18QaYG5DapfwrttXTlrhe3G+jfB1UOrXxDi6X89V6zbe
vPcwr7DoP40cFVvFVrH9T24lJSU5Obl37z3YuXvP6BHJIX6tOjas2ccOqU0x
oRWGuqK3PeXN5rQkJLgQjBOB2NQOk93Q1xyeNeGkDE95DJKlJOo5HmC/CvDv
WSpzhLPEE5hgpzGNi7L58i+evufCpZWS6EW0RhSVM2LT7WRO1K9i5Dsp5dgv
8o2yuffP4rykil/H/C+6uERLRFd+k8lNnzZ13cDXl/FScWU7ydlSzLd3ZRxt
z0oPT6Z3b05Wi9r1aD6SVKkr6zwm26WSV3woT1vmM+KekMj8qETdxyTYLo2j
EpmLHL6T36WB0urAPH67jpWpLT38tf2I/z3BP3dxyUAsXzrH8kd5ni/EF/ht
F9Uvu5jD10j+8DP4SdP5dfVgFb0tR1NeX+jOr3oAZ/UTJX8bsQ/sSmlCtJBp
XLS1mcfPmMW5OBHjM8voajL5l++lauhpPOmLkCFsOKOC25VwRQVHlYjnFyth
igJd34fI0FLIECaBNOZ54ezqqoDoqlipi+umhO4l1n8rVAst8cYcD0ypEu1U
XYK65TqYVJuKXoOqwEcd7Wqguw4i62KoIUloUowx3gxTLTHTBrNtsMAGS20p
J7/GDksbYIolGSr2NUK0DdWcbm6Hk11xoRsuBJHL+tlAqjz9JLp9jHPClZpD
uM/RTljbmvooDWtA7ZYWtMSBjjjHDz/QibzZ57Wkb+74JoTuCfaIrk/EHmVL
KffhDTHSEROaYGYzLPfAVm/a24VAOoDd7Ynkxzpjbgsc7YwnvVn9PujvKGHf
+Dd98bAHLgeRb7wwv1gu8EMzjHFGXENE2mFQIyQ6I70VlgvzjiAc6oEtQcho
gxGNkdGY2sQ/C2DX9+/TdejHKAlBvoDuXfCwI6764ERrbG9B3jKTGmGwNVUE
NKwNuxrw0yWDyg2ssX/Qiei9pHQ/P8LwQrwJJN+bWQ6IrovhmiSyum/CzZ6+
APgiK7znfOktY/xhiIMG2KTH9RRaSNHCEF1E1cEQU1L1zGtMmvzdnljVDGn1
MdIES01xyZ58Zn4C3ctGThPcaIg1JkjVRGpVrK+O25qSJP6nGL5Qj8pa11RD
rAp6ymOcAn5TRtbPMnyJOrnEb1OktPZg/pqf5S9skUTsebyU9oyTNrd4Ne06
Z3vO8rgkLheKK4ar+AvbjXUs/sKMQB6jFTBJAWkKGKOA4cqIqYSB6uQxNaAa
wqthoHCjKsXAqoiqjjhNJOsjVo8g3E0dDmrwqo5+uhhuiFHGGFkmRpSGEcYa
Y4YlVthhixO2OmFlQ6SaIUgHrTXQ1RBjHLCuFbZ7Yl1zzHNEmi1GWtJkLdkS
I63+DmFqKfw+zhQ96sJbC621EVgPgyyosjvaiCR5/fQxUA8xOhiujdE6GK+L
dF1k6GKaNkn4elZDdw1yVdrUDNfa4bk/3ktdz+j0DqM1ppu+WOIkF9lYe2C3
TvMWLLp45fq73Lz/NHFUbBVbxfY/ueXl5d+9d3/brt1JycmBvq1CmuiMbCG/
pjN2BmNpByQ3RawDpjenC/qTXsgRrtThuNUTOzpSE/YgE3hpI6AmqS4zlEjW
8hePvUWfArwogN/JKJXEopfZDJ83+c4/1JVDbI23n9P4Avg156G7GwtRxki1
ivuYac+UQfQ/Po0vGV7E+LN8VBmMiJ2Yt8cyOZdl8rL59k2fRim9b+B00FIG
17GcNO7ICedGzKtezO3tpeLTYFZ69JXwNYkBchYLS1ZxOnozE/IeftW7+Pfx
/JJD+eK1jpH72KcNTw99EQfLuDUe5Ze5mHm4Oz91umSVf/ALT5jPdnJQmibs
4z3EM+jG8pL0Sb7IXi4zXTrLTZROSI2cDktync38AgfxnMWd5zKD+ayI5/eq
N++zFx9YOL8nCfw2TuPjHCYZ4EzgHb7gQtQcPpGypHgtIb3I9uJq+wg+zpny
+F0FryohVxWvK+GRGq6r4Q9VUueulae+BmN5oXyYDDE/yX5k0FoZsdWxVg/n
6uGuMZUivrWkvufFokzCmkyb31rQSvcDM1w0wnY9jKuJYHV4VUGQJoYZIc0c
k81JDJ9Sj1XZRkgwwnAjJBsh1RhjTTHaFEnGCK+DIF3410EvC4x0Ir/HtV7Y
4IV1bbBajLbSjTKxpkys8CQPmZEOlE4PNEaYKYbUx2iBzJ2Q6kSJdIHVY1h4
E2dPspnRTpjsSqgv4P0uPxzqiJMBuBiIm93xqCcy+1I7JyHu9sAeP7KUFHYy
vyUp51/0JfOZEragyR1IxbC3Q3HGH9u8aW9prkgR5hEOGOqAeCeMcEWaOxa0
w5YuOPELboTjWSxexuH6IGzqgrFNkWSPhU4454XMLmwg+V2AL2YLmqwA3G6P
k62xuSk5t08RIMoO8XY0X4hzRJQDQmzQxQSRFuQ2ecGHilLzP9vzDyX8u5PI
515nSuZPsMYIPfyqi6vG5PH+Ed2tOfFuRWfCE1P8WY/UVqt0MF0LY7WQpIWh
Ohiij0RjcqGf2xjrW+BwGzLDeRSAR11xxpcaS421wGxTnKxPRan/kuELXMhh
crclJumSIeqyavhTA+90/5VL/FMtbKuBhErozlYqu5XxrNJPdXqqQuSfqYpj
ipjGkrY0pvG/eBn3Dl8XrvIAvp/H0uU8vIjmtDNkMFGWVCipCtQ0dhQ3veqp
CA95NFKAmyoCqmBADQyuhdha5JCfrIMxdZFmQsthkyzopxATTCkmmWKWBVY2
oD4FWxyohmWAPrpqIqIOzbK3NcYhVxx2xSG3j3HQ9WMIv//NDeeb45Y7Hreh
+LMlVjekWulQfVpS2dgSNzvjWSDu+1OvgZNeONQGB4RoTTdK4zDHjlbUBCHW
EgMEpG+CBZ5Y6olZzTGpCX1txztitB2SrRBnRobwscaUEIjWp0p572qkvwrU
Q5KVAOrU1OlCWzzuiPeBLI8Poy/Lk47Y2kwmyblGRCf3qenpJ34/m5mVXSGI
r9gqtv+araSk5MXLVwcOHRsxZpxP2zbuNtoxTorCpfbPgfitF+Z4Y4gjkhyo
2fqt7pRq+xBN3nGP+lBaL6MZhgskUJ9MHsYZ06qfgPFbZT5xpCni2zcZPqcx
jCUzaR/ktPy7cnsRiDLIAqayG8y0iZIkoyXD3lRJznGK0fHcF7r379D7uTL3
Py613g5hTk7g3O8GKRVfluHL0vt6jrWcMV7K6fEMBuyhvEbQlY1cnABLDlee
IIi1mUN4MjKZmXaeVHO6gUX+IrQfkPj5iFS9u473HMzzgkH8qB3Sfcri91ej
tAfWAX6Z43j6EMp8u5yfsSztf/XhpSb8B1iBkyxJfaZKno2XPjX8ufDpSodY
j3CGzwdxIaAnT1uW82/WSWXOg3mpQqyQ7SZNcyKZ5/tJRveDeI3jMi+pvymj
hH9TBuPFnPwjnl8s5rc6TZb6qjxQQRE3xCxUR5463qrjuRr1Fz6tTH/9VZE8
4obKkNBImCQ2kUN7FQytjpla5Op2qA4u1MMtEzwxR6YFMZvA8AUM84UCz1uR
Y8kuPYysibAaGKhLbLDNEYecsLMRVthijiUyWF0z1owYfpghhtajiK1HabfO
mvCsDXctdKiLnhaIaoBh9pQhF/A7sREVmSbafzca0v0jbBFkCk99uGiiqSba
6iLIiNTsCQ1Jjj6xCaa5kUhmdWvsaofjnXExiAhcmKG/6kMOMwK054WjKJL6
On2Iong/gMzhl3ki2ZEmF6va4nJ3qop9M4AaOV3vjhMB2OyFuc0xujGZz0fa
I6oREgQIaYF5XlgfgMNhuDgA96KRORS5iShKQXEKXsfjZC/MbEu0P9YOO5rj
TnvkBv5tzF4K2yWseC8IJu/HlwFU93qmDaUfpzsiWZiSWCHKhuh9lCumtcay
jljtj5k+SHHBiIb41QWXfcny/XODyh8X7bwOxB8+WOiIMfUwTw+nDUkSX2j1
0WfmlSll5oVzY58BOXhP0kB8bQzSQqQeYlmQn16fVgp2eeCPdrjrj5ddyQyn
MBQ53XGjM9Y3w1grTDLBHms8daSOVOUXwH9FTuOGzCY4UR+z6lKDg3lVcboW
XmtTdepPpuL16OGHamFcZWLmWHlsUMK9b/UklRwUS9hWsagymcnnqyFXDTn8
870wfVbGIQVMkaUv8lAeANdLnTVW8Vd7rgx9W5PkMESenm6wAqIVEa2CKHVE
1UBULcRoYLAGojXRszZ8qsGtCq0L/6KHZBOkm2OaBeZYYXUDkq4dccWxZvit
Gf0U4ogbjroRh59phuut8Lg1HnjimAul1mPrYpQJNjrgSku8aItXXnj5tXjt
hXfeyPdFUTsU+OJ5a+x3wjgzhBuSMmqfB151pQKNwu50xgqnzcsgvBBCuFEm
XgkRRGUgBzyQ4UBT7/meONwV57vjbDB+64ojAWT9utMPq1rTlyvDDVNcMbEx
UuwwwBzt9dFUA8010akOIi0x3p7Orv3u+NMHjztxaUkwXvrjiAfSXdSifRzH
pSTuO3Do6fOXxRUu8RVbxfbfsuXm5l7+8+qMWfPbdwqwNjLwMJSb4o4rA/Ao
FrtCSLYqUER6ExzviMw+vGgeRU0bL4ZQhnC6Kxa6Yoc7JRM2NMMUK5LwTVXG
bhnypXnL66EvOTe7nYFtBKfKl3Ji9tEPNvUo5B0+ZD7fwqqMIWIvHib5oTzs
n2Kiu/RP0vfvx1mm0zmsMAllaJzBuLu5jCp+U5kuruv4qZdK5udpDIoJTJi9
GT4D+WcwC2kc2IyxJYOoKPxewhn7bZwY318m+13WaLFsHGJ1ymRmWl9eKZjI
zH+gfAxfmqU/yG9jBqOyKKeZyYdRmi3/xz0c4teeyi+tK3P4Wv4ILpZh9bJR
ivSisacoWxrLc7FZPHV6wHZGv0uFZtP5r8M4Fd9TMvkP4/ezLS9n+PI5sJx3
dY2nhI/5fHtdBubfSO7x9/jtFWaRI2SwUA5nFKkbpujSLIoBStRRoE4d5B+r
4hKn5VfIE0JEyKCjLDzl4KOC7lXIVzBNEwt0KC2/0wBH61Jy/i9j3DfDCwsS
2xQz0d00xmpdDNfAUD3Mt8FpNzzxxFN3/NUUZ1xw3BkHnagn6fIGmG2NaZYk
sJlsiVQTDDJAsDbaadCivLsm2ughwBi9rUiOLnwTo20JVj+LQWUiqj6ihbvZ
UcfVrqZoqQe7mmhYkypS4+ywsBV2+OJIJ5z0x7muuBmCJz3J7zFnAJWgFrOm
XYR2iui/oySS6lj3+GFcE8TaU5p9czucDsKZQGrYJCD99OYkiRH+FGWP2MYY
IYwGAkt3wJ5uONsbdwbhVRyhe2ESSpLxIYUjGQVJuBWFDV1ItpfYAIuccK4t
3gQww5fRuhR1o9RiZgAedMSfvjjamvwnZwuziQb08vvbILIhkgUAa40N/vit
J/4ahDsxON4bC33ogGc740QbysN/7t3xQ8HAnyfWzDajXO5UfezWp5qIJ6a4
Y4yLhjhmQK02F+pgvDYpNCK0EalP7V/H2GKWI9a64ZAn/myPJ13wLpgE+TSn
4JUFgfTu+5Ml/gRbjDbGGnMqaM1t8pNi+L/lNK642BBLjJGqgYxqVNb6TBNF
Oj/L8FzWek4D86uQ+2WMAk11r6kQkH/ZvahEjebI+WyQ/oatFJ+o4K4yrivh
qhKuKVMX2t8UsUwew2Rp/BEGkIEyVCWarIhEJSqbHaqEwSpULhpRDeHVMbAG
wmshSgMJulQJnibMgq0wxQYZNphugwlWiK6HQB0E6yLRFL82xAEXnGiKP5oT
oj9pjdfeeOP7d2T5ULzxwTsf4vDidij0xX13bGqI0SYYZ0pp+Xvu9MsPfvjQ
Tgq/MlH2v77Ibos/mmKeDeKFd9saO1riqT+fb6WncRhFSejfYrCPEYbcbnRW
L3PBBEfMb4XjgXjUF9kRFG/CkTkAj/vgrzD8EUTiumMBlD3b2A6z3alZWycT
uNeFtxlC7BHpgERHpDfGUhdaLTrTFnc64F57HPfAHBflOA/LUTEDt2zZcu/B
o8KiCkl8xVax/a/fSkpKcnNy7925s2HDhn79B9jZ2lrUVu5uifWdcT8GVyOw
2A8JznRpXt8Wt7t/7Jn+tj8uBVNpW1oTTHaidcDbHSmf8FcnbHfHTFukaWO+
CvbKEKpdZY3HSpZAjGEq28QU9/IHu+nls2TiT1bjzJVc08fLIkUOfWWIIYcy
y51gOLz4he3MD8UFxsgNfMD9OFWexkkhsWK0lOTXSSaNM6UOI4msYO/HSu/u
nJ0O5ST8UNbDT2bK7cJOjJ05fb2qTKb9cBnB+VGpnvRwGflKaRzmRef5PLkQ
lfMjJIv18jO8COG7eN4RwwW8Yfx61/LxHPna8351D5v5tYexqGkgfzSHPs29
fxZ/SNZAF3mutJvpfQz/PMZWb2/53LgjQf4BftuX8R3S2ItmKD9RIM+DGrM5
T1+exSznxYhjvPMbPB14JmlpcqQ2rFd44WAk21BskiffZgEwPm9SUxnFanin
Rm3QbyrjdwVybx4ni+4ytFjfphKCazBIaCK5NqFRuiZma2OpDtbrYW9dnKlH
EuhnpiS52adPf43VonV8gdhftqZrfaE33rdFtoCUnngkIH0LuvSfcsNJN/zm
ij2NycRmvi0hYowhumjDR4fkasMckNEC891JXTOvFWnaP49WUriTCfwiT4rp
LZHQGN3MyGqypwV5RR7zx4NfKNOe3Y/8HgsGkhjmb1YvRfcomqoXDqLa1bcD
kN2fpDLXQ7GzHcY7U217H2skOGByM3KJn+CGZGeSrwx1JJBO98CvHUiGd7IX
roXjSQyy41AwHB9G/I3uFEkUAs9nxuP3PpjnSxn+9EbY3wpPOzPchhH5FHbD
264kD/jTB8c8qcvSYmHYcaQ8ZFx9xDVCkgurdPywJRCneuJ2BF7HIV+YHYwg
jN8UgPGumOCAbS1wr9MXWpofjVAUh+JFV2oINcUWo/Qxh/1Ddhtggx6he7oW
RmljmC5i65CsYpQlZjbC2qbY3xpnfXCrA14EICeYdvKR30onKSFUaSsQ/hR7
Km2ebUxymkwnsqP5Nwyf74brDlhjijGamFAN26rhXm0U/AuGz9fDHS1sroZR
qoTZ85VwXoW+LKXoXqSGPOHrUwmvVfBUGXeUyXn4tCKOKmCvPH2VlitgiSKW
KmKREqYrY7gKQpTgroAWCuisigHVMVQTcdrk1TNUG0l6GF8PGeaYbYk51phr
gyX1qSp8TxMcbYoTzXGqBU63wNkWJHRZ3ABx9dDfAGPMsdsJ9zyQ5U2p8jwf
QnQi7fbfCAnIhW+o8AUUAH6UCdY2wq1WKPApA/DfCR/keOF2K2xuhLHmJHFf
5UZeMTlBX6nj+DKKgmn5ab0bxthhXGNsEk6VX2ix+0MMRzSKo2hdTPgmZnET
hxd9ca83zgRjuTfindHTEQNaIqkjxnbGKG8kNEWCI8nnZjrTys6u5ljvgikN
5WNd6wzvHbRq+bLrN2/lFRT8p+mjYqvYKrZ/tRUVFWVnv7tx/eb2bVuSE4e0
aeViW7eGex2Z1GY4FIYrEdgVjEmtMNqFnKIvBNF1vCQSheG4G4aN3uRBF2eL
mU442ZYcIYq7420wbvtTYdqSBlRxM0sFv8oQWc2QXMrnMGfelHqwlpPeRSnO
XebzlSyBThT95OWoHmq7cCGQI7tvsQXqNqn76r9k+HN8qLOkgs1kyf5lm9S5
aalElcnMwAM45d5DShT/InnmJHPidw0T7zFeI05i6haBeaMkjzlUJrP9j+Rc
KoMZzU8XxJnqhQzkB3+Q4fcx0yZKBbyxPCXZ/Y25w1f3sIM/1nA21QnmtPl2
fs8vSJ/CVxm+9EM5zMsQY3hStpbnaK/4485ikn/GizV3WSV7XqqiXccHOZHf
8Gai5Tsn8WL52WfyR7OJX5o4obvLu3rP8ZB/TxW1MpghjyNKeKZKLYY/lMV4
4bYaZRELmUayVSl5uE8eY2TQTR4B6hioiRSBE/Spe2a8wBsapLlNqE1IP04T
s7RIAr1Hn7TQG7m+dWANDNLGAitcaob33ijhi36JL4p9UOiDPG/65TuON154
0YbW9G954EILkt+MN0e4MfVCmtkS+/1xsTuuheFqGP4MpfZMn0SYFD1wtQeu
/UJxKRSHu2CxJ4nYhZn4Ig+qhH3dn7m9NKSsu/DLIuELHkm08G4AQfvDnrgW
gj+64oTwve5IaDG3BeIb0pzCQ5/C3wT962OosPOmmChMH3yImX/rgb8i8DQW
WcOQk4CCRJQkSdxeNpjhBaQXePteDHYEI60FRjtgdVNcbUcmG/khJAZ40JFE
8ru5WHWKA0bZUx2ugO4JThjXDPO8sbkrjvei8erBYKL33AQU826LR+DJEFoF
mNiMgH+pMy77kJzmpwG+hK1p8kKol+t+D4y3wUAd6pU5ohbGaWOULhL1yCY0
wRiplphmj2VNsKcVGYbc7UQNpLIDySSkMPjrDWeLQ/C6C057YbYDVU+Mq4cd
VnjoSK6S/0oS74p7jthqTusCI6theTVcqY2cf8Hwxfp4ro0jNTG9EpKVMEuJ
qsIfq9LqVbYaWb4/UcUNFZxXxgkF7FOgdq6LFTFDAZMVyTJ9pAoS1aghaYI6
EqsikcUwwbXgWQ3u1RCqRTWkC2yxzB6/2mG5HTY1wkFnnGmKS83xZytcaUVJ
9XueeNoGmV7I8sIbb2R7Uy79sScOOFFdicDwySakb3/WmlQu9F0rD4RzvGiN
fczwKSZYbk9amlxvmnf/82N5bi48/GgTTLMiO5oFzuRf+iaoHKcWV2c/7EiL
O8m2GGyL2S1oeUv4Dn5WMy5EcSR9SYXIjyCSP94Vc1pjZGukB2FtDHYnYGMU
ZgZjpBeGCV9VF5K9jW9Ey0BDzGV7NdAY1MV7wawZFy5dfpdTUdZasVVs/4s3
asb67v216zc3bd48ImlYJ59mrtaa7iZygxyxshPJ4PeFYrY3xrhhbkv85o8X
fVgcG4nXfemCPs0N0dZItKEL7g0/coeggSiUzJkf+OOQOyVMUjTJsyuWCTOV
Ndv7Ob/61SZ634pC1kVcZXibx/tJAHmCLZKjRnh3VHBbFXsVMV6GlNKJzG9H
Jen1zzF8aZb4BEtcRjKNRzKu/yrR+0zGzqGsQukhqbXDOOUexZQudlNawNB+
gHd4h2HyFBNvBPPnSN7bYYnhD3waX2XmA1LG/jDPJmayXKc7P+l0XiMoK4kv
D4Ef4CMcx0sG7fn4p/J+Dn6qiv/WDg/xOsIyfufF5q2iz/PvkgvQd1Lx4md0
QtLkJ/I7tp/fpSyukngrdWvKlupSn7Ie5gZLcY7wHKo7p+Lrc1GzcPBDuHOT
OMWbwHcQVzpO86Mec3L+d56OxYMaRK5UICXA/8feeUc1lTdv/LEgYN1d3XXd
de0FEVAEpPfeEbBQBBURlN57twEqKvaKvbv23nVde++99wYiiBR/dyZEgwqC
7x/v7z2He+bkBEhubpJL8pn5PvPMuy9K8V+pAmgeegMsq4+IBhj+E5L/wnw5
Gp25XA5zO9IozNF/Ud9cTCtEtkRMCyT9ivTfyD9wYksk/gKvpnD7BbHtqH54
xYQUtq9tSEwrEHuBNX31l/JSvigE6ih2QIkDCmxpKX+zOsYrIrUHZhrQGvpj
XxQKjB2CwmC6UiGC8V4UISgSR2EIXvsT8G+0IzCYaYydTrjjTbbtZSIfyEB8
CKCOVKq0jyAD+UfDcGswGcv82x/bHcjfUvgEEP7fx+litDaSNBGiigFy0P4T
Cs2h0xpePckicqkzdnjgpA9uBeOlSO6eRDX2MhGofw3wnxheuE0ycuNwcjil
ACmamKyJbSa47ICbTqQ832pCHakZqqS0iexFpf5kPYw3w/w+2OyG48NwOwSv
YlCYiGJ+xM/7T8brGBwegmxTauMdr4J9Jnjat4bO8x5UIy1yJzebNy5km3PL
GcdssFgX4d3g2JJ6lt1bILgNErrQVKksFczVJJX+QUsaF/uQLeg/eBD8l3l+
R34v5BcXyUKEtDdx7bFYDpdUkf+fyWlK9PBYE7sUMO4vxP9Ck56OtUDuH6Rs
/y6uf46/UPYXNbSWtKZprS/+wNFfMacJMfzY+lhRnyQxArSfkiW/990yWC2N
uTwEUATtsY0R2QQRzcimPq4lElojqR1S2tMI4yz2aErqSuafA1sjujMWq+GI
IS6ZUlw2xS0zPLWk/xQhzy20w3s7Kqp/4H+TUk6Ey0SI7oB8axzXpbZx37+o
Gr++N1F9aXXwWxxlzPB7Nan9PLEz5injtAHeWtOjVOvuLKc5oYeZSmQUM10d
R63xiqtb1TnNhDNzkxESe8C/Oybo0nfuG9+vvFuDKlC9qEVluS0mCKmfJ/Yk
4loWrk3A4WSsCcKswcjoiyRLxOiSss5LDn3lm3pZ601KH33k6PE3efm1gvja
rXb7391KSsuePHm2Y+fOtJR4Jxt9HYXfzOXqB2hggSP2D8UOBvgkHWTqkUP1
3SE8ySWY1vIue5D3RVpvxCpRK/2/lnjej9Sqn5YF37vT4PKVeuSS178pnNn7
dxaT6j2uhVZt//4pylj/8Jx5b5V4bFByHTIxWCOFkzJcQWWx5WVpLKpHLiJh
rO7eJa4D/yd1+EtMoTu4ZjuUy9Qi52GRqXsk6zc8uAbuIUb3ZF4IyOHquqiU
fZR3dY2f+BNmyEvMzEkM/7F8412Mo9Wsn0v2k+5k9UiK2Iwxg/e8XyxlrybD
72Vin8rqFGd+LiPFcppqMvxeLnpncU+rI78UM/kZna6c4U9L9Lee4AMYxy9g
NMq9SZ+JuT1XzPBvxZEn/tNTXtcYw6mHfh0MqIuEuhhfD2PrEcaH1iERu8iZ
M4MPaaXYqmgv51ZCrjGiDs2XOSSDV40q1uErWmdQNKEh6XulkSFNKJL+F9Yr
kMz4qhrO98I/PbBVAavkkNMZk9th5J+IbUmGGJG/IupXBP1CYzdtm8ClBRnR
LOqFXdrUTHdIl/QzFwxw24gUNQJvPOQQKOKtDalwBaJ4Z40LhlihhkwlZPbG
OmvcHIIi4Xs8QhzhEhEmFsOEVYxQ5AWQ+G25FcYLgGFCA1tvDKas/JkPVdpv
D8KVgTS26Z8B2NsP2xxpSGuOKenbx+ogQR3hqiRxD1NFjCbSDDDaGBE6Ag9A
qzWM2iNEk7pHz4/A4wi8jSXNzGe5e3Il9C5m7PLLFLwX8COIqgfx2uSrOVqZ
JjEt18csbYxVI6/7CBUuvBvR59Iq4TiH4LwfHoRRqb8ooXwnXz5iCgricW44
5tqSrWW4ApZo44ot3lenNOpZ7n5T6IqX/XDXkaxF/rWiRsU1hpitjVQVDOoM
49+h9TMcWiFGHnO0sNEEB61xxp6GZr4YQM2q5fL7r5Qz33y49wNJlLhaD3Fy
lBRM6oB/lPBSk0c7/SjDC/d9qYV/etKw2ugWyGyGnb/gcctqtLUyuovovbg1
Cv9A7u94/hse/IZLv2L7L8hqjMAG8GN/dQHXZ8lgRkNkN0S6LJIaIqopQpuR
baOQ1ca3Rmo7GpI7qQvmKWK5ClarY60GNmqQwcshfazXxERFWr8Y1x3btHDX
ghLY90zsHzi9/YYW3aEiQnPOe1Yf0xUQ0BaRHbFSFXdMKEGuPsML8coC/2hT
c4rwrzpFEf/o4JVlDRIB4R/2vD4W9MBIeWSrYb856aOqOYZA+BrdaozkHvDr
Tuau+/rSAOWywKoY/r0/9ZKvtiX/5yxnbI/CgynIn4fXM3E7CydHYUcslgZQ
WT7NGv6a6NdT2t2sx6j48N27dz99/rKkdtJT7Va7/c9u798XX7l6NWfetGGe
dvq9ftfrVHdIL8ywxSFvHPHFEmck6CBGjWYynnYlAbzABgX+uDEIm+wwUQdj
emOONvZb4KEzfc2VfjKk9USxG1lGrDakL03blrCRRngdwsJrlQx++maUMKrd
ZvIXaS0S6yC9HhZJYX8D3JAlS8CSxuWmB09ksaMBDdELYqjbwHXXsxKl+OrT
+xlxx+UVlmHsZoYfwJ6QpmJPcpHtoUgtE8HQO4WL86LZ3Mf5jldYMiSqvd/j
uM+XV8VtlWF836kSPaTVKZ7vkSjF72Ut+kSu6vtwBrGUf/kpI6gmw2/n9YVE
sf1LLL/g2796xMoYfh/feAGvSriI/R638utQHYY/w8nIZE5qPPnF3M2Kl0/G
Mq8lXN9Fbar5PLapgC2jl/HT7ysQez3MlcI2aWxrgKUNMKUBzUAU6CKWLd+j
GObT+QWfzo8yhFcNgupiJa/mvG/E+pkmX8G8uBT/rhHOy2K+DCkBkn8nYr/R
G2+1UaiD11p4qIFbvXFBFYd7YJM8FnbG1HY0H3PUX4j/g8a7ODeDZTM4/Abf
tlR1zFCg9tVsBcxTItOMv1XwtxrWqGGtGmkA/tXBZUNqr7tnRljytyrGytNc
oQka2NUHD7wJ40tCURLGlxxFwcjzw7Nh5AZ5XyKEHx97011Ou2GRBWLVEKSM
sVpkRyOQ/E5Hqs8LKfkCUzKyy9InZftoXSq2x6qTvl2A9gRtpAi/FP5qhjn2
WDMA2z3xtxsmWMFXFe5KSNDHFjc8DKNm1XKQrprbxVGWTHcpjEdeDB6F48Qw
zHPACFXYtoNda3h3QlQP0u3EqSNVF5MsqNS/0xOnfHEzGM+i8C4OxQm0k0of
MYX2fzsYK/tSx6tnF4xVxkFTcqT8LlAVe5Jq/Vk/XLXHP2ZUV5+njUnqlFCk
qJEhZ3Rv+PSEfUcY/AGX9jRk9qAVLUG+di1XAZX35FbN7RUZXnhQAfm2myBZ
AT5/IbE1NnfDI3UU/ydyGj06S8+oYE5nhP+GmCZY/hOu/4qib8ppxNxe+hfV
2wv+wOtWePI77rTElRY4/jP2NsOGpljajKa+BjWGozSspeAqg8DGiPkZ0c0R
1YLy1rg/kNIOoztRmX0OjyoWcH2XFiHxGUNcM8VtC9yxxH0LWpN6bk2SFeH8
H9eNnJq2qNPyU4ldJaxeWThQff6qEZYq01S1qI5YpIwrhii0rhnD51nhpB71
mMd0QkY37NTA05oU84tscNMYa1WR2R0TlGlawW0nWsSpzgnwqj/2mFL26idP
Mxq29KEW8pKvGV4iivxxcxDW2iBND6mWWC38OAFF8/FxIT7MQ94sPJqKq+Nx
dCQ2h2PGQISb1xtm1S4xxHPdmpV37t4vKir+b2NI7Va71W4/spWUlr18mXvo
wP7MkeGutj2MFKUdFZBmTAL4c/6kohG+MaPUqWV1lwMeeZUL8B54kSuFAPCp
KlSJOmRFUxEL3WmtuVQ8lkW48qovjlththbCFOHeHm4taCDIQvEsnioY/lN9
vpgFzJ9muaYAaXUwXQobZXCuIZXfCxqRU9knR5HchtQzlc0MH8s4fUCMiF8z
/KlvxSfjlNMSlub7WYmRwF7uijyHyIR53odtD9NYyrKcCfYw3/EyCzZuitH9
Lscd/vEWx23+63Gunydx92u6uD5czeL5noqleJG+KJLTiki+/knKXh2GF8Uu
zgUmMwx78lHN4Nr4nmow/KdE4G9Gd29m+CR+Uv9UWYo/JV7vOMsHPJMZ3p4X
FFZy+iPCdUmGfyUB83mcDz7mgx/DjxtdF6sb4LIsSXNvNMKpRtgvSyfMQh7e
lFoP0XUQwTAfycmXA2vpHevQ6POdDai59ZmQGDbEu4Ykgy9rypbXTcX+eE3p
fBP2LOQIY2QQ8ROmtsXJnsjTJkYq0yfKeq+Lt7pU87yvjsuqONET+xWxuTuW
dcWU9iSzcW0O459h0hz9/8SIjgjvTMoBARXiOyGhMxK6Iq4r+WmMlKMyYE4P
rFLFut5Y0YvM7gQmGdwGI7ogS4tmLV32xF1v3OO4Owx3huHaYBx3wY4+VKtf
bVUea6zwtxX5PW6wwzJLjNGGhxws28CpPQ1LHaVFZfZUDWpNjVKlYnu4GsJ7
k7g9Tof07RnGmGGN5c4kWdkzCP8OJWfI2yF4Go17ETjMXajR2kjUw0pn3AhA
UXyVtXfx70uTCK0FAn8Zjfth5H/1rxdlAQv7INkQzt2g/BsUfyFXTD9ljDbA
HBsykD88lAr1TyIJ+N/H0R5Kq1DpiB+xLAlPI7HdHdFa5O0TKk9tgw+dKgpa
PMpDoO4Sd2pCfOVCFjHn7bHPDMuF9EENycqI6okwZUSq0erkeBNMt0amOQJ6
o08neHUmZ/vLdvRhWAOVzlcMX+ZJcp3DVshQxrA2CP0Dy7vgtiqK/pNhT3p0
9+tqWCFHyvMRTTC1Gc78SnxOuM7QXtqagnQyf9Lvc//A01bE7Rd/xeHm2PYz
1vyExc0wvRmV8VN+QnwLhP0Oj5Yw/wWGTeHUHMFsFJPRhezWp8pjUU8yddmj
hSO6tJB0yxQPLPHUCq+sSL5ewD4wRVxjL+Er982ok1RktbqqF64aUpNIjdhb
iGJb2o+QAozuiuhO1BV+hpUwNdrJOxucM6D7RndEalds7I1HZpxQVO/uAu0/
McduLbLKyRDSc11csq/Y1lp55A2gRe0sFfh0Ie+pJRbE5x8CqmL4Yn/cH0Tj
GEbqItYY871wbjTyZuJjDj7OR+k8FM9DwRy8mUP1+WPJmDsEMU4t4nxtF82d
cfHS1Xe1kvjarXb7H9zKysry3xVcvXp9+eL5YcOdHPRaWSliuDpyHHHSF2dH
UNlK+OocqUWzY656oJA7a94MJzO6GfrUx5rWExsNyeRBNFGxTFR04ss8F/ou
E74oM3uRaXxST1oXjmmJTGnCwptcPq1CS1PCbPaQVSiLmZPDWT8zvx4OyOBW
Y+Sxz3CZhB+gEIWNcU2G5DThDKLjubh9XILJq2b402KAP8k0vof7NFcyWI5i
qrRnX3cNFl378qLAXObeA4yg18XF9gdcbL9TMW5XZPg7LKfZzMQbzNr+Ofzj
vuqB956v5DSLuQI/jBk4g/s9d1WvHVUyRPtJYhj256WHtVwPrybDi7KJWfxm
iYY9zePfn/qeO43olT/Mjx7GQ2zd+WU/y6yeV3FU0xcYL7KvOcWPJWB5bB2q
qN+SJQPq4qZ41xQvm+BeI0r69spQY93c+phYH6PqkeQmSOwOZCg8Yh2avb6w
PrZJ4ag0rkjjgSxecoNeQWPaW6m44zW/Mc7KYLYUImWR1hJbuUZKWmWDcl4S
YL5U4Hk94nkB719olvP80Z5Y0w1pf6Fvcxj+Aoc/ESyH0T2R0RMpCojpivCu
CBNHeBeEsVF8VGfEdkGMQJ4dMLg17H6DZUu4dyCX+DkmWGWDtbYUa+ywyg6L
LTHViBpXY9UIyEURrcp1bFXSw8T0ho8SrNpBpQVUmsOiLbwUSNkeoYZI0Qwm
PYw1IUuZqdYkNV/dn7pBjwzF5QA8CMfzKHGDahLK0lCcQiR/cCgmWSJBj0ZI
HB2K11Hk9/5thmecLo7Huxi8isSDUFz2o6Rgkys5X2WZI9UQ0boY0Rt2AsO3
guKvsOtCv1zbX6x4j8b7BNo/CXUSJaIKhufHFZj/mDfSTeDeDcO60MTMa/bi
QZYcwqdWsTstJub2p2k4V+1w2BLrjKgnMVMF8T1I2xOmglgNjDTAZEssccJ2
D/zrja0eGG+OwQoY1hlz1HFJgFL3H5n9Khnv3HDOjsY/BXVE0B+Y1xGXlVHw
nw17KtGlSU9buiO2FbybIb0ZDrdAbiuUtSaRTAGLZF78jkctybLmagucaIFd
LbD2Z+T8hKyfkNoUMc1owFnYrwj7A5HtkdCNPtjDlODeGY5/YWg7Kjuv6U1e
MXt0cFgPF4xpCemFJfKsUWjLrO6AUgexdr1iCIT8yBy7NInh07pgcQ9c0CPj
pmp1kkrU4UnNbol92uQ5GdUJ0xVxUp8OoEY7KbTBJUOyvonpSJL41aq4I7KX
rPZOXlvhsC6m98AYRWqjPlftNuoCV5y1wXQ1eHUk7fpUA5x3x3u/qhi+NABP
vajOlqGLcD1k9ceBODzNJnoXGL48BJ5fjA8L8Sgb28Iw1qVpjJfhzMmZJ0+d
zX1bUCuJr91qt/+5rehD8YOHj7fv2DkyMWqAtZpZz0Z9FJBogE3uOOOP/UMw
0xrp+mRhcWwAoXtZMA1Vv+aJZWZI7IVIBczUIONZAdcrVLEG0ofVdQdsMcJk
VeKT2Zo0q26ZPtLlEd8c2fUI9p5WPtGphPHsMheTZzGaRrKVt8BXx2TwuBEN
4vncadjscxSLaqRSSKtLjB3FviX7JDpbv0mPpyXsyk9xc+V2bmKdye2rCVyR
DuRu1kCWxLvx5Wjm2yOM4je50v5ATO/3JKrutyvGJ4YXDQ3fz/KbYLZzyWT9
+Q+At6iEvobF5CO4AB7Br9smifJ4dTICEYSvZ017ICcpI7/lVFk1w+9mJU8K
L1L48a62ck5UGcNLvhHHeMFlFEtxXPnp/MPnSZ5EKf7rEIltbnAGRC2xdZAj
hQufrKr5xPjQlJK+p42J7c/K4pAstkpjtRTm1qPx7kPrwBzQA2zqwJvnyEyR
IuO7zQ3Ir+aEDC7KkMzmWSMyyisWUoNGeCiLzVIY1QBxP2F+O5xRxludzwxf
HgaffyPwfAGLba6rYkM3xP9Jw9y92iNTlf41dpmRE8ViLczVwBxNzNMiTXW2
GtIUEdEV/p0xojNdCiFgkmMr6P0C9Z9h/Cfc5BCojCg1IvPo3gTh4WokWffv
BT8hVD5HAEegKoWvMgbIw7QttP+gyyE9kGqA6VZYYI8Vztjoit2DcNCLbB7P
++FGEHlCCuRcEE+9oiSSSfksXycFewKuB2N5P6QZkrXjBhci7feJ4ltK6OFL
Egn+X0XhfjAu+uDwIGx2JfNJgf+TDRGugwBNBGohXB/RRvDXgZOQa3Qhoc7C
Pjg3gvpSPyRK6HBqyPDCcV4LpGHTwivg042cG09ZU8+OaNGwQOQ570g6+WMW
5H6zVBsT1ZDQAyGKCFIiHX6qHqZaYpkTLVMK6H7JnwZnvIzBlUAs64swNYyQ
wxQ1+kjMd/tPGb7InSTxaw2QJE+DOKd2oOWeXM3/eNKTJg4LOWNb+P2MlKbY
/Atu/4bnLXHvV1xqTiKZ/T9jy8/E7Yt/xvSfMaY5YpsTtAe2gt+f8GuL4M6I
V0CmkD/qY5UljQZYYkU9zkEKiOuGZaq4YESzSp9ZkV3MO1sx937ho/4t6C2x
pbkJezUxUR5JnUl7c0IXbyxQZlsTjGeGf2WFgzqUC0R3wlQFHNOjZtgaCHLs
SZBzw5gWvwSAj+uEhcqE9O+quSjADyQ84lFdsnQYpUCrM6dsyI/om05EX6zC
CG/9VXvM0yCGd+1Ei+AnBuDdCLEG/lsMXxaI1z5UW5ukjwB1xFpidQBuZuLD
nPJS/EcRzC9E2UK8no5D0Zjo3ijGU2PS2KSDBw8/f/mmpFYRX7vVbv9TW1lZ
2es3ucdOnMrOnuwxwM6oV2sTuXpevaj4tnMQdbMuccY4Y0w3xh4nPPQmozkh
ngzD7j4Yr0l9rONVsdOUDN+KXD8DvBAFLrjhgK1GNGxuTA/MVafZcNedcLYP
lukirRNSm2BpXTIP/KYvTRF3Mp5iihYhtEDvU+tivRTOSuNFIzYArIThy5pS
1fS0DCmiQ+uWN3iuZzisTBJ/VjyHSFR738GqmGzxeFB/sS18EgtmFnO1fCQf
lahh87oY2j8JZu6IQf3W9xj+Lh/YfK48D+ZGzrlc+a8pwO9hct7M3B7BFewh
TMIrqp0RfJLWHxTLcqK4pB/Lh7StJgy/l+U04xngh7C6fiWnRdVh+JP8RGZy
uiTKkrbzC5X7PYbP4zbhf/m+iXUoSRTY+3ljGgr5+dxohtKmVE5/2xivGuNx
Y9xpiEsy2C9F3qTD6tLAXPW6sGmAYbKIkkWSDEZJYZwU8fx8KQL+XdI4JU02
1y9kaUjNkQaYVR+xsuQMv64bbmsQqH+3rzBfCxeVsaQzYtsgqgv1khy1xYP+
eOBMae8le/IwueyACw40k30T+yhO1cBkDbqcrkFyjgQFuLWB9i/o8RNBeN+u
xOQhaghWQ5AawjSRqEutbZOtMM2mPKbafL4uiolWSNKHrwo8FRGuifkOOORF
Fu63g0nQ/jySoD03Fu/iCX0F9i5Nkug8Ta5AzsJfn0WRCe0US4w0pFK8wLcv
o8nRUWD4kiTaQz6j+4MQXBiBg4Oxvh9yrDHJDCONyMI6XBdhuogyRIoFsvpg
vhtWe2GxB8baIkQH8XpYJbw4AXgfX/GhE2vG8MKRCMe5fwjGm5KtzTgVHDCn
htO3rnjsjIs2OGiGDfpYqIkpqjQoNkEZ4TxLK0q9XMkjcr+hpCaCvCvfxVJS
U5qMZ5EkMUo3QlgPTFAl4c3L/v8pw5d6kAvlPnNkKSOyAyZ0wEElPNf4UWsa
PdZ66SJXC6d7YXpHBDRHcGNMaowNzbDzJ/zdFDlNkN0U437GqBZI/g1xrRDV
GmHtEdoJUfJIUUamBs0GnWuMNdbY70TF4bteuD+MZvwtF956VYxWIFP0eyYo
sv12pf07+hNbcmU/rIMpClT9HteNdDUPTdmYvYYM/9qK1DvCfuI6kyDtkDZe
Woid4au3H+FBH5hiS2+M6kpzdSd157ZWK4m+2qoZvg9V/oUcZI4SkrshWxUH
LGgiQMl3pxIMokXtW8J3pQ78umJgZ4zRwuF+yK2a4YPImuasG6YbwUcZw/Uw
ewjOj0LhbAmGZ4wvnY/caTgRj5mDpWPdFEbG+K9fv/HW3QeF72td4mu32u1/
aftQXHzrzt3Va9cGBww31uyu3aVhXwX6Sl07gJaGFznTevpYPWpzuyJgeQBK
gqk7/pgL5hghpRcpZNYZ4HofKrmXa+A9yu3X7jtSFWuyKpKV6HKXMe45kTPD
CzccscE8NfLrmChDtPywojm8yP79LldfFzHCxYFG6iyRwuEGZM2dxxLlz/M0
v8XwAqQ9aIidMsiojwB2F1wglnNIMryk7v040/hmVqdPZlwPZgQNYpQVyd3X
8c0uMygu4HrvNFaeXBbT+NegXgXD3+K73Oee2dWMym7MzJJTVvdWCcxfEPhe
PpjlfLSePDcqlFF8a/VkMHvFD3qQ97OQ2XsYvwIT+bnvrbifynYiwvitzNJh
/KRGiF+oU99zmBS9Nf+KLS5D+bms4ebf12KGf/Uthn/DDP+cO4hFr4Bwzqxv
gNsN6WSocJKIpkY2JZgvFk6VJtRP8VQGh6WQUY8GsJo1gEdTJLRARnOM/Alx
jRAmixBpGuweW596Y2fUJyuk/VycF+B/fj0a+z68CTLb4GAPvNRm5xA9iWLp
V8RVootnvXFICdM7kWBguhq1QD4ZgMKBVBMucKf/FNElibH74rIjzjjglAPO
OuCcA1ks7jLFVFUM6wCzVjBvS1/ZGcbkjj7HliwZFzqSTfrBITgxHGf9vx3n
Amihbc9gzLGjjvUEPSwWkMwfb+JQlEj9oSUJJDIvFc1RTaocm8VV8cJ4XPUn
MXyaAZL1qVJ9yZ/K5rlxhLvXA3HGl9B9wwDMt8c4U8oyIjURoYVofSSZIsMW
052xbCC2+uJIKC7H404aLidgsy8m2FGJXnhqJ7yRG/29I/n6aCUYXoiCBNLS
CxnBGB2kq2KtPs7YUuw0QY4mfaYlKCFCgfp3BMhP1EK6IaZbYrkTdnng7HAS
7b8RTZjl1+eT1/3bWFIezrel0VSZarT++NBZbCRYpYfkd3TRbvR2z1GncZ/p
HbCDXeJL9L5a7qmE2IUo1aUGjSIdFGohXxOvNXBHDfuVMLE9Bv8CR1kMkkZ0
Q6Q1ReLPiGyO0JaIaEOqrfhuSFGivt1JOphthGUW2OqAw/2pIfqSB257kZdR
vj8+sDn5A2/yNxBunCZPXas3jLiBtEYCGFHY4a0VzhpgVg+EdKDWjyU9ccWo
2sbsn/jZnvZzXh85PZHSlarx29UJyL8ctFpllNjiuTn2aZG9ZFA7pLLP/GML
snut1k4cyC32vB7mKyGyMxK6Y7U+bjlWq621xJ3OH+EsSlSCrxxGa1IZ7bkv
Sqtoaw1GUQC9NbONMbQnhmgi2x2nUvFu1pcMXzYf72bi8kgs8akX2/+vcB+n
WbNmnTp7gRwma/U0tVvt9r+zvX2bf+zYsazx6U42RmpdfjLrUidSG6v70Vft
yv4kQA1RIwO6/Y54OYw+IoRP7HMDscgMySpI7UlVgvO2NDZR0mO5zAOvXfCv
BaapIr47RvUgPfw1cS/PBw/c74tdJjT5IrU55tSnKvRLsaKmmK9f5EL0dLb1
TqqDSXWxTgrnZfBSltwjPzau3PpPDGlljfGuMa42xPIGiKtLdemJEqr4M+IW
V1FZ+Chj5wbG8nFsXz+CK8DD+fpEpnqRs8pdzi8K+cpmrjNnMDEeFQP5na9w
veoQaW+ucal5FEtHBjDML2LilWTmajL8Xu4/zeaD78PPYgKXxPd8C7+/vi76
USSGWc79ocN4Jyn8Iuysdlqxn4v/SzgLcGVVTBJrhI5WY9iTqBNhLzttprKG
SuQw+VwsmPkmw38i/Fvi/oLkOphXn5Zj8hp97kX9tl0kC2PuSJM/fGB9DJIl
rdei1tjcFmtaY3ZLjP0F8c0Q1hj+shghjSApxLHZ9ewGVJzPqgefOrBvgGEt
MK8zzquQVqFQm8DpS5gXR5ke3eC2GnW5ZnXGOEX6cr/iiHceFcY1kp+hJ5nR
FXnQLKFCvhSuC6j/fACpNeZoIFge3gpkFLPJFaeH44I/tZpeDsD9UKoSC7z6
PunbUZSM98l4GoVDg5FtjjhtKqH/M5RkIaXf9JOpAphZUVOahCfh2DmQGN63
F7XBrhtAFvHCUe32pLaaWTYYZ4YEAwRrYnhv+GmQanekOaY5YaUndo3AiTBc
j8eTVOSloygLJdl4NwEXY7HYDUlGGGOMLS54GELJxXfq7d9keBbPC9RdEE9T
p7e5YYIBqQEnqNJQ+/naxPOhCvCVp7GzISpI1MZEMyx2LDe6vxmEZxGkAhIZ
3X8xXla4IlD9rWCs7490PYxVJwHMDUd8GPifMvz7gbjqiJW6SJGnRtF18rih
xpOevsfwwjn2QQfvtPFGgxLG+6q43gvne+KoErZ1x5wuCG8Nm5+gIQtdGfRp
Bu9WCGqPCDlqXMrUxAxD+pxfbUPmoof648xAXB+Cxz7kd/Q+gKyQink+yEee
6lsWjKc+1F6d3pvIf04PnNZDriULYGrK8PYE/1eNMV8Zw9vBuw2yu+O0Pvk0
1nQ/761xy4hsYcZ0w1g5Gsdw3ZgE+dVneOH4X/OiQJY8/NsithP+Vsd9SxSL
xrlWg+GLbKgnd1FP+AkZUwcyLDptQ20OomJ7Fe972UC86ocjFqSmi+hOU1a3
2PNSeBVtrcHk+Xx1EOaZYFgPDFLHRDecSEG+wPALKkric1A0F3czsc4fsY6/
+PTTHzN69P5DR5+/yi2tZfjarXb7H9lKSkofPXy4cd3qiGAvQ/WO6u3qevSg
RfBj3tS8JlwJUkVILzKauzKQOuKFT+zbQ2g4Y4oawrrTyuA/5njRjztYxZ88
pVw4umCPpTpIVSQp72It6s15M6D8ZsJlviuuONC3UloHpDbG4rrEda/ZJPAB
a8uXifUzaXUJw/Y2wE0ZvG3E7YTfBfhm5YM1S5uQWOKwDCbXI4FKKmtg/uGi
9wUxuh9keF7N2phMLvgHcCOnL2vvJ7AC5DAz9iNGxA/ixYKXjKkT+C4TWWdy
uWLXajXjDtfhb7G3+RTW0vThY5ghnrJaU4Y/wKS9gDU5/bgGnsqv585vzY36
ZuwVi2HW8VMbwTsJ4kL6FnGNfd/3QnSb9fwSebFRfACLfPZLLHxUwfBnWV+0
ge+eyK/MfvFb8Eaij1UyXonlNA/5bc3m/Cu9HineH4hGrzaunOH5hHkui51S
GCmFYFmMbYEt7XC5K653xemO2NsO6//Coj8w5TeM/AXRTRHaGCGNEC2LRBlE
SKFfPejUg7nwy9/JSfKgEi72IguRR73xXB25GlQCFSF9md5nIUS+Ds6qYEFX
jOmC7F7YbY7HA9hCfFBFC3HRlSESMZiY8FV/HLHELE0k98YUc9KHPIxEfiJx
e2GCGHQFGk+tPNJIW37dH0scqI81XhtLHHHRj1xiyipTp0iwqwDtAtAWJ5Az
TH4sCW8E0N3kQlY2Dp3h2p2mLwncPsce4y2QyFr3IG0E6SBUD3GmmOCARe7Y
5ovjn9B9LN6PQ+kEfJyIj5PxcSpdPkzDJm8kmSBSG/PtcHE4jV6tcCRVYDxf
KeODfBeLlxF4EIwr/jQ6dqE92VR6yVFna4Ri+bDXCAFBdZBpQraW613xjxcu
++NRGPJiJUT4Kd+S4ieRE/7jcJLTZJthjAZNfTpnTysp5eLnH2V44Xx40I8c
JjN7IKUTlsjhoioKv2Z4FskI51iBNl5r4pkGHvemM/CCMo4oYLc8zWZdIYd5
XTC1C9K7IqYLBreHRStotYDhb3BrjzhlTNXHUktsdMC+fjjpjsuDcMuLLA1f
+tIokKJAlIrG+IaKRw+IRB080le4zX5njNNCaDeMkccOdRLAlNTcT0aIDza4
ZULTvb3/wsA/qQZ+TJctZWpY1S+2wSNTqpyP607+Tot7kUr/nS3jd/UwXmD4
NxY4poMp3RHYjtxpVqnhljne21e3Dl9iS89lSS8M/gt2fyBJCf9YkXDruwwv
nDD5LrhoS52wCUo0gUX45r3jRZX2yrQ0H3lG263BWGaO4F4Yqo7xA3A4Ebli
a5rPDL8AxTl4NBGbghDr0NTTvndiQsKOPYeevnhdy/C1W+32/38rI4Ave/0m
7+SJY9Mnjxk0wEhHsZlpZ8ToYKMLzvrSqvE4E/KXy9DBPifSzwgA/8oXB5wx
WZ++8lIU8bcebopGslYE+IsOWGOAjF4YpURDBo9bkS60uKLS5oXw2WKN6Sqk
txwpTWKJc1x+38mkl8bkllkXy6VIrvCE/bpLm5Tbv38H4JuJi65NSCZxoyFp
mFPrEtNOZmIXgeI+1qvMZUpMYbVMKEcU/ziF9Rv/Ml0LcPielwkk/XPecll+
EsNtNJfNT/KNa8TwtySq96e5ah3IDO/NTaA1MoqXZPi9fPDpnBG48uHNE6vZ
936P3kUEfkCc3cxlMcwA7pAdw/X8fZxuHOTbVB2H+N3M4WzIhYv5mbyccZrT
qLMSCyJfOHmKpuKe5kr+dB7YKjL5vynWzFTG8KJS/HPeuSiLiaiDOVLkHpPX
kJZmqmB44bx60xDHpcmzNFIWST9jTRvckMPb7sjvjlfyeCiHGwLPd8KedljV
GrNaYdxvGN2cBtZHNYVnQxhLQ0sGVk0x/Hekt8e8TljdFZvlsLs7VT4vK+O+
Gp70xgsN5GlRHbVEDx/0aPD9hu7I6IhUOSzSouT3nVslRuJfgL0H2Z7cc8QO
U2RrUUl5VX9cDMTbBAk3mCo0J2IiFTj8aTh2upPYO0SVpiZtd8OTME4Bkiv0
opb7QCaR0qYwHm9j8DKSCu/3g3HVDyeHYf9gKrxPMoeXMvTbQr8NXBQQrIV4
QyQYI9EEyWYYa4NsJyx0w0YfHA3DjQQ8GYncdEL3kvEoy6L4KIqJ5fFyNPYH
YLQV/NWRboy9niTU/6zM/zrFEB9waSJx9TsW4d8Lxnkf7PegOvmiPsi2ornz
7t3JstKyDQZ3R4IuplpR+88W7lS9HIgHLHcvYM0MZTRVL0xwR8DLGBz3xVw7
jNbCTC38a03+8OVrlD/K8EIK8NKF5klNUyMtx9yuONkL78St03QW6dKaTp4m
XqjjngDtPfGPInYI0C6HVV1p0Fh2BxLhjOxEkwji5claJ1EViZqI0MBQZQzo
hsHySNMgU6NT7kSJj33wcjgNASn0p9JNcQBKAni6UPDnem8FjAwmhs8bgeOu
mKgP324I7kSV56uGVIX+AYYvscNdMyxRxnCB4f/AmK44rP0jVX2Bn59akD3O
eAWkySFHmezo82vI8G8tcU4P83tQP0JURyzshYtG1U4oHMhe8q4pMbzwRMx/
Q3R37LekttbqMHyBK6450GJ3ck+k9qY1kZtetAhSBcOXBdEAiK32NOB4hAZG
O2JXFJ5PQ1mOBMYzw5fmkGXNtlAkOjYeZK8SFxOzZcfex09flNaKaWq32u3/
9yb8ixaXlObm5V++cm31isUxIZ59TLoYyEsNUMJEC+z2wD9CIu+IsQY0Tn2d
DeX1hYF4509znJeYY6Q60pSJN85Y4XV/WvL7JKHJd8PVPlhniAwVJPXATHUc
NMeTvgzwFT+gigbibl9sMUZ6N5q4Pa4eKTdWMDyL7N9n1MOWBuQrItm+Wm7T
XTXAN/sskhduLNz9oAwm16fW1CRGu22stRANigrjOvNwpvcULt4u5RucYMb+
RO8fv4r3XMyfwb4rIr3Kfu5srb6c5hZD6Sf3+Mtc5U5k3B3CUvC/xTi9tyYM
LxrMupnpN4gHrQZLjI6S9Kv8VDPfK/Gb/WL8/od/s4KlLK5c0o9ihfwOCcP5
qmMfQ/gKbv4dzEeSwOsax5jhzzOofxFnJYZqnedjyOF7xXHP7yluc/7CXvIT
wL/kEF2/yUsAifzmjqpLfu+PZEkt8+0VHPHZUtCYhoWtlqY+1simROlnOhHD
f1RCmRJKlFCkiDwFPOmGm11xpjMOdKBavYD6C/5E5m8Y3gyWDaHdEBa/YGhr
RLZDUluktMHYtpjaEUu7YqM8dnUnvjrbE7dUyYjyiQbpIrYpYHwH8ujLVMJe
U2p5+zbDSzSMf/rlW1ect8NiPVpqH2dMXlJ3Q4mxvz8U9VOkEJBf8iM7mhhN
xGjRlSt+9MuyFJQkU/35fQKVvvNi8CISD8NJiHIzCOeHk5H7Hg9sdiGt+Axb
ZJgjyZCg3VUZJl2g1wG23TBci/B7dn8s88CGodjjh2OhuByD+yl4MxZFArpP
QOknbv9WvE3H6QhkO8JPnSr8wkfT587WpIorBcnlWYlA3QVxZG75IIwK6cJx
bnJhEb4Zko0Qa4goIwzXJscbw44w7wA/NcxxIG/Ma8FkMvM6htYyPnDOUn25
TlkS3sYT/C93xhhdTNTELuHTrx87TNYU4CXf6EE0JeqcHdVj07ohuwv2KlGZ
/YMO8rUpJbzfG9dUcLoHDiiQ2dGCzpjYAWntkNAWce3JVjG8K4kxYpWRooF0
A0yxwAIHGm67XEi4bBCriwRNLDDH2YF45UcKGdH4jwojQascLSQKAfjPeWCK
EQbLYVBbEsCc1WNJfLWFK5+5154mFP+tirB2GPwnUjtjtzrp0ktqyPACPz+z
JH/LiYrk7j63B07oIdeqJjuxJUHObWOsU0VKZ4R3oGmtR3S5N7Y6B8MMf9+U
nG2EJ2LxGyLksduMbP+rw/CFbrjRB6t06Qs3rTdWWuHaIBRUaS8psn3+tx8N
aAtUR5INNgin9GSULmA5jQTGl83Hq6k4EIOxAxp62ytGhQWuXb/5zr1HxcUl
/21Cqd1qt9qtqq2srKygsOjO3Qdbt24blRI1sI+6pdpPtkoI1SGHt50DsbYv
JppgnD59aFz0wFt/FAZQfWaTPSZoI10Ni7Vx0pJUNMXuYidJT+rFu+tMa75Z
qohTIC/lbca460S4/s0Pq3cDcakPKW3i2iK4IRl6J7GGOaMeFkvhkDTuNkI+
279/v/BeCZURmDXBxYbIaUAGNT5c1J3IkcjoPogJPIIr6n+zbOYq8IRVPcVV
GtcXMyguZNVNf4bMjWwveferztbvMryoen+DkTWbdyjSny9nEv4mw1fRVbpP
LKdZxE92CD/NDBbGiOB8vzgOiuOARIl+t9gHfh9fWcv1fE+2xB/K+1nCv1zL
4vaqYw1f5jDDD+IpqMNZkLOLlzAkDflPiuNTEf4SJzWneA/JnIyM5dzqDjP8
W4mZra8rYryoUP+In9d4ZvjIOlhaH1dlUFgZw4ujRMj4GuOALLKkEd4QmS2w
vx2eyxHDf+yJjz3Ko1QJxUp4p4hX3fFQHre64aIcDnbAnD/Iqc+iKaxakh1c
uByNbQpoB/82CGmLmHY0qnJsOyqKCpS1rhu2KxCM7VXAyq4Y1QY+rRDakf6z
rjqQAIM08O70P/U53GjNq2SgeOLnYIpST6LEbSZIU0GoCtmVH/Um5/ZyCU1K
lZFcfjMB1B9HYvtAjDVGmAYZthwcROOT3sSRhcv9UNwKwjWB0IaTBGXHQGx2
x98uWOSEKTbIMKNhcHGGJI/x14WfHgINEGCIobropwI3VSSYYYUnjoXhWgIe
pOLFKNK6v2d0lyy2V8rwE/E+EzcTsMQdIdoYrkKW9Ue8xM/xk7+lSDDDrpWv
o/E4FDf8qQFW+DQTiHqaNUaZIFIPAboIMkK0FdKckOwIf1P0U0O/HiTR3zqQ
fO+LksSrGMk1yYNEGJ9MXpp3QqmbOF2flOFrDKnf/53r50JHzRhedH0w9UFc
c8QKPXKYTOqARV1wsgfpZC71wr9K2CaPlXKY2wUTOiOlI9mnBHSAb2eaDeTf
ncwwk1gdNNMGy/tiqyf+8cH5QNwSsptgbPGg+X0ZelhtjVtDSC1TrpCpvNJb
WXwIoFlj04zhKUeOSePkcFIHBTUCZjH3CpcCJO/RJPD2/gsxHfB3LzK6+VAT
KftHtsR5ZU0G9TN6IKULpRX7NfGsJkOaPtpR4vDCgtpax8kjuB1GyWG7Bh6a
0Qyp6jwX4RgemWGDGhly2rRESFdsNqSBv+X/xVWeA8InwD1nmu46ThWje2OJ
GbkA5Q2nYnulb1BwuTXNDCMEqSOOp7Xem4jShWQpWaEUn4N3s3F2JGYMaeDv
0CFkhEfOwiUXrlwvKKyd9FS71W7/r7fSsrJXr3KPHz8xNXviEDcbC40/7HrU
H6GJbBua5LLcCRNMkKqNuSZkCP96BN4H0pT2nY7I1scoVZp1csQCL/uyQZa4
XiSA+qN+OMjq3FHK1Ca2zpBoJL+yRcNBKPEknecGY8TKYcDPpCj2A8Zx++pZ
GXLh/lBTdP8Ww79vjCuymNcAQ+uS+3cfJslIFlpEcWV+AtfeDzJXv+Z+1SrQ
/VOUMihuYOfJ/qyBWczyj9s1Z/ibYiPKM1ymTmYznGjWFG2pWGOvmuE/CdFF
oL6OtSuijCCZ93yIew0O8o13ScROxuON3BewhBOThfx0FvExJLEe3pSn03pz
XjC6JpHMSnh7noJqxy/XDCbz9eJYx9nT3/xiiqbKHhOT/AlOBBI5iRjBwp5z
4q6EAib5PIl4I+FO84p1WUtYEk/LEPVwXAa532N4ISjjk6VZrnEySP0JG1vj
XleqwEsyPEXP8t8IfyrugUIlPO+Gf9tj4u8Y+hu8OpBl0wxt+l8Q8tlRPZDU
nSY3RXZGZCfEdkRSR4zqhIxOyOqE7I5Ib4uAlujzC/q2QrIijUs7Y0f/O5ft
cEEIW2obF+KiLZm1PnKmhvF8tqwR0K6AvQf3m2OMMobKkf/hmn64GYJ3CcST
BYl05V1iJRGP/HjkxdHApqtB2OhGnpDDeiFEndQg+4fg32HY40nymBXOpJOf
54Bsa2RaYIwFRlmQMCbWFFGmiDRFjCUS7AiMx7lg5mDkDMM0D8RbI9QIkxxx
MBBPR6MoC6UiXJ/EUQW3V2T44vF4moYdvkgxg7cq4nWxxZX0P2UppOf/yFX3
/Bg8j8DtIJzzxaEh1Pq6zBEzbTHOAikmiDNGlHC0Vkjpg0nuWOSHLVEUc3wQ
YwNvTTK9EVKYpxES2U110P0rhv+QiEcRlOZkGiJZlYZTn7DGqwFVegl6fP5I
rKCV8ixf3BSyuVeuOG2LuZrw7wj33xHWCtPaY0VXLJbDtK7I6EysGy+PKEVE
KtMkr0RNpOlTRjbJkkb1rXPD3qE4MQJXg6lj4lUcCpPwIRkvY3FoKFnujNUl
W8jrnlRL/wF6/8Tw1wZhrim85TGwLdLlcFQb+ZY/yPBvralmntUdvm2InBf2
pHbUopozvLCfswZY0ItmH6d2xt8qVFSvkcJH2EmeFXm8T+wO/3a0nw29aWRV
tfxtxPnIXk0awezYCsM7YZk2lbZKKiltSZ4YJR60KveP8K2qhbG9yQvu3/6k
ay2pguFDqOB2yQPzTCkfj7PAKoHhJ6F0ET4uqsjwC1GyALeysMy/bphjq+GD
7LOnTjt+6tzb/IL/NqHUbrVb7VbV9qG45N79Bxs2/B0R6mupJ2/SXdZLlXyk
17tiZT+MN2MnZG1stsMDLxrnJHxo7O+LiXqI6UVu8NuMyA2+WMJvgT5qBuCo
DXJ0kN4LU9SxxYQKR3mulX55lbEM4LIDluojRB7Wv8NSFn71sKAezknjjSy7
R/4YwEswfHETPG1IHoCj69PgHiUerurGWDiTSXIn14Svs4j6ffXo/RPDv2bB
fKbYwWYqQ/KNH2J40Y9XmGBF7u7+bFOzlLH2mwz/Bbd/igNczz/EyvMpnA64
AyHctLubbyDq4V3EaqIcjvnsP5kttvGM4IjiCGexkCPINV2DSV6kbPcVa5C+
G8NYiiPcsTegxbvy50QghZttUxjykzhGchfAPH5fNrD4ZwO/TQE8D9eK77WT
UycRwOeKm1jzeN1ENAHqLQ/2FW7wmF+ZiZyvZdTDHmm8aPh9hhdOmHuy2CSc
MNJIaoplf+BqZ7z/muG/iqLuuNEJK1sj7g9idYHe91ritD1O2GKfBTYa0UyE
eRqYoU4+q+k9kapANdXErkjohLC28Pgd5j/DqDlc2yBBEVPVCdjmaNCAzpnq
mM4xW4OUsduMccSKjBDP2eG8PcVJG/IzT1Gkma2D5aniutODpjJdDiCDmrMj
KvWWPOuHM8NxbBgpzFf1oxmjw1VpHKp9Z/j1xlhTTGRiT+EyuxCxRogzQ4IV
LdCn2mOsEya6YJon5nphyXCsD8PuOBxNxYUMXM7AoXjMHoRka2L4ff54Phql
k7hNtZroLgqu1ZdlIT8DZyMxqx/1w4ZrEZ/fDERhIonz82LIcP68Lz2Llc5s
fWOOVBbMxBgj3hxpdtTZN8sLKwKxIwrHUnFNSAqm49FU/JuMqR7w00WYNuUp
NwJJP19jgJdgeJLER5OlZ5YJolVodNcuUzzqK3an+brSLlbLfGZ49oQvZh1F
vite9sNdR0oEVurRiWH7O9SbwKgZPH8n8RWV5XsiSQWpmiSSmWRBNqEr+tJC
yZ4hOOyDUyNwJQj3I/AiBrnxJBAqTkRZcnmq8jqWmnanCG8xV2zOuCB3+A8C
vBDFAbgzBCutEaZMBixpXbBfA2/Ma87wHIW2uGCIGYpUvvZrh1k9ccmYJi7V
lOELrXHNCCtUCKFD2mGuEi4a1NjiJs8ax3XJHF44krjOWNeb5PrV96h8a4kT
OqTq798Kg9vRf/QVh0qXpyXPECGDe+tGYrllBshUp1Gte/riiS+KRQslgRIR
LI5Qsvq8OYiGqifoIMmSGP7uJJQtpvGsVIoXiWqEK0vwcSmeTMPGsDoxzi28
3czHjc86fPRU3tt3/21Cqd1qt9qtqq2goOD8+bMzZ0xy7WeurdDcTh7JBjS4
5IAXFvQhi7lwVcw0wmlX5LON2GVPLDCjQSdhCpivhTPW3FYvbqwTKP2NCzkw
rDDAWBVi+DX69BmV70agXvYtIajwJSXs4Qa3403RRIgS+nWE468IaohFUrgs
jYKG7CJSbVb/IsqaUArwthEZkhyRoSJ8gBSM60GxLrSZP2eLefsJg19h5bNi
K4syBsXrrHiJYc7MELvT1EgS/4WB/HmuSCeyBiaQIXx95ZqZL2IvU/pOju0s
d5nIlXM7pug0rkuvYEgez/AcxyaWossorlf7cMXbjcOdw4OjL2gJQwcwYmH8
cO4jiGDC/26EMbQLB2DGI1DNeNliMB/YULasGcI/Dubr/vxipnETawZHND+6
KqDMxzOT9U5X+HW+Is6Y7jPYP+ZZrq8Y4wu4IH+eDXmETGFMXWxqQDNVK21r
FUdpE0L9AzKYJI3ERpj9G050IA38dxm+RAGPumB7G4z5HVHtyO/9sBWeuiBv
IF64ksH71T44a4vj1tgvIL0xpa45uoT6AtKPVkRYF7i3geXvMGsJpzbw6oxA
eYR2R4gCghUQoIDA7gjuTiPV0lUwTR3ztClfFmKBDo1znaiKEDk4t4FDBxrG
mmVO/vBLnDG/DxXPcxy/EfMd+a/2mG5L9J5kiAAN9FeAYTto/gmTDnDtScqT
KBPEWtCKfKIVRjkQtM8aghwfLPXD+hDsjiEMPjMSV9KJEwQwzp2Dwhzkz8XN
cVjth1Q7pFlhzSDcSsD78TUpv0swvHCXD1m4l4L1Q5FgihBNGpMqwOftEIrT
PtjhTiLA8RaIN0CYDoL1ECbkHVYY44wZnljhh50xODES18fj8RS8mYnCeYQ0
RTm4noklPgg0hG9vTLehXeXH1kRC8wXDJ1Hrq7CHE76k3olQpZ4g4cPwZh8C
8ioYXvicFD5Fi9xJdZM7AM/74oETrbmct8VhC2wyxFxtpKhgkBx0WqJLEyj+
BKvWCFDEaF1MtaDJXMv7Y7MHDnrj9Aiyvr8fhmfReB2HPOb2D8kkECpla83P
jQOc/hwdimmWiNVAli4OOuG5N9uP/1ApXrjjU+G9cKKEYmgXsmHcpIqnptz7
WVNJvD2K7KjwvkiZJOgB7TFNicrpNbaXtCOLm7smWKdG46KGt6FJTyf1qK5e
I4ubfGuyyhQSitD2iO+E1aq4WZNifoE1LhggWx4DW8GjDQ1oExLwwqoZXnxu
CDe74YT1JtReka2Pnc547IuSkK8YnrtZhfjIU9TvD6G21kxDpFlg6TBczcSH
HK7DL0TZgvIgpF+KZ9OxNQIJzr/4uBinZ2QePHziTW7+f5tQarfarXardCsr
K3v58sW+vTsSE0JM9eXVO9b36ElDYY4PI7HrdEvEqNNIuO0OeOKDD8F45otd
jsjQIoQYpYwdJjR44tM6YAnT+LU+WG+ECWrUejNHE0e51/VjJW4MAsDnuZBM
VAD4OdqYoIkMbST0RkAXhDRHthT+rY9XsmwjWROGL2N0F9F7XkM8kMUZaWyT
xhwZpMjCrxEGNIKNLPrWI0LexOxXTdlMZVHC1ft/uAIfLR5FdJaHPd2rYR1e
VIq/x1f2sATdnUE6mUvxu8ROL/srXhE1jYpadDewKGU1a2DmczF/EvOwMyht
MWA4TxDPlg0Wt+J6iS9FV3yYz/05JRFFiMjdhf/Uj1E8nPe8gDOCxVXGIvFl
DrvuB7K/Td86GFwPAfWoPSGkHoLrIageAoWoC786GCERAXXoAISjsgVUgG6A
IR/SZN7tUs5H/ublht1it5wTLKS/zfaSD8VtwsLRptfBqnq4Jo2ihhKjwSo5
o4TU74ws5ksjSRbjfsH2tnjUjeU0SlUxfKkiXsrhcDtM/h2hf9Bc9a0meDQA
pYNZNuZBgvZ3brQy9XwA7vTFJSecdcRxOxywxBZTLNWjfx//rrBtDdPWcOoE
XyFlVkN4b4pQIdTINCakF8J6IlIJ0T0R3YsiRrgUOEcJw7qhb0dYtYeTHHxV
EaVHlfNofUTpIlb/GxHDfxIiQoemo4brI0wfvppwVoBeW6j9BYvu8DdGpgvm
eWPxcCLhDcHYG4vjI3EuHZfH0Sr8kyl4PQP5s/F+Dorni8FgCTXQPcnGtnCM
6oMIY0wVnmkIdbCWVi19z5KQx4ujbCLdq3A8aem3D8coS+psjdPFXHusc8Fa
F+pFzRTo3RihBgg2RKQZC2YG0jFvicDRFFzLJHTPnYX388iLo7wIuZiO9mEW
NgQh0hxeajTMbt8gctr5bG7zQ9X4onhcCaQcKkYD4Qq0mHLWRlz0+FRv5+JG
KUsQ891IbPPEGbf74KI1jpljvzG2GGKVPhbqYYoWxqgjXoMyl8FqMJOD8p/Q
aA03BaSb0NM/NAxnA3A1BPciyBUnP44OoERUbP8UKV89I77+LpbSlpnWCFWl
uVSbbfFgMFnQ/LCcJtcP/7pigj6GySG4IzVyCvxcZv8jDF9shwdm2KRO+vNw
HpB6RIes2stqmBEU2+KRObapI7kTRvyFTDkcFE1rrQnDF9rgiiGWKSOxExI6
YnFPYvJ8Kz6Yatz9vQ1NvFqohIC/4N0OE1Vw0lpsEf+1jEoyBqN4EO71xzYz
ZGuTI9w2J9z3QRGX3Ana+VJ4ywr9kOuLlz40xkVIxG54YIc9JhrQVIWpLjgQ
iweT8XI6xYup5fFqBl7Pwo1xWBuIGPtm3s66o0eO3Lv/8KvXef9tSKndarfa
7atNbBj14UPxrVs3lyyeN3SIk5rir1rtEayBFf1wxJusG7KMkK5NU1mvD2Iv
mkCc98BCU+qYG6NMXytXKkrchQ+iO05E41PVMbYXZmhQ0/09Jzac/MpDQwTw
bwbgki2Nj5+hiclaWGyG7Y7YYI8JWghtjQRprKmL2wJuNapGK6tk+b0JShoj
vyHuy5JD4AYpzJJCujRSG9GAHoGsJrdCagtENURGXUK7+xWHw/5AlHEWcINJ
UiT8XiSeA3X/hxj+Ad/xOFvKDGINuchTfQdnCv+wlF00fWkbpyFrmWZnsgQl
nWvXqVxUD2f2DuAStxUDcE/AmCvqgfzXSC68x4jr8HFc+R/NeDyX4Xw5V7CX
iYXrq3hFIJpjBh/ABV6DuFZlXOXL63zlAK99CHcXWD2pPmZIYUkDrJDGchmK
ZTJYKo0cKUyTorm6wg3ipZAghcT6iKtPkO9SF0Z1aCHATsgm6tKw1GQh6iKl
LkbVoXbXDH4RprOSfxWnM1t5MWIV9zsIb820OjhYH89kJGaEVXJGvW+Cmw2x
Vhop0ohrgpxWuNAJBQrfYXjhr/nyuCh8v7dCVEtEdCIxjMgevIJYgouuHwai
QIA3D+S644ULof4NZ7JanaWJEXLo1wW+Ksg0Iw5c3pekEUIIVxY5klAkywSj
9ZCigyQ9cl9P1keKLlJ1kaSLMHV4KMK5OzxVCGiTLZBqQRryNItvhPCnJDOK
NHNk2mJWfyz1xEJ3pNsQK5rIwVEVaX2xORJnx+LaONwYj3tZeDoVubPxbh4K
5qOIJ7aLfOoqxEJC5dfTSU4zrj/8DehRNnvjfjI+TKiS20Vim8l0ReD2ovF4
m0EinAcpuByHA4GYN4ByjQEKZFkZoIEEIzr4JHMkCE/TFul9SdizdATVFf9N
wZVMPMzG65k0y6ZsfnkTX3nMLx9V+SIbe6OR6gCv3ojTw4b+NECqtEauPl8x
vHD3B2HY4Ebvi788xvWiWjr5kIiojBcuC93wegAe9yXXkdNWBO2b9LFcG3N6
Y7IKDYodrYZUDepFTdAnY/yxdsgagAwXBFmgTy84KSJOHxtcSd/+MpYmArxn
z88vj/mb07gkGL4wHhf8qIDj34sEMKstcNvjP2B4ngB40h3ZBvCWg19HLFQm
a/TSH2J4gbFfWeKYHmb3QGJnjOuG3Rp4YsbsXZO9Cbd/aclDmrohqA3SOmOz
Wnl7bFlNEgEhodihgfHdiOFnKZI8Xji8aiYCJbZ4Yk7WOuPlaPrtJOGUsESu
a+XoLsnwnjQScasxJqhTNrfEAifccM8bz4Zx+OCpN2VeV1xxxAm77bDdFtts
sN4Ss/UpwffuiWADTHbDuiDsCKfYHloeu8KxKxJr/JDhjCG6DfubKcdHRWzd
tuPZs5fsXVe71W612/+jrYwZvqSk9OWr14cOHRg1Mt7OQkO1U0ObLjSMdXk/
rOlPRfjx+lhiilMDkDsCBQG4MxRbHJClTaPDV+rRCuBrF9JqioD8gzt9DR00
x2xNcqERLgWAv+NIRafSgd9geJLQuOCSHQ03z+qNjN5YaIKjLng4jCYArrJC
nByNzplRF2ek8FayZFoZzDf5HAKbvWqIS9Kkmpgihfj6CBcYrDEmNafpPMc7
4VQXbGyLCT9jTAOq4l5gEfV/Uof/yKr4Zwyo2azonsnXb1ZZh5fUz9ysaE3z
kNUgl7nI7AfYMHWLLGV2c8l9KxP1UnGZfSzjdyADvwuHK1fvBzK9+7BqyJ21
6OpcxPZgSflkrqKL4HyjOLZyKfskC1Rui4dV3RHLVK7yDSbwWsMibt0VuW5W
HYUcouv3eQ/jQDNzs+tjdwNckcHdhmQ9dKcxRyNca4jTrGPZKosNDSk2yWKz
LNbKEPOH1YVzHfSph2HSSGiEMY2R1hCxMgiVQlB9quQH1UVwHVpiCOYUJo6z
klHsGuolXNbB7Ho4LIW7PO03txHeNkZhY7ItLWmCUpFnKUdpE+qn3iuDMVII
EC6bkyH8C3mUKFaJ8Ur4wHKaPW2Q2QrhbZDeAztNqdG76Fta6DK2cirllSzh
a/q9B570p3+f0b3g3wMpBmT8ct4fd8JwL5zibjhuBuP8CBzyou5Lgd/Wu9Kl
wIqbXLHFHZsHYmlfjDSh4acCwGc5Y6UXNvti0zBs9sEm3y9joy/WD8N6b/rr
AX+ci8LtZNxIxN5AjLOnCY9D9TB1EE6OwiuuYAtRNI+L7TnitXjJyY8Vgya5
z8K5kZg1GIHGCNIj/L4QhXcZlaD7JKq3l3AInF+QiZdjcDsJp8LJi3LdUOS4
IdMOIbroqwTD9tDvAEcl+An5ix3Je+YNoVri3hicGYVbE2gJ4PUMFMxBsajw
Lob28kHz8z5PnM+bQVMsJ7rCR5sk8Uv74GaAhCT+a/StjqImmTxzDgwhq8/h
CjTTZ7sxfU5+cCNnodz+eOSEq3Y4akmNRcu0aZj1SEXEKCBMEcE9aD5suDri
DJBqhQxHTHXD4mG0onEoGXsTMcsbQSbw1UCWBclgXkWTp1CZZBPuJ2hPkIhK
nsj7eBp3Nc+OGD6wBxab4Jr7d0YIVR3v/HDGHdOMaNatf0ca0nTDmE1gas7w
ZXYosMF1E6xWw2g5mrK6uTcemNZ8b3Z4Z4OLhpjXg5wqYztgaU9cNiR9S/UZ
XpQIHNHFdEUqxWcr4KAOXlhWUof/1i8LeFrrml7IlMeEnnRKPOxHI8vpE8CT
ZVQuJKN6LRFvBlDq96wfztlgiRadIb7dEKeKWcY07Gm7PXY4UAhXNlhjoRHG
ayNZDTGqiFFBZC8M744+7WHYFubdMFAboZaIs0G8DeKsyyPBBgm2CDfHQA2Y
ytc3Ve8YOHzomjVrHj56XFZrEV+71W7/zzYa6lRa+iY37/yFizk5c7wH9zdW
a2/apZ6fGqZaI6cPaWiTdTDFAPsc8cSbDAoeeGOvM03cHqtGg8iPW7HBgpjJ
aU5Tf+qnW6yNdGWaB73dFLedqMRUKrK/q8jwovac632oAp+lRvLOKXrY44TH
w0ix88YfB/pjnBrCfkNmA+yXoqGZZY2rZPimPIy1MdF7XkM8lMFJGayUxugG
CGgAH1lENcPUX7GtDW50QV53UjWf7ow5LZEqi6l1qKb9giH8P2H4j9xKeZpF
5kmsM9/Ejih3xFYzX8jdv2b4T38VVe8fMzCvZRm5JctIQrm8vJgVKTOZwEdz
IX0Eo6k7y8XtuN5uy3KXoXyXRIb/yVyfD+BO0j78+3ksmz8nTjQeiOMR64Le
Mm8XS4RostUbnmk7jZ/jDL6eW8NXKZe1LkKmE1uHvPoPc4dpMfNzcVOOJuQg
JHD1i8Z42Bj3OR40weMmuNeI3tkFUoioDz9ppDXBQiEv+xWrmmP2TxjXBCMb
I6UREmQR1gBD68OlHimm3OqSE5EXq4lMhNenDkbUw9T6lOIdkqaVmnMyuCZD
SP+oIUH7m0bIb0THIFD960Y4JUO5hq+QCTbF8ta41RXvv1eKL1PC22643AlL
WiPhT5qns1wXl/twY4jHlwxfYX2Ka26F7jhjQ1r3cCWqq29yoxlDpGROQ0kq
ilPI8+RdPF5Ek/PJPTZpv8eEfz+MzEYeRuNCIFb0R5opRlljuRdOxOLeSDwQ
Ig33vxX3UnA3hXzaX4xCfiZKJqEoC3eSsWowIozgZ4ApA3EiDXmzy5W0Hz9Z
TFcsaH8ZjMcf5uLOBKwNQIw1EXKmLQ4G4NUYYvXPOpks8px5Pw7vMklp82wk
HqUSul+KwZEQbPLBHBek2yHeAqHG8NGFa29YK0G3M/S6oF9vJDhgkS/2xJAg
/+Z4WiPIZ0lPqSjLyKloiD3/S4AX/lQwG5fHIseb9h+mg3m2uDiCh8D+AMN/
Knen0Nt00gdTLOGrRA37C7Vw0gq3HQjdT1pilwnVQ6ZpYFQvRCpihDwGd8Mg
RQxTo+QryRrjnDHLE8v9SAt0KBHnx+JBNl7Mwt1sbIpAsj1C9JBtiWNDkRv9
uaj+5cFUg+E/xFMb71JHEmv5KWGmAU4PQP6IH29rFb41qHnKHGFCMtIFOT1x
xeAHxzwJ8cEO98yxSQMZ8oTx69VImfOhhhbxov3cMcVyFXLdDG2P2Sytz6+h
tP6tNc7oY15PJHXBJAUcEDH816mHLQ2H/WBDFjqfQvhRSBmEg9+qhgw56kRe
oEl9yvedyRj2YV/c6oMLNjhuSfX5f8VxhOOgObVUjOwJtw4waQ3bDvDuQf0L
qToYyZGmjUQtyvt8VOGhAldVChcV9FGEfkf0/AvKHWDQE446cDPEQGO4i0O4
PtAEAwxg3Rva3aGv9oev14DlS5fcvf+gdlRr7Va7/X/bhH/KdwUF127cWLN2
VUSov42hsqVik+Fq9F2wyJEuYzVJlL6SHcYK/EkGv68vphkiRfX/2PsPqKiv
7n0fvuw1pkeTWJIYY+8VRRFEsaGogIIiNlDpINI7KChWFEWUYu+IvcYWYywx
mmjsXaOxi5U6/j/7AAZjN+96n+9aP8/aa9aIwzgzDsx19rn3fTOpuahl/jJX
3XXFGzm20iX43VQ+jKIbMrahXDmq5lhfgCj5svlTPdnQXj68IpsJwK/rLulR
kjrnLvaVRwcw11iOTcPKsaK4yGkyX6ZezhfPaDe4U5pzJfm1BOuKMas4EaUY
WRbPDxn1OXO/4udvuPBDnhAiu67kbC74mhCN+oqIAOa8cin8jwyfnj/ZGpAf
RfSz+sq5FzH8+fyJ1/P5TvIX8mn/lNJy/64EM8lKlG4Iegq/3ZSIPUBpUTxV
491eDYHmmts7Kvt0d6Vaz02YXaTENj8pWc4OJY/xUJ35MPX1C+oAIlPxeU6B
esWRxCNl9jhD7R1GK43K9bd8lR4qx8hpqh8eVlTmFK7+yyWmwFxDdn7lfIju
wzxzoa0lmFycUWVI+phfynP6K05+yW/l2fEFWz5n/WekfkLSh4z9AP8yjCjN
CA3pSzK8GD2L0KoQTQtjojG5tgUoxeRSTC9BYjEWFJMM31Ul2FxCthWHSogN
6YXSYk3zewmSiuBcmKGliSnPge+5/1o5jZpsvVZD+vbjvyLwO+KasaerhGy+
ylown+Ez+3GyO8kt8Kgluvfk7pxwUQKJUcpBMSxP2KxTw4nZwc9UThg5Edz2
Y8dgcYgd25VFgzgSyIMJZMeIIUz2pBfVxLzS5TbDp4iO5U4kO50lTdXVUGZC
t3hzfWo+vb+k6/6CShaEvh3HniAmW+HaltBOrLETTXu2EszkTBJ0vzuaqyGc
DuCwF7td2TyM1UNYMkC67rGWRJnh0wkXY5yNceuEdw+8euLYFes2mLfAuQOJ
9jKp+vc0QfeMRAXtcwpIel6xy8h/kOkJIhBa7UFEd3wNxUH9gL1Mer6e4UOe
rVAZF80JknDbjCBueouD/WQTBtTG+lv8azOzOUv0md+aGa0Yr0doc7ya49oM
Fz3cWuNpLB3R8VbMHsoqD7b7cyCc4+O4FMPN6fLssmeLN+DdeH4KZFwfvIwk
rGpbf67nxum+Yk/xQiFNfmnfe9md1daSUattN0a3YIsZ1+2eTXd6m8p05vIQ
NpgR1QK/2syqL6Og999ygDSvzMhSSU8b9MSYfVR1UhpzNtea5i3vKqc7l0xY
2kQY3vVbGU09+GqGNytQ+X9M7yrd+wWNiahBTB22tuJKR+HzLFWZ6jKjC/c7
8rcx5ww5aSgS+hPqyilD2cvsasGs2rhVZmBlfGvJoESqgXi/r2wrzv/J+kzT
J6YVU/SlpuZXjD6j9XBoSOfvaVyR5t/QtR4DW+FkiIuRBDE4tcXZSH5APMzw
tMTLCu++eFnj3AurdrRrQutGdDZkkCUedvg44q2VQ15pf/QajoMNvbtg1rGC
yzDLhfPnnb9wOSfnf80r79f79X49u3Jycq7duLFt25aIMP8enfTb1vqkT+3C
ow2Z10P0kCGt8KgvHy67enFrGA+dJXFvlrEI6oIbsEjj8+7imZDLGzKUai2S
mOUGTGhEZAOS9dinIp/+SRUvwPA6NcR6rDtr2hGr/UJuQYIRW3sKwD9wzPu8
yHLhij2bezGhGYFfEleaPcW5XRLd8+rlXMFDWfGuuVKC/cVZXkxapmHFCSgt
wfcxFVhYie3fcbwaN2uQXlsapMLwdcTre2UlQj7Cs5jw5G+q8/wfGT5baWBW
KXn5UMXJK5QjyrkCrfhz+bh+MV/0filfb3NKqXr2qfZ4qpJzT1YydSslgKml
/Bgt1KipmwJ4bwXzIUr9PkFx9UL1r69TsvmfFGyfU5qcO4rV/1YimbHqHkKV
IOf62yuIHqkHmbsX8FHDpOfe0snnsdqezEQGVzUwnl2cY6XJeMP0rnKkleXX
UiSWYFxp5n3EoS+48zWPK3K/IrcrcrMi177m0pccrSB4/+PnrPuMNZ+w/GPi
y+FfGsvitC2GYSn6lMPtE/w/JfAjAsriVwqfEvgVJ7Q40UWlS59QjMXFWV+c
jcVE0zUM+hTD92PWVuGvmtKK13aCWunq8uSF0pp6PKzFH1VJrkjYN3JovqmD
OjR/g4ifrH7iIri0FZ41GVSTiLbsHKAarc/blYc8VxrhR/A4kN+GEW8qjugx
PUUVcz0y39Fx8otq0rMRS+rKwzFC1Al9xJEmoKt0g8+MJztR8bB2mfBSHn4a
HJOnkJ9H5mzVincSL8oAE+bacNiXO9HcHcuVcE74steV9XYs6EecBeO6iUQ/
oAM+HfHtTEB3QnoR3oeofsQMJtmVlcGsHcUCX0YPwLULgT1Y4caFSWTNVscE
s19H7C96zFlJAsm7Q4jrL7uMqV3FFvKml5LEv4LhQ/6xkdep/VRGoJD/jZFc
duOEM3uGSHPbp6V0TQ0qYFZFtCW+jcW2PbANQUbyTEd3Z4Kl/LvzhpHqwWY/
Mb08Ec3lydycxr14HifkKZdyrby1ejhLxEIzB+FnQqgRKZaccyHd/+11+/ml
7Tu07caOQTLPO7geHg1YaMK5AWS/K8PnuIoI85A1Se3E32BafX5uyc0ObxZp
+iKGv2rCjy2ZVIuIaqKBOfoO1jTKYfKvTmII6f+99OGn1+WAwZsyvK6bPPic
bjzsLEC+rImoesbVlA3FoTacM8qrs+rypAEHW7G5KYvrk1xPYmET1ZXkuiTU
FTG8SxW6fYHRF5h/i1MdfBsS0Aj/Rvg1xU8ffyMCjcV5Kai9XOZe0d6WoV1w
N6F3C4zqYdKUQZ0J7M+4YUwYTvRQxtkz2YEEbxZHsGo862PYGCu1PJpJI3C2
pG9XHAYwcRTL5rA+hY0pbFiqaplcX7+MhTMZ44+b3Zd+I60WL1x47tyV9wz/
fr1f/9dWekbGyVMn5s6Jtx/Qo3X9r/SrFO5bi1AD8VL20Zdf4A61idVnvyVX
7SSSdZ0ZY/Twry/G1Hs6SdJEbi8xF8iPm7HSUBztxjQQI5qdJtKlT9cgv4AM
XpcP8Br8nzRjlRGTmxPZlFmG7OjFpcGSGZ1TwBfrniOH+jPbWA4rwz9kWXFO
FudxKZ7kYny5PJzTfSBTh7dLi83I1mLMLEZQMVyL416G0Z8w/2t2VeVMDW7W
5mEdsuoo3FIMn1OH6zX48RtGfcawkgQWkqb0tf8siX+i4kF/VGjdR3XI4xST
52pjnnbdLxaIcD2jhj3/VD4queierNA9TElocg0eeyovx4bKj9EmP142XkH+
MqUt36na7EfUHV5RT+RGvrNien6P/WkLfbpq13srDfxfb68gSlcPeIFq9buq
J3hItdbf/B4y1T3MVxKgAYWYWIx9pbj/ssHS5xj+QVn+KMXcEowqydQP2PEZ
N74iuxK6yuRUJltVZiUeVuJuJUH6619z7Suh+iNfCMxHfoBtKXp8wOAvCK/M
1G+Z9g3RXxPwBe4f41QOxw9wLI1DCdHqjCwuciztEQYUEW2ScRFsyjLlS3Z9
K6KsS9W5WkMsaO7VlCFW7T32qA4ZdfLV8vXIqs35H1hVmXFVGFOLZQZiDZfe
7zlL8OdK+/m6bsEWI8LrMai6HI6vsOSK+0vEEi+iyswATjgx1wzfNvgYMtta
RCkPowv4NL5wpPTpX6m/zRzHpWDpmY/uKvaMMwfzR6SI4QUjkxTDPytHeabv
rZTwOUlkJwlapyeLG8YmL6LMGWlMdHdW2bPfi72ebHRgoQ1TexLWCU8jnAxw
MMDRCBcTRmowb8UUO+a5syaQHaP4dQIn4vhrAVeXcHgmC30ItMTfTMZXT0XL
aG3eGcHTR/XGpT3U+zP5cyyLHKTtP7ErG/rLRKr2Sv67iZ2/XdLwPjOQ9EAe
+nPPh9teXB0hZvWHhrFjgNgCzDcn1pQAQ/o3Et1+46/l0qqRPM3I7kzV+HaQ
uG5u9GR3EL+PEmOQy1O5HifOOY9migYpO1cOlFRgV6IwPjOZ0xNZ7CR6Gz8D
5phx1FEexruM3+YyfAh3/dhrz4SO2NbDvg4zjThhI07v7zzWmu4sea8pnRnb
lJj6bGnOFWORl7xDKz67mwSk/tyKabUJ/Z6ZdcRl/U6nt78rM251YVtLomuK
w2RMHXa1En27TKSq0qnK6iJm8g/zS4P8e524ZSJ99cvGnDZkTyvm1Bc9vPe3
kkI7r74kRi1vIh3+3FrQiPj6RNXGuwbO1XGsgVMNMZvSrrvWEoG6VXWMv6V1
FbrUpH8zFWpsoMyUOhFuyeSBzBhK/HCpuKFS2pXZzsz3YJoDPubYtme49i51
Y9U4dsezZya7Z7A7jl9ncnQe51O4spbrG7mxRerCarZOYbwzbn0JdmfFHI7v
59opbpzi+nFVJ7hxhr9PcnQ3KxKJ8v0yIsBq8aL5Z878lZX9Xkzzfr1f/4dW
To7u9p27P+/aERXhbdahQeOqJVpUplttBukV7q9XpEv9Yu1ql7BqWCLSsOgq
M3ZaSLrTtNaMbszUZmxWZpJPfWYe5QK5IeMbC2zMaM42E9H1Pe737ByrmtrL
UUFOZ3uIVH5Kc8l4ndpGxnAuDCTd6blzWBcu2rOxB2Ob4FNeDLp3FOV6CbLy
GV5XjswPZBrxQmmJ3VyhxBV+JcRV3rsc4z5neSUOfS+JmZl10dWXKtgp1dUh
rRZ7qzKhAoPLMLyI8PBpyPjPDH9fScRHK/Dupfwbdyho/1t13c/nQ/tRhb57
FX5vVs3zBYquR+catqhW+ZBC2BWSZvXwQvQtJNY01krcvlj12A8qaD+toP2O
ouhc+fpTMYzuuS1Jlmr1z1ViGw/VtD/z9oY8WerprFZbiWFqUHSb2i+8+V4g
R+1oVqrHYFNItExbS3KrrEhl3oThH5XlRGnxrgkpTkRpVnzMhQpkVOJJlX+X
LrcU2+dUIr2i3DL1E3GYsf1QXB+Tq7OtPrvrs7EO86oTW5Xx2rauEr4VcP4U
u48YVg63D/Asi31JuhRFrxjtSuHwMVMrsKwy66rINvCXbzj4HYer8ucPnNLA
/geuV+duTR7VlnOfv6uz/RumVWJ0NZL0JOlJNGYDXiwzK3hcdb8PBzsxoxnO
NXFuSLIpJ53eIHUoKA8yxRHFnZV9CGgjhueRndnhxI1R6CaoHvubMPwEcsZz
e7TI0eN6CytO6ceeUO4nKtPIgnKaXFqenec4nZXI41ncn0HadG7Hcn0KlyZx
ZoKMxKa4itnjkFaiig/tRFwfqeieBHTG3RgHI4ZpDG+CtxnhfZlkR4IrKQHs
jOLIVC4ncXs+D5eQuYKc9WSt5+oiNkbILUd0IdaWX8O4H/+s3P0NAV7dWOPk
x4nibL/Ok4mWRHdlubX4qz/0e8EuKSuYRwGkefP3CM65CT//ZsfugWy2IaUP
Sb2YbEqECb7t8eyAUwf6G4rS2KgBZs1w7UzsQFaN4KdgDo4Wbr86hbtxCtoT
yZ4jUhld8otmDXKflGJ47TZ/TWWVu7jue7WW89M/HMRM8p0ZXvvG+/4cGMaU
zgysx+DaMv10tN9/YvgsV/6yY303OVGdWE8s4s8ZicjkHRhe1520ThzQF3oP
0ti7JrtaCtW/+SzqU4Z/pL1WhqJmD6rG6OqkNhHzeW07cL+TgHpaZ26b8Fc7
AfU/23JY1R8GHGzN7payDVnbTNr4cxsSWQP7SlhVYEhlAfWQ+gQ3JFCrBgQ0
xLcBIxvh0pThLbBriV1rVfrYtxa5i2cn2aLa6NOrGf3b4t2LMQOZNJQpw0lw
JyWQ7WPYP5FfJ0vtmySlXfl9Goensy1KMH6kBcEDWTaaY4u5u5kHW7i3Serh
ZjJ+JGsHObvI+Zkne3iyl8c7+D2JGSMYaUOYBxsWcfUY2dd5cgPdVVV/8+QW
Wde5fowdy5kSVn50YI95c2YePXomPf19I/79er/+D63Hj9PPnD6zcN7s4YMs
WjX8qta3RRrVLdFGv1w744/1DD5u0Oqzpu0qmJpVdLL8ItisbKhh0ZENCrlW
Z3Q9yX88a5bfRRwg2ayXe4mdQlQDOfEf10jm6y+ai/OG7jkm0ZD+Th/+7C6S
v+lKQjOjrdjOnx4o9gVPnjuu1bmIvfBhG2a3w78qwR+wsCjHivOoFLrSZJfh
XhnOqcym1BLEFSeqJMFlCf+YyV/I1OFO1SbVOCr7hbpl7St1BLGO/0BSRRw+
ZEBR0aLsV0Op/7EVn6EGUWflG0J6K9n5OdXxPqM0JLuV0CVVQfvMXMdy5fES
pGY8vVX5FSa0iCg6phUjuThJxRhXFO/CooSfq+D/Zn4CacY7wXOAkuIkq61E
+ls+wVz7ne1qu2GnVPEr1LN7czmNTh0TbFcbHG2TElhEVOiXypL1ZgyfUZbz
yu8xuBjeJUn4kMPleVCRJ5VVPUfyBevB1/zyOdHlsPsA7y9JrcXpZtzS42oL
TjTjYBN+acTWeqyoRVI1QfqYb5hQhciK+Guf1J/Q+QP0S2NSFrvPCPiaqMpM
qMSUr4n7iviKJFZkYUVWVWRzJXZVEbA/+T0nvhd3mtgvCawscprtnbhhjU4Z
xets/6l/+0Lb5v18rTeSIIYRDYg14Vd70nxfJJ75F8PnBwzd8WLXIKLby4Db
SAOWDeRcEBnjCoD6cwbszxu2Px7PqUBWDCG6BxOtJMjp+gxy5uVhvEbs2Ulk
zOThDO7NEAeYm7FcnsTxKA6EsDuAHb5sHkmqCwuGM3MIkX2wNxS3+bbV6NkQ
53aikwnuSZA5oX0YY8tke+H25X5sGcWeiRyZxrkEbswTdM9O4UkqT1bxZDVP
1vNkLbcWCd5H9sfBhHBzafJfm5pvcZn01gyvXclO5uYMkdPMsGWMKXMtJNk2
zQ9dmBxt5CidjIb0t7257MGx4ewZyMa+LLUQH4DpphJlO7YrEaaEdJMZW/9e
BPZm1CDGORHlhPcAhprh1p2YgWwL5Nxkbs3g/izlVJ+/A/qnkl/+aBXDP5nL
tWms9STCjJFtRL1/aDj3n99uvA3DP/QXs6OEbhINNrQusQb8biVm4+841upO
jpt4Hm7tQYweY+qKAOZIax68zMLldfWgM3+0IamuMPykmuxsKZOkL5C+5DO/
dNS751VONxmnzW2qa7j+pyHzGuLzHS6VGfsDqY1lR7CnJbv12KXHtuasaSwO
8IkNmdWAmQ3E0zKuvhwlaB9zY5rIDFdQY3GGMa2I0Zd0/56hzfHtoNxd1ImV
byf8uhDcg0hrJg1hqgPTnKVineQyyZMlfswdQVR/PLrh35tEDzaPYd9UDsRy
OI6ziVyfT9pi7i2VSlsipV15uJz7yzgxg8XeBPclZCBLR3FqKZk7eaLh+i6e
/JRfO/OvaF/fTcZW/khkugfuVgQ6s1rbAB5Gd4UnV3lySdVldf0Kd4+ybzVx
kR+G+hhMnzp6z54Dd+8+ynk/1/p+vV//N1ZWVta1a9e3bdkW7Ofbvk3Tat+W
+752qaamXxna1TAYVrtJvx8a9v3BwLmBeYSebXhTyyFVO+h/pFepSMfy+Fdn
syHXzZWrxkB0A7htJbqauGZ4VMenlsTHH+/Oo37P5c2pP9634oipaAkmNGVM
M5KM2WEuKp0HjqK3fMHYlIuMRF21l0ipcY3xq0BMSXYWk1b8w5Li7P17CVKL
SwhUcHF8ShH2IdPKs6Iye6pypjq3a4lcOeepeOZ5hq8r0porNVj7DYGfMrgE
IYUEra++fUjr84h7Telb/JW1o5sSjexVG4StysUxXinSAxX95jq3O4JLIXwK
M6oIU4qI6YoGqJtLsqc0R0pzsgyHS7O2hCi0JxUS+D+jJOXv/Ni2KiNKb6Wf
P6B08m97P2lqfGCqEsO4KUnPqbfcC6Spc4QZaqzVtzALinOiDI/fTA+fXZa/
S8skbFgxMR0aW5adn4ucJqfS6xn+cSXRz8eWw6EsI79geQ3ONyW7NTltSG/N
wzak6XNTj8vNOdmUI0042JhfGgrVr6pNfFU8K9D1Iww/pPfXkqYaWouQH/D9
Bs+KeHyN59f4fUlIeUZ9QfQXTKsgQ9OpFZnzJaGf4fA53tVY2EYSnW73Ezf4
O3253Zc71jJR8rif2LTmDMgrAfsBedHqc/QJaSxhDVttueolQ6x5AuzQf5TY
L3QjSfcXPfa8nni1kuSmJO1n0Ec8Z/4B9RcK4yc/4/SYOYkro9jqQmxvoi1Y
7sLJCdxLkABWjT9vz5Bop7PjOBzBfg3aAyVBZp0n84dLY3ycFVGWRJgT1AM/
DTW749gZ85bo/UD9yhjWYWhHogeR7M5yXzaE8tNYDkzh+AwuJnFDMcyjZWSk
kKPR+woF8AUuc1K5s5C94xg/mGEd8O7KEifOjZfR1Hdh+Fw2nsvjOfw5TnTp
Y7oR152fBovPz4Mg7gdw3YvzrhweLvl366xEpzS5I+HG+LUTddDIjnibEmBB
eH/GDWWaO8l+LA9n82R+TmD7TBZEEuVApA0LnDgyRuJr/5HuJz/Xcn9FJecB
/81pbPJhjDnebZnWmf123PH+Twyf4c85V1L7ENRajn4mtmaPBXeHibL93Rj+
iRt3hvGLJdPaEFqH2Nr83OKtM5Wewvnjrhxry/z6oqWZWJPtLbme7waToyg9
R0luMrqI8cu9ztztJLiu1e1OYsl+1ogjbaSdvk+f9c2YUJPBX9H9M/p/hV81
xtZmQi0Rt4+pweiaBNfEpw4jGzCyIZ71VWnMr6F7WyI6y/yCxur2rehcE6Pq
WLUkqA9J7izzk9IAe8FIFnmzKkh65r/GcHgGf86SOjKTI7M4NZuL8zk8jcVe
jOpH9EDWhnImiXvLebA87z2fvQKd9lZf+WytQreSy4msCiSkH569mebJ3nju
buDJDlXb82sbT7aq2iZ/fLiRA/FMcRFJvI8DKYlcPEDWeZ5c4MkZVWd5ch7d
Oe79yR8bSRxXPMCjdtQo5w0bNl+5cjsr6z3Dv1/v1/9+6XQ5aXfTDv32+/Sp
083Nenz/XcVPvy5ZrfVnxiMaWMa26zWlXbuA5gbeTXpMMRq6tsewtWbdRrWs
2/Wbr78tU69CEfuahRcYcMKMB1YylHevrzjPLGkjQ6z+dZjWTPyv8uZY8xle
l3/50Fqywle3ZUITsZGMVTaSF4eI+ViOAnjdcwD/RH39oSN/2jLfmIjqjPpY
YoB+K87x4mIbMl/5RnqWENeRiI+Z/RU7vitA7/XyBMkvNQ+pJ7e5V5tfv2d6
BdzK4leEJUrl8rZ96X9VlpLE71YxQ/aqUx2hXByTlZtiuEJ3R/X1oQrdvQoT
UJioIiLmTy3BzyU4UkoM0q+V5W45HpUjvRy3PmB/KeYUY1Jh2RH8rgwe38EJ
U6dUN3vVI/FVRwA7VEv/bY8eHitoX6A2Am5KAnTwLY8wHikV0FJ1+uBTiFnF
JA71wZtI4tUQxJ0y/FSCyKIMKSJBXamfcvFLsiq+nuHTK3G8PHM+FHmM52fM
r8aJxmS25omBlM5AYD67DVmtBekf6fNAn7utuNGSS835tQGJ3zOsPL0q4FyD
mBbMbys+q+MbCZ8E1JREA59qjPgWl4o4f8mILwn6isgKBH2O/cf0+gibr8UX
LsWYX0z5tRv7TNljKpeHukm6sZjL9eZaH3VpyW1r7qrQtLVGjGnKaH2WWUjo
pwaTmcFkBakKVBUglR2oEjnzeUzkNMGCndsGiH94kBEzLNg3gjtjxHlGN5Hs
CWS9pDInSKbS43ESq3QzilPBrHdgQk9pME6x4Uc/EY0fH8+hKJHWbPMTRYcG
vTMGMcWWSTZEWRNgjnt3nDrj2AmXrnhq32tNsC1+Nth1o1ML9Oti1pJQG1aH
cShWmu1X50hf/d5SHqeQtUK4XZdL7LnQ/rRS8kr72weLOTyFeCdcu4rldcIQ
jozmQfxbamkK8vMcMuZwSunMR3UjykQStfbYc8SZQw7C82uslXOXKZEd8W+H
u5FY4nh0w6c3YYOY4MQsHxknXD+Rn+M5PJezS7i2hlububiGbfFMG0n0ABZo
v9YieZTwun776zD+bhy7g4m1wddY3IB32nJjhJy/vLOcRnsL3RzJ7iFMMpEg
4MhW/NhDGunvONbqJhh/35HfrIlvKx8TY2uwuRnXTJSv+9szfLqp+LosbkhY
NSJ/EA3MCSORsmuIfr2j3K1WVztw0UgGTg8ZsL+1pC9p9UtrtrZkVTPmNSKh
ITMaMbYOTt/RpTz6n9GxEv1rSBCDS32c6+BYG6d6ooHxbCPD1yFdCO5EoIkM
k47rxcyBLHYhZSRz3aTHPsgQy1a492S2N79O5VwS55M4PZOT8XJ5IYlr2lZ0
GY9SebSSR6vyKn0dWeu4OldGPMbYMG4gG8K4PIfsVeqYKfXlpUj+xlw2hxPa
j2GmhA1mfTR/a1va7YrhtxWoAgz/YCP7ZzDZCWcLfB1YkcSl5xn+nGD8wxMc
3868yYX9XCsH+fZbvizlwoXrmZnv5TTv1/v1v1+ZGRnnz55PWb7CycmpQaP6
H5X/4MNvS9Xp+Y1FjJHjBgv7VT3MJrXtEtmq/+LOPn/a+hwfaDmnU/3Bdb9q
UaF6w4/N2nwUZlJ6TZeix83kiP+YmRjLTG4qbvAJLWSO9UquTt72GU1vtg1p
VpwyY6OxmF2PbkJMa9Z258wgCY16qcwyf7g1x1VsLXeaiwVlcEXGlGF2URYX
ZWZxRpXCtyzBHzH5c1Iqid3fVY3elfT91Y5/BSuzLheqs6ayDMD6FxdlywHV
In4HOU2OGtV8oBrdJ5XlSy7D91JTqK4Kd70KMUKVZxHZMkjXvRhzSkjXfUsJ
8Vo5U4ZbZUTvnV3uGXH443IcL82S4owtItOsG5Su/t32Gg+UIXyCsrsZpSQ9
F97eVDNbPc3Nqp8/Qjnh71TymDc/wshSMv4tKukpoJBIhvaU4o564m8y2frw
A3m5JhVjcFGGlyT5IyHzjK9fz/CZlbjwJas+JqQcXp+SUJVDjXikMXzbPIx/
YeWy/d/N2Vib0Eo4VmFMI9ab8EdPDpnxYydSjVlixEIN6fWJaUpEPUF6v+r4
fS9deteK2JSn06eYfE7/b0UrO0WPeH3i9JmuLwaD2nctbsvqdmzswCYTudzc
XtyhD3fnkKkMjI9qjHdjJrVnk40otC95SF10zy83sUC5NoK73uJnrlG9Ru9a
ZYdwz1/CNxdbEt2J2J786Cj+8A/HiwH71VAuBnM+mAuqLubXpRCp80Gc8OPg
SH52lXCo6X0YYYRtC7F2nNiP+U4sdCVpONMGMam/QHuwJb7mjOylyhzvPvj2
E2IP6s9oO6ZqkB/M8iiWRDLVGzcr+rbHoSsJbqLvvbOM7JXkrESXyzCrFKsU
RJcXMbx2PX0pZ+NZpsZa3TsTYyP2lbenkpPwoj58QVYvMHub6x6flSBydI2K
r0xlfziJQ/Buj1MLib6dbsocCxItmGImwbVBnfDqjKcpXj0IsGa0PVM9mRNK
6ni2TufAbE4s5lIqt9bzcAtZ29DtFFnync3sSWKGN2MGMHsYB8MkUkqX9KLH
+cYYrz3gw5HMGUpgJ6Las9Gav9zIee3ExCvrgT9HtZ1INzyaEtKC1d1E0J7l
+k6SeO1bPOT3/B82Mh7rXYewGpKL+neHN8hmUoOl2U9LGTamdRQtzdz6Mkbq
VkWsXVY2Ea+bXa0E0TfpSXbqBu0xN2VxUxKbMKMx01VNbczERkQ1lPOsoKb4
N8O1kYyUtquCwTf0bICTkdguBZkS2EUCCDRcj7YgfhALNVwfwTIPlriR4sEm
X3lvnJjEuVgOT2SVNxF9ZP8YYcu6UVxZQPZqqaxUGdnIUr30nFQl/VqbX+tU
bZS6Po91GsP3k23d+lAuzZafgn8YfsWLSmnJ7ixk5xjCbRjQnhGWLNZ+kJeR
s0MpZ7Y/i/EK4DW2z2X4SU44WeDnQGqyMHxmLsOfzS+N4S+SfpozP7MoFj/X
Cr6eFgsXLjp79mpG5vs+/Pv1fv3v1907d3fv3j12wljT3p2rNq7yWa0Pv2z2
SfPBNW0SO3rssHJY16tXTNtuY/WHpHYJPj8o+MKQfks667k1rGVRrWn/GqaO
tYcN+W6s+SfLOhXTAGO5ATHNBOCTWkp6+N8Wki6ns/m3Bv5ubw53ZUVbGWId
11xsJLf04PQA7juQ/YrPhXyG127w2JmjthIa6PM9Q8vhXlTEM6NLM+5jZpRn
RUV+UdL327UEyN+c3p8G8aTV4mBVEssTXEpY9Ec1fPpW0u5s1Ze+rbj6gNK6
L4JY8FWDqO1VWYNnIUYXkUijWcVYWEIU4FtLsK8kR0uLuvvv0kKwjz+QJvOT
59rRmeVkdHd1cbkHf0XgB991r/G4gIO9t7qrI6or/rb3c08Z6cxQE7gRsFZN
7L75XiBHnQgcUCcU4RBTjK2l5Ogh880YPv0DjpYS70fHotgVZ0o5DnzBw694
8qLJ1oKVU4nrX7L9EyaUw+8Tpn/Lnoain3k1w+fW3Rb8UpeYb/H5VhLSd3bi
byuRxFyz4oIlZyw5Yc4fPaS1vsVEgHyZAXNbEd+M8Q3xrUm/KnSogMnXWP8g
xn1BzYSRtApuRnAToYuwRoQ3JkKrRpLQOrEJCS1JbiVaMofq9PleotIj2zGv
F8stpJaaixJ7iVa9SDFnkzX7BnPcgQtuQviXtfKUaNffhrPMiuiOjO7I3H78
7MERP/a6i5HjMlsW95daYstSVcsGSC0dwGIb5lgTZ87EHiLwdmuHRUMMq9G+
lgzieXYT8UCwFYF9CLIirD+RQ4gezjhHxjsJsScHiFJ35VjWjefHGPbO5Ngi
zqVyOoWfZzHTT2yrfSyZ48GxOB5pQL4mn15eiC4vYfis5VybzbZRjB/EiK5E
WrJpJFcnCZA/o5ApyO35pvE5s5VbTiJpM8T0/vx4/hjFLn/WupMwWFIsrRrT
qRrmtXFohV9n0TaHmBNqxagBRA/Le44rovgxln2zObaE8yu5tk6mCx9vVei+
Q2mS82XJdzfyazIJvozqz7SBoji6FvPs43x7hs9M4PR4lrkQ0lXCvFb34YKr
sogPfXc5TXogp1xJNpM+fEBzyQC9/JTh3xbjFcOnu6ikJ2N86xKsqPuvp/mq
+abr4tmoQD3LVOF6Vx505EYH/jLmoqoL7ThjKFaNqQ0ZVZW+5enyCX0r4P2d
RJ2Or0dUPUbVI6IO4dpOoZ5i9RYEtiKolVwGtBJ1UFg7okwls3iSJaN64GpE
n6b0aSYD0XH2pI5knS/rvFnjyUYvfgriYCQnJ3JuKmencDqGc1Nkf3cnjsdJ
ZM4lLYHfo0gcSkBPIvqRGigQLm/jdepydb76paAeJjVPD5ML83/PYU2A2KVq
DL8hlMvaGzL3Zq9486sdwd0l7IomwgYbQ5x7MC+Q8xrD73wVw+dpaZxFS+M9
lGXxnNtLxtkXMHzGGc7uZtE0/DWGH2GxcMF7hn+/3q//EysrI+vsmXMLlyx0
8h1uZNOygUXVWj0r1+71TWvnetbxxg5regyY36nraL2ukXp2q7qGnB8YcLK/
9Wzj1u719ZzrdxlvYDO3k900Q7cRNcPMPhnTqmhoXQJrEdOYLe0lWi4r32ry
nya8cqE5asrSNkQ1EglNgiE/mXN5sAxJZTsrJ8mX/fJ3+WfK9ZGTyGmS2wvG
dP0QixJ4lCX2M9ZU4reqXFSDq4/rkFVXGb+/JcM/qUeGasWvrKjyPQuLVeOZ
17nT6PK77o+UpiU3TfUX1dOerhGpEniPLIZLSfqXpGtxuhRheGGmFmVdCTFR
/LO0TONeLc2t0jKZ+0iFgeamlOYB/HMMn1OO66X5sTiRRUQ/H6U07dfeSbqf
qWB7rfKudFMt9N3qWbztdiDXYXKxup8QRIZ0+m1U+rp8OU2qasVPKMKaklxQ
0ahv4hKf9QEXSpFSDL+iDC1OVFlxmLzzBgyvq8TdLznwKYkfEvYJUyqzvZ5I
ZV7L8Lo23GvBoXrSuvetQnhtUg25YC66suz+kpOe3p9H/blvQ1pfblmLHuai
BSd6cqg7uzqz3FBGU/t+R5cqWNfGpxUTOzC9i1RMR8YYEqzHyCa4N5TyUDWi
ASPr41GXIT/I6FzL8uhXpGctnJqJvt1bHy99Rmo4rVVLucNRbYntJBEPKb1Z
0Ucq1ZqV1iyylFlLj1bYN8OnHVMsSbZhqgVhnfFuxwhDabB7thMHeK282kkq
q6eRfFH7Kw/t0oQRnRhujEUz9KvRsAoGtSXV0a8fYx2Y4sYML+YHsXYs22LY
NZ2f49ifwNEFXFjO1VWiJLm5jrSNPNoqk3ePtkuPev14aV+PtCBmKLujuTlf
tSu1Wp5fKW/E8DkppC3k4ERmOeHTg9CepLpyYaK4u/yjM1fErksSW/uMBNLV
+O3dOG7ESmrSyWgOhPGjt+j8E+wYb02IRncmonBuW4NGlSUEtp8BvtZMcCR+
JAuCWRPN9mn8miR+IJdWcnM997bwaBsZ28jaLu1Q3Y4CmmQFUTnbSdvAn/Pk
hQqzIcqKla4yRPB45jvRez7Da8/owiRlTWNKSDuWWnLKmfSA/8rwp12Z24OR
zQhszoquXBhMhssbM7xbgXLnyQjh/3ODWNqJoAb4/MCcehwzEPuXjC5S4t/Y
mTsmXGsvxH5J1VkjDrVmm+qop6ha3lgkNPH1CKvOgIq0+Zg6pWlcjm4VGVoL
jyZ4tmBEC9ybS2k/GsEmjO3JJGum9FWl7UZtmD+UtSPYGcjPIWzxI3kYQWbi
DzPJhq2BwurXZ8q89t/TuD6dO2rc+LH2nplNRrI4o2qXWYnk5PsCZSRxdjxL
nAnsiU9PEl34M5b0lHx6f9mbNveNvVo4/+psxfA2oodfH/JmDL8yj+F/ipY+
fD8jXHrKe/LC6xj+8SaOJJLgiXsf3AaQOI4jW3lwQsQz/+7Dn+HMLhZN1Rj+
K3+vPosXLTl3XmP491qa9+v9+l+unOycO7fu7tq1O3LC6N4uZh08mpmENjLy
b6A3vLaBewPzyQb9Z5v0mNDayKthl9Ethm/sHnZpkO9ha4s4gzbu9YwDmtou
N/U4ZDtiT1/nBCN7+6q2LcvYflNo5HfMa8Gfps/MsepUSfBTX0liXdeOSU0J
bsRkfTabcXEQGUpCo3vhHGsBhtf+Nlvp4S8NZqsF49tiU512n9LrA0I/FYA/
9QNptf+xfH8XgFeVU4/rtSRMc8zH+BaTgdNXhD3lKExNU/x8Xpm671VBpYtg
WiEiCuNZFOcSeJYh/COiPpdp2aEfyMBseDEB+LOlJZ/o8QfiiqkRe05BaH8a
Qft8EO2HecFGv5RgXBHR53gpW/hz7xQsm60E8LuU1Mdd4fdaJWt527vKFcNs
Vk71oUrtf/gtQ7Ky1JHHVjUbG12YpcUlF/VBGfWavA7jtZfueim2FWdMURyK
EVKGdZ9y7cvXa2l0laVdf+JzUj4m+mMmfcX6WlxuQfYrAV6qDY9acqIRi37A
tzKe3xPfnN+7qTe/bd7stk5Vjq2aS7WVGdXHNjyw4VZfjvUSjPetK8pb5+ZM
NWWdLbvs2T2U7YNZ008mT6d3ZnIHqRgTESSPMSJYnxFNsKtD929pWp5an6H3
DZb1Gd4KVwMJPHUxwNkAp9Y4t8a9tZjP+BmK9D1YlcZ14e0JNsZVH4u6tK9G
9zribjfSRDyo3Uxwaq+qg9g5uqhybo+jMQ7G8nX3TgT0EMaYYi82j4F9hGYN
atG2HnamIiBZM5GdM9ibIMLv88u4tprb66XublQyku3CFbmlyx24+0mEJXfW
sStWpOOuvQjty9ogLiaQmfIswy9/DntehEO6FB4v5XQ8Kb6MsibUXHTsp8aT
npQ3LpqdJJ12DdrvxEp//vxYTo7mcBj7gtnuJ6Yui53FLSe6L8EWQmKePUXb
7GiGjQkdm9OiNu2b4NSLOB82xLA3kaPzhZeuryFtk3C7OPjtkCf173HCZ0u3
nUdbRBu/PIKQ/vj3YI4dR5V0Xzwk3xXjc5K4EsPGkYw2k//3hO78NlQ5F70a
1INeUorhMwJFnZVqSVhrwvSEvU/ZyuCS7q368E8Z3l2+95yyiPdrgP23hH/P
mob83koikLQ6bsDhNuxtyY8tWNucNc1Z1ZzlzUhuLCZOYfUJrE+QdlmPgPqS
guTckD610Pua7z+k9ueY1mJEO8b2Ikbh+mQrYqzEU2ihA+u8xPxnRwg7Ve0O
lbb5+UkS46Xx+ZVYfgkjfojs+6YPYG8od2eRswDdAjHtzJmjPPmT/y27euYQ
JJGLE1jhQoCZyGmmDOW3yTxenn+c9PI3rfxReStdncPaQPn5Gm1Dip/o57Vv
1736KGqlwL/G8DvHENaPfu1wM1damuWv1NJsJ3MzZxawJBjvfthbMNaPXSu4
dVhx+3NamtM/sXAK/i5fB3hbL1267PyFv9/r4d+v9+t/u9LTM86ePr9gweJh
7vYmdm26jm5uPbdtr2ltDL0aGY5oYBbdymKKgbFvE72htTtHtHDe1jP8r8Ej
D/bpOdXA0Ltht/GtXHb2jrjuMOq6g8d2c/PAxm3bfNb+q8IeVVjViss9n5lj
faI08HesON6DDe2Z0VIkNNMMWN9dJDQPHfJ/w7/yI0AD+AwnbtiLO/GWHiR0
kPNQm7p0rcyALyR6df933Kv1Es+Zt6+7dcTNZuLneJRiTCERad94rmmcpbwc
r6vW8X7Frstzx1QLEVVYgqV8S+JdhsAPifqMWV9KrM/Gb8XlMvJTvJVye1cJ
abzr3jDJ6LlKL8cfJaWZP7CQYHy8krW/gwZGpyTxRyBJSdlHKFeZ4+rZvVUr
Xqf2Mr8qNU6o0g7tVYKiN78Tner/71UGm9rLPrsoB0pyu4zw+etb8eXkCEO7
/YzieBTHvxTLPpGxVt3rGF6D/IyKXK7A1k+J/Zjx5Vn+g1jQpLcWSn81xmfq
c6kJa2sSUhmnKmKpuqOTvNV1ts86Q9o+6xKpwP6ONXu7iKJsREORWC+z4pgb
1/24HcB1Hy548Kcz+4bxi50qe362Y4utOI0ndxeqH9kC0+9p8hVtqzO0LWMs
mW7LjAFM7880G6b2Y3JfxloQYop3B9VCVzXSGJ8OUo4G9KiP3nfoVaVbYxxN
COsjdi4aeMQOy6tpw6WmDhVij7EndigJTiz1ZnOEeDzumcS6CMYNob8RvfTx
6y/JMqeXc3MjaZu5v5n0H/Mp4qm13dMq6JihpLm/zSLOEzcNmy1Y6MmJaTxa
mk8+L6wX8oxSJmSvEhc+DWmmDyPSirkO/BHFnZnSOH0wU0QyZ8bxRzi7/djk
wXJH5tkxa6DyzLFhlBXBvfGzlBOBkX3wH0CkIzHexAYwZgSuNph3wEp7rezZ
oPF/quhkHv1I5tb8+cGfCjyv57j9X43QjK1cTmFllKRqjjAlfgC/h4uFfh4o
vhPDa997I1ZkOdEWuBswpj1bbPjbU421vivDZwdzy0csSad1YIw+Czpw2JoH
Dorh3QuU27PErn5pZzvJGav2S167/X0H7g7nhh3nbPnFgpmGDKtO1/L0K0/4
dyTUFnsZrebUJ6EeU+sT3UAOqiIaiaIstAlBzeVoybMNI9riocqrvTh2hpuL
jqtHc5pWpU11HNuRYM8Wf/aEsTdCsFyrA6M5Fi2HLH9Pl776jXipm/Hcm0lG
oow/PJkjepjj4yQXLKKnwP+uAAH7J/NVzc2fNX7Ff41i+EsT5dxHY3jnzrLJ
PTDp5Qz/PIqvktHULaGM7S9eRjOdxA3+7kJyXvFdBRj+pyjC+spxmLti+AvL
yX4Zw6t3YM5Wrqxg7RgC+tOvM97DWDuHKwfIOVcA48+JtCaX4RdNIcBZY3ir
JUuWSh8+4z3Dv1/v1/9s6XS6O3fS9uzeNzpiTFfLzq1sGnQb32JQSgfrRCOT
oGYmgU3NJ7fpNbmNgUuDJv2rdw5v4brDPOzSYPe9vXvGGphENLeebex3pP/E
Ry4TH7qO/K1flyj9eu0rNa5SfNh3pLbmcg8V5zSggAa+jxjirTBkSgsm6IkS
UmwkB4mN5Gv0M/kNnExnrgzmZ3PmtmdCa6LaEmGMlwFD6uFQWVIy93/D/Zri
8f7k7TXwz9fDuvzxAzO+xL2syGAWqx77U87MUNrvv5QbjIbu83JDVAvhXxif
YniXwK8MIR8R/RkzK7C8Itu/5XA1LtXkck32VWVWefzLSLt4UzGulhRfxHdj
+JxynC4tCvCBSl0/Vql37r09wz9Rz+gCpCgpu4N6OvuVOv0d5DTHVVBUiLK4
3/z2qa+P1E5E20REwrTC7CwucwFZbyKnKcfjspwszVKV9BRQknkfcqKCjKy+
luGzK3LrK379nKSPGfM5Cd+xtyG3WorD5KsZPqcNN5uzqw7jq+BYCf/apLbj
koXIaV4W1fS0Rf/IRsbA57UhuKmIXlb25YInGSE8CRMnmcwgHgaSFsBd/7y6
7cc1L2H749qHu72I3kfqYVodyyaM7s16bw6O4kiUJHseiuC3cPaHSmN5hSuz
7ZhpS7yqmQNJGkLyEMlm8uxIt4YY1qZ3KxF1L/Vl1zh+m8qhqRycInUo//pv
k/kthoMx/DmVc7O4Nk+MNdJSOD9XPGT8+2DXkVH2bI/l1gZ0u5QB9Y48Uv0H
2v9Ftlv/cclI38Lx+SwMwd8GT3NmOvKbohfdU1B5BcOnFhh3XZU3LfhwBUem
s2gk0TbEDWKzD39oFDdGvC43e7JwKNP7yQYnvKfEuXp1x9NMTd1a4d+fUDui
nJnsxaxgloxjczz7l3BoJdvnM2s0rrbY9xR3991x0njP898u2HLf+ly9hOGz
NIhKZfUYYXh3U9l8HQzlftyzAaxvW8kiCtoXzCQrhrfGp7U4F11wE3uid2F4
ZWijCyU9WN51i82Y3JY5xhzoTdpwxe0e+ZcegvRZTmQ48shBIra1yzR7rg7i
RF8O9mGfJXst2dWLzd1Y3IEYfVzr0uFL6pVF70P6VMStBj515VhqZF0RjHk1
w6cNfsbiAxPQSeT9URZMtlXhpI7EOTLDkdnupAawPkySef2t6NWS3npE9WZn
EH/FkjaLe4nSS9fq3iweJ5Cl3P5zZqObo+pZbVVGAifHSmZBmBkT+rDVhxvT
pP3+AqegxGfDiAsw/MWJpLjg3x2Xzky2e2Uf/kUMn7aAnyMZP0Da+GHWrAmS
FLOsFa+cClF6+LQl7BnH2IEMNhGGnx/I6cVkbnsVw2t1czVbJkosVO/2ONuy
fCaX9pF97lk5zQXRw1/YQ+pMwkaU9x/ZY3Zy8p9Hzz54mK5RxP8aZN6v9+v/
0ZWRkXH+3IVli1Ps7YY1M2rS0LJ6l7HN+i8y7j3T0DSqpUbvtvNMrOKMDFzq
N7Gp3mVUC+ft5oGnBjht76UxfPfJre3WmkZcHjIl021CmpPHL1adxrSuY16t
XvPPrJqUmtW26BFTHlnlawn6iw/8se6ktCW6CeFNmGXELguu2omERuf6bJaT
yzO696dXtFtesRMvmult8W2CX3OmdGKRNXP7EGaIyw+Ef8n6ilytJkH2T14Y
4fSWlVGXszVYXAnfj3AtSoxi2rR8k5nTavRynWoXhxfCrTDDijK8BB5lCPyI
carrvrwy27/j9+9FWn+7lqRHZdcTk5yTPzD/K7zK4lWUuUU5VoLHZd5I7/18
6cpxqTSLi+NQGCvV+t6m+t7vwPDZ6qBhs7qTYSqqaetbTvI+vZ/zKuApUJnh
L1JzAW8VdJupXt7F6jGMLcSaYpwrRXqZF0wEPM/wmWX5qzQ/qnze0JIkleP3
L3j4WnvJyugq8uArjn/Bwk9EEh/1tSQ9nWkmTpK6V7bitb+9r8efDZhVFddK
ePzAbH0h84fW/57mfr7SbThvzkojIpsSrs9Cc064SNBnLlbpVNJ9TqgQVG7l
qCRQje3TA7nrJxGccZ0Z0ohBLZkygN8iuTOL9Nk8TBSb8Qfx3IsXt3ANKk6M
Fd/CI6q0K9ofT0ZLgOkiR5H+9tFjmIlwkcbqtxbzaAUPU8SSWipFlXZlmUTJ
aJePl5G5XPlUr0a3Vkh+z0Qm2uNqxig7Nk0U8YwuV4W77SX4+iKGz1Id6Y0T
GDtMGuAThrAzkutz803gVzzH7QXMOnTK6CMrhfRlYiyZtkh45voCfpsi47FB
FpIYNbkvSYNJHMxka8mEHdGRYe2wa4+TKSN649OfQI3bXZjiS/Jolk9m0yz2
LOTPlZzbyPWd3D/Ag9+5sJN1swh0YFgvxgzjpyncXZ+/PSn4ZN+E4RVEac/6
71UyCBA2UBhee5B7/JWFzrsNtOaTpPZffzCMmL7YtcJNT6YhTruK6eg76uFD
eRIub7+L7qyyYIqR/AL/qSdXh0gH5r6DmL3fHiaXN+y5OJCTNhyxlkb9H1bs
s2Bjd+nbx7ZlfBuiWzOmFeF6eDfHvhFdq1HvMyqVoe5ndK8tAjD/znlxSEHd
BMWn2ZHswlwP5nuy1Ef04buj+X2q7M6k4jgxk8tzuTpfYr+0/2unLgw2lPmF
vaGkxQt+6+bm47pi9bzNUfJzHXV15fFMjkUxbyihiuG3+ciJRs7sZ9OHX8vw
E0hxVgzfRY6uhOGX5QvaX8vwqyW27NfxTBqMnTHOXZnjLo6UmSvyd6n/+pYC
OpwHSzk8lVnOkhemMfwsbw7P4fEW9f58GcPv4PYatk4ieBCW2s9Cf5bHC8Pn
nH+W4S+Sc4Gbf7BtMdEBH3u7Gk4cF7Vj575r1+9kZWX/r0Hm/Xq//p9cOl3a
3bRf9x+YOHGSaQ/TWvrV6vWu2jGqqdVsQ/O4tr2mGNgu7Dh8Xfd+ie0N3Bo0
H1Sz+zh9p+3mXof6DVlp2mNya8t4Q9efzcfeGR6T7hr5l73Thp5dxuo3d2nQ
YnCtXr0rh3cpt75Tkb96kN1PBAMPrDljxvp2ohmIaMKUNmzuwYWBeRr4Fw+u
5qO7RvhZzqQN49xAdlqS0F6MBbyaM74D6234w4X9TiT2wLMeI79ibgWOf8fD
muj+f8Hw2UoS/+O3IoNxKCl+MgsVxv+mbGpyU5ki1ZiqY0kcyuBRjrBPia3A
okps+lYc5k9X51otHjwdra2Xp7S/UINlFRlRjuHFmFyUvcVJK/2ODK991/Uy
bCpBUBGGQLDaVvz9rqmy92EfsltxUQ7tK5W6/h0CW/9ScvoAlVQVq6Q1b5UY
pcvPjY3UHkYhkotyqKR6id6A4XPKig/ngVIklSCyJDPKsecL7nwtU6uvwvjK
Mvea8TUXy5PyCQHlxCU+rioHGpLWkpxXt+LbkNmKi01YVh2vSuIvPbUpv3aR
g6fXMnxWf671ZpsJk1sQ1oIEUwm1v+tDTkHcCnlRhQrb/+UpRjTuLRjUnOg+
7A3ngQYSC/OO/nWz8w0SE0UtkJ4gfUittCuZSeK+cneGNOonaaRniENHZjpz
Io7M1Ly0U+lmv7BWFXClXs2j5RyNI9kDPyvCB5E6WpThWdvyu38vw9d/4a4S
h99ex7544kaIBeVoWwG2v5JUDOuKZ1uO+f+6bqVw+6Ml3F0gCoQryZydweHJ
/DpOGpI7x0iwzuj+DGqHlR5D2uLWEY+u4kvv0IXh3XA0x6s/kc7EBTF/rHD7
hnh2zedQKqc28Nd27vzC41/JPEjOHzw5hu4Y1/eydS7hrgyzkPHbbZO4tbqA
BferNywvgijte2+vZ2cs44bj1o2IXqx349J4Mmb9pz78w3h+jxCL+KH6uOiJ
8uqEMxlBL4n9ev5tFpyf6huc92bT6nEAJx1ZYkaUPtEtWWrCfksO95WG/G5z
fu4lta0Ha7qxqDOzO5JoInLHOGOiDQlojWtLhukxtAXD9YTV3UwkI8CyNc1+
oFoF9Kox1IRJ9iz0Zqk/i31Z5i/d9d3jJSbgcBxH4zk1k0vJ3J7Pw2USFvB4
hVT6SnJWk71Gwr82huJnzqC2cray3Ydb0wo4Dr32xVQ3eDSTo4rhQzSGt2Kb
78sZ/iV3ksvwqS4yGOvWRbQ0+ybwYMlbMPyjZRycLA18W0MGG8txw7Hcn8oX
GjQ9PZNKJX25HJCt8BdjqBHmTHVj/0zubyqwx3ye4bfLG3jLRAIHYqH68Cka
w+8XYv/HmuacBLbqLpN2jN2pjA8q7WRX39fbbemytWfOXk5Pz/hfo8z79X79
v7iys7IuX7q8dv1ar0BPg+4ta5l823hQtc5jm1vMbNtrmkHvme2Gru3ustW8
b1KHtu4NW7vU6x1v5LzTwmmHRZ+k9t3Gtuo329j7kPX4h47j7zn5H7EZuLCT
abR+p/FtzKa3s4ps4TygSmyn0ns6Frphzp0+nOrOxnbEtWBCCzEE3tSTMwOU
ltLllQzvJiezGudfs+M3K3Ezm2YkiTZj2opN8Y8DOe9JWiBXvFlnQ4ge7lVE
Er+3CrdrSBLrf9fS5NTlbi32aUhWHvvS2BQS00WNb6fB2MIEF8WnuGjdAz4k
8jMJ33yK7idrcKUWd2vzuK5KlSp4tw0E5q/UFPN5n48ZUoKIYmwpzo3/wPBp
SgEeV1R85kOVGObCu6bKZuY7TPorRc1sNZH6toGtunyX+EAYrBwmt7790cD1
fJ95bTcRWYTNJURO8yZTA9pt7pcV2/ylJYguQUxZNn/GlS/JrPg6VXxlspXD
5LpP8SuL3YdEVGJbPW7ovYGcpjU3WrC5NhFVcP2G6IZsN+G6pexhX62lybGV
oISDXcUKPrw5UzuwYyDXRionwFezlmrL3/RmQ1/89RnQRPqWm324GceTeQWC
Pp9eznm25grn5yRzKlp0NY7GDG4n4e+HcnuGawuY4L2wVvxDDhkpXExmVTCR
gwgfKG4YxxaIj6IoTHa8qCP9r9b00+s7RVV+YiGLwwgeIKmmGo2cTxBX7dx/
VJcqzf/MFaJMeLBYZDa35gnkn5jG/nFsj2B9EMu8xAkkdpicC4yzJ9gG+64y
hdqmLl2aM7ATI6wIGkykk/Tbk0azYgrbZ3NwOSfXc34zf23j5i7u7+PxAbIP
8eR3nvyh6jBPjqA7wq097FrIeG9c+zJqKBvGczVVbVjeleFzn/Xvs5nhKQcZ
IzoxexBHwwXCX4+diS+p5Lx+svY/62qEc0tmmPL7cHW+E1rAnaYAseuC87ID
JD4gSCZYH/qS5s0tL0l3uunF3yM46cTmvkxoh1MDcX0JbMx0AxKMmW7IxDaM
b8241owxIFxNT/sZ46PKuz0+nfExw8ccbzXpENSHaDviPUkMYKwLA7pg1IAe
erJr2xTJiQQuzOXMbM7Olgb7rYXcX6pSSpfL/3tmbsLXqmc3lcqS8d5S2bUF
98GmNd6dWOPK1cmq6z47/7V6M4aXPvwwYfhxvdmiPfEpMgH9pvspxfBXtM2g
pziaahvG6AHsiOTWU4elVzN8qsjate3JwRiB//6GDNQ+Nx0Uwyu8fxXDr5Dd
7t9z+XGUyGnkJMtR/KDSNqL76SWt+FyGX8Wm8fjbYt4epwGkaBulX8m5KL13
acWfR3eerAvcP8XFfaybTaBrMWvzqkPtbRIS5x89evrRo8f/a5Z5v96v/xfX
wwcPDx8+nDh/lr2PrUH/xk1tq7f2rNt1YstecW17xRpYJRk7bOzptNm89wzj
th4N2wc0HbCks9suS7s13bqNb905ooXtwo4BJ/pPeOQ46oqd87Zevaa2MR3T
ynpBJ4ddvYeu6T4oqJFnj88TDYruasdeE0lind6ccc2Y3Y6fLCSJ9aGj2Mv8
O4bV9d99+HQnrgzhZwsSjaVL6d9cPkFWWHJoONe8ydA+esK4F8DeoUzpgFcN
0T9sqsSVH5Sc5h24PbdVXlfoPbOOjMde/IFtVRj/Bf3K0L4I3QtjXxTP4viW
IqiczKVOK8+Simz7lt9/4HxNrtfmXh0R4WS/zBKngfwTN2uKPD7iM+xKiXg+
pTiXS4sq5t0Y/nEZzpRkRTFGFxJHx4XK3fEdrGme4vcm1QD3Ui30PWrC9G3v
RCP2nxS9D1Ru8yuUWc1bHQ2kKZOcseoeXAuzsJgYb2a/GcM/LsvF0qwryYQS
RJVmyUccK8+D1zJ8FXRVSPua7Z8RUpYBH+BVgRXae6AZGa9jeK3utWJ/fWKr
StDMqLqsMeJSLzJfx/Da5eO+nOrB0raMbkZ0W9Zai3Q5M+B1iTwhoqu548PP
A5nQHocWwi3LXDg/UXrsechR8KA/+VnxgAL7HKXdXebEyM4MbEu4FT9FSk87
L01pxcuHSQuasadwfSE7opnqyKiBJPrwWxL3Nr8Bw29/xmhRu33OLq6uYVMM
0Y7iLT/fiz/juJ8iTcgHS7m1QCw7LiaJtEDba/w8hh/DWR3IPE9ih0tGUmhf
UUR7WeFpzQgbvAYyYgCDLenSDkM9LEzwsycxgtWx7Ejmt2Wc3MBfO7n1Cw/3
kfEbWYfIPoguF90P5dfB/DpEziHu7uXQCrkTfztGDSM1inNLSd/6nxg+e7vo
lucE4tID+3YiYt8XSFrcf2J46QYre8kgU5z1GdeRXYNFfPUkTJWaUc0Kll+h
GUE88pejn+ueMvd61VMSBM65cmQYewaxrb/Mw27qx1orEXqNM2FYEzpXpc1X
dP0W+4biYupjKKajboa4GuLRAZ/uAtIRtvJm0CrKTuzHZ/uxNJwVo+WYZt1Y
dk3jyHxOLGPXLCZ7MLgTg9srC5cYwfWctWSuFmrNTlV+LCtfmVK6Im+i8/4y
cUcPsaKvPu7tSXHk8kSx6BGGT3xThk+fxeloljiJ2ipM+6l05OSYN9tP5d9J
dqL0/38JZtoAvLsR2oeVAVxIkCb5mzL8cunDaxtqjeG1lyXeSRg+I/X1DK9t
E24skI3MxCF4WTDOQc537uYy/MutaW6vYusE0cNbdsDJViziL2oMf4knf6G7
SNZZab9fPsChzaybw1h/+vUs0qFd5f42vePjk44cOfGe4d+v9+v//ysnJ+fv
K9c2/7h51NSwfv49Ooxs1s6voUl4s24x+j3jDHrGGlgnGw9f32P4up69YgwN
PRp1jtAburq7+67eAxZ16hjSvGNo80HLu4ScHzT+vqP/nzY28zt0CG7SZbSe
3druAecGex+zHZRsbDOkqpt+mfENJQ5vUhMB+IS27OgpPvAameuUX8FLGd6Z
TEfRz5wdwPZezGqn9DPNxC57pSVHHbnnI59Bud3Ix0Ecd2NBL4IbE15FpkfP
fk9GrbfU0ih619UV+H9Qixs1OPv/sfcWUFmm3fv2oTP2qNOhjt09OhZgIBYi
YaM0iHSKdAvSKJgoYXeg2IXd3TF2dzfxPfsGZnAs9F3f+671/3mtc90LnpLn
5sF1XPs+97nryoynNdVIqYz3T/StSMeydC+LVXlCvifpZ+ZXYW0N9tYSw8yt
hjxRYb/ik8n3zDT90A+g2h3sr0Xiz9iVw6UEU0pwpkyRAPXdDvByXC/DhpIk
Fpe5SGmfG02TpwdKMnyiUoePV9z1tz/dmfNIaRZQvcgQcFQGNp1WMnyK/grP
FM+S6hVMkXbdpK85UaYIk56UBM7X5bldjs1lSCwllvik8uz8iXuVZZDTRzpb
q/GsCvt+Iq48lt9g9yPJdTjekqcaH2f4FxqcbsnseoTWJKQhc9tz2kD4/MNe
GrHTmHCpHxmdifyTkHbM7M1xe575ftylnBPEUz8Z3jS/L8Gd8dOW0ZxHIiV3
5R0M/zb7pcnc0ttjpHEvYgC2XfDrJ6XsW9PEoyLUVDSGz14sgRj7EsVOE2HJ
eDep/t1dqZDDprfc4IVBYlNBu+tGMdLkbOLVFm6uYlMSo1zwGUS8DatGciqZ
c6li9N0WLWE4y4KY681kF+KtBRQDTCUWz30QzgNxNsTDXMzqIz2JC2Z8FBNi
iAjCwRrjvrip9hcj2bNATDL3dijF9v1kHRafTM6ht7h9/1tS8P7ZPs6uker9
SGfCbJkTyslZUkjPr3N+FsOr3vilhcwLZVh/uRoSNYAtvtwbXzSGf+ftU8UE
fi+JbYFSTHZoj29H0g255M6zAOmkeOgj13ouu3PBnbNunHBkrzWZZjLtd7UJ
y41liMDUPiToyPyv0G6EdBf598C1m3SMqtel/m+0qo6hGj59ibEi3k7mW6mU
4ESqDwvDWRXPmtGiDWPYOUky8M8v5Mpiri7m+hKxDz3L5MUWLmdIJo/3IGy0
ZSDXrljZrMk4pIx3sfr7VIjhg/IYvhuLHLn6SQyv6HUKV0ezYhjhfXHvLpb4
TT4ydSs7rWgYr/jtnyiGnJl20oXhZcBUV46PV+w0Hx1VphTbny/gwGhheDNN
hnQThj8+kReLP+6lEYafyeZI4q2E4ePs2TJeYfi8jvLMdzdoPFrOrgmMcsCy
F04mzBrL2R28ukTWZR6dEl/N/tUsn8nkUYT6YG5C584lNTpUNzE1nDx5yrFj
Xxj+y/qy/gfrxbOXx4+eSJ2e6hRi09evq254O71YNb149d7jO/ae2LH3uA6D
UrvYLtO3WarfZ3QnTY8WupHqthkGzuv7D07uquXdUju0rfUyvbCr1lF3bZ03
9usVpa7h1FTF8I6ZfSPu2Yfft7ff1LdvYMteWj8Z1f3KrS5hf5DckQ2KB/65
w8cyhJ0F4G8N4dAglukyXpNQdYI1SOjOEkNO2MsV3pzAf6qUrwO5OpzlpkS2
J6g2037neG2efzrDZzUWer9ej+O12Fydxb+TWoX4ygRXwe13TCvT+ycGfY/f
T8yswq6a+V73R4140ZisT4zBed6IU3WYUgm3CjiVZPzXkg/58nMZPusbSafc
U4rU4tIEmqQEMz76XEv8EzioJEP6Kakyq5QS+ielyuQR+EklY9MBrJXM+QOf
6Kt/pXTCql5hKJipXuEr9pfhedEuVeRU4HF59pVlUikCSwuQr/2R65V4XQSG
Vz3m1C8kV8SmHGbfEludvc15rP5xhs9qz9VWrGhITC0C65PajkO60gnyUYbP
MuX6ANZ0Ibolni0kBH6nFQ+9i8TwrwK4OUxK8RN6EazNRAt2hnAvL9Xkowyf
Sk4qjyZycIQk1bj1EN5Y6M2VVGW2e0YBIbwzmL0Qw+cslgTIUxNZ6CMeCRUM
rFEcJtl/k0NhaC+4rJ+1QcIYVXq5gadrpTP01lIZ83R0NkvjJBbGqieOBsTZ
iDs6PZAZwxnvQKw14VbitPE0wXUQjip0N8HDGn8nQj2I9mdCBHMmsGIWmzPY
s55d61g+j1EjGWZDkBPzEzi/lteHyT0uxph8n8yht0ru72F41WNeHeDaJtak
ED9c6vDTAzk6XSI0P4fhN+SfExViqbB2mYo/zbDtQXg/1ntya0yR4yULX15R
fqdZabyayt0k+TDED5Z+56F/MqaHfE5OO4qnfd9QMs1ZacxSIxYPZs5AUnqT
oEtML6J7MbKXzPny1ZZBAI460jvgoIt7H3yM8bPAbgA91Glal/bNcR5Aip9c
N9mSxEZF25M5NIOzC7m2lBvLRLeXyxwr1Tbn9SayNkvQqCTnqz4G28ndwb3V
bEggxEIYPtyETSPFIiXemKUfw923GP7RArZEi1FnsLpcDlicx/BT3hUp836p
WP2uEsup2kkN6SAYP9depm7J5Nwiv8iLFM7HSxhUYG/cdcQMcyBB+qw/vhlR
TO/P53MogbFDsewiDD/ensPjxEr07p7WQs9VMfytmWyMINZSEpbES6PkJn2I
4TfKmKdTM5gdwDBDnI2ZHM2BNdw5xs1DHFnPqtkkJxAeVHy459d2riUNLUtq
6ZXT7FHbzMooOWXq8WOnnz178b/GmS/ry/q/tbKzcx7ce7hl49awqLD+jvrd
3dv0Cm/be7RGnzEd+k/W7DdZs8/4joYpXYam61kv0u0zWvLhDeLbD12iPzRd
3yC6fUeX5r0i1Rwy+4TfHBpycYj53J6d3Ju3tW5gEKcxbJdh3FOnUdmuXqfM
+k3qrNaneoe6pS1rk9hOAXgrSRt7d+3d5Z/bXzmKAX73QGYqQcRB6sRoSXFy
i6Vc4ZUKvH+BmVMhmawg7viwxZrEbvg3YlxVSYmXhMmPMnxBtTy7CU8bCb0f
qcXaqkyvTPxvhFYi4HeCaxPVmPg/GNGUYbXxqERiJTbX5EYDiZfJd8t8sOT+
Tr1szKV6LKkqJf1hpUkoIXNan34uw2eX53E5TpRm/lfEKKORNip+8s+zxD9X
8HuOkgwZpsxLvfCJJfQ8As9rSvUBGyVeZluRJz3lbT2ylLmxSxUrzhCld3hL
KR5989bQq/foRXmxxM8sRVBJgssy/zv++o0Xeek071QhjL9WSSY9DS+HuWKJ
39qUB+rKwNZOHxrbmtNeEia3NGFcHQLqSlvrTh1Jif8ow2ebcceQzd2IbYFD
I5nftMqYW8ML2gk/gPGBspl94sMJB/E5hGlLd+p6X66NkSbWotTh83jjXAwL
HAjQw8eA2cM4O4mXiwtF4X1guFKBzyFrsfjS144gwZZoaxaHcn4uLzfm22my
MgXUn63j6XqeZvJkAw9WcWMJF+dzZrbUsQ9PZedE1o4iPYppwRLGbt6TLi3p
0QqLHvgZEzaEUGsCh+Cnko1U2kPcGOlFdCBjR5KWwMJUVs5l0xL2qoBkK1f2
c+ckj85z9wzHtzM7CR8nPIeSFs6JZbw+JAyfe/Qtbn+f/sb4g2KSv7WNzTMk
K36kPWn+7EuTt5O98bO8NBvys0Hur5SYyjEuuBoQ1JsMV66MVloppxUaJDSl
oNI7Jb/emzdh9nkKT5N5msKTZImUvJkoPZVnYjgQRrobfnroN6VnHRwUjFf9
RzqjN0n6xOkS0YuwXozoRUgvgvQJ6EvAQPwN8TXEz4hAC8LsiHIjZjijvJS2
3xjmJTAmCBtDuqtj2I0xw9k5hWsrubeWO2tE99bweB0vMvNHXOVPucpjyC1v
jQnYKm98YyKhVlhrEzJYzFH3ZgmQfw7Dz2eL4ofPY/hFjlyJV+rnRWd45dw+
msTuYOIMMVHDsgPJVpyK4lXKp7W1XlaMTEF9pK11nC37isjwynt5MZ+T45jq
gkNPwfgYS3bG8Wjux55ewPCZBQwf97cffvNbrrbMgtBXZbzaLSWaJnwoToOI
8GRRMtuWsm4uU8cQEVLc06uEm29Zz4iKgWN/8Iz73tTtBwOjBta2JpMnTzt2
9AvDf1lf1n97vX6Vdf3KjaWLM1w8XDoP1Ghj0VDTq3mviHb9xnUaPK2r4VSt
fhM1DSd3sZzXy3KOTt+Ejjph7QwndVExvElady3Plmo2jQ1Gd3DbM3DkbVuf
o6b9J2i2s2mkbt9oUIqW73HT0S9dxua6BV2zHrxAp5VZ/ZYNylnVY2Zn/jLj
hdN7AT6v/J7tJHnC14awexAztaV9NUCNuK5yYfeInbTvvQyQvI5/TSpRoc4j
Pw7Yk6qH3x9EVGN1NW7WU9paP4jWqgc8bySdp9fqc7S20PuUykT9ik8lPH7H
tzYRjUlpy/IuZGpL+l+iiuSrM7EyO2pIUOQbdvdPZPjXSuLNllqM+4XAbxhV
Sowf97/5LEt8BcHaF+W4WIYVJUgoLgaYZQp4f2qeTJ5eKlk0SxXwVmH8TDih
gP2nvs59xUs/BjwQh89qZVvxgXp+tkL+zxTUf6xcR7ioXAUIAkskFGhJCS6W
5nFZmdn6qJx08j56l1Tbmaff8KAcx8swswTeX8mVjoRv2P4TN37jcSUeVeJh
gVTfPqss7a6FbTYPqrD5B2LK41CR0Mqsa8ytdgqov5Ph/2b7DjxW40ALptaT
60Gxf5DZgzuDCg14eo9yzHg0mL09GdsS+3oygHVOP867iV35owyfq5TiL7qR
MZhIHaL6k+7O2Xix9Raut/+b5P++ZYrUbG8ksH64pHCE9GOGKyfGSTLGP5b4
Qjkw+VpacO+S/Kv/qm/vz2JXHEmO4m9JHS7xMjcyeLKOx6u5nSGzZk7M5sgM
Ds/i4Ax2p7A+QdzRswKZ4sckbxJdibAjaCie5lj1pmsb/qhH60YYaOJsRIgz
Mb6MCSUpitRRzBzPkimsX8C2Zexfy4nN4uC9eZR7p3h0hudneX2BnMvkXuf1
ZS7vZ3Eaw+2xHiATmnbM4slupUf1cAGffyLD39/B3oVMiSDKlSRvsSvcXCoX
FD6T4TOFZl9s4ORsaQf2ViG0gdiwL8QrseQz/2lPVuHoy2TxZj9KkqsnD8YJ
rp+P42Q0RyJkgtXBCHaFss5Lgg1n2JFkKZOPjNRoU5M/KtO9LtZtGK4ps728
dPDqI24lf2MCTCTWMsaRcT4kB5MyQjQ1gvmjWTWZrTPYOZc98zmylLNrObOW
1amEOmGkLUX4RZFihsnaJkX1PGLP2VQwe3fjmzO8Nr7DR6R6/N0V8kkItmTI
f8jwS3k8jx2xMt7UspMEh86350Je/fxTGF6lx5PZGyJ/DkbtMGvPJEtORgmW
f1o0TQJL3RWG7yUj0vYXneHTJbj1cjJLfPE0wLQTAQNYE8KdGUpX7JIPMvxi
7sxkazSJNvJBirUjcyx3VkjDxRuuto1vbKxytshAh63jibTFSh/bwQQOIy6U
iKDiPt4l3X3KeoZ/F57yy6RVVefuqZG6vopvQiUTu8a29maTk6Yf/cLwX9aX
9V9fz589/+vU2amp00wsjVt2b9rQoHprm3pdA/7sO7aTyazuRjO6DkjSHDS5
i8VsHbNp2v0SO/VN1LSap2u7zKD/2E4qXG89pMGAiZ29jxqPvGXrvtNQL0ZD
za5RF98W1kt0Q64MSchyGZPrGnzV2mh+rxbmDZo0LG/aoNhMLS6YSxPrByw0
2Y48tOGMKZn9mK5NfGeiO5PUixXGHHeS3r3XBVlnOW/BzAt//nJl0UBC2uJb
g6m/c6wmTxq8a2CrUjPPUgrvt+pxpraMW1pdnRlVpPbuXwnPavjXk+GAqe2k
LXGvLpcGcm0gB3SZ0Y6wWsRWYlVVrtaTuMhP4vY3tg9NpfX1aF1mVyHiW+JK
s7o018splvgKn07yFWT+0Y2ybCzJ+K8ky2Wmkifz8NM9MLlKyf2aEp4Zr8RL
TlLiNIsyNCqnQHlfP1Uy3ucrafMBysCmQ0rD7ENFD97UPYXwLyr7hYOKE16l
zcqz3KCvkm+TWJz1JdhfikOl2V9aonj2v0sHSisPKMVaZUdjrXp6cZxLMaWi
kPn+H0X7FO39kQM/SiD85V+4/ZvkTz6szKPK3PyNnT8woTyu5fH5hXn1ONGS
e+14qM59NR6044kaL9R53V6mO+V0FOXx/FMNTvzJ3PqE1CK8Mcu1uGpI9scY
XqWXxpzUY4Yawxri3JxJuhx2kOlOH0oCDCoYvhPMbS82WBCvS3hvZjpwNFqq
sv92Ykx5l5Qar4oJD4Yy3YbYwUx35nACj+f+kyGZk6cl5CzNV5YKWRX/zMPZ
3J8pPbAPZkuu445owRWvfgSZMtWPjWM4kMb+VMGD5THMCmWqitgDSQsQ9I13
JdQGX8UV42HKMDM8rfC1x8deGusMuqHxJ1pqWA0kJoA5k1g1l61L2buawxs4
sYULu7hxkHvHeHyKZ3/x6rzYd7MvSyZezgUlT+OiBOKpvr12gIzpwvAmBgTY
sSGF+9sLXDSfyvAHpK316R5OrWTxOKlOJ3pINM3F+TxfL5b+f+wKb+P6xncp
M7+Z97XqHS1mUQS+g/HSZ6atTBp6lio1dtVv58EE7o8XYldB6fGREvy+P1j6
Xjd6k+HOHCem2jHFnlQ7Jgwl1pRgQxky69EXGx1029KiDo2r0aExxp1x7ysd
BCPtSPBi0gimRDE9hvmjWJXE9lnsXyRzrA4t5WiGkq6Zyd1tPNjBo10828/L
wzzcI0gfOwwLXYYNZmkM1zKUeV5b3rM9+YAUjFQR5trRUvO36iEjxjZ8HsMr
cKv6QB4ZwyQ7sa+oNikzhnIqUtnMFiVYsjDDT5IpYLGGwvAWeXX4aKVPfFpR
X+RlKhdHs8RNLqm46jDBTrw0j4rM8FmLJShVtZ1R0fvg9jI1YLEP16ZKh+97
T0ueq22R/EkeGsO0YYwwF4ZfGceVdF5mFnK1Kb0n2cpggmdreLhCdqBHZ7Ao
DE9D9DrQszODBha3sy/h7lXOW0Xvk36dmFFtwf46G67U336//pJj1UakVDF3
amKTx/BHvjD8l/Vl/VdXTnb2g/sP9u7eHxMV11NPu27bmjW6/NbMuGan4c17
J7Q3mt51UFqX/uM7GaV0s5rTy2yq9oCxnY1Sujus6Gu3ordBbPs/zeu1tWlo
PKN7wGmzsKvWDmt764S37eTevPfo9m7bB0bdt0vIcYl/6ehz0rR/ardmRvXq
N//WoEmJBE32DZIe1Swn6VfNfQvmVXj/wJZjRizpJQNERraXqI05/WW+/EV3
KbN/eMKg6t4bnmy0IKYzLnUZWYk1VbhWWxpU8zG+QK8bS3r8zfqcrM2matKX
OrEyUZUIqIx3NQLqiZ9hRnvW9eCgPpf688CILHNemXG+LwvbE1yXgN+YXVng
//l/El/ZVLJrLjZgZTUSfyCmLItKcbYMz8qRU5RppG8xfHZ5HnwjhpzkEjJw
ahxsgutKZftTXfHZClHvVnz1gYqVPVNpa/17O5Dzll4rNf/HSu1d9cg7yivc
URh+iVLMt1cwfoayNdih1Od3FNJ2JYJmA2QooTqpxUguTkpxxhUnuDhGxdAE
HXAsTtzXpJSU4PeUUiQrx3dK9YDUkhK8714cvWJoFKdXCYaVZXRFkr8j5XuS
FU36jtTvmPMdK75j0/ds/0HQfdcPbPuepRWJKYd1aawqEvk76Q3Y3pSdTeW4
qymHm3P2T6614VZb7rTjjpqMc1XpelsO/MHMuvhXxbsuU9Q5ZMC9wbw0kcbV
LBOyTaXq/i9JW6sxl/uwTJPAJjg0IbYL24bISNacwkmA75Tq3jCeBLLbjvEG
jNAleQh7w3mYIkNtCo+Gz8nT1H8rdzovUsXxu9ydceak2bMzitszxBKvYoan
85QIx5ncmcWd2aLbs7k5k0spnBjL3hi2R8pMyZ3RbI1goScjBmPSmYGaOPUj
yp5JniR7M86DaEeCbfC3VswwKla3wnsIXtYMV+RlS5Abo4NJG82M8UyMxccF
k76ioGEsmcGxnVw9yt2TCrGf4bkK2s+SdZ4cBdQlBO+icsxLwztfoAtkn+fG
IdbMwd8Ns374WLNyvAxsktzIw0X20vwtxTb/aj9XMlmbJnaaeDe5mvDXbLH0
52wqNKH1bWjfVEgbC9p4lVq0iuFfbOb0AmaNkLZW5x5MNGdnoPxSToxkbxA7
/NnqxwYv8djMsiPVmslW0vuQYEqksZSv/QfjN1jy+b2NZE803FzOrY8Nw6ww
70v39nT4EwMthlswLoC58ayYxOZZ7FXh+kqOrpbquuod3dvOkz083cfT/RKt
+XI/WQeUbt+8aM1jYkB6vp8D80j0wlIfpwGSAnp+QUG05vuyQz/G8GtGEWCG
VTeJcNkQKvHv+fvHojP84vzy9cUUlvgw0lCaSZMtZWcqkTLTPqGELgyfxK4g
ogcKw1t1IMWKkzG8/HSGT3fLj4ifYCs9qkVleGXqwf3ZbImUTc2g9uKomesp
wfhZ74yXLORwy1ksPhzVSVgVyhh7RtmTHsFZ1QYzU6m3b+TVOnG/P1zFrQwu
zef4VHYnsW40s4IJG8rAzrRrVkxN7St9wzL2Pt+GjP91fHrVebtrr7vQYNfD
poezmh563WjZ6RphqSqGb/qF4b+sL+t/srKzsm5ev7Fm1dphrsNbqbWq0uSX
qh1+bmpYs8Owprrx6v0mdeozpkOfhA6mU3vYLNY3n9HTcHwXs2k9HFf3HbpE
XydcrZVl/U7D/xi6TC/kvEXQXxZWi3rphLXrGdLWfE7PwFPmo547Jea6hN8Z
6rCxb88Yjeam9Rt2raTV4Tv3TqXm6RQ7bcRTG3Ic/w3wr5y4YyOzQhbpyCC/
YHWpwM/rJwGSt71kJOVHHAWKHvtxxJ7Jujg1xuVXkn/icDXB9dwmopzGvGjE
/QZcrsuhGqz+nam/EfcrwZXwrYpfTULrk9CC2e3Z0IPjfbhuyGMjXuUN6LGQ
OurVAWRoSq+i228k/cahmjz+vPjKAobPasLthmyrSfIvRH/DtFJSQL5XVhpU
P4Phc8qLgeRIWaaVJKiY2GDSFYR+9lmdrXkdqTMV/M57qfMKpWcrTpvHCqLf
LsD120rd/i+lcr5J8cysVqLd1ytjnlS7CTvQBYNi2BcjpJjMXY0pLgH7fyuq
uNjdw4sTWoKgMgR8Q2BFgitK8L5rBQy/QbM0HUvRrxRO5QioSMi3BH9LkErf
vVvBinwrYv0N2mX5sxRty9CvIs4/y2YtpCrBvxP4O/5VCKhE0M+EfUdEBaIq
EF2BmAriogkth20ZepakS1mMfsC7ClHVialOVA3pcp1YS/JnljZkVUPWNBKt
VaT6dnYdIqow5CeMKuHZkCkabO7BSdV+sC83+nF7AHcGcvtNyS0DOK3Pko7S
0GFRFz818cZc9uBV3oWnQLGQvVM5wTJA80UwRxylLTG0hwwh3eDHzYm8ziP2
NAmQfJnCkyTujeP2WEXj/tHdiTJN/lQky1xlSGicqbS1HkrkylSBgSOJgujr
QlkTKnZ3lVaPYEUQC7xIcyTBiigzIs2IsRAFDJA0vA5NaNMIHQ2G9sHXkiAb
guwJcSLMnZEehHswcjgx3owJYXIMUxKZPpY5E1k6lS3pHNnEyZ3sXc+8FEZ4
SyNqbCCZ6dw6xetr5F5TiP1vaP9bF95E93P/zKbJOc/do2zPIC4EB3O8rZkf
z/k1vNhX0Mr6YWj/V1urEjsplvgtbJrOhEDiXFgYxplZ4vb/Z5LORqUuvVVR
nv17Uz6xZ28UY8PrDYJSj1Zydzl3lK7P84tYN4ZIewZp0q+1xIRONmeOHSmW
8gtV8WTkQEYOJNSQwEEEGOFvRIAxgWaEDGWEE+FucnrDhxHlRUIwk+OYOZH5
qcxLZmwEbtYYG+BkzKRQtszmzBqubuH2Dh7s5fEBnhzk+QHJ1ZQTcqRAf3f7
/i3llpd7ObaYSYFY92GIHhM8OJTG09WFNi9FZ3gliUh1BtaNItgc6+7C8OtC
JPM/36z1iQyfvVhSWbaMZJwVwX0Yb8buIAHyT2L4HIXhVU+MNcS4HZbtmWzJ
iSjZ5xaV4dMUhk9gibvU4d10GG/DvnipkBed4R/OlRSmEUYM6iAMP+dthn9X
d7mcBBX/z2XPKKZ5MMaRBaEyrOHRWulQeLiSqws4Po0dE1gdy/wQkj0Z5cpI
J3yGFrPoV7yzWrEWLb/S0itr6/9D/Pyqc/fUWXO+/vZ7jQ68bHokt/nx3OYH
XzdaerJGaLIwvO0Xhv+yvqz/xXr16tWF8xfmzplvbmZRv1ndnxt8V7XTz82M
anXwaN4zpp1egnrPyLZ6Mepm07VtMwwsZusYTuhiNr2H/QrV1z27B7Zpa9tI
J6qd67b+Iy5b+Rw2NpnRTTdSvf9YTZcN/SJv2iRmu4567ex7ysx4ZnetoFZq
bs3UnJp2NqszSPuHsE5fr+vFNXPJnMmnd2W60wsHrlmxayBztYnvRHhHabxK
H8hhWxkv8jqgkG3gA6X4YHHaXHEnfRCerRjyG2Hfk1mZe4or/mVD7tbjr9rs
rEFGFSb9yoif8PiFYb9L72FsM1LasLgj23pwqjc3DXlmLNMzc0zJzZNSLL0x
kNVdCW2MUyVx3eyoyb1G5PwHDJ/TVHYBR+owq5Kg4/hSZJaSlPiXn8vwL77h
TFkWlJLata8S53hAsal8EsPnKKD+TGHyeUod3kuZabVFwfhryvGgUjnPVLRR
Oa5WPDMTiklAfYDqXy8uxyDl6FAc/a9p9zVtS9KzNKblsCmPXQXsKubLtiJD
K4jsKzL8R0KrEFOT0XVIrCuKq41vdcx+Q/8HBv3IsMpE1ySxjihBpbrvVt5z
R9UhqDqWv6H1Pe1/oH81hjeSjNOx7UhsK3NRR7WRKJjgRgyvgcNv2Pwisv0F
+18Y+hMDfqBjBVqVp9P3DKiMdU3samGrUk2cauBRA5/q+FUloEBB1eQ4rBKm
P9KlAu2+pXslhtaXxMhp6izVZJ0WG7uysRuZeeqeL9UtKql2iGP/ZGhNelXB
ojFje7Ldikuu3HIX3XyPbnnICJ7rw9hlxYSeeLbHtwdTh0o/47UEyY28lcj1
UVyI5sgItvuR6SXl3A3eMoAyT5v8RMvcmGiMVw8cukmyR6orGUGk+5PmQqwF
wYOl1TFgkMhf8Wl49sOtNw4G2PbGpjd2fbHvi6UOOu34sz4tGqLTSWY+RniS
GExSBDPGkJ7KihmsmMnKmdIutyODw+s5tY2zO8UYc2Ufd4/x9DzPL3HvNPvW
k5qAnwshHqSncXmfhN3lXi0g9vMf1JsM//gURzcyZQzeDngNkbbWo0t4vOtz
GV7Jory7nW0zSVKRnhPzQjg5U7w0udvyU7hVrJ61uUCbxCr/ZLWkcN9azM1F
3FjE5Xmcns6+yWwdx6ZEpTUgUuI0rXTRaELrWug1x04LDz3c9HDoha0Otro4
9hXTUYgj0V7E+5AYQFI4MxNZnMLy6ZL+t3I26+bJhuVIJmd3c/kwlw6xfTnj
wvEYQrA9SxI5v45nB8g6StYh8QXlKLmaOQcL5Wq+HdFz4J/LEK/3cXYFMyMl
nWZwN0Zas2Us95cX+II+neHvr2DrWOLscNaXizirgrg5Vfxan8Pw6TyYw+5Y
JttKZ8dYU7mW8XjiJzO8jLgdISNurTQwV2eMsQQ3PZ1cZENOmvjhr45htRcR
A/HQJdGa7VFij8leXFSGfzCbrZFyhcWwg0QDzfUqxPCL32T4Qk+Ue1fwXLUX
nsAcbxLtmeHLriTOzuXMHGlRWREtQf2xDvhb4DYY+8HF7M2LuziWcHMvZWld
qnuvEh20Sw12/jZ6dpXlp+vtedzkwKsmB7KaHMhpeii32eHcZvtfNlpy4gvD
f1lf1v9yPXv2/Nix45NTkvsb9avTsuavf3xfo9uvf5jW6TD8D+2odr3i1LqH
tdYZ2c4otduQhb1Mp/cwTNKymNPTbrmByZTuXX1bdXBt2n+SptdhIxXDu20f
MCBJUy9Gw3Smtu8hk/gnjok5rpH37Z239u+d2LFLcKte8e37pXbTj1bXN6tp
o1kuRZMjA3lqp9C7K9kuMqr1grmExk/pSlR7IjtJX+p6M047iwFextwEvql3
AnxgPsY/8BUHQpQmQ2sw/Hvm/cpfNaW59VxtdlRnkWKbCf+V4b/iXJlhtYhs
ynQN1neTKZln+0pF9JmRBP3l/ksKw98ZxJYeRDfHoQojfhUL/bUGZDVTZjZ9
Lsm/bMrZ+qRXIfpbYkqzuCSny/DsMzpbC0LRr5RjVWnCvpLZplEKXd96P8Pn
eWBeKaX1F4p9/Z5iv7kMZ5V0StUuwFXJdXRRsm7SFVZfClOLictl1NfEl2BU
CTlGlyCkJB5lsC+PVQUsKogFxVoF5xUl2sWgIpoV0PyW/j/jrMLdmoTUJrhO
vgLr4F+bwNqE12F8Q+a1YHU7NmqwuT1b27NJncWtiGmISw3cVGzfiCWtyVRn
iwabNORh75Tqrs0a8tx01XMbYF6V3tVwas5ELVb3YdtAGTS2ub+MHlhlwJzu
jNMgrBWBfxDwhxxDWsjRuRH9q9O1EjrVsGyEdztC2xOigV87PFri2ASbeljV
+kfWtUVmNdCvTLsfaPQtLX5BW3VjM/z+ZGQrYtsQ14b4NrJ3GN2O0WoFaieK
bMWwxvJzqv9C9xo4tZFmkOWD2GDEBmPWv0cbTNhkKl/M6U1we0ybMbilVHGn
DGHVMDZ6sdGTdcPIcJLx8ePNiTMi1og4Y0aZMjpPZiSYEWWIRw8GtqJbE/Tb
Yq9LiCnhlvgaiyvG2gALfUV6YoS20sdOxfCm+NgS4EKwG6HuIl8HGaik3REt
DUz6SdLj4jQ2LWL3Co5mCqtf3s+VA6LrB4XYn5zixV+8Oidu9tfnyVbB+RUB
9ZcXObeb+cn4uuA6RMLujm3g6em3rDIfxfjz4o1/fpazu1iQInad4VZMDGL/
fB7uKBrDvwWxeQNbH+5m73zp/Ryp+IW2TxRzwsuNYjx+vIrbS7myUEzyeTo7
iyOp7BjLxjjWx7A2hhURLAiRHPWx7lIIjXUmzB5XE/r1oE1zmtRGvQn9NXEc
II6jAHsCHQlykQ3R+JHMTRJW3zCfzYvZtVy2J6oTe2mfcmIPcv2QXHdQndhX
F8i6zqtrnN7B9EQCHAh3YvlYrmzIj9bMbwc48GZ45sfefvYBLq9j4SgJMOnf
GT8TyRFVvfd8g9CHof1dDP94tVTyp/sSaCzZkkv85OrPh4zf72f4nHTpG90T
R7Ld5zK8gvEy5ima2ba4dMFMjYi+bPaRsU05RXm60i2elcq9CewMZoIlfr2J
MWN1iMwme7Xog02pBTHvqjdyf5ZcUAgeyAANHHsxz4sr7/PSKOGu2cqotdeL
ebmEe/PYPZpkF5l0HGfDnEAyopgfzkQf+QwMt8TWqLiZ4ddmJiVs7Ep5BpSN
GlthdFrF0FHlzRzLGliUsw/7MXl99e13Gx3PbXY0t+mB3Kb7clTHZocKGD4k
uYrZFy/Nl/Vl/S9WTk7O/XsPdu7aFZsYo2fSs6FW7Rpdfqtv8HtLi3qdhrfo
Ga2mG6/ePUxGOPUbqzk4ravhZK3BEjKp77Cqj1Fa1+5BrboFtjKfr+1/0izg
jLnNMj29WHX9uPZDM/RDL1glvHId9dw58KylxUIdnQg13Vh1y3Rdlz1GVst7
9w5uNUD/l5COX2804L61AHyWK/dsOWHKCj1JgA9TI7yDAPxWK654yCCSfxpX
PwzwfzN8qDgKTrswXV9YyOEn4n9geSXWV2VRZSZUIqyyVE29auBXj4imJLeT
uvpRAymwP1Ycy3nOZFEhev97mKYkh/QisRX21fH6jbm/c7aexEt+vp2mGdnN
uNqQVdWI+Z7AsiSXZF8piVvJ/ox0morkVOReebaXJbYE1sVkymq6Es+Y/Sax
5+mF0lh6Xamrn1GcM4eV+MflsEAJlkxRAmEMQQt6FMPqKwJVrF6KqNKElMOv
Ir7f4/MjPj/ly/dXxZpSg4BaguVBdQipw4i6ktDiWh3zyphWwbsOyS3IaMca
DVZpsFLRCnWWq7FCjXXq7O7A6S5c68HtXtztxb1e3O7JKS3SWxPdkPAGzGrJ
QU2uacu9d1T36rxXd1TqyenOgvEB9bCtR7g6K/tywZr7Dty1544dt225as1J
c3YZsq4fK/uwoo8c1/RlRW+m9SC4DUMb49SC2K4sMGStBWvMWTqYGX0Yo83I
TgS1J0ClDgR2ILgDIR3wV8exJb3roVGNDrXp2xKHTvhq4dcJnw54a4h8VRuB
Dvh1LJDqWR3w7YBzWwY0pkMN1Kpj0BgXDSJ6ENdTFPseqe4arTpqE6LF0Fb0
qEf7WvRqhmMXySSJN2LUYGIHCaKHGkoJ3XsgXgOV8BPFQZ0n/8F4D2BoD7Rb
8kdNKaTrd8RhoHjXg1QA6USgKwGK/F3wdybEnRh/kmNYMFnKv6vnsHauVICX
TmdCNG5DGdwHRwtSRnFgPTeP8fAMT//ixTmJi8m6JJLO07+dMJfetMRclIdd
2U/6FLwcGDKIuAD2ruDxScVFc7FoDP+3LvDyHBf3SY5NyDA8LBnnx5450taa
P9fpX4h+6F0qZCzJUfRkD4fSSQ3H20KG1E/xlb7dU7NE+5PJHM2ScOYFKgpi
VgAp3oxxI86RGHuiHYiwF2gPssPXVvZBPnZyYn1ccbChjz6d2tNTC3tT4oPF
ZZQxTS5erJrFhgXsWcnp7Vw9yM0j3D7Og5M8PcNL1Q7oItnKUJ78lt6LyjWL
W+Tc4NwuuQjib8cIB5aN4fJaXh9QdiIH3xWA/1GGPyiNrosTcB5M3054D2ZV
tAT7/+Mj+kSMf7lOjNlrYhltT5QF8704PZHniz6H4VV4/FCpw0+yJbjv5zK8
kth5I5HVngToYtIOHx0y3OSqVlZakSfnTpFm5FMxzHUitD9hg1ngzamkgoz3
DzO8wuT3Z7I5XBh+oIrhdVngw7XpZC9Tpl8VjKxVPSxrES8X8HQu92ZwNZVz
k+Rf2TNKvDcBhtJiYNsLP3PCnAhxKebl8pWry9cu7iVdvUoPCywXEF1hVOq3
01b8sGrvz2sP/DJj+Q/Dw8obO1dwj/0lbUutnQ8bn8htfiy3mYre9+c2O5hX
h3/VKP1EjaDJVUwdmtrYfWH4L+vL+m+v16+zrl6+unL1Sr9w7x7mmn8MqNd4
UI1mJrVaWTXo6PFHr2g1/YT2PUe26x7YRi9Ko3dC+z6JHYzSujmu7uu8ob/R
lG46ke1UNzqs6x1w2sxjz6BBqVrdg1v3TuzgtKlf5G3b0a9cI27YOm/q33ds
J+2wtoapWsP3Dg67Zed5wsJ4Ro8+DvVde5ZfqFf8sjnPHblly25DZmsT054Q
NWI7M9OAHUNk0vfLf8VxFGb4wPdIYficEdzyYrWxoJfpbwypgM93YpsJ+ZXA
aoTUE9vMpDbM78iGbhzW59oAnhhJm2E+qJu/CfBvMvxTY44ZkKyGswpKK5Fc
mSO1ZSbUp6ZKFlZOM243YmMNYn/CvRxRJWXW6u2y0qD6ITvN++96UYHD5Rhf
Eqti4kKfqsS8PFG8MQ8UYr+oZE5eULh9H6xRcD0NJivG9ahi+H6F+9ci1xJY
lqBHCVp/TdtS9K6A048E/iZm75jq4lcZ34AJjZjQWDSpMVObsaAly9uyWp21
GqzXYEN7NnVgpRqpzQmpi1ctEpuwsT3nu3NLh5s63MhTT65rc0ObW9o86Mlz
XbL0yTEgV5Hqi3s92arOhCaMrM+MPzimyZNe/9z7PskD9LmvzU4NxjTFpxGj
1cnszx17coeR606umySdvnbmmSP3FZ6/YZev2/ZcHco+I6Z1J7Qd0ZosGSSz
gG/7cdtHBoqddmavDZssWWvOGot8rbeQcJhVZhLVHt4F69aYtJEpOfHGUhWf
YkmSCeONGGckx4km8m2+jJlsSrI54wYTqIuxGj2aofcnQ7vg14fg/gT3I6hA
wf9SX0L6ytHPALuu9GpJ6zq0rUdvdRmQFGBCsBnBpoRZEeNAwjDGeTPehwm+
TPQnSSU/OU4OYIIPoXaY6KDeHLU/GKQnoJ4Ww8Ik8WmoKH3NPNbOY81c0Yb5
bF8q81/O7+JaHk8e5e4Jrhxi+wrGRGBnhqM5yXESIPNCheg3FaTM6zm9XKC/
of1CIfeLotfnuXpAGH64HRYDiPZl1zIZ+J5P++fecMt8yEujPODVOa7uFwNP
hA9eNoz1Y+dMiVvJzmvV/BerH8mvtKuOOYr1/cUBiWR5vl8mtD7ezf1t3N7E
xbVsmU6Cr1yb6N0RWz3J1p40nGQvEl0Is8bLCLf+uPbDdQDug6XJ1NsGP0cC
nAhwlisC4V7EhpAQyTgVc45mejJzp5M6mUA/hpjjMlSGzG5ayl+7uXaYG4el
M/fWETkJL84qoH5ZCc+8XHBW807slYJTdEH54jrZVzizjamjZKcQak9GIpdW
ix8mf/Py6QyfU8DwTn8zfIzU4XM+l+GzM7mTIX6PZA9ihjDbk+MTeJrHuv/y
ihSN4XfGkqQw/DhTdn0Ww+dM4f5EGXEb3k8i4t27Md9RIvdfpxUh4iaP4aeS
NZXLiSzzkC6GoAFMH8bR8TxZ8BbDv3NoWrqY53dGE2WKhRbu+jI9TcXwOSqG
XylGo9eL8lOhbk3l0iROjpE+9Aw/prsx2YlRQ/HoQz8NOrdAu30x84HF3V1L
+IeUHhFfLnpyhbGzK6Yt/X7O+h8zdv2SeeLXfdcrnXlU+fjtSst2/BwQV9HM
taKK4VM21dr2oPHx3OZH32D4pvteNVp8XBjexKHpUNsvDP9lfVn/7fXi2YuT
J0/OmD3NznuIlmW7ttaNWtvWb2Vdv9WQhu3dm/eMbKs/Wl1HxfABbXqFq+lG
qxvEtTdO6ea8tp/L+v7GU7r3TuhgPKPbsD2GPkeNhy7T6zmyraZn8wGTOg0/
MCj2iUPsU0fvQ8aDU7t282+lM7LtkCU6IRetRr1yHXHX3mHbwEGj1GzMK08w
KLVjIKdM2DqAlK4EtsW3LaO7kWHIUTvuePLSn+y3y+xFYPicIIH/q8OE4f3b
ov0b6uXoWR6rXyXpPbEFczuI9/iQHhf6yUgdFb2/NlFM72Zv6m2GV/TCRKJp
5mvi1wjXKiRUYnsN7tVXcm8+l+FVetiInTUZ/TP25fAuKXaay2UkKPK9oP7B
wUbPynO0LJNKMKQYpkjI5Go4rmiXQuxLYHExFsFcFbcXY+RXDPsK26+xLoF1
KYaUw+pbhvyAzU84/CzH/j/Q5Vu6f49VFUHotOYsasXqtmzTYF9HDnRiv6bo
oCYntbjYVWj8dk/u6nBfhwe9eKjL1R7iaVEReEBtEhqxVYPb2kLp2YWlJ8pS
jjn6wt6F9agnuzXkFfxrM74xu9tzv+c7HvZOqWhfxfwzWxLWSHwsK/S5bEO2
u8LwrvmTxVTKdhZnV7ZrvnJceeHMBUsZExzfntGdWWHExWG8CpGgmCwly/SR
L/d8ZLjYHd983fPlvq9A/l+urDQhugcenQnrxwJX9oZxLJLD4ewfwT5FB0aI
yfZvqe46Gin3LnMXD+3QrhKXHWhO0nCmBzDNX6Ia8zTtnfIXm+toJxz70KMN
nf7EWJcRzkwOZXoEMyKYG8vKCWydxt457J/HwQUFWsihRRxZzP4FrJxEpDsD
tdHVwtWaWeM5sJZLewQdbx/nzgnuHs/X/eMCk89OS4lbSusXJdRRRYwvL/PX
LqaNkyK8lSGJIRxcy7PzcpcQZkFh/N8tqG9Rt4rhVVuDZdPFDz9kMJE+bF3M
nSOK2ebCJzN81gUZOrl9GUkxsjEZ48fmKdzcTPYRxVKiQHvOYbIO8HIfz/ZK
dOTT3Tzayd0tXN3AX6s4uZwTy2U41KF0dsxmQyrLxsu5dTejS1ua1UW9GX00
GaKPbV+G9mNIf4nEVMlygBwdzPF1JzacpDFMSWLaJGalsngW65axPZN9Wzm8
i9NH+OsEe7YzdTIhPsSHSJbO1UO8uEzWNSUz84K8kX9iMy++1Rrwr7OqlOKz
LnN6C9Pi8xl+yWgurubVf8jwG8RL42BIn474GEm05s3/hOE3cW8l+1JI8yZ2
KLM8OfbZDJ+eX4efnFeHN2FngATpf6qXJi9tdVcQkf3FS+PWlbkOXPxEhs+Z
xrVxrPAiwpDA/kx158hHGb5gJ5KbIRX74+NIc8azN959mO4uW5sHc3kyjzvT
JT3+5Hjpk90YxjI/mcs21lZ6nB37iu3NXI/eWnRoTdtWxXrofGXvUSY6qcKU
Zd8t3v7TmqO/bjv/24Frvx27W/nU4ypnnle5mPX7tdyqpx9WXrbzZ7/Yb02c
K7pF/5K8sda2++9i+JcKw0+qYuzQRMXwkybOOHL4zNOnz//XXPNlfVn/V9aT
R0/27ds3dlKCqfvAznatO7o3b+/etK1do1ZDGqg5NdEK+rN7eOtuQa26qRh+
pLpulLp+jMbgSV0cMnrbZ/Q2Suk2MKnz0OV6XkeM3XYMGDBJs71Lk05uTU1n
dgs8ax7/0inshrXNCr0ewa06ODc1iNdw3tIv8r7dmNxhMS9dfc5bWafrWPo2
8u//bYp28XndmaxFmAb+aozuKoB0xonHvvnZ72/Hv7+D5wspJ1DI/54nZ53Z
bkmqAXZ/0u43GlWgy8+41meyGhu1OdVX+lWfGvOqIN/vowM0C0sF/DcHyrCn
+D+lBXLkb6z8nat1JazyPynFP2vMwVpM/BW7b2QU0TTFEv/iXwxf+Ovy4pbP
Li/xNa++4fk3PPlG7Df3ynG7HOfKSGNs/FeYFkMfbCEOZsHsYiR/zaiSRJRh
ZDnCyxJaFv9vcP8WWxWf/4jlT9j+ikdVQusQ3YhRTRjXTMrmQXUY8jvmVSQz
f25rdmtyphtXeohN5VEvnujyWJHqixe6vNb7B8uFsQ3I7c0zXQ53ZEozvGvK
iy9rxZWuwupFIfA8Pe7JHg3GNcazFnHKLuCOdlFfQfVTnetCRmtiGhP1Jwt1
+MuaV0oRPm+s2D/5SK5vKMuZm0PINCCxA+EaTNPngK1kH+UUXCFSfZET8m/l
hoqe+EukUrIBPl0I7cPSYVxIkBmaz1J4MlkmyKj05E09TeHFFB4nSxL1HAep
t/sYkuTFpgkcmcXR2XI8MvO9OjqLwzPYMJbRrpjr0Lcr3rbMH8ueRRxfzrEM
Tq7g4jrubBU0fbxLrCD/aK/EkjzZx7m1ktniOJh+2njas3yGmKtf5ZVzr4ly
rhboCjmF4xzzisBK1ffiXhmK6myJRX/i/NmzgsdnCurD7+Ttt6lbgdXbR8hc
QKSfAHDIMFaquGW35EnmvM3wF97Uv3YKSsn66XlO7WTxVOKDGO3L8vGcW82j
PfKuH+6U/PO7W7m+gXMrOJ7O4YUcnC+bnW3TJDV9USJz45itaFo0k8JIDCTa
W/Iw+/ekeWNq16TVH+j2wHwgtqa42ODtQVgI0RFEjyQmgjGjmTmVtSvYrcL1
vRzdx4kDnD3KtbPcvcrjGzy/w6tHPLnHX8dYMJOYYCZGsSOdB6fIvaHsgAoX
2D9wGs+/yfBXhOHPbmf2GAIdCLZjQZx0pL7Y95aJqIjK89JsYPFoXAbRTxNv
Y0kgv7G0YK7TpzL8JmH4uyvZqzB83FCpwwvD53lpPpHhc9Ilv3F/PGkOjOjP
aGM2+XJ3XMGg2yIyvDIbV6JpAonqh1k7Yfh5H2X41AKlKJpSiOEHEdSfaXkM
v/BdHqHCYTXKIIaspcLw5yaT7is+nOH6kv602E8mWO2NY0s4ywOkyzXVjUQH
IocSZCWpofZmDDErNsSi2JAhxYyMi+nqF9fp85WVa+m4qd9m7Pp556Xfjtyv
cvr57+deV72UXfVyTtXLuVUv5la9kltVxfAnH1Resv1nn+hvjRWGTynE8AcV
jD8ofnhh+PQTNUJSq5g5Nx5qZzJxwrRDB089efzsf801X9aX9X9i5eTk3r/3
YPv2bbHjoow9+2p7qfUMbdvV/091xyZ/WtT/06p+O8dG6s5NOrg20/L5s+dI
NZ2IdrqRaobjO1vP0bGY3nPAeC3jqd1ct/b3PWZiu1xfO7h1a7N6Wl5/2K7Q
G3nTOu6Zg89R40GTO7d3atrRrdngqd28j5vEvnAck+s+Ktct7IGd+55BFonq
poMq2bcr4duCsHbEaTFFjw2mnHPhie/HxtkEvVWTD5LHZwfKcy+5ssOKBQMY
p0tAV4zb0L4u6r9jVpckdfbocWswL0xlqH2+Z8b80wBeJdVzHxlJ3PdUDfyU
lPi5eSnxjZT4ys/D+ObS1nqqLjMqS4iibUnGleBgaZ6WE1bPr65XzP8iD91f
lZN7H5blTmmulOZ0KRlmtK2kTHdaU5IFJRhbAvev0CtOx+Lofo1NKQLKMrI8
4d9LK27Y74RVJ6wa4dWIqkl8PamNj2nC2KYkN2d+KzGl79RkrxYHu7KrMwtb
E14ftxpENmStOpe7i9fltULpufr5hpbcAuPKG98a5DP8Kz1Odmb6H7hVF01r
zqnOvNQteEoR9KQnezWkAu+h+jEakKnGzR5kq17hoxhvIP+66mde1Zb4JkS0
ZG5PTg3hpZsC6s7vmFPwz8QxF+nX2D2Q8R3x/FPikjIGcdldhqLmf0qD3yUF
418GcMKJqX3w0sJPl/nOXBitzIiZrpQE3ynVXbPkeGss64aLjz3USHzUJ2fz
cB3PN/Isk2cb3qvnmTLg/sw8yXl2GYhlH8kt2bWAu7t5cURySJ7vk1Tz7IMF
jpGjb+okuSe4t4O1yQwzl/lKjlbSjnrzsBLneFNhyMtv6uKb5KzktGdd5PJe
FqeKj93GiFgVdSzhwYkCy0cR4fOCeEWenObQWgmfHDZUXm3GGE5slGT4f/zw
FwocI2/9YKr9xT9SBj89v8yFQ6xcwOgRjBwmQ0i3zOBwOvsXsmOmXJ7YmMaK
8XK1IiVMml4nBIjlZpQPUZ6MGEaIm/TthrgT7EGoN+EBhAfj6Ub/vrT6kxYt
MDDAczij40gez4wpLFnExvXs3Javfbs4dYTr53hwjae3eXZHoP3FXV7fJ+cR
uY/JfUbuC14+5Owx5k8nOkh6V7cslO5U1XZJTv7b+ZlFOI25yntX/UaWpkk/
bJC9XJQ5li5XGT4nG19RzkFubmT1RAKGYqaDjwlLIrm8UImI3/g5ba3ZG2VU
6+7JpHoSa80cL45P5NmiT6/DKzbyp3OlfD3XQ8g5ypCMYVwZLSGrn8rwjyax
I5CRfTFpi2s3FjhxebTYYz6Z4T2JHETIAGZ6cDyJZypWX/6PoT2P2EXp4mx/
MZ8ncyVa5/ZMaYDdN4pZ7vj1w0ITiy549hevUaIdcbYSBxRiLf0UgS7FA4d/
Fez31YgRX0XFfT16fMkJKSWTUktEjSrh4VPC0bPkiHHfLN7+0+FblS6++v1K
brVLii4rx4u51S4oX6huP36/SvrWn72ivjVyrOgW9XNKZs1t9xsde5PhD+Y2
3f+q0YpzNWPmVrHxbjjUof/o0RN27Tx0/97DHBVbfFlf1pf1//NS/Z3dvXNv
y5bNMRMiLYL79wvX7D+qY6+wtu1dmrYwq9vMsFbTgbWaDqjV0rx+B7fmXQJa
qfBeO7hN/8ROpmndB47r3HtUB7M52l4HjPyOmZjN6t7RtWlr03q6EWoeuwbG
PLCLumvjtKGvXqSahkMT7dC2dqt7h1yzjst2Hp3rOirXJeaFg99pc+O0LlqD
anRuUtqsPjEdWDpAAiRvevDc74O193cyfKDMdXruz21Pjjuw0ohxvQjqiq82
Pr1x0ce0M8Yt8W/Jsi4S7S70bvE56P5vO01/lmoR1hjfKqRV4nANHr9zGmyR
ldWUKw1YVg2/74S3Y0qwvSQPy5D7jVJyLy++mudleVyW++XEKn+pNCcVbt9a
glUlmP21YH9kCUaUILAk3mVwKY9pebS/odM36HzLkJ8l8DC+FpMaMKM5i1qT
3pb0Nixpw2o1CX7Zq8nBzhzR4oQWF7uJ0eWRLk/1eGbAXV32diKpqVjZR9Zj
TVuudVPguWjsnU/RupzWEoZ3qo5tVXm1I51kI1B0hn/Wk4PtmdQEj+rSJ7us
FRe78KpXkRj+tR5XustPnsfwc7Q5ackL14Ii/PsZPseVxw4cMSZJE/umOLYg
WVc+ac/8PpiPpNyl+liedmZWP3y0JCJmqo3kS0s23d8M8Lam5l/xvz+erb4S
ZxcykBk+nJ6jzFjcVihp/J3aKvXMy4skq9zTCLv+Msrn4BKh99xTynSew4Vi
A9/u2Twqj3m4Q1wiHub01MRqsHhpLu1RTDJXi0aPF8k6z82D0noZ7Y+7NTG+
bJrHncNK8bzoDH9eHvz6opjtF0zC10miaVRMu281T84oP0xhH/gVodzsy/nK
uiT2HtXDHp7k/knuKf6fW8e4dJDd65mWhL87LmYSz5gUQtpIOUsxHkS6EeYi
yS2eQ+XfcrYUuVgxzB5fFcD7ER7ESJWCpa4+YRwzZ7I4nbSp+PjRuzc62rg5
M30Ku7YKq589ybVzUmB/dDtfT24LsWfdJ/ehQux5eqR8+7DgxifymLNHWDST
qCBJxc+YwvkdMs0q55PK74UZXtnC5F3RSAyRN5gUxN65ci0mvxHg0xle9fl5
sF2agif6M8wYP1NmB3FqBs/Xfi7DZwrD71ExvJd4aWZ7iW9cvDTpn8PwLxdw
IYVlQUSbSjTNLAdOx/D8U6Ld5Y9xGg8niR8+rA9GbXDtWsDwH9gLFGZ4xUuj
2o/fmMAab4mBCjNk9nCOT+LZUmlKlUq70ov6ZJ4Q+/053JstiZrnkmRE8u5Y
NkfICIYpLgQZYtyJbi3o3JLenbHqW8zJtJiHTTFf12Ij/IrFRn49YWLJqbNL
zc0olbGhVOauMnuOljt6utyhY2VWri01dmLJEXGlx8+pkHn857NPK1+Xknu1
82/pgoL0KoZfsk3q8CaOFVwjfkpeV23r3YZH32L4A9mNM2/WnrS2qvvIOpZ2
3UNCwtau3nzt2u2s7Oz/Nd18WV/W//srj+E3b9kcmxRpPXLQ4Piug8dpGUSq
d3Br9odp3Ua9q9fr8Xudbr836VernW0jDecmag5NOnu07B3bYdDELr3j2uvH
algu6uV7wsz7iLFhcmd1x8YqXDdK7Rp02jz+iWPoJSurhTo9glp39mphmKzl
edA48pF9fI6zCuBH5TrHPnPwOWnWd1KXP/rVat6wjHFD0nqKAf6Rt6B4UQG+
QNkBPPeRZOyTDmyyEFiK7oF3F3x0Jct6igdTPImxwqs7I9qypDMX+vDK+D8F
+FxTCY2/MYhNPWUalH81ybrZWY279cn+DIYvNDr2fmO21iLqJ+zLyJAjFZlf
KSWV9vtluFGGS6U4VZIDCttvLMXyUswtRUppxpQhqiz+5XCugPV3DPlOIs0d
q+BeE5faWNVg8O9YVSOwHlNaCK7v7qRY1ntwtSdXtEU3tLmnw2PFEvNMV7ha
xdtZeuTo5QPwCz0BexV++9SSEMj0PzmnVTR4LkzRuvylxawWEg5pU5XxTcRF
/7TXJzD8y16c0JQCvorh3auT0pRDHXiiXaQfQ8Xw17qT2U4uNKgYfnpXDpvw
xFEM8B8A+DxrzXNHzpiR1gWbxlg0YVQ39tnwyEe8Wx9m+JcBXHKT+JoR3fHu
TpIF+0K5P0HJpvuAmVaB+QfjZSjnWBPx0KYM5+i0QsODNr5fm6QQenWRhMgF
qRDUkAQfds7l/i6Fzz9adFVI/uF2NqfhOwT9LuJmn5rAuR2C5QLMRWHIC+LZ
fniCQ+tIjZf4migf1szgxj7lRT4cC/kvP8xVMZDcOiqe8DBvGVE0KoRtS7l3
UswhWQrh57H6fRWiH+b6Aa7vF13dK9aRw+slv2X7MrZmsGUpG9JZNpvUMQR4
YjqA3l0x0cPFnOE2Auq2JtgYM9QUW9V5s2WYC17D8fbE35fIkSRNZN5cliwh
I0O0ajU7dnLyFJevcPQ4c+fh4YGxEX5eZCzgyl+8eMSrx7x+QPYDqbHnS0Xp
D96j+4oeCNK/useVU6xJJy6MkOEkx7J7GfeOKGfvcxletcd5cFI6gidF4u9A
og/bZ4h3KH9b91kM/3wv51dJTGWkMwEWpHixf7LMq8r5DIbPFIZ/sIKDU6Tv
I9aGNHd2x3N3tlDupzJ8rpLTcn066yOIU0IdU6ylzeRpqnKdq8jp7ioCf5gk
mTZ5XhoVw8+z50Kel2bKv/9g81X4RhXAz5DLaneT2BRAopkw/BRX9iZwc7YM
YLo5jcspEr9zKJHdcWyPY2sM68PELTPVnYlOJNgROUQ246Y96aaGRiu6dGLw
wGLOTl8FBH0VM+qryWlfzU8vsTqz9M6DZY+cK3f6WrkLd8pdf/jNvecVHr8s
f/d+uT37SqdNKxmZUHrinIqZx34+87jyFXHOVDuXW+2scizM8KrbTzyssmLP
zyPGVLRyL+8a8WPSqqqbbjY4nNvsSIEfXsmWbHoot/HWu3WmbPzdPaKqoVkb
V1fXBfMyzp+98vp11v+abr6sL+v//ZWTnXv75p0NmRsixowwD+o3ILLzwMTO
eiPVO7o3b2Far6F+9dpalWtpVmqsX6O1ZYPWVg1a/n/svQVUVenb/n8dmkP4
nXKcMcYeY8RuEZFUWiy6uw7d3d2NlIjY3YXdhYBFGWDQ3fDbz0bUGR1Ffd/v
u9b/77OutdcGzzmIbA+f597Xfd3qk5caz5DxWaIULiLjt0QhdJnhAXn3x9p2
t1WUE5YvtxaS8ppvfEQx8KVRZIuFW7GWWqYExfCyQUsMD8l7PdMP77SgAd4q
oscyoNrQ8uJ66WDhqQrjZszi157P2K6MJywymGkoM1jfV5cH6h1RYo5z2ti6
DtFy8JaG8yr4rEeKGY4FoCAZtxKw2xV+ynBehE1LcYci1Y2DM5u+geF7tdCo
gTtKSF8Mr/GI+o0EV1b9ie5vY/iG6bg+AdHDYcqEPQcy2UmN/QYXznPiGCf2
cWIrJ9K5EM+NSIrbBeD7A9x/hsuvcP4dTn/AaSKcpsBtGnyFEL0A6cuRKYqY
xfAUgvs0JM7CueV4spq0l1JMTmwwSuhVfCMS4fIh+sq/EYXfpRLYNY+44t0n
YuscFIuiTeaLGb5CHHvmwWE8qcNHTsclYZI/M/RiPrWtKKd+jc6FzTiSUen3
J2HyOumhPVcOtVKkJTZjNoJnI0WENFNXG6Hb4vMM32mBpzrIk4a5EDSmwW8F
zuuQuWOfZXhqW1rtSHaXkTJwkSDDTy+443X857LpaBhoTMBVNxKp4boW8Va4
noLGw28qlp9moZ7TJJb8HG2Jd9BEmC1OpuPFOZKs8nnXBP2Y5ku4notQG2gr
wUQDm8Lx4Cw6S4acyk47ajpKCEXvTIGvPQKdcCgDz6+RHtV3G4GKD/Tk79b6
p28MPHWPceEgovxIOk2gC2lxfXCR5NU8v0luEJReIZOMLh/AqW3ELU/paA4O
ZZO4y6wYJIUhLhgxwYgORmQQQvzg4QwTAyjKQGQRJJdDcwNszOHqBFcXInc3
+PsjNhaZGdiah7wd2LmbEPvVq3j4CE+e4ukzoqoXqKtHRwd6+9DYSHg+JBR6
erBlYUcOnj8mlpj+TlJUf1djb3yP1T+hRvQ0oOYpLp1CbCgcLODniENZeH6d
5Op8QTD+Pxi+Ek2PcOMI0kIIw0c640IO6q8MNvN+FcNTV1T1ebIXiHcmTuwE
G1xOQMNB9A3hKv2nTpNntR3H463Y6Y9QY+IVOeJNauntO9D35Qzfuwevt+As
9UPXg7MikvVwNxAt6TRUD9FOQydDtqTgnh+StWAhBntp5BqRxPjOTX8n9szB
O2tZb4ZD9WaQ/+PdmejZTPQ6AfluiNIgt4ZDtLHLBZdCcTmUDDve70biH6kN
S6IVYq0QbYlwM/gbE4eSiyHDxZjN1YzN3pyY25WUIasILT2Gtz9HWhb37sPc
Jy5yX73HXfyEt6Ka71WrQEOPQFOvQEufQGufYHv/sK5+weZW/jsFvFk53AGR
vLHZw47e+rWobtST3jEVNL2/1fsY/6h1VH7R8JjNwyw9BKwDf4rZN/rEsyl3
+95neKE7/UI326cdLR0Xuf1XHZtfZZRmGpsYb83dXVrypLvrO8N/X9/X//rq
6e6tfFa5b/8+By9beRNxSbsFsv5LpL0WLreeOVdryjTFcRPFRg0w/HztKfM1
/5y1fuJ8rakr7eZIOC8Qc5wrH7LU+Kii2yMt1uV1SnHCkl7z1qWI2t9WC2s0
C601tb20cV2CKPWCqukSdtdVgupNIntogO+zDGoydSrU0Mhbtdxx3nTlCfNW
/qItzrt5A9tjC3qK01AYnn5MrwdaXUnyzE1D7N6A6NXwlISLDKH3OAPsdsH1
KDzfjOY9eJmHc8EIVQNrEULn44w4Xq1Fjzr6Nb6J4fu10aGF0vUknZIiyZCR
2D8aZZPQ8RcZujokbp9BHtn7F7qmEyN983TUTEXJJJwcg5CfoMMDDTY4sCGS
ndjaw7jgww0PXngIwO1HuA4nJnyvP+A/GaEzEDUbSfOQtRg7RYhf6KgE6du9
roDCtbi3FidXI2UJwmYhaw4JjWmWJ9b0j/jVP1oMH2R4CoArJXF8Mclmd5+E
9Jm4uRyNQ86EGWD4Xnm8kMSJhaSSbzgaPpOJO/2l1Be0tVJfrlKKxLxbj8fa
32A7DvsX4LX0kCr5ffKkJfbBCuyYR+ZzRS3GEXk800On+ecY3gq9Fnitj8Ny
cJgD1SlwWIyDqqiyRY/7v1y070UkNbniuhES5IidJmwDTrviZfznfLk0HjQn
4bYXUnTgqIgAPTISvXIXuk9/foZO7xk0HcPdbGR7wNMAgZbYG4ey4+i4NTTX
xB20Uby6n4TYOOnDRg+JAbh9FK0PBrsp/4GIH4bD0NDYXUaw82AWKcIHOWJf
Gp5cIdk1BMuffxAvSb8ySVwpR9egOstJlE1TKTHAnN6L6ABYG8HWGFE+2JaC
/VlkbOuuTaRzNj0K0X4IcIWXPZG3Azwd4OEANweGqyPDxYnh4szm6sLm6cnm
H8AWHMzm7sGuq8smJcFYvQpWlsQVs3cfjhwjrH7sGPLzceMmiorxuAQlZSgr
x/NK1NSitQ1dXejqJuruQV8f+vuJ2jtwtwBxcYThjQ2xKR6P76J3wNzeNARo
/4Dh+5rQ+Aq3LiMxGpb0t7wlFqUX0VFO/9N9LcM30wyfGgw3U8LwF7eg4eo3
MDz1Pd4l6frX85DsThg+zgYXE1D/tQxPPaXrDKr24WgEwkzgr40cOxTEonkb
8cZ8EcATht9LM3wQInUJw6e8z/CZg3aXz2J8Froy8Twah2zgr0ziXrP0CNIT
O9xA9wqF6/Qgp64BbUJnKvmfWx1L7PdPovA0Bk+iyazk7dQ+UQGay6EnDrcN
iDJEpBEZneauRWLbXQ2oHwqDwnUXCzY3azZPJzY/b7bgII7oKK7UFK70LK7I
BA5HTzZzG4anH/u23Tw3CpillcxndcwXLcyaLr76PoFGitj7BVto0SfD2voF
G9v47xbzbs7j9g3lCYwX2H7mlxuVv5d1jq7oH/NvDF/aMerak1+zD/7gGiZg
E/hj2PZRh0un3O0lDH9nQH0zrrdOO1E+MengCGN3QXGln8Wk5rJY1nv3Hnr6
tLKn57uX5vv6vv7XV2dn5+NHjzMyMjQN1efLzJitMnG57cyVznOW28ycpztt
+poJk8RHTxQdOV1u7Fz1yfM0Js/eOHGe5pSlJjOWGP21xPgvueAlpieUXIo0
TE8qKcUKy0cu1T8o6/lUL7TJzKtU13CfvFK4sHKUiOkhRe8y3fB286g+qwEn
vEe5jtERRfkw4WXWcxYazhDRmKix9ufYDVw3jNDi9Hl6p4iIoqZWF+KcLzTD
cU1sUoSfNLHKuCmRess2J1wMRWkqmU/dTb2TH0TzLtyKQbw+LJfBfQ52L0eZ
AjpU/wcYvkcbLzYSYKYo2n8Mckfh3ng0T/t3hh8stvfOQOd0tE1Dw1S8moyK
CXg4Abcn4Nw47BuNpN9IRIw8N1bSjah6PGANg83PYP0Km9/hNg4BUxE1k0B7
9mLsFsVxKVyQwQ053FfE07UkMKdmI+pV0aKBNi00aOCuEnKXI2IWqT/fEnkX
qD4kbB5keAqAa1fh8nIkCMFjMrHBXFyGWukvY3jqdeqlcWkpgqdAfxTpS902
h1Tmu78kmuaVFA4sJDYhxRGw+IPcGqB2AUP6duTRIUv88ySaRgghC7BPBuW6
xCfzWYanHtBkjPNr4LkAGybDeA5ylVFu9V5b678wfL83Wt1xxxQpCnBZieB1
OO6MqrjBXItPMnx7Kh4EIssAtqthrYR0JxRmofUEbaf5NCCdJZ2tJTuxN5ge
IWSGvHCSiNh642NBgh9j+K6bJJvlZCoiHEgUYbQnLu9BU9EQGP5tOf05aUcl
lvhtiPZCkAO2x+PRObSX042xVSRwprOUJJwPqK0EzfdRcxfPbxDvd9kl4t4p
vYz7F3DzBE7uQlY83O2hsR5r5aCnBjszuFrDhQVHFuwtYWsGlhkszBgDMjdn
WFow7O3ZvHzYg8M4ImM5ouM44xK4UtK58nZxHTjGTVFQYAiXji6bji4io3Du
PLHEUJROqboadXVobkZbOzo70dlFjt1d6HkP2v+htjbC8PEJ0NWFrjbiI1B0
nbSpvinCfznD9zejuRoF15EcBzMDWOojM4IkQ34Twz+nGf4wkoMIw0c743Lu
/wDD113Eta1IdIOHHuJtcOnbGL7vHOqO4mwcwk3hropEM1yJIEbxNwz/Jaaa
AYY/E4BwHbgoIk1/0EvzUYb/aGcK7Yfv30LI/44/0nXhr0gGOpxzwqsYMrmp
I43gek0sKiNREYbyUJSHoCQIBT5knOshW+yxwR5b7LZFpgl8N0BdBCtmQESI
xOkbK8NKi2Gpx7AyZNizGN6ebGEhHFFRXNExXAkpXNl5XLsOcx89y3vuGvNm
IfP2A+bJizzJWRy+wewxiZxnzvNWvuZr6eZv6edv7Odv6Bdo6Bes7xeso48D
augf1kSddPIXlTK37eH2CuJy9Gcmbv8h//6Ihy0j/43hSXNr16i7r37bdfYn
n/hhFMMHbxl58OGUuz0zC2kLDQXwNwjAT0o7PsYy8CfRtQIzl/wmtWqlr7ff
ubMXqqtrvve0fl/f139htbe33yu4FxUZLaOwetzskWNXDp+rN0nYesYyqxnz
daf+tXbCZKkxFMP/KT1mxprxsyiA1/iTovdlZjMXaE9dqDNVLmixyVEF22sb
dHatVohctj5NlHVlvX+tkW+VgeW5desTROX8l6htEne8rhJSZxrVw4qiXTS+
rw0sL6xdn7xSymOhpOfi1UHL5TwXqBmO89vId1oXdXbv8c8H9E4A3gOtznhh
jUIjnNJAjjLCZeG5Ch7yCNUkgzPOBOFBCmnkb9+B3oH3+f3o3IOSVGyxhp0E
7GZj00LclUbzBvR9I8NroU8b9Wq4sBqxc+AzDqm/4/JY1E1Fr9A/0Z2i+p6/
0DGdzIGqm4KqySiZQID/ylicHI19I7F1JDaNQuxoBI0mHbK6wyE1DEv4IDYM
2r/BbRLCZiBuDlIWIHcZDq7EuVW4JocCRZSuxYsNqFVFozodlalBxlT10X83
apfRq41WDRSvwTYRMtMqUYgMSKJQvGfovaiDDE+dN8ng1kpsmgXPySTBJn8J
aoZmYnlfzatJAT9qGmF4isAzZ5LxqR1f0htLfdFji0nO/7oRMP+D7AKeiw/N
0iNP7PTPJXBkEcKEEDifjpfUQas5+j7npaGO7aYkmsZ3EdZOhrYQmSP82GJw
BtknGb7dnew3M5XgLk5mtR+2x9NoUrL7jCk3k9T0ysOQZwwrCWiJItAQFxPR
eIxuXP1Edh9dqO/Kx7N9OB6NCBYZyrk5CHcoCL9KDySl6Ovme/oQ5u+g9zYa
LuL6VqR6w8McEW44twMNhYOhNP+wvvx9suqb6jqdP1lPG7ApaPRhIcGH5KtU
3kZzCWkvfXYNj8+i+CQKTxDdO44bB0jf66Fs7E7DjhTsSMX2NGxJQloUogLg
4QhdTUiIYukiyEhBS4Nhbspmac5uYc5uaclub8fu6U1wPSKGIyKWIzyWMyqe
MyWTa/te7iOnefIv8p6/xHvxCu+127zFpbxllXy3i/lytvM4OLPbO2JLLjHJ
dHQQRKfU20s0cP5RYv84w99FfDx0tKGrNcjwDd/E8C0DDB8LcwMS0Z8dTSY0
dZQNuSXhH6LDgpofEoYnfngTRDvgwmZSRf96P/wAw1/A1VwkuBKGf+OlOfQB
w58ems6Sa5u6ws8nED+JqwriTIlFvH6A4am39F2D+jTG0zEvvftQnUvX4fXg
NsjwbemEyd9tnz9sJ3/rh0knFfW2VNIGW5+Ke4HI1oM79etGBhk6uOiMQj8U
+eKmB8464bANdltipznRdnPSuh6ri0At+GjBWxs+unDThul6KIph0RwsnAuF
1QwLEzZfb47wSM7YRM5NOZw7D3Idz+c9e5l5/irz8i3m7UfMB8/5Kmr4XzQK
1Lbyv2riu3WfN2cnV1AkZ1wKV/5FnqoavtY+gRbC6gPQPoxS3XsYP8DwjT0C
jyv59hzh8QrkMnPkCUgcduj68KL6kRV9H2f4p/1jnnaPLqweue/iL36JP9gG
/hScM4pi+IKemff7Z97rnXGteeqx0kmbTo9zThmjaD1ituyvQsKT125QjotJ
uHPrblNT8/812nxf39f/LxbF8Hdu3w0OChEVE/114k+/LhD8a+PYBUZT5+lP
maU66S/lcVNl/5gsMWai+OjJ0mOmK41doDtV1HbOSru5i/SmLzaYTvvh5YyO
KKxLFpUNXaqxVdr5vmZArZHDXTWVTAkJ1/mrfRbr75L1KtOJ7LKM6behGD6k
1dSxSE19i6S0zwJpz4UbUyV19ippZEmrOwk5qf24V5O90po0qH6c4T2JW77R
AY/NcFoNWfIIkYSHBNxkEaCCVDNimyxIwMsctO8k2VzvRmbsQ+9+vNxCQnTd
5GE5m9hOLq5E3Tr0fAvDD4gm5NvySFsE74mIHonTf+DVFILrJGFyBsmo6Z5B
fDJN01A9BeWTUDAeF/7A4ZHIG4G0XxE7AqG/wW8kPEeRxlj3SfCcTrzrNlOh
PgHyo7HhD7jNQI4wmUh1TYZ8rWIlPFlP4jHr1UmlvVMDPTS0f/h3G+jbbVNH
iTIp14fMROh0OshFAh0yX8ze/YpopXYNYqSYTzF85DScWkznOn7h67TKkiya
FCGC3xZjScLMPRG0ygw2zw5BDatwaRmC/4Tm7zAZTWbCloiiR3ZIz+2Sxwsp
nFiCiJnwm0NGrxZootGUbmv9NMOz0GGOmyoIWEIYXlOIRNM8NEOH6+fdX51u
eGSBbevgIwU/ReyywONQtKd9nuF7Msjt+J2mxIi7bglcNHAqhlQpSTTNuU8y
/Bn0nMHrQ7iUgmRn+JsjzZsUXWsuoPv2YB3+kwxP7DTXSPbg1hD4WSPcnZTT
6wppG0zVYDX+71mOfU+I172zhKQ+tpYQD0xrOV4X48pBJPjDRhd2BgTmT23H
9aO4sBcHMpATjbRgpAQgJRDJAYjzRbgH/F3g7cjwpOTE8HBmuLswPF0ZHq4M
e1s2DTXG8uVYuAhKymz2TuxhUZwxCdyU4pK407O5dx3gOXGW59xVnvPXeM5d
Y56/zrx+j1lUylf2gq+yVuBFHf/Lev6aZv6WLv7WHoGyKv49h3k9fDncPbBz
J8rLSZl9iMT+EYZvxZ07iI2Btib0NJEYieIb6KZQvPUrvTQUw7dSDH8NSTGw
MISNIUnULLk0WIf/8FbIZ0WX4lse4vYxMnLX3YQ0O5xMxauz9Izar8uloRm+
9gKu5CLeFe5v6/AfZfhTQ9BZkqrUcBzn4omXhmL4BHNciSS9n0Nl+L2Do5H2
k+lI9dtxJRzxRvBQQrI2bnijIQV9OW88MG+z4nsGcD0FrbSok5Yk1MaiIgRF
fijww3VvQumh62CwhIQVW4sjfD2Zp5xK7dc0EK6OAHV4qzM8B6TBcNdmuBow
nM0Yzpbszix2d3t2D2d2B3s2HR221TJsqxXYzKzY45I4DxylLlfey3d5bz7k
vf+U+eS1QGWdwIt6gVdNAjXtAnXdgk19gm39gh39AvXt/HceMHN2cAdGcMUk
cZ88z/v0NX9Tr2Azje4fFc3ww5r7BSte8x88SRhe34rHPWzYnovDC+tGPukf
82EuTflA2mTPmKIaEk3jn/ijXdDPwVtGHXo0pbB35oO+Gbeapx59PCH1xFjX
jPHaYVOknKYu0PpzsdJ8TQPtjLSM+0UP2tu+z3j6vr6v/8bqaO+4e+duUFCw
yEqRX8b/+Ms8walrxsxUmThVYexk6dHT5MZMVxw3TW4cBfCTpEdNVRizUH+q
uNN8SecFwqYzRa1nr4sV1d2xWiVdfJXvQtngpQYHFTyf6Hk/1zM6LC/lvWCZ
mZB88DKL/LUBtYbR/SyK4SO6LHwq9YyPKciGLpFwmbs2RsTyzDqnQh3z0xu0
Qpda6f6ercH92BxdLh9h+G469Z0i/FsG2L0OEVJwWgFbcXgqI8EIe91wLQpP
M9G0Az173puRMXDLdS95J2/YjrOBZOSl1XwEzsQJEWKJ79b45nQabXRqknFR
W5fD908EjcK+MaiYjLbpxCrTMpXE1Dz/Ew8n4tY45P+BXSORPIJkzrj9DNtf
YDEcViPJrCKPafCbiZD5iF9OwlJ2rMZmKYQuhd0sOAph0zJScq/aiEY1NKuR
Yjv1RXvoGvu7cPt//0Y61InB5pAYgmeSXJrsmShcQaadfoEHZpDh2+RQRKe7
e09C2FQcXUis6T1f+Drtsihbid1ziSXefjzipuOKMOpXfUFMJQX81LeQNgNG
o0gxP3462QV0DY3hu+VJGf/8UsQIkc1RxDKcWYuXhnRb6+cYvtMCd9UQKQyt
6dCbhRRZ3DdBm8vnGb7bnYTJH1JHyGp4yyLbgExifRMv+cm21t4MVEZjtxlh
eOXFcFTD8SgyBIdkS36a4en2wKZjKNqCrX7EDx/rjJObUHkGXQOI/iHD36GL
sQO6RxJsuu+QUVBHkhHtikgPHM3FiwL0viCThnrp2MbWR6Su2/SAPj5EfRFJ
gym9gKLTKDiJAup4BteOkIq6qyWZFSUrBgNV+NiTwaPBbnBjgWUEUx0Ya8FY
GyZaMNMHy5zhaM9wdWF3d2d3oeTB7uXHHh7NnpzGHp/A4ezCvmYtY7U8WA7s
2XlcFy7zXr/DpHTtDvPOfeajp3xPq/mqGvheNPC9bBB40SjwqkWgpkOwvlug
qU+gmVK/YGu/QFe/AAVFZS/5dx+hGd6dZvgydHd/E8Pfvo2YaGhpQE+DMPz9
/wmGv3cNKTGwNCRpPO/q8F/H8OXkWdT2qvgM8mLJvRVPU+wIR8lhMpH2W8Y8
1Q7U4V3goYs4a1yMR923M3wcwk3gpoJkC/L23vAPht8zSOn/0L43R5KyTjN8
yy6STpnNgtdahG0kHF4SioYktCQTD0xzMpncWh+PF5HEAHPPD3d8iAp8SB/K
eSfspja/OiQYKlwVHgrQXgaJ6Vg+HXILoSMBExmYysFMCSx1hqMJw9Wa3dWO
3cWO3c2R3deLPTKSumg5MrK5M3O4t2zn3raHOyuPMyCM3diCzYTFHpXEmX+Z
p7yS71Uj/+tW/tft/LVdAg09A9T9RgPnrf0UxgvUtvHfus/M3sYdEM4VncR9
4hzvk1f8jT2CTUNg+Ke1/IdPE4bXM+dxDRm26/yQGT7pR7vgn4NzRx1+PKWo
V6igbfqp0onJR0Y7JY/VjxHSSBNemyIi6blIQl9E30w/c1PWg6KH3xn++/q+
/gurr6+vtbX15s2bAQGBKyREfp3y82+LfpiqMHqKzJjRC3/9ffZPE1b8Pl1h
3Mz1E2esnzBj3TihDeMW6U8Vs5sn4Th/BWv2Ks+FKqni6pkSMn6LRaxnyYct
Mz+71ue5vnOhxsY0MWGW0HKrWarpEk6F6iFtphTDR/WyAqqNba6uX5cqKuk5
Xy5kieEBOe8K/cBac8dCbb10CSPzCdFqfNcM0Gg/GPRB+xN63NHijEob3DXG
EVWkK8BfEg6ScJJHiBZJD74SgYp08g7ftZu4H9/FCO/+G8O37cLNaGKJd6Bg
ew4OiODZGmI7+SaG1yYh8706eLYBB8TgP514YJJ+x8VxpC/10QTC7Wf/wMHR
2DoKKb8j7De4jYDFCBiMgP5IGI2H5VS4zUbUUsLte2VxYg2uqKBYG+X6uK+F
I4qIXU482ztF8WgNQfd3f1v65CO194+JjJRdjxMSCJoJu4mEma9TzPxVDN8u
R3wvO+bCfxIC/yRG9FIJUtn+otfplsNrSWKJT/oLnhMRMRUnF5PaePeQGb5T
DuXi2D4HVn9A+3eETMG15WRrMJTn9soTR9BNYSTOgM1kOM0mk57KdOi21s8x
fJcFHmsiR5KMebKch0QZ3DFC82ebODzR64nXDsjXQbQsPKVJwMUNHzKe9TMZ
d3Sv3IsYHLAiaRgbqD3dBhwMIXMwCcB/juEpHOo8g6d7cDAcoSxE2OFgIp6c
QtfdwYTJt4Hwb4PiC9A3OOmJOukpxOuLZP5RkheZCrQ5Hnfy8eo+sce8ukMs
60UncfMQyTy8fpAcL+zB8VzsTEZmJJnHlBqG1HAkBMHDBhsVsWQ+5s6CuChU
10FfG0Z6DCN9hpERw8SUYWpKHdnMTNls7dh8AzkSUjmztnJt2cGVvZ0rewf3
9gPcJy5wX7vLffEKV1YOp7Udu54JW3gsx8XrPNV1fM3t/E3t/PWt/PUd/PVd
Ao29b3C9pW9Yc9+wxr5htK9AgDYMk6a/xn4BCuOpBzyq5N9xkNfVm8PVHTt2
oKyUON6/heELCpCQAD0d6GshIQKF19BVT3tpvo7hm9BWjQe3kJUEaxNY6CIl
GPdOkX3Tm6FaX8XwnaUov0LGPHmxYKONBA9c305m9X71mCeK4esv4tZ2bPKC
tyFirXE2hmQi9Qww/Ok3d4XeMPxnvTTUVX0JLSdxOQnRFvBQRRJdh2/YTvP5
vsH6zN7BD/f9DeapXwEdu8h41tocvN6Mmi14tZlkNm5mkZ5W21WIUsEBS5L1
dNMDN9yJrrkTV8xxW+wwQ7ohkvVJfE2KHhJ1EaEJ9/WwUIChHHRWY90KiM7F
fCEsWwxFeYa+FpupIcPchM2GxebjyxGfxJm5lWvzTq7snVw5u7l3H+U+dYX7
ehFPwWO+ojI+anf5+BnfjXs8uTs5PfzYPfzZ8/ZyPaxgNncJtNMtqI1vLDEE
vBsGCXzghO5UFahu5b9ZPMjwiV/J8PqWX1CH33uBMLx98M+heaOOlky+0zrt
zNPJm46PdYgbox06TSdrhdkZZZMzyuuSxGUtxfTN9NJTMosLH7R9Z/jv6/v6
31893T01NTVnzpxxdnNeKr5o5Mxfxqz4eari6IliI3+Z+p//jOX/ffbPf0qP
nq06aYH+1EVGUxcYTFlmMmOl9Rwxu7liDnPlQ5appouvjRYRsZq11GzG2sQV
tjc3ej/Rszy3nuL55TazZAKWmB1X8q3Sj+yxjO63Cmk2dShQV8uRlPResMpv
keZWKad76mEtFuGdLI9nhkZ75bSdpnuo/ueAGuOJBTEe9NPD69td8dIGBUY4
qoYMRYRKw4sSbX3PssWJADImo2YrOne/Z57Z8wHD7yHv7V178CiFzLnzWg2f
hdi5HKVK6FT/pN19KOGTOqQY/nw9YXj3adAdAasfEf8rto9E3iikjULU7wgc
Ca8xcPkDjuNhPxl20+AkBN95iBZGhiT2yOPsemLnKNNDlSFqTNBigS4rNJji
+kakiyF0IbGyP1BEq9pX7jV6NVG7AaclEDATlhMQMQ2Xl6Fu1ZczvAKpdT8V
x6EFCPmTVNEzZ6FwJT2h6UtehFD0ahSKkpR4v8lk1uqBhXgqSU9rHcor0Ak5
VZLEFOQ8HnojycCpC8JoHrI7qEMORSuQPAOm42E8FSliKNai21pZn2lr7bHA
S32cUkLUcrguRtwqXNYn0aafZfg+T9Q54qIeGRzsKYkEdVz1IsMf3zB8+r8o
gzB8TTzynch8GXVhmCkg1wPlO8gIpzdtrR/VAD5dQO8FvDyCE3GIskWELfbH
o+wkOmiG7ysgLogB9dxGx3U0XUbtebw+h1e0yMl5PD6Cw8kIsoGlNtztsDkJ
J3bhHM3qu9OQHUW8MfEBZOgSdYz2I0NFfZzhagcnazjawsmWDDA10oO8LBYv
xsIlWE3hkB4bxeGunuwBoRzRiZxJGVxpmZS4N2Vx52zjPniC5+JN5u0HfPdK
+AqImEVPmU9qmK+bmU9f8B4/ze0bxGFpxx6dxHn1Nk9DK393v2AXKVSSII7G
QRaijk0Eft45hN/6hBtoZGrqFXz0nH/Hfl5Xr/8Zhm9vx6NHyNkCaxZMjRAT
jlsXCYS/md/0pQzfQDC+swZP7mPXFjixYKSBEGdc2I2ae/SYp7cMX/YlqiBm
p6qb5MfnbQMTFQTZ4mw26i8Pjnn6Iowf3Pq1XsejQ9gZgRArxFjjRCSq9tCj
Wt+2bOS/d3L2k7pAGL7tNG6mI8GaeGnC9clb/YscdO8j1ZiePWjfjoZcVGeT
QUiUXmeR8wFVZeBxIm6G4awfTnrjlC9O+2G3I4I1oLMCa+fDYDm8lRCniSRd
JOogURvx2iSzPVQL3ppw1iRBrA4ab2SvAxsDhrUpw9qSYWnGrq3JJiPLEF+F
9RoMJ0+O2GTOTdlcGbncOTu5D5zkuXCTeeshs6CMWVBO9KCS+aSO+aqVr65T
sLFbsKVXsLFToPQZc88hbr9gTp8gjp0HuEueMVt6BAYu3cGO1GFv9RbF3zL8
jWJmFsXwYVzRCdwnz/E+fcXf9DmGb+4f1vIewxtY8XiED9t7aXhh/T8Z/q0x
/skAw1cPMPwPjqE/heWNPFg44XT5pOyz49xTx+kET9VMEbbIX+tWrmdfqKaW
KSXHEtM31U1Pzii+953hv6/v67+x2tvaS0tKtm7N1TPRnb1ixuhFwyet/m36
2rETRX//abwg/6+8P/85bJzIiJkbJiw1/WuF3SxR+9niDnMlHedLOM6T9lyo
HLdCJU1M1nfxIr1pwlYzNfOkXe5ruj3S0d8nL+O/WNproUaOlGuxRliLeWy/
dUSnhXuZtu5eWSmvBSJ2s9bEi1hdWhdQYxjTx4rqZ/nWmpifXaceMN9EdXi8
AvtVLdTbodsNLa4ot0S+JjIVECABF3G4rkbgRmwywzEfFCbhxRZSXe/d+555
5t+0nzQ3Pc/GIQ+SCuK1jNjL78ujTfVrGL5Pi0x36lBDqyqaVVG9AXflkLEY
hhMg+gNWMqElAMfh8BhNAmRcJsCNwl0hBMxF5BIy5TNHGnvkcGoNrquSknuF
AV6boJnauVCIaIVeut7bb41WM9xVRYYYAucheykKZNGs8pVBOn2aqNuIfEkE
zoLFBIRMJU6SGinau/KFJXQKnl9J4fRihE+F60QkzcANEbR8obW+j7bEPxLH
zvkkYMd/KvYsIJHvQyykD+wCqqWRv5hY4i3/QNAU5C8lu5IhBlR2y+OhGBkO
ZTIWOpMQLYI76uQf/DO5NLSaTXBXBTlS8FuGGEmc00GN/bvbRp8QhfoU8CfK
kSaOOFUy9rEh+XMMP5hNfccXCZrQXQEdKSTaoCiH9Ku+sdO8zz80wPflExtD
bz4B+K4LqDqCkwmItkWYNXZFoegQqq8QZqu9gJrzb/QyH+VHcHcHGep0PBnH
knAsGcdTiPZEI9IRhushJ451imCZwtcZQW7wdYKHHVysGU4shgOLYc9is6dO
bBhODgw3N4aHF8PTl93Ln8MngMjZnc3QlKG4jiGvzDAwY/MP48jM5dp7hOvk
Be4rd3hv32cWPOK794iv8DHfgzLiXa9qFKhuE6zvFKT4p7ZToLablM3b+gVq
mvgvXmOGRXFZ2nEERnKePM/zsp6/jQTokXpjwyD51A0CTP0HOPQWbJp6hz16
LkAxvJsnh6sL8rbi4UPS0/rVDN/VhcpKnDiJoCDY2SAyBBdOoKESvY1f1dNa
/y4i/sQheDpBawMcTbA/nTQC95QNMnzpF6qCJAW9vovT2+FjC4P18LHAqQzU
Dox5uvfeTZmhaOAmThG6C/HyPHmdOGdE2+BAKMp3kXtAbzqvBy/L3jMkFrU7
Hz1nibo/VD65sDvOoOYwLieTmHQrJdgrI51FgsUojK/PI9BekojrYTjti2Me
tDxxwpsQ+wkvHHLFVlskGCNYG77q8NMk6ZSuG6AthpVCWDQZkrOhKQkbFThq
Mxy0GfZaDDtNhr0Ow9GI4WrN5u7C5uHJ5unB4eHB4eXFERDEEZPAkb6FI3cX
Z852rsgELpYTh645m6M3e9YOrku3eYpKeO+X8z2o4Ct/xVfVJFDdLlDbJVDX
RY71PQINfQJN/QJ0wOOwzv5hrb2Cpc/5dx/k8Qnk8vTnzNvL8+AJX0M3SYBs
/EwtXbClT6C6hf96ITNjK7dfyCDD0374oTO8dyCXoRWPZ+SwfZdIT+v7DD8w
7GlATwbr8Psv/RqU+qNj6I+BmSOyT4/JOjPOZ/N4w6jpmknCZieUPSsMgpvN
XB5pqGVIyVqtHGD4+98Z/vv6vv73V19/X2ND443rN8IjwmTWSk9aNHbM8uHT
lMcIbZwwUXQkYfjhvD9OEhizZPg0hT8W6k8VtZ8j47NEMUhYPnCZjO9SxTBh
1U0SKiliki7zF+pOk/BYYHpijWe5nuNdDfXNUrIBS9bGrrA8rRz4yiim1zqu
3yaoxtgiX1khUniZlZCE+zzdPas9yrXDu8xj+q2j+62DWs1s76qpxots0Bhl
L8a5TR7FBnhqhUJTHFJFzGoSx2crSazviUbY54obEXiegZad6Hn/1uonRNtp
+vaSgIL8QERrwlMUqctwczUaNw5S+oe4/neG76Or2Z3qaFdFw0a8XItSBdyT
xbVVOCWBnGVwFYLMKEwVxCQerBCE3hi4z0DYQsQJI30ldqzCEQWcX09Y8ZEO
nhmg2hhNZmi3RBeL5nZrWqzBUjALLaaEFTNWwn8OUheSL1S3Ab3qXzOXimL4
BhVcWoWIebCcBJ8/cXg+nomh64vGMw3As9wbM3nkdDhPROxfuCpMcma+9HXa
5FAiTtA9iGL4KQTmqQ/bhjzytY+u5N8VQZYQceaHT8GxRWQAa6fckG4ukClR
4sidDdZ46IxHyBJc2YAG48F4ScsP9B7Dd5jioQZ2rkaQMKIkcFoLr+3p9o3P
MXyjI24YIE0enuIIW4sTjngVj77sQUv8h0MeB843kxj5snBsNYGZBDTEEGFO
plh25JO21l46TLtjUJ2n0XEKrcdJR+Gr/ag6iKcHUJCHXSHwN4GHAUn/O5yM
i7kkjeRsBvLT3+hEKmH1NG8E28DDlCSWuJkSv7SXOZwNCemtFsWShRAThcp6
GOrCxJBhasywZrG5ubH7B7AHh3IEhXIGhXKFRnLFJXNRfJ63j3vnEZ7dx3j3
neA9cIpn5yGuuFR2Gyc2HSM2B3f27G1cV+/wllYyK+v4qlsF6joEGjoFibpo
9QgMVNFbaDWRc0Haxy5Y28p/7S4zKp7LlMXh4sO58xBP6Qv+5t5hzYO4XvtB
GbPuY2xDSvS9w0qqBPYe5fXw4bCzJQNYr19DU+PXM3xvLxnzVFCAjEx4uiM0
ACf241UZ4fCvYXh6VGt/C4mmuZQPP0+orIGJOrbEoOTC4JinfzB82WDj6if0
DH3PUV2IM7vI1C2jDfCzxJks1F9H/wM6YbLwTSvEp3SP9lzR0526bqP7HroK
UXsVF7ciyR1hLOT5oygPTafQdZZcn+SyPImWY6g9iKq9eLaXxCU9309U+b72
4dkelO/E/S24koKt3nBRxzoRKC+FrRIyrHHCD+eDcdIH2x0QZwJfLbipwlUV
bmpwV4enOjzU4KJC/GaW62GynvruGMYqRFpKjFXLMWc6hKZg5TLoabJ5urEH
B3OEhHIFBXMFBnFRJzHxXOlbuPL2c+06xrX7OO+uY7y7T/AePsd7/jbvvVLe
0ue8Dyp4T1/ijUnjdvbjCI7lPJzPXfGK2dTJ19Ij2NQl2NRLWi3eXqsDJ4O3
hMj1SWF8c7fgoyf8u/bzeAdwefhxbt3DU1TBV99FmlI/y/DNAwx/j5m+5Q3D
Ey/Na/7GXoHBm03/ul39UoZ/2v/H874xD+pHHb42PHTTDzZ+/3EI+dEnZYRH
2ljz+Om66cLmJ5Q9yg3C2iwjui2cH6qrpkvKWn5n+O/r+/rvrb6+vtqa2rP5
59w8XJdKLBo159fRK36ZsXHcLNWJE1eO+mnCMP7feH/6U3DM4uGTpUfNUpm0
gjVbKURELVlyQ6K4crToxmRxnS2rVZIlJFzmC1vOVI4Vsbuh6lWmZ3V+/dpE
UfngZVo5q1wKNCJaLSiAj+qwdC3WVM+WFHebt9Jpzsa0lfa3VIIajSL7raL7
WRTDh3dZupbrauZKyxhO2iDM670E2+Swbz02r0HoarhKk0ywCD3scMHVSDzZ
hMat6N5J9ze937j6CYCn/5R6fGMemfqUYkIMyVHLSF369Vqaij9keO3BT2qQ
7Jp2dZrb16FMEUWyuCqNEyuJGyd9KeIWIXgR3BbAYBYkJmLar5jyI6RGwXkO
tkjhzDpcV0ORJkkgf2lAKLHVHJ2WdL3dCn1Wg9D+oYWDhVZTFKkiWxzesxEx
ByfE8FwZXWpfyfCtargrj9TFsP4TtuORMQOFwmj9kumobxm+VppkwlD07jqR
5ENSPF8njd4hl9AH1CGHZ5I4upjsBQKmYMtc4smhsHyIhfQ+OiLyqTiOLUDc
NERPw/6FKKN3AUNh+D56ztShBSRdR388POfiuAIxyfR+luEtCcOXaGCvDIKF
ES6BYxpkzFPfZxnei7S+3jfDNmX4iMFHhgTQlUeid2AO++a/a2BwTBb6stCb
jc4MMth9jwVx82qLI8iYRM3UHkXjUbzYg7JteJhH9CgPj7fhUS7uZeFKEk5G
4XAE9lPw749QS5gqQ0sWlqqE2aKcyXCfCEeE2xOF2SPIDt5WsDeCqTb06ZZM
fU0YaMNYF0Y60FKFohykpbBWGWZmDBdXNm8fjoAQTgrXt+7mPnya+9RFSryn
LjLPXGFevsO8+5j/QSV/ySv+stf8T6r5KVAvraL+lCskmsPAnM3WmT13J9f9
UmZDO6muN9FE3fR37HkblEfrjQGGQqOadv4bRbwxSVxGFhw2Lpybd/E8fEYY
vmWwCP9RK8KHorCnsW/YkxqBY2d5fYM4jE3h6YkD1K6n8gvCJD9URwfKn2D3
HgT4I8Qfh3ehqoRua20eMsY3vHHRkKe0khmvnY24eRlBvtioBH0VYl6iGJ4M
yar8+7TWwfh38vlP6CVJ5q95iLN7EeAEMzWyazuXg/ob6C1GdwE676DzNrru
fErUA9pukEz4qjOoOI7yEyg7Re7vHEhEiDVc9RBjh+NxBONLd5Drs5S6PnNQ
kI6LcTgajv2h2BeGA+FEh95XGPaFYkcgsr0Q6wA3PahIYakQ5v6J1QthqYQA
fUSYIMiQhDRaqsFABbobGTobGboqDD1K9Im+GsNUn82exe7uyu7jzennx+nr
y+ngwK6mzhBZgWXLoaKGoDCO3Ye4Tl3mPXONeeoK88Ql5umrzIt3mXdKmA+r
mKWvmWXV/AN6Wsf/opm/sZO/s5e/qYNZ+Jh38w5u71DOsATOw+e4n9Qwm/v4
Wwev28b3gtnrB6Pa6wYt7qTY/gHD36/ga/gcww94aZreMnwuYfjIBK7j53gq
XvM1fDPDv7XQDAA89ZnK/jEv+kc/avj9yLWfgxIF9Wz4VcyGaTqN0Aubapgt
bHVG2aPCILTdMqaP+t1t4fTgO8N/X9/Xf3v19fbVVNecPnXG0cVhgdjcUXN/
GSs2fKb6+NnqkyaKjfppoqDA77w/TxlGMfwkyVEz1k5YbjFzTaiIRpq0WprU
xkQx7c2rDLbLqaZIrvJcJO29QHvbKucCDafb6trbV8sELVGKXG5yWMn3qX50
t2V0p5XfcwPTY0oK4cskPRYoJ6ywOLfO76VheJc5xfBR/VYx/azIPiuf18YG
R5SkbIRElwqqTofLIviLwVca3vIIo1Pf80PwaBPq8mjr+4eIPgSGp9S2A8VJ
yKVwRQGBy4iD/akSTcUfq8MTdFdDwwa8WItHirixGifFsVsEm5chaRHCFxJT
vdtiuCyF60q4S8OB4qvlkJwB0QnQm4E0CdxWQ7UJmizQZkHyTHos37VGfpzb
/65Oc5RqYqskXGbBeTo2L0axHDH/9H05w1Pq0kDJGuQKw2YKuUcQ9CcuLCZR
MF/B8A2rcGs50oTgPpGYWEhSpTjavyQZsp92s9SuJuOiUmcShqeOV5ejZhWp
kA/xFXrkiJ3m0lKkz0DsdOxeQMw5rUNjeDJnahUuLCHROvrjYCuEXatQoTMY
TfNJhu8ywxNtclclQgQhYti7EeUskpvU7/Mexnt9gPRe6PLAU2scUoH/SjiJ
kWExxcFoz0BPNjoy0PaeWtPRmoamZFQn4HkMysJwzQM5+rCRhMYKOKtjmz+u
bsLVFByPwC4/5Hoj1wd5vkRbvZHlhiR7RFgh2BJBlvAyhsVGKK6E6EKsEoH2
WtgZw5UFN1syIIk6cWHBmTrawt0J3p7w9YW/PwICEBCI4BCEhZNze3sYG8OK
hZBQtpxczoNHuE+d5bl8k7ewlFn2mvm8jllZz0/UwP+ymb+6Q7C+R7Cxl3jO
W/sEO/sFGjv5bhXzxCRz6hqzmVixpWVz3XvIbOgUoFv53vXuvdWHND5QzKxp
F7hZzIxJ4TK04GA5cWbveMPwrZ+joA8ZnuKuqkb+c9d4A8M5NLVhZIzUVGJo
/5Z4ya5uVFbh4CGEBCGUZvgXZehpQX/7IMYPUc10Jyz1rG50NePmVQT5YeMa
GKhhcwxKLqOLwvUXg4Nu6Vj+vgoC9u0VaBtU+8fU8Qxtz/G8EMd3kHQgYxX4
sXA0DSUn8fwsyo/j8WE8PoSSQySs5uM6Qo7F+0gQzfFU7InFzhjsiEVOOEIc
YLoRmrJgqSHSDjl+2BGAnX7Y7oNcL2S6kBGu1AXpZ8HwtWT4WTH8rRgB78uS
fN7TiuHBYnOy4jDR5ZBbxTZHCFMmYel8qCvB1gAu5uzOluyO1uxOzuxuXuxe
fpze/pw+AeRInXv5c/qHcEYlcGXnce89xH30FO/Js7zHz/Bu283tF8SuocNY
uxH2ztixl7O4jLeyga+qmf95I/+zBnJ80cpf08lf38PfSOF6n+A70a0W3f0C
rd1898uYOTu5vUM4Q+I5D57lKa/hayTl93dXb93H9G8Mn7eH50EFX+MQGL5h
kOFvFzOpTURAOGd4HOehk9yPK5l13d/K8KXv6J36cAz1yee9o5+0/n6rYnje
4f/YezPl1ZiiG3+SsZmkmbLM6rSSR7lecJtFFMmasw7v/M7w39f39X+waIav
JQzv6rhYav7YJSMmrv5tjtakuRqTJ1EMP0GQ/zfmz1Mphv91kvioGWvGLzOd
Iee/dGOCmEqShFqyhEGenPFOBbVkScVg4fWJomYnlexvqBgfVJAPXSruOndD
8kq76yohjabR3VaBr4ysL23YkLJyte/CNTHLTY4reT/TD++wiKRntg4wfHQ/
K7De1OzsemmX+XOX/SQyiaE5Fw5SCFIh1vejPriXiFe5aN89ZPPMv0B+5y6U
Z2CfO/zXw0sEW0XxUOGdJb5Xk+S3tNMu9yYVvFqHEgXcWIXj4ti2HImLEbwA
nvPhPB9Oi+AiAndJ+CsgagM26WKrOXItEa4JUwmoz4HbIhxWRJUBKbb327xn
khkavQ+gfp8lKnUJW9oJwWgiImbjihQx/3wNw9MplM/WYfcK2E2B6kji0j+2
EK+lvrytVZ7kOj4UQ95ceE4ir5Mxk3haKLD/opT4PjripkiMVOApho/9C2eW
EjMMibgZ2vTYXnligL8mTEZEUU/fOR/3xYgzf0iVfEVC+zeXkyfqjYP5NGyR
RIkWzfCsz3hpei3x2hAX1iFRDEErkLsGReZocycM30fPICOim1ipk153EqzU
6YZ2NzS7ooyFAxvJtWe5DNEquOKFqlhUxuBRGIpD3uh+KIpDURSEW74464YD
tthmhjQ9+K+BnjAUKJihtnW6pNQZa4cgC3gawlWfyM2Alh79oRHczOFhDS87
uFrBVAsy4mSszAphaGvA1wsJsUhNRnIiEuORmIDkBGSkk77OI8dw5iyZWHr+
As5dwKXLuHIVp88gezN8/eDuheRU9vzzPKUVvC9r+Kob+Ws7iO+3sY+fjsJ7
ayR4F47XSjuBm7oE7txnxiZxauuz6Rmzxady3SpmUs+lW/k+Ai0fZXiKgmrb
BW4UM6OSuQwsOVjOnJt38jx6zt/SS4wKX8rw1Jd+3cJ/5S4zJIproxqbihrC
I1FY+E0M39OLqhc4cgRh1N4nAEd340U5elrR146+ZvQ1fUa9DeiqRXs1iZRs
qUFrPTqa0VCNi2fh64kNStBTRUYkis6hsYRQemspCeFveUxSPeuKUHUbJVfI
TNtiWvcv4sEHengZ9y/j8jFkJ5CwSlU5WGsj2Rf7k0gVfVsEcoKRE4TcYOSG
/F2htOiTLSHIDECcOwLs4GHJcLViuLLY7M0YuipYvZIhtgSKkgwjVdphbsLm
asTmbMDmZMDmaMDmYMxub8HlwOJytOV2tBsUdW5Dy5rbwZbb2YXHJ5AZEMXv
FsCnacgtvJJ97nyGjCxsbBlhERwJSdyJadxpm7lz93HvP8lz7Bzz5EWiExfe
6NRl5qU7pBu6rIrveY3Aq3qBlzUC9x7w5e7gsndhMzJjBISwnTzL/aKOr4We
jtT0npoHbTDvRzsObB47qE928heW8GVt4/EK4gyJ4zyYz1Ne/SmG/wdLfyPD
N/YL1LbzU5uIPYe4w2I4gyI4t+/jKnjM+7pVgE5e+kaGH1PWP6aib3RF98iy
tpEPan678vCXncd/8A3nW6fNs0RWcInaWIXgxeYn13iW6Qa3mIeT393kFzfF
8M6DDK9nqrvpO8N/X9/Xf2UNMPyZM/nObk5LpReMW/LbxFW/zdacOEd98kSx
kT9OEOQbQbw0oxcNpz6crjRukfF0Ka8FimHCylEiakniRtvkjLbJqyVKbIgT
1dslY3N5vcWpNWtjRUSshMSc5ujuWO1ZoRPZbRnWZOZ4S00tU0Laa4Fs4GLd
XatdH2mFtZtH9xOApzD+DcP3svxfG5ucXCvusnCG6IhFMzh1RBGmTVLfb0aT
1PfmHejd8+X0/gHD9+whE6BOBSBcC+4rkbQc12VQr0KouIt2y1SuxSMFFMjh
+mqcEscOESQtRuACuM6H3ULYLoW9KNykEaiEeHVsNiZ8dd4dBYF4HIHCcBxw
gP9aWC5F0DKcVkK1AU191kOD9g8Ynjq+NsB+WdjOhNo4eP5FbgTUft1sWW0y
s/XlBhwRg9t0qI+Gw3jsn49KyS+oe79VlxyeS2L/AsLwln+QUvb5paiWGqoN
5i1F9yigRALb6bbWiGk4vpi87FCjaWiGr1+FG8LInoXov8he4LYoCcwc0nek
SPpnC1YgSQiGNMPnSKJUi75X8uGGi/X3n4s1mszJTZZMSQQII0UGl/Tx0gFN
LmhwRL0DLUeiOgfU2KLKGmXmuG+KO8Y4o4VkGZjPJxs9VxkyzPGMCw7bIc8c
2aZvtNmMKMsYyQbkQvVSgfM60tZnJoN1SyE6k6TbrZGA4UbY6MPRFM4WhNJd
aFHnLhTV2yHEBwnRyEzDlixyDPYng4ckJbFGGR6exOxx9Rru3MWtO7h5i+jW
LdwrQlkFXr5CXT0aGtDQiPpGNDWhpQXPK3EqHxFRcPFATAL7uUs8r+r52kiT
6d9Mv2/V8LdYPILxdR0CNwuZ0fGcmrpsukZscSlc14uYNe0CtP3g89aXtzRC
PYV6YkQSp74Fu40Lx5Zd3I+f87X0Cn5FHZ4Cm1rizGFGxFIMz75+I0LDCMP3
9X6DJb4HL14Shg8NQrAP9uai9B7qX6DxFRqqSH/rR1VP6TlRdQVJoXlwBwU3
cPs6Cm6i+C5uX8O2HLDMsFoc6+RIN/HRbbh9GoXnUJBP4vfvnsatE7h0EEfz
sC0VWXHIjGNkxiIrHpsTPlAishOREM5wscF6eVC8vUaKJA55seBpzXA0Y7Mz
ZrM1YrczZrcz+ZiozxsR2Rizs0zYrcw5WFZcNvY8do68VixuNQ1OcUl2ERE2
WTkOXV0ulg2PrT2vjS2PlTWPtQ2PEwXnQczweMHYTcMSMn8YUDyljB/i04ni
0sl56vYftp34ad+lX7Yc/ck9THCtBre0HLuxGSM1k/PUBd4rBfzXivhvPuQv
fsZfUSNQ1SDwspHoxaCqmgRetQrUdQo09QgM7B87+4Y9fyVw4BiPhy+7pTUb
tRHIv0BdwPwtpMY+7K0+ej9o4OJsoBPaGzr4Cx7xZebxeAZwBkdzHjjFXfaK
2dAr0PSxZ3149b5j+H083v5cHr5DZfi6QYZv7OZ/+pJ55jx3fBKnbyBHahbX
pZu8VXUCTb1/M5J9nOFr+A+fesfweymGrxv5pG9MRf8fFRS9E4AfVdL2272X
v16+/8uh8z+nbvvRNeQ/6/T4F0oJzJb7Tcx+tv5eBe8n+mGt5pG9VhH9lnQJ
jmJ4c+cHaqrpEjIWoromOmlJ6cX37re1tf1fA8739X39f3wNMHw+xfCuTotF
54+aOXyM8M8z1o+dpTpxgtjIH8YJ8P7C9cME/lHzf56w8vdpCmPnG0wTc5m7
2n+RfPDSjXEr9TfL6GSu2hC3Uj1DwvK0ssN1FYrbJV3nLjaYJuu/0OqccnC9
cVS3lVe5nv4uWWnPBSsd5qxLErW+sj6Q+jyN7m8YnlK3ZXC9qXOhpuZ2mRVO
C2YrjROTGOaoxr7PAyVpaNyJjj00wO8egm3mcwzftxeN23E9GskmcJaE3yLs
EyXQ/nodKhRxQxpHVhK3SeoSxC4iVXePBXBYBLvlcBKHjwKiVLHJADuscNwJ
V71JvfRZNGoTie2hIwM1KbjkjXhNOIoiUBhH5PFcF92WXwXwg6o1wjEFYq1X
mwCHadgvSow9Xz1bltqtXJRG+FwYjieW+G1zUCr2Bcz8Vt1yZDbrsUXwngyj
MeR4bCGxl/d84UtRDF8miZ0LEDgVYdNwdBGeShCX+9DbWptXoVAEeXMQPg0J
Qji1hAyc6vz00xXfiPouHomSYVU2E2DzF2H4R1ok0rPflr51Mqg+G9Jx3GVB
2hMajYmaTPDCEFc3kkRKt4UIWokd63BRF9f0cEkbF7VwQQsXtYmok3x1HNmI
ncrIUkSyPMKkwFoMxakQnwzVhXBVRJgGGe/ovhHOtFxU4KJKjs4b4LgRdmqw
04GjIVyN4agHvTVYJYwViyG/CiZ68PNAYjSy05Cbha3ZyM1GTga2ZGJXHo4f
wZXLKLyHRw9w7y4O7oeXJ7S1YWGJjCwUFRNKb20lfN5MqZmopQ0dXaQK3df3
TgNoSj34wmWERYFlB78g9iMneZ5V8w3MS2p45/79V1qmUKq2Q+DaPYqWOTV1
SB0+IY3rxpczPAVL1TTDRyVxGlqw2TizbdnJ9fgZk2L4t7k07+vtnqLpA9F0
J9jQyX/7PrWz4FLVYFdRQ2QEios+zvC9vSR2hvoXa2qkNziDanxPzU1oqEfJ
YzIuytOdJGrGhuDILlw+jav5uHIaV059XJcpncTFEzh9EHu3Y3MGabBNSCDH
tBRyl8TVCQqymDcTwgtJq0KAB5IikEq9j0UiOQJJ4YgPRaQ/fN0ZTvbsNiwO
GxanDYvLzprLzuYD2XHZ23FZWXCqq7OvXMk2exYWz4eiDMNQj51lzWVtx2Nt
x8uyY7Ls/ykrO1q2TCsbIhsnpqsPMzCKPyZNMGXLD5vyfkzIHObqz6dhyLNO
ncvIitc/QjBx8w8pW39Myv0hfvOPiVt+zNzzw64zPx2/Ofxc0a8XH/z+VheK
3+h88YgLxSOulo4ofP37g/qRFx6NiMv5Ud+Sd4M6h7sX+/HTPE9eMOtaBWrb
SfxLTadAY+8wisPfV1OfYEPfm2TRxj7BgWuPUsUrgX1Hedx92C2s2ELDOU6f
46mq5W/s/fg9oA8Rup6+a1PfRerw2dsphufwC+PYdYjr4TMmmR32FQzv92UM
X09/RySapoHv2k2e1HROTx+OqHiu0+d5n72mdivk6Z9h+OqPMPyz/jGVRKOf
9ox61Dji8uOf95z5ITHnP97RP5r7/LrWetQylZEzZEcu0P5TOWaF4x2NCOKB
J1Fy7xi+y8zpvqrKJvHV5iI6Rlppid8Z/vv6vv4b601P65l8J2fHeYvm/vzH
D8P/GjZFZpTQxgkUw//nD37u/3AO+4OPYviJkiOnK42dpz1lOWumuPO8Vd6L
lcNXqCdKbIgWXRO5XHurtP31jXbXVKj/xaK2M1dYC6lnirk/1IhsNw9tMLW+
tEE5RmSFzSxprwV6+2Td6SwaMu9pkOHDuywCq42dCzQMDygoJ4qJey1ZYTFT
WW90oBXvhXAytqn/MPoODI7n+zqGfyt6JkgbPbMv3QpWEjAWQvAs7BYmwen7
ViB1EYLmwXUe7ObDZgGpujuJEed8hDoyjbDfDue9cDcEJdGoikd9Mto3kcCQ
voFp3dnEw1wUglwTeK+C73KSW/JIc0iR459QvTHOr0XAImhPgtUU5C5DmRI9
l+qrGL5dDcUKJKaSNRmW45E+E8Ur0PGFvaj9dKhL7SqcW4LgKTAZA9cJ2DuP
WOK7vpzhK6SwdwEx1VMvtXc+2VN0DD0qR548uFwMB+aTewH+U7BtLh6J0eE2
/479b9Uliyf0c33+hMN0JIvg0gZUGaPBAvXm71RrhlfGqNBFoRpurMfVdbi2
HmeVkbcK3gvx/9h7C6iq1vZ7e9KN3YiKLQIqAtKIhYQiKojSIA2b7gbpVAQl
RcTCwA6UUMSWsI4JqBhISTffejZiHE+o531/5z/ez2fMscZy77WXoMT13Hve
8zYVIkX1IEUkqCJRFVuVELOCKFaJKHoFIpaRWFTf5XBXIkOabJdCVwpL50JM
AHKzsV4W1mvhZgRPC3hZfZQnJUsiP1uEumN7GCmo7k9C5jaEe8BMB9prYWWO
mEiczMH1K7hXht/u49EDoof38PA+nj1CdSXq36GtCV1taK5H2S3siCe55Z6e
OHQEL158dIz0DWiA2P+8vPzhA4qKER4NKxq8AxiPnWGveEsQ6HtK318zPKue
AZOJGVNCCsvt72b4T0BO0UhdJ0/ZY86kDBZbZwZ7N4bUPSx3n3B+6OTt+Jhg
81VZ9cMnlvtSAzhEH15f38J1s5QjMoZFawOjpiZCQ3DjGhrqCY1TTE4B+Se9
r0FVJe7fI9k1V4tRXEyO1C7p+rXPop66fh1nzyImBpuNobUe5sYUVyM2Atui
SVx83J8oNpIoJpy8XeLnw+DsxkRzYrGhSNuZ1c6F1caRZaM+k5Qs4/SZEJyL
FUoMBkZMtjQWOwcWmj2rLY3VxpbF2pbFisZq6cBu7sxt4TrEym2otfswmz+U
5zBbr2HWbkMNrHlWaHAsWMQkKsGgos5s58oRmci7PXNY4r7hCXtHbM8a+TvF
D2jPyPhMop0HRmadHnm8aGR+2egbj8fefjqu6O7ojJxhnqHc9l6c4fG8Obkj
r94fd+PJ+KuPx195OL740fibFePK341/1DzhWTtfZSd/Zeekj+r4qIqOiZUd
E192TnxLeir5S6rHJx8abuHIqWPAEhTCXHSdva6Zq6uft33w3Z/mLyxbX1pf
Br5s6ugaaF5++pbnyBl2Tz9ma1um8EiWi5c4qr+b4QeSjqi/sbGb+1EV14Fj
bP4hTD5BJFup/AlnPfGD/f17QB8Zvof38YufYfh6+gVt1MfQwl1azpGWwert
xxIZy5qbz/HiLWH4pi+u/B6GP351zIOGCdX9fNV9fFXt4x+8G1dYPnL3MYre
h5p5jtR241/nO0fNX3Sx8wIJcyEFZ1GdTCW/50bb+u3j++0pdI8Z9NJEdlg5
l2ut366w3FRGf7NeMsXw5Q/bWn95aX6tX+u/uyiGr6+rLywsdHN1nT9//pAR
vEP5uaYuHTdXa+q0ZXxDJnOzcDPx8HFOlBxDAfw87anzN05bqD9TcrOgooOo
mr+0erCMip/kqjAZ4yMqrqUbaZfXr90uv8xbdE2sDO3yurA6s+hWa7+nhsbZ
KipbFil5i21KW+Jcoh3SaB7dP1iE76dFd9lsqTF1uqVteFB5XfxijXjFdTuX
r4tbrO8tGOI6tCCcsT6LTPQg+icMP2ihpzYCXYdRl4WbMdhuDj1ZrJgCLX44
UvgnigAxeErAXQaeS+GrQozuMdpIN8UxR4Lud8NRtRW1O9GSRkru3enoS6ej
e8ZgEmAGutLxchvOuSJqHTE871qOEm2SHtn3Dxi+xRIlGxGvAJNZ2DwN28WI
z6dd54vknB+x0/To4eU6sltxmQ3zKUgQQqn8XxHvn5LwamI7p16bJAzHKXCe
gt307UDrD96qdzVeK5Hye8Rskg9J3aRMDk0rfyCmkvpIapRwUZLU4T2mkcbY
cgXysfWpoUcV3QNSI28QUCedqmhRQv0yvFuGt8vwZikeyeGMKGnvtZ0Gz3lI
VsRpDVzSIiO3KF2iH/PX45wGDqmSJuVtCoiRR6wCwuXgJoFNc6AkgFWzYbgI
jsvgqgznlXBaSY4uSnBSguMKOFLovgoeWvAzJOmOgRZkgsymlVAQhdQ8qC+B
szkZY7pvBw6lIjsFB5M/K2cXLhzEzXN4WIxnt4gL+kQGQjzIuB8K+XLPouIx
Gt4R13RbI9o/ELXR1fEB3c3EgE2aIjvR04xn97F3Fzxc4eGOPZkkCL29/Qcs
Io2NxB4fEQVrGnwCGY+dJQzf+H0I9MlLc/M+Z1wCq74xk7Ep4/Yk5pt3Od63
cX/o5/lU6vy2ij6I7gS5Wwl187b08FS85sw5zeK7hdHOhSEijin/Clt1HVcL
PUC+sYeoga7aDu7XHzhfvOesfMv5/A1RBaW3nBXviKrec76q4fjtKdvx0ywu
rozLlzMsXQJra2TuxqVLBNGLLuNSITknKkTueRw+hJQUhphYhvBIhrBIxvAo
xshoxqiYz4qJY4yKZfQPYjA2ZVi6nEFKmmHFSkZdIxYrezaaM7utM7vNH8na
id3KkW1Q7DaunDSvIfb+wx2CRjgGj3AKHuEYONzYYciKtVzzpFjnLWJZrs6h
b8Nr5zfMOXi4U9AI+4ARdn7D7QKGO4WN8IofHbRrQsR+/qhs/ujsSTF/pNjs
SXGHJ8Ue4g9KnWDqOWLZWk4FZRZdc/bolCFnro668mjs1Wfjip+Ou/Jk/O90
+WsVPxt/++X4+7XjnzZPeNXJ96aT71nDuDPXRkYkD/GL4kk7MOz6gzFVTRNf
dvBXdvBXtPFXtPNXdUys6iEtky/6+V/1T3rVP/kbUQ9Oqu6f9LZ/0uv+Sbdf
T0jKHmnuwEUxfGAw86Vr7O+buTv6P/YvN/6JPqHsf5bhiWGsh7viLdeJ82xb
wplcPJkSkllulHHUtvH8dbr7twx/6Bi7H53h9x1he1DB2dj1N7uA+o+biCHU
597UylN2lzM9k807gCUyjjW3gOPlO57mXvLs99ThA0JZze3Z/eOGnLw+5kH9
hMqOcQ/ej77yYOTRiyO2ZgxzDh+p78W31nuOZrSU3h4lo6OrNmQorQyRXrlF
Un+/st8zo/i+rxg+ttc2pN7UsmD1ygBx2Q1iOgY6yTsIw7f/8sP/Wr/Wf3kR
hq+nM7yL6zyR+TxDeHjHcUxRGDtXU2Dasgm8k7kYORi4x3NMkh03j6J3gxlC
6ybPVuafu1pA0lBwqaPoUqeFix0WqIRImeSoOVzXMj25Sj1WdnWMtMkJFd9K
o8gW6+A3ZrSC9ZrbF6sGS2onKdoVrQt6axLZZUMxfPQAwPfYhtabu9zZqL9X
aXWEjHqkrN5+ZfML602OqRtFiXk6jc7xYX6xEz2H6AT+PQx/5OuS++DUp94c
EmXTcgDvM1Gxk0wGOegKT00oL4DIOIiPwWoBmIvCTQEhq7B9E/aYI8cBZ11R
5It7YXixFfU7iFuGQvTejI+JfwTa0waPg4N4qGfrknA1gFjlfRaThsdrmmiw
+EcM32GNh/pIW47Nc6AjgNB5uL4SLRt/kuH79PFWk1ji3QRhOpl4yO/8FMP3
0y3xz5cieyG8poE2Cdvm4IYMaWv90fvUrUShNGLmwH0qyZYplkL9ih+Jmlcn
UTYXpcguwGkK4ufiugxx9dQuRbUiXtD1cgleLcFLRTxTwF0ZFEvgghjOiSFX
DKfmI20OXCdDawLWC8BCBD4yCFuMMIWPClFAsDwC5eEtD2c52MmBJg87BdjI
E25XEYLUVMjNgaY8HDcg2AIRNoi0RaQNIqwRZkVEPbLNGbsCcWQrzqbh7C4c
3Eo6AXXUsWoZNusiMQJFp/DkGipvoeImnt/4rBe3yCyeD4/QUYXuajQ+wo1T
2BmOcH9imLl7B8219PSSVvqxZfB84I/NnxNOehrw8jGOHYS/F+xpxDFy5Qrq
63+A4amLKZSNiISNPfyCGU+eZ698Rxi+4Qty+LNuvoFe1IYunrInnEkZrKZW
hOGjtzFfucX+tpmrqZ/701jVAVb/Uh8bDHt5mnuI2np5Wru539ZyXi5mjdnG
aEljoDA+JYPp6m3WJy84KEp/8oquas7HrzjLn3AU32E9X8h68jzr8bNslE5Q
OsdGMRilUxfYzuSyZh9hDotm3rCJcYEog5AwVqyELY1hSwgjhegh4Yxbwhi3
hDIGhzJSj/gFMbp4sVg6sRnbsOtbcxjYcBnZchnTuIztPsvEnsvEjkvXgnPl
Wg4xOdb5kqxLVnHo04bYB49wjRrpGjXKJfIP5Bwxyil8JCXH8JFusSMDk8dG
75+YcHxK0mmBpLMCKXRF7eenbRm9yoh36TpubcthHnFj44/yp+ZOSTknsPO0
wI6TU3acmZKaJ7D3xrSjD2aeej77TOXssxVzzv2Jcl/Mya2cfejOjJAMPh3b
oRp6HPY+3PvPjCivHlfVwfeqe2JV18TKb1TxjaqoK3smvuwnZfP3/fxVrRPO
3x4dnTY0MJY348jw20/HVZOKOsHyl4OqGowir/hzVdJf8qJ/0o2XExIPjDSz
59qkzxKwhbmgmP1NI/fAuy1/Dcz/JYb/0MP9qpbrfCFbaBSTvQtT1FaWopsc
71t+mOEPHycMT30wuw+wlj3hqGv/GYantgDR21ipT+RlDWH4D1981l9+Jw4y
PM/LWq4zeewBYawW9mx+MbxHLo24/nz01ScjcwqHxu8Z6hExfLP32I2+07Sj
xajfyDaFG9zvG3k8MrTKX7dux2K1CGn9fSt9Hhtu67HfNsjwMX20iFZLz990
NuxSkDSZI75ynp6hXkZa5uMHjzvaO/5twPm1fq3/8fWR4QsKXekMzzucZwg/
5xT5sbNXT5osN5Z7AjsDKzjHsPFLjhbZMHWB7vRZahOnyI2drsgnqjVD1kxY
xkxExkpENUTKIFt580k1rdQlalHSGzOXOZdohzZahLw3c76prbNrGXXBuu0K
1hc1/F8ZR3ZYR/fZRvcTRXVbh9SZuZfrGB9SWRMttzpcRjdzhcMNbY+nRjbX
NuonyFjbjUtxZL0XjfZ9f9THeuSP9CW6HyPW967DaNmPmt14vhMlMWSo3yEX
JFkhQBcmK7FkHoQnYZEAtBbCWxWphjjtiOt+xOVetZW4Zep2oCUZXWn0kvuu
j8fP83e+GaZJ4X1TKm4HY4cBaZjdpogr61FnTp/f9LMM32WNJ4bYvQKmgtgw
BYEiKF5BMnN+muFrtJC7DD5CsJiCWEHclP3hEaufCuBvVuD0IvjNgCU/GZZ6
WYrkxv9oyk3TSlyTRbwg6bGlODxfkkyP/R3D962iF9LVyMaha+BEFR3KaFlJ
GmnvymPffHhQGzE+BE1HjiguSSJfDMfn48h8HF2AY6JER+fjoAjShbFNCGFz
ETwXodRREK4zsJEPi8dBQQBrF8BcAfbLYLeUriWwVYTtEtivgOtq+GwgXznB
hgg1RrAxGS5DfRUpS0BJEiZrSeL6iR1kZv3lTFzKQMEu5O9CQToKM3BtH+4d
Q+UFvC3Gm2u4dxYHtsLFlKRb+zjhZBZelqC9Al1V6Kz4Sl0V6KFP1SQRgm9I
CEnJOaTFIDKQ+N7LbqL53SCo1w9qIF284as5Qb2NqKnChdMICYSFGbw8cPIk
Xr/+gSB0iuELCxEWCeuPDM9W+Y6rgc7wdV/oW4ZvHDSft/TxPHvDeegkm6M7
k5EZY2AoE8VC1fUcrf2c7f0UmHE39XE3dX+lD13c9R3cbz5wVb3jfPqS87dK
zidVnM+qOO7/xn4ulyU0gnGTHtTXwdYR8TuZ9h1lOXSC7eBxtoPHWA8eZz2Q
w5qxn3VbCktwDItPCJtXMDsl72B2H0ohRH4h7P4h7B6B7OYOHMrrOYTEWQVm
M4mIM63UYNe15Dax5zW25zW04zGkcRvY0mXHa+g83Mh71Gb/sWZB482D+Swo
hfBZhH6WZRifZSifacAETdqYpRuGKa4bom073HfnuJ1nJ+2+LJBxeWr6pT9S
4dS0AoHUAoGUAoGMKwKH7kw79Xhm3gvBwuq5ha/nXn4zt+jt3DOPZyWcmmQb
OkrbdqiV3ygK4M/8NvNKjWDRO3JNQbVgwWvBSzWCVxrnXm8TutUlfLuT6M6f
qLRbuLRTuKB6TuKJyeaeIzaacbsH8x7NH/lb7fjq3olvSJGc/+U3evFHqqSn
EQ7Yqp818529NSYyZahvJM+OrGGX7o592sz3sm9i5dch5AM55M//XBV02v8n
DP879G3qG/LsLc/RM+xeP8vwA3sBai/5pp47r4g9LIbZzpkpPIbl0nXC8G39
H0eM/TXDk/iaXt5nr7mPn2X3D2ZxdGOKT2EpLmF720R98f/VJ/WHDO8byBK7
jTWPzvADPa1/+G1IfxeMl/oWq27gPFfIFhjGbGLN4uDLsS2LN/PU0B3ZQ73j
hm32Ga3pOnmtv9CmJDnL8+ruDw2Ca60iW2yD35vbX9XUTFJcFS6tt3el92PD
rXSGH3DDRrRb+lYYmJxUkXcRnrVissSShda2NjlHj72ofNHV2fVvA86v9Wv9
j6+PDJ9f6OrstkB0wfAJQ4bP5J4kO1pAcdw4keHsI1jABLYhzKPnDJmxnG+O
+qSpyydMkh07YwnfAq3pUsZzJY3nytmIrA6X1k5buna7vFKgBMXwm8+u8q82
jmiy8nygp793hZK/hFKAhP6BlV6P9SiAH7DQUBhPAfyW95td7pA22LWx8mti
5PT2KDle37Clxiz4g5XTA4NNaYp6tpPCLNmLtqAxA73fFt7/kOFzPhpmuo+g
7RAa9uFlKsq3Ii8I2c5krlOYPnw3wmMTXDbBfC3WKEBxPtbQ+woP2uLOFryK
Q+NOtKcRq0zvgNH9d3Mz/0J0hm9ORUkIUozgsxRxisQ1XWNKxjn9pCXejkQd
VhrhwErYCkNXAIHCuLyMRNb/XLwkxfD1G1CkhIgFcJhOhisVSdMj4n88mqZf
He+VkSuFwJnEEh88EwVSZH7rHzC8+jdaTf8b6aI4nNpHJM4lDL9lJs5I4OUy
tKkQl367CjlpUiZU/3opKpcQt/zzJeSkQhGPFFAigzwJZIqQmPpNY7F6JDbz
kZvECiF8Lnxnw4sunzlE3nPgQUkYruJwkoKzDFxl4SQDs4Wkw1R+OpREYaIK
X32EmyPCDOGbEWqCYCNyjLFCiiuyA3EmEhfikB+Pi9uQE4Y4O1hoQEeF9Jxm
x+PReby/joYbqL9GJtcTFRM1XkPbbXSXou8Beh7iTTHOpBKvu60hInxwKQf1
D8joTDJ/5+WgXgyKHv1Nji/R/gx3L2L3VlKHT4rHlXzUvkRPPZ3VawdV94Xq
PzJ8XzMa36AoH5GhMDGCHQ0HDqCy8gdCFCmGv3yZeGmsbOHpx3D4FOuTaq66
ro91+E/k0DDofhmY2UR3nvM09/O09vN09HPXfODIu8IeEMJsaMro5MF44CjL
kyq2D+3szV2c9a2cr+s5K19zPn3B+biS6Eklx6MKjruPOYpvs5++yHowh21P
NltWNtu+Q2yZ+1hjtzFZWDMsWY6Fi7BCjcHYitnBi9XVn83Fl83Jh9XJh4US
zZPVwo1zsyuPsfNQI+dhlIzpIudOw4wch5m4DDP1HGHiOUrTZpSs+pA5khzC
spzLdUboe020CptsHTHFMmySeQi/WTC/aTC/ZeRkp6Rpvgdnhp2aE5U7N/qi
8LeKyROOzROOOifkmTnTOIh/o8sY+8ixybmTL1TMvFovWNwwt6juj3W5bu4l
uooa5l5vnnurQ6isR7i8V+Rur8j9PpEHfcK3mgUPl0zzSxln7D7CIWx02oXJ
V2pmP+wTftAncrdPpOyT+j+qnK67f6L7/SL3+kSKagR3npls4T1ykzmPR8iQ
owWjHtRNeNlHXC5V9GL496hicCoQhdxPWybmlo6NSR/mEcIdljgk59Ko0rfj
n3fxPafwnnqWrmd/V4T/VIenMP7mywk7/gHDD4j45PuGPKcY/vQ/YngyNbiP
900DT14RB0Xvds7M4TGsl69z1rbwtA+80/R3Iv6fPuJpOVfAHhjKYmHDFBDK
fOoia1UN54ce3uY/b4z9muF5y+5x7coklfy4eLb8yx8Znrqslq7BHfSn97ao
7z7u1l7OFzXspy8wewcwaOoyrDdgNXfjst8yxDxglLY7/xqfORpRkrr7lGhX
tXxfmoS32cT1OWzttQ+ts7Ar1tTcuXhVmLT+IMPH9zuQkS7d1kGvjazy1FeE
LpqqPnmi2CT5lUsCg4KuFF2pq63t7e39twHn1/q1/sfXRz98fqGbs+tCSdEx
M4aPnj9kotTIcfOG807gZGZnBAOYWBm4RrONmTuMX3bMZMWxAkvGCapNFted
JW0qJG0hvMxtoUaM7JoYWUXX+TK2Qmu2ytnf0ApttNjyzszinLpKkIQsTVg1
TMoqTyOo1nQgCp6oz5a6xvmOtu6eFapbpCjp7CEV+OAa89geWmQnze250aa9
K9bZTXMz4jrpwVC9E13ZgzX2P2T4ox+f7TmK9kNo3Is3aXiUgGsROOmNVBuE
GsBdEw4acFwPT4rQ7JDgRYZUOhlAfwWsVyLJBLeDULeToPtHi/uXRvfvVwZp
a30YhixzBCghShHn1qDahB5N87N1+B5bvDHBeXUEiMNiFgKEyXzY9+vR+7Nt
rc3aKFdF2iL4zCYMnydJj4j/KYavV0aBNMJnwobO8PlSxNbyBwC/ZlCDDE9x
/kAhvW0l3i8jQ5q2C8JhMjwFsFsYVyXxUA6/0fVADiWyuLwIp8RIBGWWGPYt
xIGFJJp+93wkiiBkLhxmYgM/5EdClBeLRxLHke18OEnDUZ4uOThQkiUnrovh
p4JIbcQbYacpUsyRYIbgTbBaiQ1y2KyKMGscCUNBAi4noHA78rchbys5XtmB
0l14doCMia85idqzqDmNxwfJWMkAE1hpIoCGM2l4ewU9976YVn/340j6zyf3
id4V4UwyfK1BM0C0L4py0EAx/As6uld+owr0P6cfX5Cy/NMryE5CmA+ignEq
By+foHMA1Ov+nOHp04Ka3uLaJUSHEYa3sUZWFioq0N39vQzf1IRbt7AtHpZW
oDkifS/LvWecdR28nxoJP6mFPlO+nYi3pY+7oYurvp2rvo2rqZ3zXT375Wts
weHMm/QZjDYzRMUyXSxguf8b68Mn7KX32AuL2Y6fYdt/mC3zAFvmQbY9B1l3
H2BNzWSNTWDzDWGz92S3dmazcmGzcWO3dGTTNWFespJBaAHDrHlM0koca02G
6DsON3IZYeg0TN9hqL4D9cchhu7DzQLH0mInOiVOcU6aOiCnnVMddwg4JAo4
JAg4Jwl4ZU733zfTNXmatvN4WY2h8prD9X35/Q8JxuXPi788P65gXsxFkeiL
IlEXRWIvz995RzTzifihaomcd4uO1Uh/q+PvpU++l8p5LZF0c55H5nTLcD6v
5An7rk29Xi9Iwfb9PyHq8v7P7D0o4S95+2G/cEmHYM79aQHp40w8RtiHjk6h
GL52NvX4Q4rGB4n9031K/07kyj6RwneCiV8w/JH8UfdrJ7zo5X85COffqc8M
3z6x8LexCfuGuwRyu23hSc4eXvR43JN2vsovGP75v8fwR06ze/oyW9n8U4a/
WMQRRmf4iEGG/546fMNgk3V1I3fBNfagcBZ9YyY7F+asQ6yPXnB+6Ob9C0PO
DzF8A/1Kui2Np7mPu7GTs7aZo/od250ypt1ZDFY2UFjGILaEfcnGYep2E9f7
z94Qu0hv7wrz/PXOD/UD3puHd1pTv6xJsZ1i+FoLuyuamjsWq4VJ6WUp0Rne
Ib7fcWuvXXiDmfPtDWuTl8w1FRkqN3n8ojmqG7WSkpMfP3zY1tr6b9PNr/Vr
/e+vQYa/5ObqJi67cNzcEaNFh4yZP4R3IicrFzMDAwYWExsj5xj2kYJD+GVH
z1Dhm689Tcp0rpzNfEUX0dXh0uu3K6gELJIwniVpNkc7bYnHI73wD5YeD/W0
05Yudpin4DhPO32py91NYW2Wn9rYY7ttfZ8bGh5SXu4rruAwf02MnM2ldYHv
TGN6aGToWw/Nq9pEP0dV3XmOmQ5vqhXD3Ug0ZdGzJXO+sb4POmcoem/NRk0m
nibhZhTO+2KfI+LNiPOB4nbrtbDVgochouyxJwQX0nHzEAqzkBwIVx14rkOW
JX4LQ3vKN9z+ySfz3QzfmYaqaBy3I9b6UEXkqOG5AZnQ+tMM32uLRnPS1pqi
CPd5hOFz5FG19uejaTo2kmSbw3IIE0LMXNJP+nr5D+a6D8J5iwpuy2KnIFyn
IGQmciVJ4OTnC1aR+JpONTLIqU2VqJ0u6qRRGdVL8Vge92VwQwpHFhAPjPF4
Is8p2D4HmcLYQ0kIGcJIEkL0XPjPhbMwHIThKAQnITjOJSf2C0ATh7kENohA
bjJmD4fwaKyirlFGjDGSbJFiS6xTOy2xwwJJlsig4Yg78rbgZjTKt+FeIkq2
40IIdtqQnlMfPezxRWkm3p9B4zk0nEX9adSdIceGM2g+j46L6MlHXyH6r6C3
CLWnCepHWsJOG1vscD4VNZfRW0bHdepYSlfZoKjzO+SkpwyvC3AqEd6WsNFD
hBcKD6P2Lnoq6MT+fFAVX2jgjy/R8xKv7uDkbsLwQV44kIWnD9BRTyrtBNf/
luELEB2KzUawtcG+vT/G8B0d+O03pO+CuQX0DBG5leV6OWd9G0mD6aQTeytF
DhQRdfE2dPA2tnM3tXM3tnK9a+B4Vs1+j0L0B+xlD9hu3mE5dJTZxZ1JZRWD
kjJMzRkjY5h37WHevZc1KZ01Io7NM4Cd5sZh6cxhMShzRw5jO24dG15Ny6Hr
LYettxqmaTN8rdnQ5Vrcogpss0RZReS4VI1HWYROdts53SN1htvOaa47plJy
SZrquXt6yPE58UXCKSWiaeVilFKJFqaWiSaXipIH7y7c80hs729iCZdFaHEC
aqaj11iNcUufkflg4alaqbON0qfqpU/USp2okzpeJ3WyQfpMs3Ruh2x+t2xB
r2xhn/y3utQnf6VPrqBDet9T0aCjM2lxE31S+SiGv1oneJ/O8OV/orIv8LuE
SLjk4wl58G6/8K1WwcNlpA5v6DqCFjx65/nJhTWz79JRn3rJnS9U8h0if1Gv
SMFbwYTTk83/McM/H2T4iu6J1yvHpR4d7uTPbenKFb5z6Pk7Yx418734Yhjo
v8jwh0+xe/gMMDzzv8XwTf28b1u4r9zmCI5k0dZl2mzJnJTBSm2HKYb/iyFl
dX/H8F/64UntvY+nqZuroZ3zTT3b40rWm2Us5/OYd+1m8PCEmjqD4EKWGXLD
JY2mrw6VMDqgRLus6f7IwP+9RWi7dWTPR7Mrqbb10ELqzAfq8BTD6+6hM3wv
xfAOUa3W3o/1DHNWyQYt5jOU5FQWnagqr2Vjtv/ggerKyu7Ozn+bbn6tX+t/
fw16aS67ubmLySwcPWPY0BnsvFPY2YawMDDRCZ46MDJQDM86jGXYVG5+6dFC
aycvMhVUsF+w1F1MZYvUhqQl2klLlbzExQxnyjuJmOSo+L0wDnpjalOwTj1a
dpm76JoYGat8Db83JpE91gMMH9NpG1JjandpvUac3GLn+ct9JQyylb2e6EeQ
qU9kcHN0H82/3nzzBQ01r3mamsMDNjLmeeFdOrHHfBzwNGiY6TtCPDadh9G0
H9W7cC8e+cHIdkOSDSKM4acDN204b4K7EYJsEO+Fg1Eo3IUHJ0mxtPEWqgpx
OgkhVvDdQMJnSoPQnEQ3z6R/Y3T/EYbvTce7bbjggsi12KKIA8r4TRftVj/P
8H00tNug0phsB4LF4S+CfbJ4tIYeTfOjfni6unTIHKtTixEtghghnJYgY5V+
YswTpQ5Vkq9+cD58p8J/GrIXkGiahpVoUSax7Q0rSG/pM0XcVyBTXCmVy+Mu
/fyqLM6Kk1D3DBHsFEbILJjzQ2UUlo2A5gTYzICXCHwoCcNLGO4icBaFgyRp
JqUpkKOtHJGjInzVELUBW3XhrwEdKUgIQHw6DJcj0RaXonE3GXeTUJaIsgSU
JpDjg514lkaGfH3Yj9ZDaD+K5iN4kUFmfm01I7aZLB/cz0I7BepF6L+MvkuD
KqSrAP2UKIYvIhfUUQy/HeGWoG3AFhrOpeBdIXpK6MReQif2O/STT6IzfG8p
3l3ChVQE28HOAMGuOLcXr++g+9kgrv8Zw78ifpu35Ti7F+E+8HfHngw8phi+
gU7pDV9w+yc1fMXwV/NJ9Z5ieJot9u/7MS9NXy+Jo9x/AKZmWK0Bd1/m84Xs
1TVcja3cDa3c75u53zRwV77jfFDBWfKA89ZdjtvlHDdL2C8Vs504y7rnIGvK
HraUTNbEFGbfLUxamxglpBhEJRmV1FlMbNkdfNid/DhpXpzmzrwGdsM20kZs
oI3UshulRRu9gTZ6k+NoQ6+xZiETrGIm224TsNsuYJ8w1SZ2io7HhKWbRoit
4F2sNdw8ZHL0WeFdJWKZdyUySsV3lYoRlYllPhDPrlxEQfjZZpnzrXLnBnW+
VfZcC9H5dtkLHbLnPsjsLhd1SZqmYT1W02F8wMFZR19JFHbLFvXLFVJA3ic/
KDki6kG6LvXLf6vL/fJXqGe7pPdTDJ9DGN47mS+reOqVWsHyXsLq3wPYJV8z
eSmd4W+2CB4qneabPJ4wfMhnhi//5vp/keGreibefjV+1/ERjv7cJvZcAXFD
T18f86iJ71U/f9X30ft/20vj6cdsacMYHMZ0Pp/95fvfN2X/EMPb/yTDD6lp
5b5awhkSyaq1icnIjGlHOuu9p3/F8PWDDpkBhv/Qylt6lyt9kOELijiq33O3
9ZHUpg99PPXd3O/buKrrOJ68YL9zj/XiZebsHJbEXWxBMZw27pxrNrGLynNM
XTRUWGuaSric6bm1Ho+MttRahLfZRPbY0eMmbD+FTsR02wa/N7O9sm5dooJa
qJRulpLPE4rh7WM7bf2rDC3Oa6gkqooErR7nsX6I9ZqpJho6bnbZhw+9rnrR
0/XLDP9r/Vr/9UUxfG1dXUFeoYuL2wLxBUPG8rAOY2TmZWRg/ViCp0ieiYuJ
YwQL9zi24dN4psiMFdOZucR5obKfpFqwtGb8Yv09KzclLVPykpC1FV4VLWNX
tN6vwsilZJNOlpJaqLRGrJzZ6VXeFQbhrZbRfbYx/bZRnTaBr00dr2npZixT
DZZUDSYuGueSjSH15tG99I0/6ZSxD26xtrq6QTVIYqXGGCs1poM0VO1E1xF6
wuSxj/mQrdlo2Iu3u/E8BSWxOOePDHtEmMBLB+468NCHrwmZQZ/giX0ROJeM
W9l4eha1RWi7g7776P8Njbdx9QDi3eCrgwQjXPEmo5p6Byw0P4ruXzA8pfoE
FHogZj0CFbFXGQ90yGyg/p+209ijxx5vzXFeA5GS8J2HDBncV0frzzG8Abr1
8EYT55cgbj6pw58Uw4ulXzP81651EqWuhl56POPAsYvuVKdAvU6JQPuhBfAS
AG0iImaS1tHrMiiRI/X5Yimcl8DBhUidj8R52D4PCfPoJ9TeQQTBFKLPI3GO
rvNgPRdrp2DRKCwYCaWppK7uuwJbVBCkTCxJ1EmEBrZuIpan1M1INkGSMXYa
kzGmxxxJdtDNLTjuDN+1UBWFshj5D70Yhnf70XkC7cfQehStR+jHowTaO4+i
h97y3H8c/SeJmg6gJA6pttiij2Rn3E5BSy4B+P5LdGL/nfLpuoTeQtSexKVt
Hxk+0JZsCavz0HXnLxmeTviN13AzGwm+cDaBty0OUjuLYrQ/+XuG76/Gu7s4
t4+46P0oht+Nxw/R0UhPoWn8guEbvlYTwfgPb1Gcj8hg4qWhDfjhq/6G4fv6
yNTRXvrAo+4uko6+by+MDLF0OcysGHfvY7l6g63kLvvNUvbiW+wUX526wLb3
CNuOdLa4RLbYBLaY7WxhMWy+wexOvhx2Xpx23lxWrhzaJmyyy5jnLGAWkWZb
sYHXwGWkVdBo65CxlsFjrUP57GInOyRMdUqa5pg8wyFppkPyTLeMmQGHZ0dd
mLv96ryk2wtSS0TTShbuuLogIHuOgd/EFXqjVluM8Uibsfeh+IUPsgXt8nmt
8hc/qV0+v0u+oFe+oF++kK5PpH35i5OLbTKZ9yiGn65hPU7LcUJA9uyj1YsK
e+SK6NcUfqGCv1Mh/Yb5nTL7ntDr8LE/yfC/4+17nxl+gqHbSFromKTcyZfe
z743WIf/iXv+Bxn+c5JM78Q71eMzTox09OcxtuP2jx02wPCvSdPrD9+NesmN
FxMS943cTOPaqMfi/7MMP9DTWlnDc4okKzJb0hh8AhlzTrM+reas6+L5CYYf
8MM7ODNHxrIW3fgxhqcue9/Kc62UKySKVUuHMPzOXX9Th/8dw3+sw+8hk163
bWe9VMT+pparrZe7qZOr5gNHxWv2sodseVdIT3d8Cqt/BJuDP7eZ70g9H34N
ZwF5fX4hpXGzVfjl3RYanVjjXbk5soMW02cX0z8g2idRv46jOq0Dqk0sctXV
Y2VVQiQNDir7Vxhv7aKFvt1MK1ynvkNJInTNrHhz/nTXsTHWgq4GBr7O2YcO
va580furofXX+rX++6u7u/v1mzenT522tbEVFBLk4GYHE8BIL7/TFyMLA/sI
liGTOEfM4BkrPHzG0omyZsKrgqTXRstrblXQT19hvFdl446lqkFSqqGSRoeV
XUs3udzeaHBIWTVcZlWkjPFhFY+HuuEtlvSprHZR3RTAm9hd0dqYRsJq1GNk
jQ4pu5RsDK41j+q0jemj0TmfFtdvH9Fp61iuqx4jt0Rroq4SS4opHm0n6NV/
ikREUuj+Kh2/JeJGNHK3INsDO6wRbABXbdhvgIshttgiwQf7owi63zyAx6fw
Jh9N19B5G31ldE/yPfQ/RFsZyk4gJRA++ojRR54H3m1Hz0B0JEXvqXT9KMbT
u18bEnHZE7GaCFBE5krc3YgWC/T9tJ2GzvA15riogWg6w6fL4O5qtGz6EXTX
GxQ9Iv69FgqWIXEBogSRLYpHiugYnM3UN3ik1LuKZKoTVl9BT1Onx6pTeqVI
bDBlsrgmjdNiJFXSjA9rR8OEH76zsFX4I7HHCiNYCB5CsBeB9TxYidAlDCsh
4ld3lob3UgSqIFAN7iugKw5ZAUhMhpY4QrVwiIbTLjjljBOOOOOMAk/c8Ed5
GB6E434Y7oaiPJTEB72IQ/1ONKagLBTbDbBJBhvkEWeGkq3oOEqmgxFKP07X
iUEd+zwvYOCplgO4uxXptgjUwXYariai8QzdMPOJ2H+nPPJUbz4aTpKL42hw
2AhfCxyOw/NzaL+FvtK/ZPhydNzB03M4GAtvKziZIDmCdKq2PP7C/f4XDD9Q
h/cmDJ/1JcM3fMPwn6rxHwjGEy9NIWLCYGpCelr37//TOjyF7j3d6GhHUyPq
3qO2BnW1eP0KN65j21asWwuJRVBfy+jlx7R9J2tiCtvWRLaoeLbQGOJad/Bm
N3PgNLDm0rPi1rfiNrDlNXIcttljlKX/WJst4819x2pajpBW4RaW45RdM1Tf
k88nc3rEydmRZ+dEnBGMvSiceG1+colo+t2F6ffE0u6Kp90Tz3gotq9C/Oi7
Racapc42S+e2yFxokT1VI516c4FT4jSKutfRxvnsmXXoucTlLrmr/QpFX+tS
v0Jhv0LB1yhe+DXSX2iVybgr6ryDMLym4wT/g7MPv1yU300q7dQL839EBfQb
5g0w/JH/XzO8iT13wNZhp2/8E4bnv/FifMK+ESa2XNp6LH6DDD8Qw/g9g30b
BsMVqeurG3kKb7LHJDLbODI4uTHu2sdS9oSjpo278V9i+NBo1g26TCYWTANe
msZu3lb6h/pNRitvfT9vHTmS13ZSH0Mb770HXJl72QNDWOITWAoK2apecLyp
5XhaSbxqZ86x7MpkC4nhoHlz69oNW2szZo2LgGbofL1keZ2UJdQva8nNcxca
zFYJl6Zd1QprtIyjB0XGfkHvnxg+ss3K87GewQGllYESKqFSJidWBb3eHNNk
6VGycUP6Ckm/5bPDDWccDJh6PnrKLg8xPwvLIM/jx4/XvKzu6+r+t+nm1/q1
/vdXe3v7kydP9mTt0dXVFZgiwMLCgq8XIzMD+3CWoVO4xggP45ceI7RGQNF+
wZpwWc1tizduX2KYrmSQrqQVr7g2Tt5gv5LjdS2nW9pGh1WUtyxa4rFQK1nR
8YZWSIM5BfBbqZ8SvbQt783sr2ptTF++MkBSOVhS7+BK17ubQhvMo3tIzGxM
L20gdjKu3y6619bzufHGjBXLTaevV+aM0sftaDQcwIdsVKbiWiRO+SHLmaB7
uAm8dOGwgdC7mxFCHZAajFNJuHEIz86TzsGmG+i4jZ47g87k0kGOuof2chLx
lx4KH0NE6iPXHW//QwzfuANXfbBNGz6KSFiKK+tQa4Ken2Z4OxJr896MRNxs
lYHfPKRI4Y4aPmwkITM/wPCDdXjq2KSNW8pIE0PIbCQKkWiaGiVijGlTRoMS
apbj7XK8W064vWoJ7smhSAq5i3BuETnmSuCUKA7MR9o8JIggVBA2AlAdA7nR
UJ0Mw7mwE4WDKOwpLYS9BL2ZdBlclImcleC0As7L4aeGbTrYa4WTzjjlhixb
+GtinQSURWCvhKMOeBaHmp14txNvEvEukYR8NiejLRUdaehIJcFB7ankpCcd
fbvRnYGnkdhlgs0K0F+MbebkrZm2bDqi53wTOnr090MEmvejLA5pNgjQQbwN
rmz/DobPQ18+Ws7g3i7scoebLlwNkRaE8hyyW+wr+RuG7y3H28s4m4JAGmz1
EeePW2fx4TE9fOY7GP5MFsK8iZdm7yeGb/47hm9Gay3KbiA5keTDOzpgzx48
fUJc7qTY3ktgvrMTLS1kOCkF7dUv8fg33L6Jy4XIz0NBHs6cRmoqbO0gK49Z
cyApy6Slz2rhxGnpymPmyGtkx2tI4zWwG6LnMFzXebSO89hNzuN1XMcb+/HR
YqZ4Z8wMOyoYe1oo/Kigw9apq8zHyK4dpm411nPXjN3lC068XXTyveSJd5In
a6XONcnktspeaP9KF7tk8nplC4jhXI5uVlHIa5XNurvQI3XGetr49bRxXrtn
7n8int8he/mbwvjfIndhnzy1L8go/8Xw/2GGN3XkDoofdvrmP2L461Xjt+8b
YTzI8PlX2F83/BjD1w3C8/sOnrIn7Lv2Mzu6MphbM8YksBSXsL9p5m78gpz/
jxl+oz6TqRVT8iDDt/wRwzfS42UGEmba+nm7+3lb27nvP+DYncXqF8AcGs6U
nc18qZAl/xLLoRyWhGRWv1AOS/eh2rSxarQpSk6CKgFimjsXm53ScC3RdynR
Mz6ySslvkYyNsHqMjMM1zbBG82/p/RPDhzdZOt/RXp8gr+g6Xy1cyjJ3TdBr
k8BKQ9MTa5aELZ/rt35GuseswoQZl7fP3OWxJMjWKzbsUkHBh9q6vp5foTS/
1q/1X18tLS2lpaVbt21VVVUdN3YcEyPT7xiegRHMnEycY9lGzuGdsnjcfO1p
Cg7zKAJfFSa7PnKx9talmrGLNaLldDKW2xdpej7Qo77HV0dLy9uJKPmJbz6u
5l9lFNNNZ/JO2+AaM6fb2npZSqvDZVRDpDbuXu5we0NQnVkMsdDYEYbvo31u
pemnBbw333xaXdlFRFl5qJMGw1F33InDjVgc98EOG5L156tPEmY89OBuCB9z
RLlgTygupKHsGF4UkHC/rlL0laNvIAykdFAUQd3+zPAPzyEzAv4miNDHGRdU
bx3MpfknDJ+BliSUBGGnPlwU4SuN7JV4rkdi3n++rZVG2lpvbkCqIoJEkSCB
YmXUaqN3gMk/6c8BvlcX3TropKSLDl00bkCpClLF4TIdLlORLkIMMI8W4y6F
65LEAHNmUEfFkLkA8fMRMR/h9GPEPGKDCVgAPwn4SMNpEfSFsUwA8gLQmAeb
JfBdjcA1CFRHsAaitbDTEJlWOGiPbAcctMMBWxykEXQv9sfDKLxMwKsdKItA
Fg02StCWhI868j3RlIL+LKK+TELpfRlf5wXtHuw+3vWxB6EqCoes4KAEkyWI
MsKVMBJP9JHY/2KqL53hm/ajNJbkFwXofncdPo+cdJxH5QEcDYKPAWy1Ee2C
4izUFdEZvvTPGf4u+bKsvYqL6aQT1kaXRNPcGGD4F1+0tf4hw78iDH9uLyK8
4euKjFTcLyNwTtwyv2P4xq/y4ftb0NmI5w9x5AB8veDkiB2JpK5e/Qo1NSQo
/mUVQfqyUhRfQW4ujh/DniwkJjFExzKGRTOFRzNtCWdycGdZs4FZeAHjpGmM
8yTZVukPMfEcY7VlomUwv1kAv3kgv3XkZOcdU70zZ/gfmB2QLRhwWDD0pFB8
0fyMu2KHKyVPvZY+8mxR7Dlh48BJK43HbHCZsOXorJzX4kW9ssX98pdJQyiF
6HKXP9vL5QZU2E9c6INmFYXL/QoXW2T3fMnwGTP3PRbP65C99OPI/Yvh/xsM
7zTI8Gdujnn8UwxPz4fnv/5yfOLBEaYOXNr6LN4BzLmF7C9ruZt+nOGJ96aH
52k1x+ETLC7ujIYmjEHhLAXX2F9/4P7wHXf77zL87q8Y/svr6bMVeCg19nF/
6OZq7uJq6eB6W8N+pZhl6zYmG1tGKxtGv0Cm6K2sYXEcbsG8Zt6jNrnzrfWc
tSZw4dqt8tp7lI3PrLO7o+f30jyimbalxsKmYP2qCGl5exH1aBn74vWhDWZ/
zvB2YY2W9le0qOvl7IVXRUhZ56p7PdxEu7xePXnVwlDN2TudBQsSBe9lzry0
TWiHs8YWx7i0nXdLyzpa2/r7+v5tuvm1fq3//dXc3Hzr1q3IiMhlS5eNHDGS
kUL2bxcjmLiYePk5J0qPmrtuioTpHFmayBIXUWXPRWo+UspeiygmN8lR83ig
535PV2/fiuW+C5e4L9iQssSlZFNEk9VWCuA7bAKqNztc3aC/V0kjVmZtnJz+
PiWHG9oBNaYRXTZf/tCgAD6G1OFp1KtCm6ysCtev9FootWTEWmlGXwoFren0
vhneBvA2RoAlIpyQ4I2MEORsJSN1HhzDmwI0U/ReQuqcBN3LBp3JpV9w1O2P
tdDOUjzNxaGtpK01TA9H7fE8Ch0pg7k0P+eHpyNleyp+C0f6ZtgqwHwBtsqh
VJve1mr3kynxfTS0WOGBHg4qIVwc28RRsAI1G+h1eEN66vuA9EloPGH1TejY
hHb6kVKrNuo18XotKtTxbA2eaeDRalxQRIQwdCZCYywcBJAojCxRpC5AlAiJ
oPcTgr8QOfqIwGshPKThoQDPxfBUgIc8PBURoILIDdhmhCh9uK/BJlloiMNy
GWL1cNgBZz1wzp28tXHZm2xnfovA81hUxKGCOsbgeQxexpHSemsaujPRtQdv
dyDXAz4aMJIlW4ALrmQwbn8m+vfQj7u/SOn/nej/5r1peBuLC84IXgfrFdiy
Cef88C6DDPn6G4wfZPiSWKTYwF8Xifa4vhNN5+hm+MK/Yfiei3ibg3OR8Dcm
4waCbJCXhppL9Gia8q+/6r5meGoLSTE8teUMosFWD9F+uHEOH57QsyWrvoD2
3zE8PS6+9h7ysxHjBw8HbI/D9SLUV6OvkV5sH5ju9OGjeaa/GX1N6PuAnkZ0
NaKtDlWPcfoYgvxgbQl/P9LWmncBeRdx+hSOHsHefUhKRkQ0RQXMbt7MDp6s
Nh4c1h7c1l5DaL6Uhpq6Dl+lwyuyiGOaELuMylBjH76AvTNjzgrH5IpEnhGO
Oie8tXBe8m3RPb8tPPhcPLtSIrtq0eFXksdrpc81yxZ0yhf3yuc1y6TdXmAT
I7DKfJy2K1/g0VlHKYbv++iB+Wvb+SAkKxT2KeQ2y2aWL3RP+czw+38x/P8z
DL/7xEjngH/K8C/Ikf/22/G7To+w8+XSMWF182Y5fpbt2Ruuxl7eH2L4ARcK
scS/5Tp2ms3Fk1nfiNk/hDWvmON1I3fTd7jr/6sMn0Rn+KZu3nb6VOKBRPfm
Pt6mPt7GHp76Tq73rZzV9exVr9meVbH99pituJhlVwajvQOjmjrjclWWdfpc
+g4jjLz4dANnbIyYvylRWn/vCrPTGrbXNro+MvR9bRbywSa6i+RFhDaY2xSu
VQuXkrMTUY+StbuiGfInDB9LTK12YQ0WtCJN1TApwvBhkqZHla1zV2ntUZWN
1RRKshe6uGNBxTHhysMz8qJF4ux1gt3S92VVPH7S+6uh9df6tf5PVktrS1lZ
Wfy2eDUVtbFjxzJ+U4f/uJgZ2EewjhEaKrB0/ByNKfO1ZywyEpSzEFGwnKdA
m68eLWuRq+HxUJ/anq9LUFAKEl+3Q546D35nFtdrF9tNC3qz2a5Ic2PqslWh
UhTDGx9SdinbtKXOLLLTZsAA/4VsY/ttqR81W/vsg+sszM5rKDjOnyU+fMF0
xrWSsFlNmlV9TRHphNQgwt656bh2EPdOoOo86i6h7QZ6vozy+2Rm+F0t9PZg
xF8pqgtIlkisM7HT77HEvS1o3fl1quSPMjwdKbvS8DwameawUID2XPhLoHg9
Wix/luHpr+q0RYURTqkhVgpxEmTQ6htN9OgTdO/UJRk1bbpo00HTBtSsQ5U6
Hqvh4So8oqSGe6q4roQLS0go5SFKCjgoh3hxWM2A4hiID4fqBFjOhKsIXBbC
TgI2MnRJEzkowFsNkRTcmmGnBXaYIdEUKZY44IzzW1Aci8IoHPAkKUDmSvBQ
xz4rYlZ/m4iaRLxLQF0CmnaQ0E7q36SLPjmre+AkjYzQIrV0Oqg3JpPxuNEb
YbUEXmrIscWLaHSlfu90rb40NCbgth92GsBJBb6aJEDyRSo9j/TY3zH80c8M
76eLBDt6Hf4sHeD/muHplvj3J3AhlryVY7oGfpbITaEzfPlfMjw9Lv79FZwf
9NLE+uPmtwz/raqIPtzHtWOID4KTFbb44twJvH6G3g90S3zzZ/U2oZvi9vf4
8ArvnqPqIZ6U40YRsnbBxQGamtDXh4cHwiIYQsIZvQOYXL2Y7N1ZrJzYTWhc
+ta8erRhxu4jLbeMc4zjd98xxSdtql/GNI+dUw3cJ8ioDpsnO0R98zj/PbOy
7omdeCt14r10zlupnHckgPFMk0xuu0xel2xBj1xBt1xBj3x+H8FyCtGvUZTb
IZNetsA2TmCV2TgtZz7/Q7MOvRQv7JUtoqP7X7Bx3qAIJ/fJn2+WySgTdU2e
TgE8JU86w1/skP3rm/w3GD7va+XTP5GLnTJ7n4gGHplpO8jwRbWCZb2EnO/8
iX4x/Cc9H7xhRT//3cbxOcWj/GJ5DK1Y7V1Ysg6x3a/gqu/ibRr0un8nw7d8
Znh2V08WfWPmgFDC8NX/OYb/3U2++dh4Gz7yOe/7Vu5rpZx0hmekGD4lk+Vh
BUdrL093P087oXeeD91cDW1c7z5wvajhfFzJVvqAtega89lc5qPHWLL2s8Zu
Z6M5syprsM6TYhdZPFReZ9JqTyGdeGmT/Sssz62xv67t/sjA77VZcKNleLs1
PSyCAniikDpTqzwN1RBJOdr3MrxdsZZalLScnfBK34XaifJaOxQVo5Tnbdss
fDJK7PmJRc2F86qPTT8XIRxhoxfktufggZfPKvq7e/5ttPm1fq3/X6yOzo5n
z57t27tPX19/2oyprJyspKeV4WuAZwAjKyPbCJZh07jHLxwxWW7sTCX+eeum
i+vNljCao2A/b32iomXuWpvC9Tp7lNQipdfukLfKXxP0xoSi97g+u5Bac8fr
mjq7likHSKgFLzI4sMK1RDukkaTQEP9Mv+2X79zRf27QYrpsw+osXct0NFOX
iRrM5hMZOk2AabkELNYhhIbdocjdhbLjqLyId1fQeAOtt0kSSO+drw0zXwL8
t34G+sW9pai9gqIsJHojyBjJprjlR4DzH9Xh6QxPAerLWGRbw3YJNAXhthAX
1NFgNgjkf8nqvxeN9LT2O6DXjsyKyl2NOCmELyQc/mA1arTwZh3B9bsqKFNF
uQpuKiGPYnVZ7JHELklk0JUmie2SiJRAoDgxwPgtInJcCK3ZkOSD0FjSTLpR
FPZL4LMGITqINkbsZsTQtcMK+92QF4bb21GSgDvbcXsbyrfjaQre7sWHI3if
TcIb0+3hog7P1dhvicooEu/Tt5s+6JYO2J86BX5fQqc/3peBlmTcD0GGKdxU
4K6CjM1kP9Wyg7z8O8dstSXhYQj2mMFjFbzWYb8znif9AMOXb0U6DX6bEGOB
C9F4k4PuvL/00uSTQn1fIepODjK8BvyskJuG90XfwfDl5LLzyZ8ZnnhpHv0d
w9OntbY9Rtl5JIXDjvrnssOhLFT9hh6K29vR04T2erS8JyNZ31Wg8j7uX8fV
CziXg8N7kJWGxHh4ekBLCzLykF/CsG4Ts7Eth6kTj6HDEH37oQZOI0w8x1gG
8dlGTnZMmOqzZ3rEqTmJRfPS74hm3Rfbd1885ep8t6TpK/XHSCkP13WduO2i
yNk66aI+YnfJ7yPKI8fPCS1fVtQvER+7/IU2mZTbC6yiBVQ3j9FymuCfTRi+
oPejj/37Gf5cM9kLOCdPW0cbu47O8Pv+X2V4r2S+Pb8Y/gcZfjCCkv9R+4T8
B2Nidw01c2C3smdO3s1W8htXXfvHkabf39M6wPAVb7ly6AxvYMIcFMaad5Wj
+sN/nuG/nFn8hSuGeNqb6Z72hnbum+Wc4bGsmwwYzW0Y0/cwP37O1trJ1dHF
2dDM+aqG41Ela8l9ittZz+SyHDjMnLyLOXIbq18Yh0sgj63vcEOXMSpGYxcq
j5qpMHr++qkrfSUN96s6XNvo/cQo8I15yAer8A4bEvNO7y+jV8bIL1ZKwR8Z
XoowfLSMXfH6P2P4T14ah+va6rGy0laCshazFR3nyblJzQ/SENzjsaA0U7ql
ULq7eF7V4alHg+b6m+r4OO3ev+/FL4b/tX6t/6vV3dP95vWbM6fP2DnQ5osL
847hYuJmYGCjR9N8Wkxg5mbiHMdGMfwYoaF8YiOnKk4Q0pi6UH+WlOXclQES
urtXmBxR005dprxFSjVS2uiYss9z/dgu67huWkidhUvJRsP9SmsiZVaHSOlm
LHO8qRVUszm6x+YPf25EddqE1lv4PjVyKN6gv3flMj9JIe2ZAjKj5i9i19Vg
iHbFyR0oP4bXl9B8mwzK6bs7aHcv+waW/lalJDyk8SpuZCM5AIEm2G6MK15o
SPje2u9fMHxPOmq24ZwzPFWxUQR285GzEm+MybSm3zP8t0hPR/c+Gnqs0WGF
Vgu0WaLNCs2WeKaPE8oIWgiH2QhfgMPyyFuGM4uRJYmdYkgQQ6I44sUQsRD+
ovAQhesnicNNhjhhfFbARwV+qvBXg7cqzBWhPA9SM7FiAazVEGeKbE9cCMWV
GFyLw1W6bsfjUQre7UPTETQfpeswWg+T1Jee4yT4pfMEKtOR7QqPNXBVwe7N
eBZJd79k0svs3/cv1pGKqhiccEDgOnKT7Xq45kP+L76X4XeRUv+jMOy1IPsI
wvBOdIbPGWxr/UOAH2T41gN4kkjeWfDXJnaavV54kInms4Np8H+I8QUfzTZf
Mry/FbHHfCfD1xbhYhpCHAjDR/qg+CQaH/45w1fQAf4F8cN3VuBhIdKiYGME
m81ITcS9W2h4iw/v8PopHpej9DrJgc89juzdSN2O6HAE+jF4ujO5uDLTnJh1
TZiXqjAvkGJepMi+Sn+oifdY+1h+p+1TnBIE3FKmBxyYHXlGaPvl+Sm3Rfc8
WHjohfjJWqnzTbIFHXIFbXJHKyWCDsxatXmsjNoIA0/+xMsiuc3SV+hpin/b
Q/oVw0dNUd08WstpvH/2zEMvxX6G4Ztk0ksXOCdNXWs7du3/2wzvmcyX+Yvh
f4rhqXs+6+IrfjZ2x/7hVs4cFjTmxFS2W/e4atv/aqTpHzpYWukR8ZWDDG+4
mXlLOGv+NY7qpv88w39p8mkcTMVpogN8az9vBwXzbdy3yjkjYll1DBhNLRl2
pjDdvsNSWcn25DHrjdus5y6y7jvCvCONOTyWxSeY1cGH08Kd18Bl1EZ3Pi2f
aVpBQuuDFq50FV1kNGf+ppmKLmIG+9Xc7xmG1FtHddJieu3oQZEfm8sGFPOZ
4c2s8taqhkjL00TWxHyHH77J0vEWYXgx/RlzV/ELrps520JuVvRmoQux4q+P
y/Vfle64JFS+e3KS81zaRn1Xu6x9+18+r/zV0Ppr/Vr/N4vkw7+vzc8vcPdy
W7R44cipQ9jHMDPzMjKyfK7FMzKDbSgTLz/HyJm840SGT5IaPXPlxAWbpktb
Cq3wEdNOWmKcraKdsmyZl7i884K1OxQcb2pGNJlv7bENrjF1uqmtf2Dl2ji5
ddsUjLOVXW5pB73dHNFhPfBW3Zdv20V324Q2W/hUGtkXaxkeVFm/VUElSGqx
h7iEzTwx3amrdIYHurKcT0PlBTTfJM2qnw0zZV/X3n+E4Sk1X0dpDnYFEz9z
lB7OO+N1LHpSf5bhB0r39OJz0w7c8COOcQMxmAsjYwme66PLhlTUBxC995Ns
0WNLOl5bLEmtvs4U9aZ4b4pXhnisg/INKNVC2Qbc0cKF1dguB7PZUOPDhklw
nI0tCxCwEM7zSFqj+VxYCMNmAewl4ar4/7H3FlBRtev7/42KqNgiKmURIiGN
0oJ0d3czwAzNDAzdXRaNgEWJiUFjB6Vgd4sYlPRvPwP4oq/64jlnnfNf/6/P
utasQWZvJrZ7Ps+9r+e6IUAZUXqgKgSoQIgGxBnDHnsoJCBSLfWDChKUEWGX
M7ipgqYoGG+HWDs4Ew13c+H1Aeg+BB8Pw4cSpE+Hob8MRiqnZTMenRbPeAyG
j8CTXMTwRG3wUUHhMPfiUREeMfwM38Z85LF5nQHniBBrDD5qkGwCDQHwbida
rDqjnRRAfzbcjoFiJ1SHJ+uhl/koawYMT8H4oVJ4lQunyBBuAngtiHWC2jR4
WwkjNT+309RSflWHGL46BcLtwRFjeIqX5k3DVKvWHzL8jcmDFps/XiyGFCJ4
WEO0H7K4d7XB2JO/RdNQau9fAX78JfQ/gvZa2BMLdiZgro/sNMfL4GoTXK6H
k+VQmAO7UiEhliokiMrLk8oZN9veda6Tx3xX/0UewUsIIUtsvBapmdFKqdEq
mi53iGCJLOXcc54v57pQbrNQQZvwgXsi5S+2Hu8Sr0L5MBIYi9aMYJQrc2Fc
5vy4zNEXWzGGV7dbLaa63ILIsrOB78wn8aZpDP8L1qXYaRDD57UKeGRs0HZd
ZejLEHSQ7dAjodrh32P4eoqX5ivD67mjXBrsmVdT/PDTrwLU/6gN03ctmbBn
VdMvUTSRD++2xtAb5cMfebG1YUTq/FSM/M9UP/W0vz69up8w/PkurvY/fvjf
Z/iHQyyXHjJkHl7h6kvrjKfelT13guH7/j/G8F8opf5P0/SZ4pz5PLa4Z2xx
79ii3hHaz8O0H7/Qfuhb8PzNvIbzcyOiZ+sbgrEJhIRR7T84u7ySuqBoblIG
TWDUfFfSAivCIkPXZXr41bp+6/SCNhnECpjslrQqVnA6quFyUteyWF01SnK7
j6BWkrR7rUHUa+eUUU9KSuRfi8v+TYZPHSck9OB8bhhrJYjx6KxnkmRiUOVd
66PLWRIm2LlfvK9GavyCyNuT7FVJzIFW/GaaLt6eFWUVr5+/+LOg9c/4M/47
A/Vp7epuqG8ICCJtlRWm27h03qrZcxZTTWd4qtlAvXDWwlU0dGyLmIRWIoA3
wwCeS54kZJAh41CqbntYTStBSpKwZQdZyLZSNfSZTcqgW8x7J6/LhuaFChoJ
4jopkrblqqSb5rHdzkmDbkmjkz3gKKcO9+Qxt4R+l/DXdr5tJvYnNHR3ySgG
icr5CiqHb9PaKau5U049UsSOxLw3YX7rEei7MtXF/sbPrTK/g/H9V+H2SZQk
H2IHQYZwwBluR0P/d5b4mfdsnWJ4DCm/5EJnHGpFZC+O4hZ3SaFOTwOuFGMM
HgZx0OMM750Qq7+1RyX6x1bQbgwXdaFeG6lWC06owUFFyNkBmbKQhUkOUraD
lwhosAH/KuCnB+X1YMMHBEnwkAX8DnDDRIlwjDJCrvX93lDqj3D9sA9UEOFs
GFxOhlt74H4OKps/LYTHBVAfB3FWYL4d7BQh0x3ad0FvGYx9RfSjUwD8d024
U8opAFwGD7OQd8WPwvAFdnA/ntIqa99vMPxIPrzdCdUBEGcC3mqQaAL1Eww/
w2siBdCXDR0xUOgI/hjD68Mh3ymG/7WXpmKy5++n/dAQCRGmqMerlxGURsLT
Eoqd5ocMP+WHx+5/OIFatca7gpsBhDjDyT2ozdNI87Q6/PQD9frUkupmdDC3
l0NOOGrzFOYBp/bBqxsUhn826XtH3D4B8E9h5BEM3Ieeu/ChE55chbMHIcwb
tJRghwxYm0NEMFrcmpY8KzRklofXbEcctY0zjZULjQVunjV+oXPgMr8k+qgC
xvRylvQK5tCs1fak5dr2y839GcIPce7vED79UaK6TxIlOvZLYhhcMyxZPyZV
Pw1QaxHKogWnFc9Fww9zajqsFldbZubHnFa95VS3GIVyZf5elP4Be2MM/0Vi
/11BchG7GYnRLIAxoIit6I5gDSUT8tcl9K9k3jBJ3ZJFHYIBBawGHigfPrCA
/cA94dovklNdmVB/1QaKGieybsZ+rKZxDNSlavvEi28K+O2l9Gn1Yggr2VT5
QrRxRPLCuFTTTzac2Ce2f+wP1Y5PaNIy1DQuUzcs+Vef1mym4ksbL3VzdSAU
R/D8Q7X8XBj53xrnvdbHVdrKGpz9bzH89N6vzaNbal9z7TyxzjGAztRxESlq
SVntyptdjE9GWZ5OY+kZ6hElSebJKPP1iVya/xzDX3zAsPfQBMPP3ZXzDcN/
51fp/omme2kqTszzDaC2sp8TMcXw03Npvg1m/zHDv8YY/vwkwyemzr1wdf6H
voVDlAJ7L6XYjt1iD+sdX/R5lPbDIG1XD+3r9wuev6Z5+Izm1l2aq63U1fVz
8gtmubnDDnmQlQMTq1megTReYQsdicuM8XRaOAZVt7VKeHZlfx6tGBHDLGmr
EmXns7oeV8xIt23CXzhFPHf2uWJumqeoGiFmuFvO67xR7HuX1DFCyjhhOrrP
hOGjPzgm/+jx2K7Sxz0SPjl7X9JTCxdmV1lHJ81Ob6W4Ya8PX0v+tg+nJUca
xfqqeVvy1mYQmEyVxLVUAwPItWfPfejq+l9zzZ/xZ/xfGYjh33c31DWQAkjC
YoJLVi+a8NJ8k09DBVRzqOYunLOUhZZl6yo+o40S7jw7SIIaseKW+5ScjmhZ
FKhoREsohggb5cr5NpvEdDthAO9z3di8WEEjXkwjXtzyoJJvs3HMB6fk0b/K
7+jOGD7+i0tklz2p0wxXrWW6b4d6vPiOQGH5AGH1eAmLQ8ouDQZOdQYWhfJO
0expcQsvHaD60EjpntPyH2P4oRvwpAaO7AKyA+DU0ZrKiwHQvfOfGP7v1u6C
aahJwdcv+XAnEXIcEMMbcUKUKDTqwktb+OSEsuIfW6DSeoMunNWC0xpwUh3K
lCFPFlIkIVYCosUhRgIiJSFYBiXABMhBoBwEKQBZCVx3gIYg8K0H3rWgyg8e
KpBig5oTFXlDIUWH/eFMOFxPgbtZ8CQP6VEOqpO/2ocC9vtK4Us5DFXC8AkY
OArtuyHDEaxkwU4Bstyhczf67ffc/kPuLf+G4R9koSmDr9YUw8dR2Ps3Gf7N
ThRNE2ME3iqQaAqNgdC167cZfp8j+GlAoD4cxBh+Jn74CTtNJfQeRnGUGMOb
yYKLDuwPgYeHf87w1RRR7vdWQUseZPujiHiM4StS4dFpGLzxS4anHLFD1+E+
Nn+MhwAHCMXDsTx4cR3GnsP4K4TxGMwPP4SBu9DbCR/a4eU1uFMH105AfQkc
yYbEILDQA1Eh4OOfpaA829qemuBL4xGwwJVI6+S/yIG4zCV4hWccXeAu+uh9
DBmVLPvOb6js4Kh+ynn2AUdB7Xpi6mpzr5VOUSwpZ3iOvtrWNIpcLl+rynXI
0C5V922FuR6j9DHpI6+2xR3nMvZi2G6wwtSPKbGK++ibrfWjP2b4vwvbYc2w
RMVLkcQz3K7J623DmUn72PbdFKwZQBXv6bk03woFS9aPSdaPStaPSDaMSjaN
StX1S5Y8EIosZTcnYQy/2mfPxoIW/rOfxDDwrvkicfqz2Mn32068QzqJqeun
OvV+W9X7bUefi2Se58UnrVOzW6nlQk/MYy2+JXDq7dYz3dtO/XzbkxM7f7/t
5Cexs/1i1YPiGLo3jiLsrxsQP3hXIKKcHZ/KSM5m2H9h/eV3nB3DPDdHedpG
kFq/0yhPyzhv6zhv26S2TBdG/p3jvDcGuCraWUNyGGyIKwix9FnV65q6ODvG
eW9RHvOzqcF3E4QfMPzxdY4kOlMHCsPX/WcYPv8/x/APhlguPGDYc2gFDmN4
wtzduTTXbiE/fN9PwPsfGb78xDyfvzH8xylKf/+Ng/2vovoHipu9b3zxwPii
t58W1l2cl5A628tvVlLanItXaT72zh8eo+0fQWX2rj7a1x8XvHy/4EXX/Cdv
aDof0ly+Mbe6bu7xk9QlFdR5xdSpe6nDE6jdPOeoqFHxbKHaLEAtrr5IA7dG
N2CjVjCXegi/RvRW/XQZk3xF63INl1p9z2ZT0gOb0NeOUR9dE/rxaSOeyf0E
coe1VbGKWqS44S45zyajmHfOKZSv1/8Iw6dQouFSh9winlg7HVGSwXOzKG5c
qSfBHO3Mc37vtg9VEiNNEkN1Qk9KWUvCVuG0WbaLqGpppiUmt1y71tfb+7/m
mj/jz/i/MhDDd3c31jeQ/ImCggK0i2mnN2n9JmByLtUihvnrxFYLWnBs9+FT
CRPVS5WxLlK13a9mtGuHdpKUSd4OjyaD8Gd24S8c/G6YWh1S1k6R0EoWtyhW
9LpiFPnGPnHEbXqGZOKwW/Qn56BHlvgLehYHFTUTxRWDhBXIwuqx4sZ5OxzP
aPl3mIe8ciTes3U6oWEbxxMctLQyY9ajEzB45V81z/zdS9OKPA9vGuFUFpAc
wUweAjTgjBe8SZtKI/9Z7X3fX/nkY3nI/T6cC4M5MJgFX7JgIAt6MlG7qMth
kGwGRoKguA5wXAjRz2nBeX2o1YYjqpC7AxKkIVwcQsQgWAwCxcBXHAgSgJME
FwlwlwY/ZQjSgyhziLeBBFtIcYQ0F4iyA0d12CEEOwQApwo5BGhMgI49cC8H
7uXC3Rx4mAevCuHTQdTQdqRyShUUmj0yhazHYPwUjByHDgrDW24Hmx1o7eqt
DBgom4LeGapysg5/yAf8tVEmTK4t8rQM5f4Owxeg1lrYO3aWOMnw2GSqMQAx
/MiMGX7gq5eG4ofH5hT398Bw+QwYnnLFAWP4phjkpcEYHqcN+4PhYQkM1f68
Dl89ubJ16Bw8OAhlERDhCKFOiMnvHEdtxSYvGP2sDk859p6dhYoUCHaCEHdE
5o8vw+BjGHqK6u3v2+H5NbjbAC1VcKECqgphfwakR0IkEYjuVDamVHIys7h4
Z/GKUCvp09r5LPWOpSNl0Idkr44qYowvYUk7vi67fsOhGxuP32bH0L3pPde1
Ad6bo7zNPdxHmtlC9zJa+tE7xbCknOM99kasaUy66duq+4+cMKjV6Ylusd3n
t7jErdNwXG1GZIo6wln6VKRm6C/f+HRir6ao5tsqOobipz6KZV8TIOaxO8Wt
I+WzF7YJ1Q1IoXz4UenaIanawb9UMyRZMyRRMyhxrl/s9KetJ7tEjr8SOf5S
9MSrrcdfiB68xR9Tzm4VtEbDcaVtKHP8Mc5DnQLHngmX3hMqaObf07QlvRYp
o3bLzrotO+t/rF0NSKlnuMkFbMY+ayR1lsoYLLMJZY4q49xZx7unkXfXTzbE
9pmBds6LbZ59lW//bYGyx4JHX4iceL311BvRo0+Fsy/yBORvcIxc5ZOyMusU
05nbGy+84Dj/alPjS6QGiupfcmBqeMnR+HbThU+br/Zz3fjC3TzE3TLEM11t
Qzw3h7mvfeIsv7EhOGu1td8yfAxd1lmWpnebbo/z3KZg/M1x3p8ITQHaEeej
OcJXmEf/Mrql/ivDOyIvTUXDyo5uxmdjLM+nvDT/E4b/as55Mp3h/WidPebu
yaO53kHbPbC4f4rh30/TTBmehNa0RsbNrbs8/1XPwl5K3uPHSSEDzKepAJne
KfWML/o8trBvfGH/MO3rrgW1jXPjU2Z5+FLFJsyurqN++nzu23c0z17S3HlI
03yLpukKTXXDvLN1NCfPUh8op07bSx0SQ+MTPA8fQEtxti83dKdTNFnGJ76A
mYNmneBSQaP1KuFCRrlyFiUq1se0nKr1Pa6a+XdYBz2xD3/nFNODix90TxzF
6Br5WzLGPVMGCORbVpZFKmoRYgYZsh6NRtFvv2f4vxlj/sbwiT9meHRxfNQ9
sdcl/Kk1vkYHGWn0WVcpbF7tqs1eEinyvFJ6/KLU6IWt709xNe1aE263VHnr
RqEt5qZm+wsKH967N/QnWPLP+DP+W2OK4RtJ/iRBAUFaWtofZ0sCzKahWsK0
YJ3EKj5jVkk8j2KQiE6ijGmmgtFOOZ1EKZMceXyDftgTu7Bntp6XjS33K2kn
SeqmSVmXqPhcRwCPYiQnTiZj+KQR97gB17DXDt4tJnZH1XUzpOUDhWR9+JVC
RA33yjqd0vRpMQ5+bhvX55IwhA997exaq2eWIOjqSZcZNrvlEPRenCrF/5sM
T+GosTYUTXM2FwKdwFAW0eNxArxOo9i5931TKP7aXWh0CtqHKQ1De/dCVwY8
T4aHCfAgHpWgO6PhejjUkVC2pKcyyHGAwCpQZgF3foiQgng5iN0OIVLgIwmu
kuAoheQsA3gFIOpAqBlEWEOkDcTao6DyQyFQlQC1GVC/E87vgaa9UBkLkQ5g
tgMs5CDeFhrjUThMXwUMVsLgEfhyBN2OHIGxCSfMVwd75bcVdezH4zB8FG7t
gjQHsJABaznE8Df/BYY/AsNl8CwHjgVAqBF4qqDuq1eC4dPeGZfQp3lp6gIg
yRT81SDJGGqJyCE/nDfTNa1fstH7X4GHCH0IMYRCT+jcBV/KZsrwPYehMRrC
jMFcFtx04GAoPC6B4X9k+DrkmX+OMXYiJLgihi+MgVtHof/aTxh+YvLYBuO3
YLQdnlVDeTKqw/s6QF4iXD0Fj6/Cw0sodqaxAk4WwcE9kBkPiSFUIX5UXoTZ
Ts5zrO3nWtrNNzBfIKc6T0iKRkaT1o5EF1PElF29vujKxkMtrBW32Y8/2HTm
OWfdu80XERZiTMjTOoYcF50YvPXzVLawhWZOMnzyOd7K12INqJA+g7Wf49Jn
+sSLOgUC97GZ+jNZBDCHHNh04K5w9Ze/3Ox/X+BZN812jortY1LnesQLWgXI
+9idY9cSs1kLrgme+yhe2yNx4s228iciZQ+n9Fik9LFw6WOhkoeCBzr5869j
sM2VcoYzuWpzymnutLPcSSc3+2dt1MevktJZqmC+wiGCOewAW+KxzZElnP7Z
7LhkNvsYVrtoVvsYNodYNof4H8sxgc0xntUuaoOBF5OE7vJN22i5JBfJma0y
C1znEMfqlMCK/fbH28ax2VH2jz3GYzdb0H72mCMcSae4sCc28dwC81ltghl0
XJaZey0NTF+5s5wx7/Ta3DPrsqsmlVW1LrNqbWYVS9ZploLadYevbTjeyXrm
Adu5x+zVjzmmq/YxR/1T9tN3WHNOM3vFrzRyWWxPWpZaynjuEWvb4GYM79uG
eVuHuH+sQV5MLYO8zcPcrSPcrWM8E4X92+NbOsa2NL3lyjy1DhdEZ+6yKDB2
SWXDyjvdjK/GWV5PmNspFD1DY/ykH36M+cZLhoLj/wOG/0VGzXQ/fMXJSS9N
ZPzcxqvz3/Uu/EKxwfRR1DO28NPowo/DCz8MLvw0TajA/nnB6655T1/Mbb9J
XVYxJyicys4FfEmz8gpmn6meU10353jVnIPl1Jn7aOJ3zg9NWEiOoSVGLnAP
WmThuUzLmV7FkUHVjUXLn10njFcrXHAHnotHhYlFaCWHEoscSdjqiKZXq0XA
Q7ug5w5hb5yiPrnE9bslDaH25ckosY2QMrXONH3cI7kPH3jTyrLwX2d4KXde
rQRxwvkf1eGHcLEfHMid5s6ndTTSdgg4Cq6WY1+mJMhAtuSqSxf/fE5m/LJk
Xy1/x4F1BeTF1uqLRXh5REXwOLdTx469fvFi9M+C1j/jz/hvjZkyPBXMmTdr
CfMCJhE6DlUWIQsOGQ8+tVAxzRgJ1fBt2omSDkc1gu9ZR7129L5qZFaoqB4j
ppUgYVOq4t9qGtPtmDziTjkLeSDzTD8u4o09sdPCpVrXuEBeNVpMzk9QzldQ
PVbM8oCi12XDsBd2sb0uicNuqHnrOCGiy8WtydAoQdTKdVUiafalIvh8cWod
66/5fLrH5mfGG8rCw4+XoaEIIvFgoQQ+qnAUj7q1jk10FypAzYOGs1GN/Usu
DORCTxZ07YQXyfAII/Y4uBMNrWHQ5A8nPFCS5CEcSlbE0D3TFlIsUTXYTBq2
ccCm1SCyFnQEwHE7EJQQ6Hqrg78ekE0hxBrCbBGWp7pDURCcSILqDKjeBfV7
4Foe3D8Mb45D9xn4eA56aqD7LLQVQpYfOKsBTgW5X27ugoGKaaD+1cr+dxtM
+TRVoEcOHYGbOyHVHj1JjOH3/msMXwEjZfB2HzREQ6I14JUhVBu9Gy9SptLd
Z8jwefBhN1wNg2w7CNaGOEM46YmSar7MeCfYn3uVimYBGVYQaYKCIpvToLd0
xgx/CDF8OIXh3XXg0ATD/8IPP8Xwo3Xw6ihUp0KKO2L4/Bhoxxj+Ouri9NeB
2jJ53QdNG1tRas1QK3y6Am0VkBMKOCOw1IZAN8hJgrJcOJwJWYmQFEYVHjCL
6DObQKB2dqWxd5tv77XIKWCJe8QK7zh693B6E9dlykaLDJyWhmYzlDWznu/a
fLWX+0of99UB7utDPDeGeZpHeVrHeVrGsVveCUPFrfEt13q4K26whUzU4aNZ
ks7yVr76B4afTuPVg+KlT4WjKzntItZakZnJ+zYVdwjXfJH8asX51rhO6a86
Klk3JFk/KNkwKNmI3ekTP/ZCZGctDz5lnZkfAy52bfIxruIWgcIb/BnV3DEV
nJElmzAIjyjljCrnjCrbFFXGEVHCHlzM7pfF5pqywSF2vW3MRrtYVkeMrpPY
TMnrZIzpN4svwsB7u/FKQ18W64iNFmFs+kR2dS92ZcImJcImZQKnigeniueP
peyF3W5SwrNLWa3j2kHHtGURi8BSPjUGWUdW9ADvn26o5MmpSOBUxG9S8WDX
9mU1Jm+0Ct+AIT1G/hjh20azGviulTOn36q2RFp3ib4bnUPYard4Jvc4ZtfY
SeFiJsTkGsvomcRI3ssYW8iYcpgprYwZrVyYpoxyll1HmJMPMRJTVhrhFstp
LdA0X+gTR5dzhulk54azD9jOPmQ/85D99N/1gP3MffYz99Bt9VP2pjccVz9z
Ng9wtw3y3hrmvfmFt+klZ87ptfgwOiu3RaSoRaWnl998sfrZAOOLIeang8yP
h5iejDA9peD3Mwqi/0Ivxte+GV/7apy57RVD0Uk634hFjt4LI3cuq7q+6n4v
0+txlhcUJp+5nlL+6ONhlkuPGPYeRgzv4jl3bz7Klvw4uHjgm+L5xBpS9C+9
PxIG/EPjS76ML3n+lvZY1Tx/MrW1w5zIOOqGi/PedNP2DS3sH17YO7iwZ3Bh
d9/8l+/nPXg2r/M+Tcddmo57NLfv09x+QHPrDs3VG3Nr66mPnZhTWDw7InqW
lR2oaYGh2SwPIk1Y4oLQZFpSzELPsCVOgXRmvmv0PJi13Fk08Szq3htV/bmU
yILKEVs1k6VM9inaH9dyPKVnkqck4crHqbpeyHKz/t4d/h1W8X3uKSOE5BFC
0uik3RT7Ekz9vgciPu3fZnjsa1fKlUcrHjF8FIXhv/ZnSRp0iX5t43fd0LpM
QyFZhcdbYY2RJK2c4GJdaeY4py1X9kr010iPNIk+PbLpRBIdyY5GSWaZsJCE
kkpYWPiFpsYP79+Pj/5Z0Ppn/Bn/pTHJ8A2NJOI/MPxsmlm0q2nouZauk1rN
o7NR3JFH3ldY3l9IkSxiuFfWo0E/9IENsc3cqkRFM1FCM07c8oCSD8UbnzqG
zjmpGJCP4GM/4sj3rFxrdUz3KWjESSiEiCiGiGjES5jmyTuf0SJ2mEZ1OSQO
TwA/umiYPEaIeO/ift7YMHGbGW51LHHO+UKU5vErhv+78fjvhvmvsTaUcmjf
DbhRATvJ4KILnqpQ6ICCyj9nIWjvxYg9HZ4mwP1YuBMHHbHQEoHyUo57wCEX
FEVeYA+Z1pBsChGGaB0lBu0B+hBgAIHGqJks0RacDUFDDsT5kfvFRgWCrCDJ
HTI8EYcfCIGjcXA6Fap3Qu1uuJgFHfvheSW8PQlvq6CrCj6dgYFqGGmAsSYY
vwDjl2HkPDwsg/1BgNcGZxXY5YIwta/0b2X2H2oGDN+OMXzpbzP8GCVfvSUN
VfLdlMFDAfbZwd0YFNg+c4YfzYP+LLifCEc8Ic4ItVs95AydMdCbCWP/uBOK
0wnbw8c90BqNenXFm0MmDi4mwccSyiWJXzM8xQ/fdwguxUGMOVjKAU4LCgPh
3gH4cm4GDF8Pb45CbSqkESDcBQri4OZJGMCOrs7J1NOxZhhtRisvBq6hJsLv
z8PLWrhfBdcOw+FEINmBlizIiYOBNpWbMxXJdw7Jj9rbm9rTex7Bj9aDvNgr
cplvAl3AzlWRBYxpR1hyatYVNmzYWbnWK261ofNyS88V8QeYMIS7Ocxze3LJ
5IRlYlLNk0L2iZsUhi+/zha8l9Fixgz/1RKDEH1YsuLF1oRT3E5x621C1wYV
cuzvFKoblLxIKbPXj0nXjkjWDEpiVF/TL1HbK3bm07Zjb0TKnggdvidUck+o
9J7QgZv8GTXc3rs36riuljNcrmlH7xLJQspk9d3L6hy/0SJkvUnQBkymwRvM
gjeYB63HZEpeb0zeYBDAhjrIB3Jpk3m0g3n1Qnl1QnkV8OwCmowbRJexiq8Q
0WNWcN+kSd6iEyGoEyOqmyiumyKlkyqtmyqjl/ZrSeskSiiQBPmNNq6XXL1x
O4OoDadqxDa9VBn9jO0/20oXU6qMTrK0dqK4doyoVpiAdtAWbTKvTvAWnRA+
TTKvvBuHsAEzl8JKfrVV223Xavqx64dwGYRw6wdzTUgviEsvGEk3iFM/kM04
cJ1FIJM1mdE2iNEumMkuhMk+hPmrHEKZrAPX6LjQiasv4t42X1h2gZbtUkIM
fWQeQ1wxY/x+pvgDzHF/137m2CKm2EKmhGKmjAqmghqW8uvrT3awYlR/7gHH
uXscR25sTCtjdA1ebuJI6+K9IC170amm5Rc66C7fo790j/7yI/rW16vufGB4
2Mf0uJ/pCRLjz/R0gPHlIOOL/jXNj+gLjiz3CaV18FoQtXPJmRurHvYyvh1n
foXmAr+h5wj7WZ4OMV95vGbv4eWufgtwnnOy8qlbbi/4NLiIsoB00efxRR9H
Uc38w8DCD320mD5S9Kn/G30ewECdtqef9tHT+RXH5vqRZlvYzAoMnlVxlLql
nebO/Xl3H8y7fX9+5715ze1z685Tlx+jLtg/J2cfdW4hdX4xdp86t2Bu+h6a
yKT5xMiFOOJCQ5t5UopzBMRmiynO17SjMyOtNQ9lNQlhMwzlNIzi04tDh59O
EmpKbpQla3FI1faEjlONofsFU99b1iHPnUKeOeGbjFWjJARMOMRctpgVKYU8
sU0bJewc90RffD8Jivl3GJ4yI8BHvnNwOaejGrVtOsNTZgqEFOSfcY54bOFZ
r228T1kmUX1zmBGDv/kSO735OjuWWquu2+0h0JYn+aVG4vNZvkvZzCle8021
qKWkmWQVtG3t9+bk3LrZ3tfT8yeU5s/4M/5r43uGX/BTLw3VHKBZNns568J1
4qv49NkkXbbIelHq5zFiNoeUvc4bel00si1T08mQ0U6Vsjqk5HPNOOqdI8bt
adgZadg9vscl4oWDf7O5wxEN7RRpOT9BGU8+5TBRoxw55zPaxHbT8Jd2cb0u
SSPu0+sGKWP4qA8uhMsmRmniJm4M4b7UNTnwrgFGmmfM8FPrB6dnUY5NabQV
htvg01VorYTcKHA3AvsdEKEDlQRoiYQ78dAWBU2BlBo7Dg64QhEOrVFNsYQw
Q/DXAS9N8MSkBZ564G0KvtZIfjZAdoRoL9gZAbmpkBELJAJY64GdJkQ5QWk0
NGXBtQJUTr97EJ5VwOsT8I5C7B9OQ985ZN4Yq4cxSvMgFHtSP6VGhPEYzD+v
gCOR4GsI9goQYwn10dC9H1H0PzP8dzoKwxVwezdCdzsFsJOHnU5wIwWVo39v
PxQA7i+F23sgjwCuyuAoA7vNoT0cevZ+u9T3nzB+OB+1dq0nQ4YFhGlDjg3c
CIePeylrE369k6keUv05cD8Jyj0g2RL2uEBjIrwvgdGJJbr/xPBfSqE1FdId
wF4RHFRhtxe05UPv6Z/kw3/L8G+PQV0apHtAJHaQJEJHFYXhb6GVrb2X4GMT
vK2HJ+fgzkloqYAL+6EqEw4lw55QIDmBgTJsFQRhkdlKmjQWDgtw3osIgUu8
I5aRU1ZG5TAkHWbedWptXuP6A9dZKzvZq59tutjFeeHtZozDQ/Yymrgtt/RY
EV/MdOYBe9swTwel2N78k5SSSYb/xF16lY28m9Hch94xiiXpzEwZvm4iZXFE
+uirbUlV3C7x6+3C1gYXshe1CZ79KFbbL3GuR7yqe9vx1yIVjxGuH+oUPNjG
X3B1S3otd/SxTWGHN4Ud3BR+cFNgATsueaOWO5OoGh2XxGJB+WUKFqt1CCy6
vhs0fTep+nKp+POo+HOrELlV/bmxH1V9uFR8udQCeDWjhPVTJU0y5czzFCwL
FC3zFQx3ySoECPEbsnHIM/EbbFTwF9RPlzHfp2hTouZ0SsutwQB/ydjjkrHn
ZZNfyOsKunVvMLA8qCJHEuLRZ+UzZVeJEXc4qe15ycTrqumvN8f279ao73Ra
y6ZU1WKfknmuokWekkW+kmm2gmachJQbD78pq6g1hzJZ2HCnjEWegkWBonm+
wqTy0K1ZvoJpjpxhhpR2jJAGmUfNj1PNh1PdZ7O632YNfy5N4ldtVvXeJGOz
nkeJfoPwUg6JZdt0V6m7MBr7MJn5MZj5rDHzZTDzZfxOpr6MJj4MJl5rsAfY
B632SlgTmsUYV8SUdIg5uYQFU2wRs1/qajPCMmXDBRqGNE4e8yNTF2XsW7rn
4PI9h5fnVi4vqV5+5urKppurLnauuoRE/zNdvk1//S79tU66qsZlyXsXOXvO
s3ShCUlceKxxRcfrVU961jz8zHDv0+/oM8P9zwx3utfU31yZVrDE0YPGATcr
Y/fsS9dpXnct+NBD++7zglcf5z99Q3P/MU3nHZqbHTQ3b9Hcoqij8xt13qa5
e5ems5Pm/AXqrJxZLq6gowf2TlSxSXPyi2mKD88vLplfVDK/8NC8rH00cRnz
fMMXOPkttPNahMnBe5GjzyJ7r8VWXitMfRj1/TZoeGyQNmPgkV3GunUxn+pq
JU8ukzRJS+ywLFS0Oqhsf0zT+Zy+a6OR+wVj7MvLu9WCdN829IVj5DuX6A+4
+H635BGP+D43vzYz7WQpYUtOcRyF4R/Zpo7gkdf9dxk+fbtHg2H0W6d/YnhC
8oh72EtbpypNtSgx7PtXN13K64ph7CdnBPAjbnHdDkEdZrgTGjo75bdFqHHE
WjPvItKnBi7xc1xorkbnpsNWFCB8d79E3znRJ+UcJTHLvayoVBRppOW5dI1x
QSHHTp588fTp8ODg/xpq/ow/4//QmMylqW8gEokC/AK/YHiYBdSLZtNxLNqk
zCzuyC3vL6QUJKoWLY5K6Ce0nE9omxUoaiVK6qRL25Sr+LeZxnY7Jw/jk8cI
cf240Bd2fi2mzlXaZrkKGtES8iSRHf5CmnHi1hj8XzEKe2EX34fRu1vy2Peh
8dhpJ6bH1afV3CRTRg/P7ONGU54CT6pg8OqPFqj+TJR6+9hNpNE2GKRk+n26
CB8uwLtGeF4NHcfgTC4kkcBKE9REwEwc9SrNsoNCjNidIM0aIk0h2AiV1gOM
gWgEPibgaQ4elkCwBE9rIDpCpA9kREJOKuSnQ0E6HNgDJ4vhYhW0n4dLZ2D/
HggjQLAtKu0258G7U9BTjXD9SzUidowAxxopapjMG/9etdM6CjVA13E4mwxk
C7DYAX46KDTyRd5UguJvYXwl2uppDpT5AVEPOXOSbaEpDt4XwdgvcPcnADxQ
CvcyocADMby9DGSYQesEw888Zr8ARvfBp2y4Gg6ZNhCqBbst4UoodO+lrE34
da+oqbCggVx4mAKVXpBi9ZsMfxQtIniYhVz07upgKQ9RDtC0E7pPfPspfIfx
tZRWrU3QdRLqM9DlFYzhC+NRE+GuS9B9AR5VQVsZXCqC6mw4kgGFCbAnEpLJ
EOVLRfaY5YWbbW0+R1lhjojYHBmV+RaEZQHJq+PymVIPs+w5sbawcUN5G/vJ
B5znXnLWv9984TP31X7u1hHeW+O8rV+4T3SyR+QymrgvN3VfHlXAcOI2240B
7nZKvf1n3YImljEihr/CGriT0cyL3jFyguG31Y9838yIkkszqdopgL8wLt00
LH30+bb4Y1yOkWstA5j8d23YdY67qJm/qFUg7ypf5nne9Gqu+KOI1YMLOQJz
OXx2szknbrSI2GActNGYzGpCZjUIZNXwZZW0WcetwsAqQc+1Y424+QZlHy7t
CCEDDNGz5M3ylczyFc0LFM3yFM1y5CdkUaSIoZFbg6H3dTP/dkvSLSu/Fkvn
M/paqdu3OfIImXIokUVsS9W8L5uSOqwD79uGPLeP7HKK+oiL/oSL+aViPyNF
vnb0vGSkkyq9zYFbwo3XZJ8C6a5VzAdcXI/rrzeP/ugS+d4p5KV94H1r4i0r
/1YrUptNQLuNb7Ol40kd7TRpWaKgUvg28/0qHhdMSG3WpFs2/u3W0+XXbu3T
YuF+wcjhpJblAWWzPAWzbAWzHAXsbGmep2iRP6UCJePMHWrh27babNqsxsKr
s17KebNKIJ9GMJ8aNuXx3qzijc13uL+Tig+3sjeXsudmZc9N6p7sut4bTfzX
WgQwWwaxWIWsxWQRxGLgwyhvSSesuIhfer6UxkJdB9QG1J68xj54jWv4Kv9E
uqi9K1IKVuzch5RR+FPtLFqxp3jF7sJlsemLXbxpNQznqulTu/nOyyxadKph
ad315dVX6c5e/h1dQaq6uLzo6OLAmAWGlnMMjCEoCEpKZl+4QH39OvXlq3Ma
Ls05XT27rHLOvv3UOfvmZhfQ5BTMw5RXOF00+YU0+4ppsDupu6i9/GZpaIO4
NMirzzFzoXUJWO4WTOeKKWgFjrzCIWCFmf9qXZ+16l6sat4cql4cal7Il6Xm
s0mTzGuQtNU0U85ot5wiWUTAhG2z+loxh83Ge3cQGk2I7bb+Hbaku7ZBTxxC
3zhHvMdFfkCHX2yva8IX96QRfMoYKndjwiA8ceBbht+nGPzAJmUYnz5zhm+3
stynjB0P+mkyhHqDqLdOFOf8jxl+ogifNOgW9MjKvlJNPUZMMUTEvFiR1GmR
2O+aMuwW/cbW75qB9WFVpXh5frL6hlhHlv1xzGfz15TuXBHqvsRCdZWHPmdZ
hMijErG3x/kuZzPvJM13tgA1jQXKmmI2juFp6ZcvXfr0vnts9I8Z/s/4M/57
4y+GJxEFhQUWLl1INQd+HE1DBdSL56zhW46duOT9BdUixXSTpLCvWsdjWpiM
sxVQk9YYMasSZeJN04Qel/Rxj5Rh96gPTv63zZ3OaBlly6tFblMgIu+NVoKk
+T5F91o98h2rmG7npCG3lG9bPk0vHcQNuJPu25gVKai5b7Cxmr83CNpLoffy
t92dWicbX042bG2f1GgrDDWj1YWfr8CHy/D+IrxuQLl/7eVwaT80FEB1DhzP
gOI4SCACzhwUxEF4E8jwomQSL10gYcRuigID/W2A5ACBzhDoAsFuEO0PKRGQ
mQQ5aYjYD2fB6cNw9Rx0XITbV6DzEty/Ai/b4OMDGHgGr25CTQmkBkKsC5SF
wr39MIiBX9O0Anvdt/drpuk7aKRU4z+fhgt7IMIeTGTBWQkK8Ig8hyeiZn6L
4SmG+e4iOB8NaXbgrQVRFlAVCi/zYfRfY/i9UECpwztsh13m0Pb7DD9eCD25
cD0Ssm3/RYbvz4UHKXDEG1KsYa8rNCVC94wZHnsDXxdCZSD4aIORNPiboNXE
b49ONmOdnEbVTfu8GigXR87D2Hlkf6pJg2R3CLSDtAA4mQmXDkJDPpQlQ3Yo
pBIhxosqiEDl60ZFcJ2Dd6P29JzrR5xHClngQaQ1tZ2vrDvP0HlJaCbDgfOs
Z+5y1j7ZXP9y8/lurit9PDeGeG+M8LaMTRpjWikpgjcGuU/cZYsuYrTwWm7i
tjR47+qy5o2XP29umyHDX2Ul72I096J3iGBJOMVd/kK0buSv1kgUyTSMS1Ek
TblFoY51QxJ1feJn3ontbxUg57EZeqzRtKWz8l3jk7ouIIvVP5PVO52VkLzB
OW69dfh6U/IGQ9JGPX9WbT82db9NqhhkkraoBvCpB/JrhApqRIooBApuddzM
b8S+zZZLLUzMYp+i8yltrwvGxDYrcqftlGwCb03ImnzHJvQZhuXOsT2uiQPu
SV+QMc+vzcI4T0GawCeJ4zXKlCO2msd/wCV/wScOuiNLHipLEmYiDKsS+1xJ
7eZGe2Wl3Hi3e/Nbl6qEvbRPGUG49Q+bjxGwP4T9OeyPJvS7J/a5J/cTUgYI
8Z/diB2WliXKGkkSepnb3ZsMIl47Jffjk78QEvvx05XQj4/rc4v6gAt76Ui+
bxvQYRNw0ybglg12Z9pbYUu+Y+/fYuV4VFstWnybM7e0F59uuoxNuZrdUQ2L
A8qm+xTNCpTM9yl/JzMkJdMCReMcecOd23XjxLSw9z9wizqmID5MaoFb5D04
RU3XbZanZ5Oi26LOKO3ArurLrUnegj1Mi7RZ33+DCYnJMoDBBhOJwSbw5yIz
2AUx2JLXmBDo5Q2XCsrMF5ai1jCgwfstiEhaFLdrccyupdEZv6mdSyPSFvuE
LTC2pZGSnyUpA8amQAqclZQ6J2P3nNSM2fGpc0LjaXzCaV0ClziQltuT6BxI
Kx1JK50Dp4sOk0sQurX0WK5itJBfYi47/9wtskvlrFk0fTfrkHkxaQdwY9IK
4tGKEdLfKWWcq2BaqGJaqGyar2SSr4TdsanQwDcaEVutfK9ZWh3W2EEW3ebE
oxKxza1GP/oNLmXAM+mLR+IXfNIQPmmUkDQ22S91YjnqdGHHW3yfq2+LmVaS
lLAFp7jLFrOC32V498A2K8sCZdWwbfqpMoQ6g6g3/8zwCX04Uoe59UFl1LQl
QwZXqxv+0j6xxyXqubVHg45hrqJUuAInSYcl3p25PH192wnWBzVrz+XTh7kt
NVZY42HAdSRa5O5B4VvF7OVxK2L9Znu4gYXtEmNzJTePnXm5t2/e/NLX978m
mj/jz/i/NTCGf9/1vr6unhhIFJESWs6yZO7y2bNpZyGS/xvDz1s+l0l4pZAl
+w6SoHq0uNEuWfsSdadj2pbFKjopMuoYmRcr+twwRh547ButzzX0qQ3hkoHF
QSWNeIkdJGFZH35lSvKMc5UWsd0i8o0jqgCM/vhk9ZXhE4fxQS8cLMvVFPGb
9I0XxnnB5WK0CnX8FkVTJD/aDCM3YOga9F+arLF3X0DtMh+fhVuVcOUQnN8P
9YVwJhvKUyA3HGFVnDdqcx/hAcF4wNuBoSaIC4HAZpDbCjZ6EOAM4R4Q7QNJ
QSgYZF867N+NCuyl2XDqIJw/AS11cLMJOs/Dw8vwshU+3YOBp/DlObodfAqj
zygp36/hfSc0lEE6GWKcoTQY7hWh8jvCv7/Xdb9Wd3/B8E3Qew6u5UCME+qs
aisPWTgEz/8iw1dC/yG4lQ5FBGTjDzGBIyR4kg0j5b+zq2kMv4+A/PCOsn8x
/D9b2X/G8Nqwxwqu/vsMf3jGDH8c3h+A02FA1AcDKfDShxNxyCSDJlyN0yZZ
tTBWCyPVMHgO+s/B57PIB9VxAA6HQ4AF2GuBhwXEeKNPPJEIwe5U3k5UHk6z
PXDUXl5zfUjziKG0IfGLE/YuyTy0rOjYisySZeT4RVbuCx0Dl6WWM597uKl9
gLdzdEv7KG/bGO9UsveErf0vFL82zH36KVtqJbNj8AoT96W+CSsL6tc1vOVs
Raj/U4ZvpvD/tV7uyjbWyHxG24BVDpHMMcc4S54I1w1LNE4tSkUJk2NStSMS
NUMS1QPiZz+LVXVvPfpS5PADwX2tAnsaeCMOcFgFMsnoLhdVWCyrT6fjymjo
u87Af6Ouz0YdH1Ytf3bNAC6toC1aIQIa4UJa0aJ6KZLG2TswkrQoUrY6oGpb
qu5QqWlerKQWJybrL6QWJWFfoUm6aRXx0jGuG5fY6548QPi7kgbwSRiWj6GM
jtRxD1TJ7HcjdViYUBhemrDFvAijIOuUob8oaIYA/yOG57MuUQl7MTOGnyKu
iRJrKooN8USOiCE8+aG1TaWqVrqkYa6s5xXD2A847FeY0ijPn7JKaFIplLU/
aDHjIB690gH81Av3+KrUQc/4D25+180Ms3bIEgVVordh9E7qtAp55hD4wJZ4
25rYYUPqtP2Bbttgv/Vrt/S8Yoo7p29boWF5QMViv4rFQTVMGKCqx0mKOfPw
6G7YYsgm5SmonSZrVqhseUjNvFgV41iDdEndWGGdCH6dcH5dTBECupE/UZSA
XoygXrSAGpFHzHz9ZrmVHKKLhOUXq1rQmXqusiIyWJIYLP1/W2a+q7Wd6SS0
lmwWnbdJcK648nwd2yXWPivsiStsfJdb+q4w819jFLBeL5hTN4xHL3yLfgQf
JsPIv2RAkWE0v2Ekv4Y/t4T5uk3SK9eLrODTWa9MFjHJVrA8qG55SN2iWBUT
9sLtTuq4XzTxbbci3rYj3rEjdtr6d9j437YhP7aPfo9L6sPHvsURGo21UmRk
/QR106V9r5tis7Nd4z7pFDc7xdD+VT/+Xvs3GN49DTtce9xILRYW+YqI4dNl
CA0Ywztjx88/MHyPC7HZ1LJIUTtF0rRQwfu6UcRTm5C7FrgzWpq75EVClFlD
zJjSicwnMjfcOb3p8w3O95fX1xXQh+KWGsqvIRhsLokQuJrDcyaNYTd5fjQZ
QsOovInMLm5mgeSDpaXPHj4c+WOk+TP+jP/uGBsd63rXVVtTSwoiiimJrtlC
t3jj/PkrqWfTzPoe4edQ0dLPYxZZucV4o5QHr0rYNsN0WasCZYt8JaPdckaZ
O+wq1P1aTCNfOcR2O4W/sPNtMbE/rq6/W0Y5VHSHv5ByyFbsXGdTpuJ52TD4
qU1sDy5lZNIt8wuGT6WUucK7XOyqdJSJvDomS8Pxs+rz4G0TDLXBcDvyG/df
gQ+N8LoanlbB/WNwswyuHoDzRRRiz4GKDCiIhgwyJBEh3h+ivTGsAj9nBO2u
toB3AD88hARAIBGc7EFNGeRlwFwPRXAX74GjRQjX6yvh+lnoaIC7F5AeXILn
N+D9Lei5j1reYxp8BMOPYewpjD+f0jOKsDsvoKsdGkpQbTbSEfYHQkce9J2G
sR96M/5RFIbvm2J4o+1g828y/FEYKoUH2MTEF5mFgoyhxB/1Nh2u+B1nzhTD
38+EIk8gqIKTLGSYQ0sYfNoNY7/oafsThr8WiVJ9MIbfa4Viaj5kIo/NzBn+
UTIc9YJUK9jtAjWx8PoADM3srRg/Ad0H4UwEBBiCsQz4GKI6fNcpGL+Eiu0j
9Sijpr8KPhyF16Xw7CDcL4L2AriSDXW70DKHKBewVAEVCdDYAZaGVG72szzc
Z3ti3E6cHxi2MCp5cVrukuzSZUUnV5TVrzzTsurig9U3nq2pu0WfWbrMI2yx
C3lZbBHjsU725gHeqaWpP2+1OcpT925Tbt06z3h6E7eluOAVO48yn3vK0TzM
8+t+ndg+b3zhOf2II+MYCz5utXMsQ3gZx4H7gnVfJM6PSTWOStYOSZztFTvZ
vbXypfDhRwLFHQL51/j2NvIkneIKPbzJO4vdJWmjKXGtnOkqHpll7FuX8iuv
3u6wUS2ARztCSDtaWDdB1CBdwjRXzvqQMnZCcDim5XxaB99kiOEKqcMq8I41
+Z5t0ANb8h1rtzo9g8ztKlHbjLJ2eF8xifuISx3xSBvDmJnwFXEp8pwQBrpT
p4VJco7vdfVvMzPKkpN055PC85kXKgbft04ZdE+b1m5+hkoZwyf04ohtZoZ7
ZCVdeWW8+K0OK4c+s0sexv9igeEP1wxSqqzomScNuQfct7KuUNFMlTTIliVc
NIxGnTQniX0K/r9RytT0ZPoL/6qMca+kfjyx3cI4T14uUAibAbmc04l844S9
b8lDhMQBdBUgYeBncsOgMeYDLvy1E/mxXeBdm8A7NoH37QLv2XlfN8dIXo4o
LGLLtd1byDhPCX/RBMP+wAf2pDt2Pq2W+PPG2IfocFTT4aiW41Etp2NaTsd/
LMcT2k6ndJxO6FgUqSgFbxUwZuNQYOTTZt7hyonxv1GCsCGmuN9RPLrVjxFQ
IXKLmq1nl6ZnE6cT1mNW9uLUj8Z2KKAfw6cfx2+cJmqRJ2NTomxfqeF4TNvp
uLbjcXT7jU5oO5/ScT6uY1mkgn0Z8RmwbVZZJ+3Ob3lA1eeGeeB9e/R679pg
CrhvF/zcMfK9S1yva8IAniL03sYPuCUOuqeOoTlawmdXr0vGuukyckQhvQwZ
jOGxjyZj3HviKP3Hw2+C4f1azLQTpYTNNok78ZjmKwTNmOFTRvGx3c7el01M
s+XVI8SMM+WwJxPT5ZIy+iuGTx3DJ352Id4wtShEDG9WIEeo1fJq0rU7oqGU
rMgbpL4u2p4pP2ptw/6Nj2s39zbzjN/i+nBpfW0+fYjLMmOFNXhdjnwS1/GE
9fnBS2L8ZsdGQmLKgtBIIWIAMSWltqam+82bsdGR/zXR/Bl/xv+tgRj+bVdt
dQ2R7C+mIsooTL9sMy0tw9zZ879neNTjafU8JmE6Lp314jge7BStHS+lmySj
kyRttFfO+aQ2+bYVRu9Rr+3920wdTmgaZsmqRm9TCBRSChbVTZG2PqSCP68f
+MAy6r1j/CAueYrek/52cpsSOu2kj3tgiv7s6tpkqB0tqmu7muRKfSQVOipR
sDamR1XQWQGXMVzfDRVJcCAG1dh3kSHZH+L9UBU91BNIbuDtDJ4UebuCvyeQ
SRAaBBFhEBcLe3bD4UNQWgp79oCPN9hYgI8r7MuAa2fh8Q1kiXnXAZ/vQP99
+PIQBh6i26FHqIfmJKVjwuj98ZQeTbvzBP3qfTucL4edIRDmBDl+cH0vfDpB
Yfh/AeMnGP4sXM1Gy2MxhrdTgGxXxPAIU/8dhveZZPjDXxn+Fx1af7SrwVJk
ra8gQoAuuOyARGO4EIhi80dzfpPhc+BaBOy1gRAt2GuJ6vAYw8+0Dp+HooSe
p8IZX8iwgXR7OBYCD3Khr+Sf3EGVlHfvJOpjezYCAg3BdDv4GcPpJLR4YeQC
9NfAu2Pw5DDcyoOL6XA6Go4Ew4EAyPGHNG+IJVCRnWc5Gs/SlJ8lLUYlJzfL
2Izay29eZPLC1DyM25cfqKI7ep6+um31xQdrrr9gaHvPeLuX6dEg89MRpptd
a8oa6IJSltj7LvFJoM+pXV//dnPbGGrT2TytpeZ3pfWWMd4LnzYfuLKRlLHa
2HWZje/yxINMVQ/YUQ783zacvjmq6o/yNnVxFl9cH5S1BhfPQC7emN/Kf/aj
eG2v+Kku0fInQsW3+PZe4E46tSn8MFtAHqv3ro2uiRttIjcaB7Nqk9jVfDjk
Xdm2Gq/jUmTgVGASseRQi9xqUayIIZzLGR1cNUbsBj7NpkQM1x/ZhTyzD3vl
GPXeKa4Xl9DvmvQF5V1jtBnxygFjeN0MaZXIraaFCgEd5imDbhkIXLH/+O7f
Gg/+KncnUU4XX9tMxPW4+rWaGWbKSbrxSbnzmRcoBt21Sv7iNnPq/s8y/PST
GCrsD7qR7llalatopkjqZ8niLxhGdTljlDWd0JK+1a+vHWBgn9Dn5tdqbpi9
Q44oqBaLGD66y3nnuNdOSm0/9aeavECAUVzyKD5hCFE99ikko88CH/bC0fGU
NnY+l3DhVY0Uxz7E8BcOyK00RIj/go/pccVoNvSFQ8gT+5CnDphCf66wZ47h
L5zCnjn53rAwLVCS8hIQMOOQdN+iv0vW4Zima60erkYPd/Z3dA7JuUrHvEhJ
kSzKb8jGq7tR1kfAJFfB6ZS2a42u81lt53Pa7uf1fVrNAu7ZBD3GnqRj6FPH
idtvNPHcnjr5NluYFapI4fmFzDhVwsXc6w2i3jknDhIShwgJX9yRBvGJw+iN
orxp31wrmZpkEeI+uXheMNRNkdrhK6iXKu1z1SSx1z193ItylH6/mPSH0734
Ppxvs6l2gqSQKYeYI7dJvjz5gXXy8MQM9FcMnzTmjh1aoc/tsJdvsHO7Vqyk
1QFlUrt5/Gcc6r3yU4anHJO9rqQ2c8siJY2YbdoJW00ypfX2yG2PU9ocosuU
4MZUkrzuegXH6yauwWbe8Vu84zc3v2tcezZrZajzcgul1e7aG1LcNmQSVyb4
UIcFQFz8rPhkxpAInfDIzOLijra2gZ4eDCj+10TzZ/wZ/7fGBMPXVNf4BfqK
yguu4lm+aCPNPPo5s2i+N8TPoqaiXTWXUYiOR3eDFH6LcshWtUgxtQgx3VRp
h0r1gJsWsV3Oka8cvC4amBbIK4WKSHvyyfoJqMeKWxQrERoNgu5ZRXU7xg3i
Ekfcpk4yk99c069op/51lZmAfbGmjRJSR/HRn1wIl430k8U1HJjtLWjiPWB/
FJQnQXkiHIqFvFBI9YVQF/CzBS8b8LQFTwfwcASCE3i6gp8nBJEQrsdEQXws
pKVCXi6UlUPVaaiphfPnoaUFHj6CJ0/g+nUoLITgAAj1hcN74c556HsII89h
9DmFxilAjvRkitKfTMP1h9P0aOpfHqHHf+qEG1WQGwthLii3pD4d3h1FieL/
DsNfyUIrLo1kkJcm599jeIy972GzGC8IMkAMX0qEx1+9NL/D8Ngm74ugIQoS
LMFdCcJ04JQnPE+C4ZlHxBegploYw1+PQGtagzVgpzlcCoL3u6d65s6A4Ydz
UXr/eTJk2qFnss8DrqXA+2LUherv1w4mX2PlZNfa8SrE8GfCgKQHRlJA0IPS
CGSSeVoB7flQkwwlIZDlDQnOEGwJvsbgYQzu5lQ4m9k4J2pXNxonZxpTcxoN
nbm6pnO9g2mzDi49dXFlY+fqa0/WtL5h7PjAdLeX+eEg86NhlkejLE/GUS/7
5+Msd3sZq5pXxmQuscIvtPZeFlPMdOL+pubhf2D41nHeyz3ch2+wkXczYAxv
6bk8vpip6j576xBPO+UB18e3XJvS9anNW8b52sf5OrAfB7iO3doYXcTgHLma
kMaSeIqrqE2gsIUvo3ZzZCm7f/YG18S1VmQmQ29GbTyzOn6dCoFV2ZtTJXCL
erSoVqKERpz4Dn/BrXabtzlwq0aJOR7XCrhtFfnKOfqtS9Q7p+hup9gel7gB
14RBN2RKH8FwyP2rDRhZeYfcgx5ZW5epYGcJ+SBh0yKFwDvmyYOu6ZNdbNy/
Ff7vxDud4Y2y5KQm6vD/v2D4XyiVcunBt4XipfEXVI0Rcz6rg73hGahETzlh
/lTfmLG/1vwRLo4RIt84Op/SUiKLSjjzasRIuNfrxbx3pqy+nHD44JNGKS6m
oUkl/Vwpw9gZ2yN1mIDNAuyPaSiGimIArxEn6VatH/rELrobF9XlEvX2d9SF
FPHKyfe6mUmOAvYpi7vw6mZsJ1w0Dn/hGN2Fi3znHPHWOfKDcww2SUR1cjds
YoL6IlFupyt5mPJtMkQIf+ngcEJLPkBEzJ5bM17C67JRXA9uOqV/+45975hK
oUyFYj84ezQZ6CZL7fAR1EuR9rnyrzC8X7OJVoKEoCnHNgcu47wd5AdWM2T4
uD4c6a6lbaWadrKUToq040mN4EfWiQOuP2d49GmizlADrgHt5hb58vJ+/OJO
m7e58wv4ynKEm7DsITJXZW+4U7XpwxWe4ZYt46284+08Iy0cz84yH09fGeK4
wk5tlbsWc4jV6gjcwjAfiIiAqLgFgaECviTv+KTTp8+8ff58dPhPe9Y/48/4
bw+M4bvfdzc2NgaFksV2iK7cuIyGfvbsRVRU1D/IllxAP5dJmI7fiFXWV0At
cptWvKRexnabElXvy0ZBty0DOizcqnWNsmQVgzGA3yJHFNBOl7I/rkG8aR7T
5ZT0xS1lbPJra/pX2F/3R92ShtwS+l3j+1zje3CxH50i3ziEPbcLeWLrf8vc
/rimaqiIpBGTgsI8Cw3wMkep2iR78KVwO94KXKzAyQpcHcDHA4IDIToS4uIg
JRWysuDQYThxEs5VQ109XLgIrW0I2l+/gffd8OkT9PXB8DCMjEBXFzQ0QGoS
hPnBvlS4WQN9D5AZZvz5NFz/Cu3T9fDnDP8MFfBv18OBNAjDQRwOTibAc4x4
/zWGr0PGbIzhr+dAogvKpbFXhCxXlA85WDbV4+lfY3hvxPDBXxm+7LcZfuwI
DJTAzXTIxqGMfX9VOOyMWtYOZv8Tfn8VpRNufw4KeM+zA7I6JBhAtS+8SkPt
n2Y4ERjLhZ5MaI6AfEeINkGl+JpIeLkPhsqnQfuRvxh+rBzh/ZcyGCiH3nJ4
mAslfuCuCqrCYCqPliEfioDyGMglQYwL+FqAmzGVkzGVvclsG3Nqe1tqVwKN
T8j84KSFsXsXx+1eQo5e5Oy1AOdLm5K3pLaZ/n43w/NB5mcjzE/HELRPaHrL
y6fjLPcHGGs66JPyl1q4LjRwXELezVjZvql5EBnXf+GKmWD4kgmGx1Ei4ouZ
q+5zTDB8yzSGnwbwaKv2Md72EZ7LHzjLrm0I2rPaxGOFoccql/h1pDzUQckx
br0xiVmTwKzqyqLovE4Bx6rosVk5kE8tWlQnQ8q0WNHupBau1tCpStcwR0Eh
WFQhSNSsQIHYZjEBMJgoxDuJ3z9MqEZW3i84v1tmBlnbpTy2yPrxmx1QCHxg
gTH8/2PvLMCabNv/f4IYqICNgtiKdHd3bqO7GQ3b6B7NRm20rYiJgKT1WNgd
2ImkrZR0/e97iGI9j/o87/u8v+PPdXyPHXNxc29u9z7XeX+v75n9EyaET9sZ
ZfiwW/bWmzVViKIq/zcZ/pc0yvChN5FpyxcMzzhZSfpV+9DoBjOHiImv3D0P
4HQipRU9hLEUhOHNKe9GUwo/72fmzymLceYU+S9Gtul+EKeXKKsWLGaRpx56
zY7W5ZeLfkICvjRK/ZSQqUHsM1fkh0YzTBL5r7Hdrh35wJHeR0Q2OHr2gbGT
DJPJ1ydxvti3XHTaQkp67e5x2Eg7WlreXQiXpoQyfIf3eEr/6//cYVJKq/d3
GX6c4+svNoL8xgVfs8alK0g58ir4CiEz2ehnf83wdAbDp3xAvkH2Dnv0sGmK
prkqvieNE17gR6Mhxk8Gv3gHkHl0r2/KC3xgjYlpmryUE98qo7VLHRWXRDnw
FMQvO7tzdVMNf9d1waFbwiO1DIavFey9uvpx9eIi6vwI53keCMPjOENsZ0V4
TU6IAUr6pKg4Ll8iLiAof+PmW9eud7W3T8TCT4yJ8S+M4ZHOjs6bN2uzc7IN
jQ24V3OxzJoEUxnRNN9h+Kk80vPFbddohUkYpyvabtH2qML5n7MMvGjpfcTY
rlAbl66olyCjnyRrmqPsuE+XeN4MOS4hR8isIVLO6NEYPcSRRn80kV/hjAG/
9B7f1A/e1FbPxFduMc+cw+/ZB9+wCbxsRTpr7vWHMb4S41yib1uojUlVlHHl
E1BfICo5VUeVyckSCG7g7wkkLwgioZV2ajJaY0eIffceqKqC4yfg9Bm4cAlu
1MLDx9DYDC9ewus3KLd3dEJvHwrtQ0MwMvJZ3d1w/Tqsz4PYENiUAtcOQcd9
hsu96Xvc/l2G/+rGepT/+57B0/NQuh7ifSHRA8qp0FCKRkr+JsOfRrs+3d8J
BWFAMgE/DKzzQlPNu/b9erYkg737S+DZBigLg3hrIFvB3hA0IrL/1xl+NJvx
6SbYFQDBGAjUQds8PaBA7y8yfN82tJfWLk+I1AcyBkp94WkaYyLwMwxfgKp3
C9xPgd0+kGQJaU5wMA6atkM/Y8kq8hYhcw0E2nv2wYe90LYb3myHhg1wPwdu
ZcFVOhyMhRQnsFQEOT5Qk0SzRkPxTNG+zCGeLH54Fk88i4/vlOCI6THJbEmZ
HGkbOPL3zt5xZG7Fxfl/1C6oPj9vc/Gs6BS2sCT2TcVzLj9e2NK/+BWjf+VX
3errGHqG3r7kSe/iUw8WZhbOdvSbaebGEZnLXX5r7c3ev/DDI3dd6hQqvrYm
Op/b2meuY9C8tD1LDj9de3OsgP8J3dFVscPCtUOC1/sFLnfynX+z9kTD6pKr
yzL2crmGzVY345A3mqPlymUcvNw0fJVh4GodEq9OkIBBrLhJmrzlOlWHHTqu
FRjvE6akK1ZhDxxim/GJLz2jHzq7VeKwKUr6CXJOu/WiHzghQJWDAlVA5jig
Gt+9fTzDp3X7BN6wNspUkvMUUAsScSjSITcg9DLB8P8Sw78cx/DJioQac8rb
jww/doKA8M3Jke8rk7HcMmuYmPDc3a0ap5uAMrxlvnro9c8M/2PDzw9FHyTG
1iMMb6gVjjI8Mm2MeuhI7//M8JnjZo5/um/ISyYgPzTuh7BaUdJybkK4VKXA
i/9thh89u0F570k6Z45JkZf3FNCMlnCtMohrcaUPErL+9L/y4ycf+Rjctrfb
pWOYKm+er0o8bZb0yh157lfTrtEGK5mDfhndXpRXrjEP7PyPG1vnqSp4i6zA
8S8wV1gQ4cS9O23Z1ZI1r04L9F0XHkbpXWTkBiLhkZsC3ZdW3i5dtCVmLsly
npPWfE+D2YH208hBTOkZQMmYQQoUweNJUVEHyytantVPxMJPjInxb42+3r7G
hsb9pfs9vDwExPinzJoCk76TLTlpKhMbN+tSBU4JB16dSCnLfDX3Moz/GQvS
aQuXYn0cTVEjXEI9XBxLU3Tcp+d/wSLmmRO1zROh9KyxRWpZjFO3tEFCRj8D
3Tu8El/io584ht6yDbhk6XPCxLXMwGa7ptl6VeNsFWyGon6ynE6stHa0lGa4
pKKfiJDpytWK80VlpxobQVgIZNFhw3rYsBG2bYeycjh5Cq5ehzv34PETaG6B
N2+gtRUts3/ogp4e6B+AwSEU2oeGYXj4C3Qfz/A3b8KGfCCHwHoKXK6C9rsM
33vjnwL8n4B9PVrG72uEZ5dg/0aI94MENyhLHmP4kz/On/lWnx5WA/0noGU/
utyS6g5hlpDtDhdSURz9Neoe69aKMHzzFjgcA6kOqCW+MADu5EP3J4bf/6dx
Ll8y/FAl1G+BvcEQgoUAHdjmCvcpKFH/AsMXwmAB1GdAiS+E6aMTAWQjd5Og
d9M4ht86Tl9tYfvHLTxJh31+kGwFKQ5QFQPPtkN3BQwwuji174YXW+FxPtTS
4XIa1CRCRSgU+sFGL8jxhERn8MKBjiyI8oOkOBjqM7u4TiYFTQuLnRGTOoOS
OyOnkL2wek75mflHrnOevLvwXN2iG6+5HnRwP/nAfb1xYcnxuUnZ7JEpKMNf
fLywqW/xcwa9P2Wo7kt9yfBznAhoHT4qn7v89s8y/L5ra6IYDO8UPC9t70eG
v/3xiYwgSoTeB4Wv9QheeL/2ROOqylvLd5xamrOfm7yO0yV8roYFh5AaB782
p5Tdco0gAcMECeMMefM8VbvtOvhKHOGMRfBNu8jHzjFo0LoHpdMrrccX4QR6
PyGxxc3rkBEmRVEvTtZhp07UPceMbgKDXkjjT+UjyhjTqHfuE8MHXLNGvuCy
bnxqQaJOxXqxTS70Ib/sH9LLd2JkGGta/cJuO1hv0WTk0ojaF+rGPP60pvVn
E2nG59KE37G33PCJ4fV/nuFp30xY0AyQPt+Ixw5O+/VwmYr/6wx/0EgnUuYj
w5/8DsP/pBBUHt1mPOqlwenGyyLvpHmuavAVm7QOn4/dun99P5HfC/JTF+ci
[truncated: 288,100 more chars]
