# Supplementary material for: Modeling the Mechanics of Cell Division: Influence of Spontaneous Membrane Curvature, Surface Tension, and Osmotic Pressure
Source: Front Physiol. 2017 May 19;8:312. doi: 10.3389/fphys.2017.00312 (PMC5437162; doi:10.3389/fphys.2017.00312)
Supplement: Supplementary file 2 [file DataSheet1.zip › Mathematica_Files/NUMERICAL.nb]

(* Content-type: application/vnd.wolfram.mathematica *)

(*** Wolfram Notebook File ***)
(* http://www.wolfram.com/nb *)

(* CreatedBy='Mathematica 9.0' *)

(*CacheID: 234*)
(* Internal cache information:
NotebookFileLineBreakTest
NotebookFileLineBreakTest
NotebookDataPosition[       157,          7]
NotebookDataLength[    927709,      16400]
NotebookOptionsPosition[    920941,      16194]
NotebookOutlinePosition[    921950,      16225]
CellTagsIndexPosition[    921907,      16222]
WindowFrame->Normal*)

(* Beginning of Notebook Content *)
Notebook[{

Cell[CellGroupData[{
Cell[TextData[StyleBox["Supplementary File: Algorithm used to compute the \
exact solution for symmetric constriction",
 FontWeight->"Plain"]], "Title",
 CellChangeTimes->{{3.70089994525251*^9, 3.7008999614935894`*^9}, 
   3.7009002633425674`*^9, {3.7020312585627875`*^9, 3.702031295104192*^9}, {
   3.702032101839026*^9, 3.7020321136275473`*^9}, 3.702035571512537*^9, 
   3.702035632404827*^9}],

Cell[TextData[{
 StyleBox["These ",
  FontSize->16],
 StyleBox["Mathematica",
  FontSize->16,
  FontSlant->"Italic"],
 StyleBox[" and pdf files are Supplementary Files of paper",
  FontSize->16]
}], "Author",
 CellChangeTimes->{
  3.700899983914587*^9, {3.700900061815923*^9, 3.7009000980987134`*^9}, {
   3.7009001626302037`*^9, 3.7009002169922924`*^9}, {3.7020313189391317`*^9, 
   3.702031384126167*^9}, {3.702031446160221*^9, 3.702031446160221*^9}, {
   3.702031486708816*^9, 3.7020314875995293`*^9}, 3.7020360199887047`*^9}],

Cell[TextData[ButtonBox["E. Beltr\[AAcute]n-Heredia, V. G. Almendro-Vedia, F. \
Monroy, and F. J. Cao, ",
 BaseStyle->"Hyperlink",
 ButtonData->{
   URL["https://doi.org/10.3389/fphys.2017.00312"], None},
 ButtonNote->"https://doi.org/10.3389/fphys.2017.00312"]], "Author",
 CellChangeTimes->{
  3.700899983914587*^9, {3.700900061815923*^9, 3.7009000980987134`*^9}, {
   3.7009001626302037`*^9, 3.7009002169922924`*^9}, {3.7020313189391317`*^9, 
   3.7020314768688393`*^9}, {3.702031701144679*^9, 3.702031717087101*^9}, {
   3.702035905535101*^9, 3.7020359126071773`*^9}, {3.7033304463433056`*^9, 
   3.7033304463834095`*^9}},
 FontSize->16,
 FontColor->RGBColor[0., 0., 1.]],

Cell[TextData[ButtonBox["Modelling the mechanics of cell division: Influence \
of spontaneous membrane curvature, surface tension and osmotic pressure. \
(2017)",
 BaseStyle->"Hyperlink",
 ButtonData->{
   URL["https://doi.org/10.3389/fphys.2017.00312"], None},
 ButtonNote->"https://doi.org/10.3389/fphys.2017.00312"]], "Author",
 CellChangeTimes->{
  3.700899983914587*^9, {3.700900061815923*^9, 3.7009000980987134`*^9}, {
   3.7009001626302037`*^9, 3.7009002169922924`*^9}, {3.7020313189391317`*^9, 
   3.702031449299449*^9}, {3.702031497673683*^9, 3.7020315105524797`*^9}, {
   3.7033304875609074`*^9, 3.7033304876078196`*^9}},
 FontSize->16,
 FontColor->RGBColor[0., 0., 1.]],

Cell[CellGroupData[{

Cell[TextData[ButtonBox["doi:10.3389/fphys.2017.00312",
 BaseStyle->"Hyperlink",
 ButtonData->{
   URL["https://doi.org/10.3389/fphys.2017.00312"], None},
 ButtonNote->"https://doi.org/10.3389/fphys.2017.00312"]], "Author",
 CellChangeTimes->{
  3.700899983914587*^9, {3.700900061815923*^9, 3.7009000980987134`*^9}, {
   3.7009001626302037`*^9, 3.7009002169922924`*^9}, {3.7020313189391317`*^9, 
   3.702031449299449*^9}, {3.702031497673683*^9, 3.7020315105524797`*^9}, {
   3.7033304875609074`*^9, 3.7033304876078196`*^9}, {3.703330519336193*^9, 
   3.703330546354585*^9}, {3.703330741505225*^9, 3.703330741505225*^9}},
 FontSize->16,
 FontColor->RGBColor[0., 0., 1.]],

Cell[TextData[ButtonBox["",
 BaseStyle->"Hyperlink",
 ButtonData->{
   URL["https://doi.org/10.3389/fphys.2017.00312"], None},
 ButtonNote->"https://doi.org/10.3389/fphys.2017.00312"]], "Institution"]
}, Open  ]],

Cell[CellGroupData[{

Cell[TextData[{
 StyleBox["Below is the algorithm used to compute the exact solution for \
poles and constriction zone of symmetric constriction. The profile is divided \
in four zones: left polar cap, left half of the constriction zone, right half \
of the constriction zone and right polar cap.",
  FontFamily->"Times New Roman",
  FontSize->14],
 StyleBox["  ",
  FontSize->14]
}], "Subsubtitle",
 CellChangeTimes->{{3.7005705317468004`*^9, 3.7005706632587104`*^9}, {
  3.7009008052666235`*^9, 3.700900875990604*^9}, {3.70090093500001*^9, 
  3.7009009425290775`*^9}, {3.7009053831252723`*^9, 3.700905383953077*^9}, {
  3.700905850564382*^9, 3.7009058684065*^9}, {3.7009066862615128`*^9, 
  3.7009066920034943`*^9}, {3.700910319857336*^9, 3.7009104302038207`*^9}}],

Cell[TextData[Cell[BoxData[
 GraphicsBox[
  TagBox[RasterBox[CompressedData["
1:eJzt3TusHUl6J/juenSVABl0FijIEVcQBJo0L8qQqLVoFmYcQhand9UgIGML
owWWYwg0abTBNgagSXk02VZTbZVJk4YGoNEDlFnOAvT6Uf24q481ycqbN/Kc
fGdE5O8HpNRk8Z6b55WZ//y+iPjff/x//6effPCDH/zgnz/9j//zn/7L//v3
//W//pf/9p8/+o8//B//7f/5xx9/+B//43/7j//+//3H/4i/vAQAAAAAAAAA
AAAAAAAAAAAAAAAAAAAAAAAAAAAAAAAAAAAAAAAAAAAAAAAAAAAAAAAAAAAA
AAAAAAAAAAAAAAAAAAAAAAAAAAAAAAAAAAAAAAAAAAAAAAAAAKBab968uXz8
+PHlo0ePLh8+fHh5586d91v8Of4+tvg3r1692nt3AYCBXrx48f48/uDBg/fn
97t3777/+9iePXv27noAANhfnJO//PLLy1u3bl3+4Ac/GL3FuT7O71999dXe
TwUAaHn58uXl/fv3L2/cuDH6/P7ZZ59d3rt37/LJkyeXr1+/3vupAMChvH37
9l1On5LR+7Y4pwMA+4p78XE/fclz/Ndff7330wKAQ4haeNw3T52Po84e9fK4
Jx//rtmePn16eXFxcfJcrkceAPYVY9Y+/fTT5Hk6et/j3nr7/B5b3L+/efNm
7/k96vMAwPrivJw6j9++fXtQv1vk9tS5PB7zN7/5zQbPAABIiblmUufo6Gv/
5ptvTv5s9N198cUXyZ+PvwcA1hW9bKkxbDG2bUzWjn/ffYyovQMA+4h54lJZ
O+6zDxXXAqk6e/TdAQDrSs0pF+Pbxorc332c6KUDALYX/XGp3rnojR8r+uW7
jxNj5ACA9cQ6Lqke9nP9cX2if779WPH4AMD2Yn221Di3KVL35KNXHgBYT8wx
s+R4tG5PvHljAWB7cd89VVuP/vip2mPnojcPAFhPrOuSGtP2/PnzyY/ZntMm
xroBANvrmwd2zhyw7R66uD8PAKwn1QsfW8wVP1X8bMw/E9uce/gAwHSpOWBj
zdY54rzenOPnXCsAAOfFfDOpvK6HHQDKFuuzdM/v+t4AoBypeWjm1tcBgP1F
Lb17fo/x5wBAGVK9cmPXZAUA8pOaay62qeu/AADbas8N196ihw4AKFf0vqfO
8bGOOgCQvzhnp87lsb1+/Xrv3QMAJkqt19rMOTdnjngAYBsxr1xfXo/78uad
A4AyxVzufef4yPIyOwDk786dOzI7AFTm7du37+aXk9kBoFyRx0+dz6Nvznzx
AFCe58+f957fm/lqzD8HwBipHu2Y49Q94PWc6plrtlirHQAoS99aMO013tyX
B2rwi5+czjNjt89/9qu9n1KWXrx4ce21un379t67Vb1z5/Omdy766wCAMsR5
u2+uePflgZrI69v48ssvr71W8XesK87nfXPJdvvjX716tffuAgADxZovQzK7
+/JAyeT1bcRYqu5rFeOvWF+MORhSZ48teugBgDLEOPXoVxxyX96arsDh/OIn
nePh55fi+nWRF2OsevfcYY7ybT19+jT5PnS3R48e7b2rAMBAcZ314MGDs+d3
Y9qBQ/nVzy4/7xwHf/KLvXcqT3E/N3XOYHvxXty6dUtmB4DKRN/iqbVhYov7
9sa/AfX7xeVP9MEP9uTJk2vniy+++GLv3TqsuA+fmk+gu8UcgQBAOaJ3MTUG
sVsz0eMI1OtXlz/7vHPs+/xnl9J6v3v37l07V5ivdH9xH/5Uf3yMdbN+KwCU
51x/vLoJUKvr89P95FIb/GmpuUuNn8pD9MSd6p0zhz8AlCnGtp3K7OafA2rz
q599bn65kaI+mzpHRE82eXj58mVvnT3Gui8h1pGJngo99gCwnVOZPdaOmSqu
76L2Er168TtiizVm4u/evHmz4DMAGMj8cpNEPuueH2LdEfJy6nw+595K/Gzk
9KaGP+faAAAY786dO73j3oaK83lk8xjjOGStmRhDb41YYDvX55f7gbA+yMOH
D/VYFyDOw3HeXrJfLs7T3ceU1wFgWzH2rS9Xn5p3bkhGjzGPfdcPTY0meuwA
1mN+uTlS93Tdb81T39w0ca4eI/rr4/y8dO8dADBNX94+1bseWb4vg6fGt8X1
Qiq7R63dOEhgLdfHrJtfbozU+cG4pjzFfZTUeXnoWuxRh+/ruZPXAWA/fffR
T83/m8rrd+/ePZm9o5aeyuyxti/A4n7xk2vHm9rb4GP+kDimRu6KHqc4vsea
H1EzHSvyW/f1i3HMp8Q5oJm3pL2pya8vztmpc/m51z4+M5HDz41lG5P9AYDl
9PXQnVq3tZvXI4cP6W1PzV1k/ThgedfHrH9e+WTwMS/YqTlEYiz6GJH7xx6v
+zLjUvOU0y91fj117z3O2fGZaH9m4n5MZPfoiYt78PI6AOwv5g7qnpPj/H1K
N68PrZHH9cHYeg3AOIkx6xUX1uPeaowtGlIfHbNueqrmei6vRc5L/d4xc5ge
RdMHEdsSc/jF/ZrUa983F00738c5P7J7u0cu1V8hrwPAeXEN1Zzjl1gLNXUP
/VwtJHJ3u9dxzBj06NEcc28AYIxf/KSTWSqeXy4yVfeYemqezzhvDBXngbF5
v29uk9i4qn2PZYn+g5j/NXWf5NT5OcZLxDVAak6C1HsprwPAaXHebZ87l7gn
n7q2ix75NcT+d/s1reULLObamPXPL2tug29ntLiX2+Su+P/NmtlT6typXqjY
hox76t4/OFfnPaLuuXCJ+9apuWjO5esx497kdQA4rzs2cO7Y775rsqnrtZ6T
Wj/OfLPAIn71s8vPO8eXitvg34ncF/XR6IXuivPD1Dp3aiz00HurfXOXrXVe
KVGq13zO/YzUOIS4B3Aqj58jrwPAeN3xaVHHmCM119yYfsmxYnxc93rC2kDA
fMebX+6c7vF2TF6PXDb13mrfOOq4X8t3UnP5Te2Xi0ye6pMbO79gl7wOAOOl
6iVTx7D3zeM7Zd2fIVL1Gud+YAnXxqzXXlgfIFXnHtoPn1qHe+iabH3rgOuH
/17qvYn712Nfo+ivSF0XxPs3Zl6ZFHkdAMZLjUeMHsWx5+W4H58aY5jqqVxC
3Bvojlu37jqwhF/97PPOsewnl9L6ZXLO+KE97alzzdB+9rjnm8rrc/NjTVJz
+TXvz9A+hHidU+fx+Lsh8wycI68DwDin5t2N++tDx6lFJk9di8W8RUuLnN6t
08S1xJg1hQB6HWx+uaFSc3sO7blOja0es+5mqnfLOiDf65s3pr3FWLV4Hdv1
9vi5+LunT58m13WJLe7RLNXHIK8DwDh9PYbt66k4j8f5vH1vPc658XeR0/vu
6Udv3tzaR4xDb35PPF73d0VOH9pPCXDe9THr2uC/k5rbc2hPe+pcE/lwqFRe
nzvXSk36+g/mbHE/ZOn+OHkdAMaJusjS5/gYy7jUePW+OYHbdR3zAwPL+NXl
zz6/eow5+vxyban5zGIbUntNHcvH5LTUXOVrzmNamuiFi2wd90BSvW5jtrgP
EufWNeYGkNcBYJyol8S5Ms7xqblgx2wxRi6u55YY49Y4l9fb9wjWGicPHERi
7bZltjrGvqfmixta406t4z3mvm70eXV/fu7aozWL/N70psU5PsamxfsXW7tP
Ld6/+Lu4Boh/t/b9b3kdAOaJc3xcQ8X5s8nxzTm+nefj2iv+Lq4BIqOvPUdv
0xcfPZWxX6nrxthinJ213IBJ5PVefWPXh6zH1je2esy93dRacHPXFmN78joA
HEf0BqTmx1lqHlvgYOT1Xn1rdQ4Zu54aWx013jFirrTuY1h7vTzyOgAcT6rW
rk8SYDnRV53K60N6q1K18SF1+bbUmiCUR14HgOOJHv7U2HvruwEsI+6Bdo+x
cdyd+rMxHn2oOMZ3fz7q7ZRHXgeAY0rNSxfj6gGYL3VPdGgfU2q+8jHzmqXW
gnM/tkzyOgAcU2qdoZgLD4B5UvXtoTkr5v/s/lzk9zG69fmxP08+5HUAOKbU
fEbyOsB8fXPNxZro56Rq42PWTU/NSx9rg1MmeR0Ajim1Nq9+eID5Xrx4kczr
Q3rSU/O6j8lnkc3bPxvZPer9lCmV181FAABlaM8hHOu7jxHr8BrfCLC81P3Q
oXPDx7G8+3OR/4eIx+/W1t2HLVtqfIReOAAoQ3fNn6HXdKF7TRjjG63BDjBf
qqd9SF6PY3Dq54Yem7vj1uM4H/3xlCs118ytW7f23i0AYIBuXo9rsyHXdal1
gWM8OwDzpeYHGXKcTY17H7pueup3Oq6XK8YwRFbv9ks0W6zxMqRfAwDYTzev
N/MS9Z3DI8tHH3z3/G/uGoDlpMYcD+lNT91LjVx2TuTy7nFdz3Q5Yq2+OHc3
W2o9v74tau3tnzW3IADkI5XX27k9snn8m5ibJv7cXQ84rglkdYDlRY5KHZdP
6fazD8n4qax+9+5dffAF6VtPYMo2Zi0BAGBdUcOJvB3n5zHn87i2i3vw5gwG
WEffnHMxtr1Pqq4atddTvyNVV5fVy9Kcy5fYTn2+AIDxutdmU8X1WdRZmnN2
1Fe6PXLx93EfX04HWN/FxcW1Y3z0OaXGlad66COLp8Tcoql55If0zgMAMNxS
eR2AvMScIalc3fSsv3r16v2/Tc0p3+5tjjp7/Ju+fipjm/bjPA4A9XKeB6hX
ZPbUuPRuLu+rxaf+vr3Ff2/nfrbnPA4A9XKeB6hf9LCfy95jtqjPx2OyP+dx
AKiX8zzAcURfe6zbFnm7u2bHqS3+bcwlF/PFW3c7L87jAFAv53mAY0utux5z
xcf8oHrd8+c8DgD1cp4HOLaomZ+aa468OY8DQL2c5wGOLTUfnfney+E8DgD1
cp4HjsIxLi01jj21Rjt5ch4HgHo5zwNH4Rh3Xcwdl5pfLtaBowzO4wBQL+d5
4Cgc466LNdm654Hbt2/vvVuM4DwOAPVyngeOwjHuui+//PLaeeD+/ft77xYj
OI8DQL2c54GjcIy77uLi4tp54NmzZ3vvFiM4jwNAvZzngaNwjLvqN7/5zeWn
n3567Tzw+vXrvXeNEYacx1NzFAzdgO29efPm3TodsbZmbN15QW/evPn+v927
d+/dupyO3ZCXjz/+eNb593e/+927x3FeBo7CMe6qV69eXTsH3LhxY+/dYqA5
1wBrbX/605/2flmgWDHPZ2T0W7duTf4OxjH87t27l48fP7785ptv9n5KUJ25
GXyNrcn1AKWT16+Kekz3mB9rsZOXva8Dls7xP/zhD+V66Ig1NFNra7a3yPGR
x4d+79TbYbwc8/icHP+jH/1IpgeKUVtej1rMV1999W6bcl0WPZTdY3vUdtjW
3ufzHDb5naOKcUkxx2fqexFrdTx9+vRanTzW4Yx8/+DBg97vVIx1iscG0mrK
5VM3GR7ITRybahI5vTnmxhjGsWL8Y/fYHY/J+vY+R+e+ye8cRSqrR9YeOu/n
8+fPk9+hKecEqJl8fn6T34G9xbGI70S9JnWsjpp9bmqoEe19Dp762d97n5tN
fqdG0c/U/axHVh/bL5XK/LFWJxxZLvn822+/Hb3vTQ/73pv8DmxtamZhf3H9
muO9hD5rnTuH/K5cxDh12R3S4piW+ny/ePFi9GOl5g6d8jhQujUz+pTcvZQx
5/k1sr7cDmwlpyzDeNETkHOtfat8fu735kyGh++kauIXFxeTH687D11J9zdh
qjXy+Z65vM/c87wMD5Qi9ywz1tzx67lr5lTK2dbZfMg+lGbpDC+7k7u49xh9
793P7tAx6ymR9ZvHiblJoFZLZ/Qc83nX0uf5pfO77A4spcQsc0rteT2eUzy3
GIeZU11973x+bn9Kt2R+l93JUcz5nvq8xj3KqWItzuZxonYPNVkqo5eQzVPW
Ps8vld/ldmCuGrJMW815/fHjx1fOATnMW59DNh+yXzVaIsPL7uQi7kFufZyA
0iyR0UvN5117HCvmZnjZHZiituuhWvP6mzdvrvSKPnz4cLd9yTWjn9rH2s3N
7nI7e2vXwo/03YVT5PN+ex8r5mR3uR0Yo7broRrzevS9t8dh3r59e/Ne+BIy
+qn9PRLZnRLFcS31eYxx7XA0H330kYx+Rk7nedkdWNPex7il1ZjX2+sRT1mH
eI6SMvqp/T4q2Z1S9OX13OfXhKXI6OPkep6X3YGl5XSMW0JteT2yebsPPsaw
b6HEjN6W877taWp+l9tZW18/fPw91GxqTj9aPu8q4Tw/NbvL7UBbrse4qWrL
6+2a0xbPp/Sc3ihhH/cmu5OTmJOj7zP36tWrvXcPFjWnln70nN4o7Tw/Jbv/
9re/3Xu3gQyUcIwbo7a8Htept27durxx48asdY3OqSWnN0ra173J7eQgjnV9
n7U4/m05DgjWopa+nFLP83I7MFZJx7ijirnl1qov1ZTR20rd771Nye5yO0tp
z6sps1MTOX15pZ/n5XZgqBKPcbV7+/bt5ZMnT1b9HbXm9Ebp+5+Dsdldbmeu
6CGKXN73GYu5PJ4+fbr3bsIgUzP673//+713vQg1nefHZne5HY6l9GNcje7f
v//ufYlaU6y7vqTac3qjluexN/V2tvbixYuzn7F79+5tvqYlDDUlp8vo49V4
nh+T22V2OI5ajnGNZ8+evT+WRe4tTaxd1D4eP3/+fJHHPUJGb6vxOeVgTH6X
25nqwYMHZz9fMa/H0vczYQ45fVs1n+fldqCttmNcyXn9m2++ufzss8+u1JDm
OlpOb9T83HKgV561NX1Gp7boj49jPuxJTt/HEc7zn3zyidwOVHeMa+f1yL4x
R/yYLTLyo0ePrm3xuDH3fHtbWvzu9r7HOPapjprTG0d4jjmQ21lTzOMx5HMV
a8HB1uT0fXWv32o2NLfL7FCn2rJMO69vtUWNpzlffPHFF+8zfozDjFw/pGcz
+t7bjxl98VMdOac3jvRccyC3s5ZYG6Pdd9S3ldZPRbnG5nQZnaXI7XBMtWWZ
PfL60C3GW969e/ddlo983qynHn3w7TmRY+zmVEfP6Y0j3XfPjTHuLC16jeJe
6LnP05dffrn3rlIxOZ0c6JGH46ktv7XzemTjbg/7uS1ydKofPnrV2/nv1DrB
YzP8559/fuXPU+Y9Hvr7YCtyO0uL43v0M536LC01Rye0jcnqcjpbkNvhOGrL
cHvNNxc9m03mjzGXkfGjTj402//VX/3Vu/8fjzOGnE7O9MmztDhGnlqjPXrn
rfXGEtTTKYEeeahfbVku5/nhYxx7jGmPLB+1/2Y/439HT/zr169HPZ6sTink
dpYUY4lOjWmPe6Ywh3o6pZHboV615bmc83rXP/7jP17+67/+6+ifk9MplR55
lhL3N/t642/fvj3pMaN2H+eQ1BiomIM+/n5sDxRlkdMp3ZDcLrNDWeS6fTx+
/Pjdax99nWPWD5bTqYHczhIiQ/d9boashxn/Jo6/MZfduXHx7S3mGZmzhgf5
kdOpicwOdZHvttetC0V2P0dOp0ZyO3PEOPW+nH1qfFHk9Kif9/1s1NNjrvnY
4n/3fSb13ZdPTqdmcjvUQc7bVlxfRq9m+7rwHFmd2g3N7TI7XZG7U5+VmPuz
T4x/T/1MzCXSrLPZFvOLtOccabbI+zEvCWUamtXldEpmXDuUr7asF+MLm2NP
/O/ctPs341ovdW3YJqtzFGrtTNE+5s/J69ETf05qDfipY+XZj5zOEam1Q7lq
y3s55/WYp6h9XHz69Gnvv5XTOTL1dobqy+un6t7dvD50DbjosU/9riFj5cmD
rM6RyexQptpyX655Pa4Fb968+X7foreyj6wO35HbOSfGmKc+E6fydzevjxmH
nlpHzpzx+ZPT4Tv646E8tWW/XPN6e79iTvgYD5kiq8NVMntd2vN3RNaeKzWu
PI6xp0SWj375ZhtSWz/1+8as8cG25HRIU2uHctSW/3LN6yHmgY8x66lrOzkd
TpPbyxe5uP1eDRkzfk6q3n3//v0F9jYtNYbd2m75Me87nCezQxlqy4E55/WQ
ml9uTE6P8ZOuDTmyIbldZs9T1LLb79PcudqiTyn1/p9ay22udn9As5kjPi9q
6jCczA75k9fXFfPBn8rXY2vq0YsZ14tj+jehNuaSL1OME2+/N9G3PudYllrL
7eLiYsE9viruD3TXbDc/fD7kdJhObod8yevref78+ZX+zO516ZDrirYXL168
//sx8yNBjWT28qR6yaeOYW8fX5stsvSpddzmSs1tF8dl9iWnwzJkdsiTvL6O
qMNE7ajZl6gDtY2tq3fnlz81Zx0ciXHt5Wgfw9oZe+yxLOZjT41bP7VG5lyp
2vqatXyGkdVhWecyu7wO26str+eiPYdwXFc26/OOzemNmKuu+28fPHiw1dOB
7Mnteesba97cfxwyx3o8RqoHfk6dfqg7d+5c+X1xXHfPdD9yOqzrVG6X2WFb
8vryosbTPq41/ZlTs3qqrtNsa86rBCUyH12e2uN5+ra4zxl9UdHr3qy1Fv87
/i566ds9S2Oz/hzdPvg4HltzfR/mfYftqLVDHuT1ZcU8we1s3dTAh1xb9Omr
J8WmHxOuU2vPT8y9OTRnDd0i369d407dZ7BGxz7U1GF7Mjvsr7a8vuf49Rhj
Hvm5+f23bt26tt7w2Kwe9fNzPxv1J+A6tfa8RE065sqMWnlqXbQhWxxX49i+
xRpqkcu7vU1r1/JJk9VhPzI77EteX053beG4Np2S0duGXNPGOErru0GaWnve
4p5k0/sex+xmi0wfW/PnyM5brnMuq+djSFaX02FdMjvsR15fVmT0pv4ztabe
iGvDoTWn6DUF+sntDCWr5+HDDz+U0yEz5qGD7cnryxvSAz/kMVLrFfVtcW35
9ddfr//koHB65Dkl6v2y+v5kdciXWjtsq7a83p7HN8ZJbiFq27E1Pelzs3pI
zUfcfZxuno/eUeA8tXZSIqt356CX1bclp0MZZHbYTm15/f79+5teZ7XHqEcf
/NycHrpzzMeWmlvZvMUwj1o7jehP6t4DldW3MySny+qQF73xsA15fbqop5/L
6GOzeog6ebeOnuqxD3fu3LnydzE/nbnnYDiZnbdv317evHlTVt+JmjqUS2aH
9cnr08Xa6ktn9VTNvFmvLfW4qfXethoHALXQH39s3fuejx8/3nuXDkFNHeqg
Nx7WJa9P0127bYmsHnXx7vptsZ57o++xu2PdY/zlN998s9hzhaNQaz+e7vEz
/jxUnGMi69+7d2/FPazTkKz+hz/8Ye/dBAaS2WE9teX1LUSu7vZOzs3qIeri
3ceI+nmj7/Ejm3fHXUbtHxhPZj+O7n3XsXN2NueB9n1VzpPVoU5642Ed8vp4
7Rr+Ulk9Mnd3XuJu5j71O85lfWAcub1u3fuu8b9jHPtQ7fFQUWPnPDkd6iez
w/Lk9XHieu7cuuhTdMfCp3raz/2eU730wHgye726ffCR1yN3D9m691bjHi79
ho5Tl9WhDjI7LKu2vL7F+PXI7Etm9aFzxp37Xakx9c1cdcB0cntdUmtmztnG
jHk/Glkdjklmh+XI6+MtmdVD1MHbj9O3JtuQ39e3Fhwwjznk69E9Ts7dHj16
tPdTypL+dzg2mR2WIa8PE4/VzdVLZPXU+m0vX75M/tshvzN66Lt1o4cPH07e
P+AqtfbyDZkvdMz29OnTvZ9SdmR1IMjsMJ+8ft7XX3999rpjiqh7d8fCn5qf
eOjvjFpP+99Ffo/nACxDZofr9L4DXdZ5g/nk9fPWyOphbK4e+nvH3gcAppHb
4TuyOtBHZod55PXTUuukLZHVp/Stj/ndY/rsgelkdo5OVgeG6Mvt8jqcJq/3
izmE18jqYcq8cGN/f6w71P73ffPYAfPJ7RyRcerAGDI7jCevp0WuXSurT113
bew+DF0nDliGzM5RyOnAFOafg/Hk9bS1snqIOnf78WLe+Sn7NESsC9z+mRs3
brzrxQfWYd03aierA3PI7DBObXl9KVvW1qMOPmWfhohs3p17To0d1qfWTm2M
UweWoi8ehpPXr1uzth597+3He/DgweT9Gqo7Z5712GE753L7H//4x713Ec5S
UweWJrPDMPL6VWtm9UYzD1zMOff27dvJ+zZUjMVv+uJv3rw56ncC8wztj5fb
yZGcDqxFXzwMU1teb8+JHr3nY2yR1efIcZ+AYeR2SiOrA2s7ldmtaQTfqS33
Tc3ruWf1kOt+AcPI7JRCVge2IrPDaUvnvpg77dGjR+/GZUd2bvLzrVu33v/5
3r177/5NjKseOtfaUEvn9ZzkvG/AcENyu8zOHuR0YA8yO/RbIvd9/fXX78ZH
x9joIbWj7hZrjN29e/fy8ePHl69evZq1L1PyeglZPeS+f8BwMjs5Mfc7sLe+
zC6vc3Rzc19k7E8//XRSTk9tkbfnGJvXT+1LbnLfP2C8Dz74QG5nV7I6kAM1
dkibmvvevHlzeXFxkfxOxd8/e/bsWq08fiZ64Lvrgbe3uWuNjcnrJWX1UMI+
AuMNyexyO2vQ/w7kRGaH66bkvlgPLNX7Hn83pJ/9m2++eTeePfVdfPHixZSn
8d4SeT1XpewnMI1aO1s6l9XldGAP+uLhqrG5L74rqbp65OQx63rHPHOp72Jk
+TmG5vXSauuhlP0EplNrZ21q6kDuZHb43tjcF/PKdb870d8+JWe3s3VTn59r
SF4vMauHkvYVmEetnaUZpw6UpG9+LJmdoxmT++L7EXO5d783T58+nfS74+fa
j/PFF19MepyxSszqobT9BeaR2VmKmjpQmlPzWcvsHMmY3BdzxXW/L/Fdmvqd
ifp3+7Hi8ddWam09lLa/wDLkdqZSUwdKpsYO4/J6ao64OTXxWLe9/VhD10uf
quSsHkrcZ2AZxrUzlpo6UAOZnaMbk/tS35cYzz5VfM8iozfbEt+79rz1cT+g
reSsHkrdb2A5cjvnqKkDNdEXz9ENzX0xn1zqe/L48eOV93Ccvrxeem09lLrf
wLJkdvqoqQM1UmPnyIbmvlhXPfU9efDgwcp7OE4qr9eQ1UPJ+w4sz7h2Gmrq
QM3U2DmyobmvOzdcs8X6aTkZk9dLU/r+A8tTaz82OR04CpmdnDx69OhdDm5v
z58/X+V3Dc19b9686f2OvH79epV9m6Kb12vJ6qGG5wCsQ24/FjkdOCJ98eSi
nTmbba2504fmvrdv3/Z+R7ZaN32I1GsnrwNHILMfg6wOHJUaOznom9dtrc/g
mNx39+7d3u9I9ATkYEheL1UtzwNYl9z+ndqOmXI6gBo7+3vx4sW1z9/t27dX
+31jrmFevnx58hohh8wurwN85+i5vaZjpqwO8D2ZnT09fPjw2mdvzTnYx17D
3L9//+S1wr1793b9rpzL6yWr6bnUKsatrDV2ZUkxt0PMieG8Vr+hmb3G3F7D
MVNOB7hOXzx7irnlup+7Z8+erfb7xl7DxHfg1q1bJ68boh8g5qfbS41ZPdT2
fGoRn/W4z9bcK7q4uNh7l85q7gveuHHj3T24Eu4xMM8Rc3vJx8yhOV1WB45K
jZ29pD57a2bfKdcwsRb7qftaTQ5Y8z5Dn1pr66G251O6+F72zemwxnc2HjNy
dYyZibEnscV3rKnpj1mn4bPPPru2z3EfLsa8ULcj9ciXeMyU0wGGk9nZWlxv
p3LvmqZew8R1/bnMHlvU7mJu+a3UmtVDDc8pjp9DPjdLbpFvlxSf56hPp55H
5Pelfl+8VtGzHmNMxrxm0d/y5ZdfvvvZmL8yJbJ/fDdTjxvrPUS/PPU6Sq29
pGOmnA4wnrzO1p4+fZq8/l/TnGuYuL+QqtN1t6jbbXH9X3NWDzU8r9Q9qTW3
OI4veb8o7lOlPvPxPV2ypv748ePF7mvE968vt8drE3X67u+KPz958mSx50Oe
as/tJRwz5XSAeWR2tpSay23tOdfnXsPE9f6pdd6aLcb2junXnUJez19kwC3z
+pKZM9VTsvS4jxhr0jc/RNwniNp30wvfbFFPP/UaDOnRiXsNqd+bw5oPrK/W
3J7zMXPMay6nA/Qz9xxbSl0vrz2edKlrmOgNOFcPjLyxVp299qweanhu0dvd
917FfZ/4vPfVglNi3Hbf40W2XUpk8u7jx9yQY/b1nNRajrHFcSF620+JnN/X
6zL0dYhzWvTRd38+7iNyDLXl9tyOmWNeXzkdYDg1drYQderU52ztsd9LXsNE
je5crS/mzl7juyOvlyG13l4cY6fcl4qs3JdR4/cs9d1JZfWlP8d9czjGWo5D
f0/fWIOxNfL49zL7cY3NlDln91yOmXI6wPpkdtYWeSVVV1vb0tcw8Z2Iet6p
a5Glx8UeIauH0p9f3z2pqfOzpdY+bPJ/5N8lpHJ03JNa8j5a332HKRk58n33
cabcC0mNzTGe/XjG5szccvvex8wp9z5kdYBp5HXWtldNa61rmFN9z5FNlvru
nLruqU3pzy/V7x3zqk2R+r4snSsjk3f7AeKzu3TPS6oHPe4JTPmOpO77Td3f
7rwUS94HoRwl19v3OGbK6AD7kdlZUrOWcoz7juyRGrse18vx3yLnrDVX21rX
MPG96Js3a2rNL+UoWT2U/hxjDbRuJp1iqzHrqRrzuXHkY8X3JOaDW+qeQzxe
+3Hm9OhE3b973ovHc847rilZdM/8vtUxs7TXBaBW8jpzxDxrkVeGrH/Wt8XP
Rr9r5JWlrHkNE/ck+r43UVOc60hZPZT+PLv961PuQUWteIsx66legDXWVuyb
L3/O82i/PnN7dFL7t8R3l7KVkk/XPmaW8joAHInMzlhRRz7VGz51i+yzRG5f
O/elen2b/Z9LXi9L+/gZ34kp+uZGWLpXuztvYjz+GmsbpI4Ncd9hjrinF9+v
2Ob2A8S5LfVaLDkvPmWbmlm3yK1rHDNzfr4AyOsMF7XDvn7w+BxF3St64SNz
xxjeVJ6N+nTMTX1q/rao2c+xdu7rW6Nqai9042hZPZT8XNtzl0/Ne6fWbl9y
nfDUfPBrzSWRmjMv5p7PyZavB+Wak2PXyrJzj5nxnGK/ZHSAssjsnBPXt6nP
SfSpxn/rflZS42S7PadRO+xbK23OmN21c1/UJFP7PHfue3m97ufa1bfeWXNv
aynx3Uz12681f0Rqfbst1oUYY+vXhLLNze1L5t2xx8wl911OB9iPvE6f+Ayk
1lOKLTJ535jUVB0+tcZV/HxfZp9aZ98i96Xm05qTsY6Y1cPRnm8jNU97+x7Y
kr3ZqRr+3F6QU1LPKc4xuUmNa5k6poFjWTq/j8nCqWPmGvsjowPkR2anK977
6GNNfS6ipt6nb03qvgxyKrtMqXdtkftS35c5/bTy+jGeb+PUeJAl514Mqe/w
0nPCty35XV5Tqk8mvtfOeQy1Zk7ec5PRAfIkr9OVqqvH5+TcumWp8d3n5pvq
GxM+pS++m/va44xjmzvfdozBT+3rnPHGR8zq4YjPeasx66Fv7MbS66239d3j
W3JduqWkenvWvJdB3UrO7zI6QBlkdhqp+ZhiO1VXb0Tm6P7ckD7Tvr74sXNY
d3NfNx/NrfP13VuYWhftu346gqM951PrAS45Zr2RmvdxzV74kPr+jzl+bElP
PGvKOb/L5wBlktcJfZliaL93rOnc/dnIzOekskVsMef8GN3c1537bm79LJVH
5mSgo2b1cKTnHcfRvvUVlh6z3kjVutdea7zbz5JzZk/de9MTz1r2yu+yOUBd
ZHZSde7IGUM/A6m52IbUtPuu88f20XZzXzcjzek5jkyVen5TM0jf9dVRHOl5
p9ZMaLalx6yH+Kymfldq3selnRqfH+eYIffvttA318YWrxE0lsrxcjnAMcjr
xxZj0+fUxFKZe0y9KvW7x9au27kvdT0eeXtqLTPVOzDmXkZqX4+UWbuO8tz7
xpfENnUdhHP6xm2sUcfvijEsfeeSZou+8zXH0Q+Vmh9v7R4EmOoox0wATpPZ
jytVF4te3aHvfSqXjBmXm1oT+dxcdV3ta5i++w9TrsdT/fqR/ceOr2/vp7xe
/3M/NWY9+tXXOq6mPq9brqvW993r3uuK12dPqXtw8XeQoyMcMwEYJnV9Ka/X
rW8u6bjuHyrV8zsmG6dqXXPy+qm5r6KuOaS+9+rVq+Q44PiOzOljltfrv/Y8
NWZ9zr2eIaJ+3f2da88113Wqr6D9PRo7R8WSUutgxH1DyFHtx0wAhlNjP57U
XMmxjZlPPTX2fcxY0NTY8Mg7Y7SvYU6No22uyyPTRy2weZ5R74scHn/fN+Y4
9ily/FSy+ndqf/6nxqyvPUY69V3cY021+G6d642PLe4v7HF+6VtfL4defeiq
/ZgJwHDy+vGkasiRn4fqm7tp6HjZ+Gylfn7sOlfta5hU/p+7RV1+7vdAXv9O
zc8/1iHoe5/XHh/d911aa6z8OXEPrK/PoL3FMWjrnNw3zj/uM0Buaj5mAjCe
zH4sqbHjY9Yijpp09+fH9LL39eOPXQ+5uYaJz2nsU/Tzx2MMyQt9W/xs1NuX
6F+W1b9X62sQn5O+e0Vrjllv//7U756zNsJc8ZxP9Rs0W/QFbJnZU8et2HJa
dw4atR4zAZimlrwe9d0YHxnXqpHbol7b3eK/xRa9kWP6v2vRV48buuZ6SI0V
H9N/u9TccKeuYdoZvnnPo+bY/TzE847/Fv9u6fmwZPXv1fg6xGcs1asS29pj
1ht9eX3PceKN6Ds41/cS38GtzjPx/ZbXKUWNx0wA5ik1s0d9Jq5N47pvSj01
ricjax4lv/dds46px6XGio9ZZzlyc2ofxval5nwNo7Z+VY2vQ988ELFtta53
7jXjuIeaGl/f3rbq3c+xFwH61HjMBGCeEvN65LtUb/fUbcwY7lL11bbHXLOm
amZj5mRLvWdj1m5v5HwNI69fVdvr0DcWOrYt1/Tuy+tR285FfK9Ta6m1v/tb
rBUfv0NepxS1HTMBWEYpa7tFTb1vPvAYRx31mriObfc3x5+jBnwq3x9hLd6+
6/uhGSNVnx+TtfvuF0yZzzrnaxhZ/aqaXotTY9Zj/oMtj5l9c93NWX9wDafW
u4ttzFqSc6R+d6zzBrmp6ZgJwHJKqLHHvqR632Pfh/SARtbvG3N6hDpL9PzP
ycupdZbj9Ryq7z7LlP7hXK9h+jLJkdXyWpwasx7HoKXnQDinb93z3PJ6iGNP
3zlm7NoQU6V+95i5O2ArtRwzAVhWCXk9Ne9w1MzHXCdHX2TquW415nRPfWux
DV37PDVmd2htvq+2P/VaPddrGHn9ulpei9Rci822x5jxvvp6rseyqKPv9f3o
O/apr5OjWo6ZACwv5574VC0p9ndKLSmV+7deD3gvqfmfhva0p352SDY41Q87
dZ6/HK9hZPW0Gl6PvvtNe9Zoc59vrqtvDHlsa8+nb745SlLDMROAdeRcY09l
xalzO3Xnixqzfnjp+mqE5+Z471sLbsh1dt+c8HPmhs7xGkZeTyv99Yic2Tf3
xdZj1ttKy+uh73WU1+F73bVHAaAtxxp733zMU8eLdq/dYr32o+gbDxDX0ad6
DFLZYMh9jr4xtnPn98sx98nqaaW/Jn3rRU4dsx4/E9+n2Obk1L4MutX8bVP0
zWGx9hzxsYZFafc2AABScqyxR55O1bXmGFNbrk3f2tGn+hVSY0/PzVPXV8uP
Xom5n6ccc5+8nlbya7LGmPV2r9CcY0+JNePUWKQt1tIssRcBACAlx7ye6oWf
W5+NektT4zrK2PVG1LKiNj6mNpeqi/VljXg9Yx6nvqy+xOudW+7ry3SUm9fX
GLPe7RWK49BUfWNUlhxPH9/xyP+xTZ1roi01v34cE9bW1+cTa0wCAJQmt8ye
Wu/YOjzzxLV33zrS8dp23+vUuNNu1ogcHtf1fY8bGX6pz1BOuU9WP63E1+XU
mPW41zX1c9y+9zh0nsehj9dsS4137c6pvkQfUurYsMV4pL4+iaPdqwUA6pBT
Xu9bh2fMut+kRSaJPoW+TBL5OuqBMd62+9/jMxLvTdQgnz59+q6Xvi+nx7+N
f7OknHKfrH5aia9N3/ciPstTa+Ld2voSdeXUWKG4z7CEbn/B3LXP+uaH32K9
+DVfJwCAPeQy71zfNZ5rreVET2hfLXHOFvk95oBfYy6pnHKfvH5aaa9N1JH7
PtNTa8ypev3U9S3a+tY0X+JY3a1Jzx2DlNrXLXrhQ6oPf+7zAQDYU0419r59
GbL2N8NErTyup6OXtq9OPjSjx1j3yDVr9prmkvv6Xge+V9JrE7XzvuPNufkV
T0nV65eY62zptTPaunNWxOsy9d5b7E/qdV2676ZP6pi2xP0SAIC95JTXYy74
1L5sVZs5ori+fv78+bv6eOqzEK99XO82c1FFPl9iPqqhcsl98vp5pbw2cX+p
bx7G+Pup959Sc6Ivlan7xgutNdZ86j2LVH17zv2PMeK45H4vAFCjXHriIzP2
5SLzzq2rLw/MWTd6CbnkPln9vFJen761waeOWY9adGrcdNOHspTU+vBzs3Bq
zoopfQGRlVNZPf5uq3NJanzDEnP9AQDsLZe83lcfkdnXF2Pb18waU+WQ+9TW
hynh9Tk1Zj0yd7P247kt+ruj3yTmZuvrUYptqTncQ/zOpb+jfeufNVv095/q
jY/7edF/k/rZ6JdaY06LPqn7MFvMSQ8AsLaceuL71vNuXz9am2d5qXWQtupj
PSWH3CevD5P763NqzPpaW/QMLaVvTs4541POHW/b9wXi3kPcM43jQqqW3mzx
GsfxZOvzR6qvP8b6AADUIJcae1yT9o0tbbb471uOoT6CVG0q5qXbWw65T1Yf
JvfXqK8Pfs1t6bHTqZ74yMZTRb9B6jGnbvEaLzFef6zumnTNfQO98ABALXKq
scf13rm5y9dY6/vIUq/3Fusln7N37uv7/HFd7q9R9EZHNt1yW7ofPNUTv9Sa
l3EPNPrjo7+92f9z+Tx+d2T0+Lk9+55S8weYFx4AqE0uNfYQ145D1huL6zT9
8fP0zTmVQ21q79wnrw/nNVpffCe767uvUcdPiWNyM34/h2NDI+6JdM9dc9ak
AwDIVU55PUSO7Fvjrb3Fv9l7HvOSpeacymUNvb1zn6w+nNdpG6k582Jej6OK
cTtq6wDAEeTUE9+I2nnfusbdvkxj2qdJzTkVf5eDPXOf2vo4Xqdt9NXYcxi/
srWooXdfC7V1AKBWOeb1Rszze64/Pv77HnMdlS5q6d3Xcszay2vKLa/Tz2u1
ndQ49ugzyuFYvaXUvUa1dQCgZrn1xLdFzeTUOkKxxdzxxrMPF69V6nXM5b6H
vF4Or9W2Un1HOazpsJXop3LPAgA4mpzzeuPcmsHqK8Ol1kGKPoVcyOvl8Fpt
K47L3fk94vh9hHFB8dy7fUHx3HO5zwgAsJace+LbYs3hvrxu/OJwqbmaYn2m
XOyV+/o+W/TzWm0v8mn3mB3juWuffzPm18t1DA8AwJpKyevh1PrAMYfykuL6
t1nLKLZarocjm3dfu7gXkouc8jqneb32EXN7HGlcUGocQC7zYwIAbKGEnviQ
mhu42SLLLyXVd5pTpp3j1atXV+5DxJZTb4K8Xg6v135evnx57bgd/eI19YfH
/Yd79+5lfX8RAGALJdXYU2uHNz2hS0nVc1wjbmOP3KcXfhqv177i3lt3DY04
ltfQJx7PrXvPNLaYJx8A4GhKyutRP1ozX7148SL52PL6NuT1cni99hdzzaVy
bYx7KbHWHr0+qblK4r5EjAMAADiqUnriQ9+67HPFtWLfY8vr28glr3Oe1ywf
MY9k6tgV44TiHmTu4r5Dqq8pthirXuvYfACAoUrK66k12Zfohz81n528vg15
vRxes7zE/cbUeO84tueed1PH9Pi76IsHAKD8vB5/N0d7nbPoL+2u9Suvb2Pr
3KcXfjqvWZ4it8d6GU2ffKyFlrvm+Bv3Xb/88ssie/kBANa2RmaPn4+6dbNF
3+Ncqb7PqCtNFTWc5rnH/4997Nba5fVtyOvl8JrlL3JvCTXquMcQc94DAJC2
1pxzsV5Y+/Hmzl0c13Wp/Zw6b3B37bYml9e6nlvucsjrDON1AwCA7axRX4++
zPbjPXz4cNbjRQ0mNXZ96n625zhq99TfvHlTXt+BvF4OrxsAAGxr6cwe6wq1
Hyv+PFXsR3dceWwx3nGK9tpt8by//vrr9/+t23Mvr29jy9ynF34erxsAAGxn
jZ74qH13H2/qGPa+dXmjR36syObtTN7t0+/+Hnl9G3vndYbz2gEAwLaWrK9H
Jk5loik19hgH3923+HP8/RTt+eRS+yOv70NeL4fXDgAAtrVkXn/+/Hlvz/GD
Bw8GrQkctfP2GPP2NnWOuXadPur/qfq8vL4Peb0cXjsAANjWknk9xpX35fUm
K8e6u1Ejb48djz9Hf3rMTZdauy3+buo887G2UfuxYgx7iry+D3m9HF47AADY
1pJj2FNzw83d7t69O2m8eoh6fnve96jb95HX97FV7pPV5/P6AQDA9paqsUct
O3JujA/vro82Zot6emTrWMttjnZffezPqeckr+9DXi+H1w8AALa3xjrsIerb
0ese2bfZol4ec791t+ilj//e168+VvTPt59P3Es45Vxeb8bAn6rRM568Xg6v
HwAAbG+tvL6XGBvffk5DauWn8nrcd2jWqZPXlyWvl8PrBwAA21tjHfa9xD5f
XFy8fw6Rs6OvPur8p7buc49cHn8fc963Hy/6AFiOvF4Orx8AAGyvprz+5MmT
yePmh2zGtS9ri9zX914yjtcPAAD2UUtPfHut9TW2uB/AcuT1cnj9AABgH7Xk
9Ri7fq73fUw/fHeburYcaXvldcbzGgIAwD5qyetT6Xvfh7xeDq8hAADso6Yx
7FPI6/uQ18vhNQQAgP0cucYur+9j7dxn7PpyvIYAALAfeV1e35q8Xg6vIQAA
7Oeoef3t27fXnrd11rexR15nGq8jAADs56h5/eXLl9ee982bNw/x3Pcmr5fD
6wgAAPs5Wl5/8+bN5cOHDy9v3LiRzHUXFxeXz58/f1d/Zx3yejm8jgAAsK9u
Zq85r0cNvW98c3t79uzZ3rtaLXm9HF5HAADY15Hy+qtXry6/+uqrs9s333yz
964uIt7Lp0+fXt65c+f99uTJk137B9bMfeaaW5bXEQAA9nWkvH4kr1+/vvzs
s8+S+TXGA+zVQyCvl8PrCAAA+zraGPYjiKzeN0Z/777/rfM603ktAQBgX/J6
XYZm9b0yu7y+vQcPHrybuyH+/5jv9pzX8vHjx+9+5xdffOF4AgAAE8nr9Yj3
7fbt29fez1hbPsblx9j17vsdf95yvL68vq0XL15c+ywMNfW1jDkT2j8XazIA
AADjyev1iDzefS8fPXp05d/E2vPd9/zevXub7aO8vq24T9N9TaIHY4gpr2XM
ZdidNyE+lwAAwHjyeh2iRt59L+/fv5/8t7HG/NQMN9daGdpcc2nxXe6uYxjr
BAwx5bWM+v2e/RsAAFATeb0OMTa5/R7GGPZTOeni4uLKv48++i2or2+v2xMf
W/zdOWNfy7jn0z2edPs7AACA4VJ5XWYvS7xX3ffxXA9yZKs9auxb1tf53t27
d6+8NtGzfu47Pvb1nPI7AACAfvJ6+WKO9/Z7d+vWrUE/F3N3t39uzFxkU8nr
+5hS+x7zek6t4QMAAKfpiS9bt7c91tIaIuae27oeKq/vZ+zY8qGvZ3xm4h7R
lDHyAADAafJ6ud68eTNrfq/uXN5r10S3HL/OVam520+tDTD09UytS7DV/IUA
AFA7eb1c0dPcft+ix32MWBt7aH5bgvr6vlLZ+tWrV8l/O+T1TK1LsMW4CgAA
OAp5vVzRd9x+32KttjG69fmYV35N8vr+Yi2A9uvUtzbAkNcz1gzsjqmwfhsA
ACxHXi9Tal746Hkeq7s+95q9zPL6/r766qtrr9XTp0+v/btzr2dqjYFz6xIA
AADjyOtl6uauqWuod2uka2YueT0P3bUBoi7evddz7vUcWqcHAACmk9fL1B27
PnXccHc9uDXn9t4qr3PakHHnp17T7mcmtrh/BAAALMsa7GXqjl2fOrd7ZLf2
48TnYa33Xl7PR/d+T7zv7bEQfa9pfDa688yPnecQAAAYRl4v0xJj1xvd3ua1
xrDL6/lI5e67d+++/+99r+nYddwBAIB59MSXpTuve+SuOWIdt/bjjZ1nfih5
PS/Rk9F97Zo+jdRrGp+77rEi6vQAAMB65PWydHNWuy46xePHjxcZC3+OvJ6f
7riKWC8gvvup1zQ1T53jBAAArEteL8vS+Xrp/N9HXs9Pal227uerqbv31eIB
AID1ZJPX/+2fLv/sRx+29uP/vPz5r7+9/MPYx/mf//3y7z/9+PKD5nF+/PPL
X387+lGy1e1fT62fPcbS/fV95PU8pcakd1/TW7duXfnzmusIAAAA38smr19G
ZP+zyx992NqX0Vn7l5f/9Gc/uvzo/XP58bTMn7E15odbcv66PvJ6nmK+uO7c
c+e2teYkBAAArsopr19e/s/L//73n1x+/MH3+/Ljn//6cmhk/2Xk/Y+an724
/Om///by939ad4+31n2/lnivuvcAXr16tcCeXiWv5+vJkyeDs/pa8xsAAADX
5ZXXL7/rZ/+k1c8+tEb+y+in/+j9c7j46b9f/raysB517y1619cgr+crvu/d
ezapLT5va/ReAAAAadnl9cuI7H9/+cnHHwzvi++OWb/46eW///b3l3Wl9evz
g0XGKsUaWTqVKZnm5cuXZ/P63LkSAACAcXLM6+P64uPfftr6t3X2wYduplpr
Lvc1yOv5667ZVuq9IQAAqEWeef3yes28py8+avGftmrxY8a7lybqm+336f79
+3vv0mDyev6+/vrr5PFgrTkNAACA07LN65fXs/i1vvjOmPXa1m7revTo0ZX3
Kf5cCnm9DA8fPrz2msYaggAAwPZyzuvXe93b9fP6127rinp6qeOJ5fUyxHe/
vb5bHB9izTcAAGB7eef1y96++F8cYO22rhiv3n6fYjx7KeT1cjx//vz96/n4
8eO9dwcAAA4r+7x+eb0v/uLi4vKDD1p/rnDttpQ7d+5ceZ+++uqrvXdpMHm9
LPEdu3nzZnbHAgAAOJIS8nqqL/79VunabSny+vXHlNfXEWsHvnjxYu/dAACA
Qysjr4fuePXj9ME35PXrjymvAwAAtSonryfmiz9QbT1Ef3L7fYr1t0ohrwMA
AIxTTF6/Nu9ceWPXu/Vxm81ms9lsNpvNZrPZttrWyfqpXvhmO05PvPr69cfs
bgAAALUoob7+y+7abT/9vy4//vij7/f5IH3x8vr1x5TXAQCAWmWf13/5T5d/
9qNWNv/xzy9//e0fOhm+rL74qeT1648prwMAALXKO693++B/fPnzX397+Yfk
f6u/L15ev/6Y8joAAFCrfPP69TXXf/zzX19++4fWP+nW3ivvi79169Yqef3R
o0er5155HQAAYJxc8/q1tdv+Vx98V7cvvu/f1aA7v/yrV69mP2as4d59/z/7
7LMF9vYqeR0AAGCcLPN6rN32SWvttpN18+tzx1+rw1eim9cja8/xzTffvMvm
3ff/L/7iL5bZ4RZ5HQAAYJz88vq/vcvfH44Zl97ti78yzr0ed+/eXTSv960H
/+d//ufL7HCLvA4AADBObnn936K//cPx874foS/+/v37V96nly9fTn6s1Jj1
ZvvhD3/4rva+JHkdAABgnKzy+r9FnfzDifPH1d8X383rz549m/Q4qTHr3e3x
48eL7vtaWVpeBwAAapVPXp/QB99VeV98tyYefx4r5pS/cePG2bwe49qX/BzI
6wAAAOPkkddj7bZPrqzddvHT/zGoD76r5r74p0+fXnmfHjx4MOrn4329uLg4
m9Wb7fnz54vtu7wOAAAwTg55PdZu+6S9dtvFTy//x+R11Ovti3/x4sWV9+mL
L74Y9fNffvnl4Kwe2+3btxfbd3kdAABgnBzyOsPEeuvt9ylq5UN1s36Tx89l
9tevXy+y7/I6AADAOPJ6OWLseft9unnz5uCf645Zj/HpMb/8ubx+7969RfZd
XgcAABhHXi/L2HzaN2Y95ohP1dy7W3w+lljbTV4HAAAYR14vS9TF2+/Vmzdv
Tv771Jj1J0+evPtv3fnrmu2v//qvr/x5yjz0XfI6AADAOPJ6We7evXvlvYoa
eZ9U/bw9R93Dhw+v/ffom4883+2dn/uZkNcBAADGkdfL0q2XP378OPnvou7e
fW9jvPvbt2/f/5sYm95976N3Pt7/7s/OXdtNXgcAABguldXl9bx1e9hT88HF
+3fr1q1r49Bjfvm21Lj2Zk337n2BuWu7bZXXZXYAAKAGauvl6a7plsrR9+/f
7x2z3tYdC9/+d1Gf7/63bt4fQ14HAAAYTl4vT/Szd+vm7ffs2bNnJ8esN+Jn
Ulk31nhrxM+de5yh5HUAAIDh5PUyxTj09nsWa7OFIWPWG6n6eWzttdu689XN
WdtNXgcAABhOXi9Tt9891lvrG7P++vXr5GNEHb373sfPd3UfM+aUn2LNHC2v
AwAAtZHXy9Tteb9z505yzHr8uz6ptddjjrmupdZ2k9cBAACGk9fLFD3p7ffs
448/vvY+Rn4/JbX2emot99TabqfuA/TRDw8AADCcvF6umBc+lVWbvvZz7+M/
/MM/XMv8qXHuYYm13eR1AACAYay9XrZuhm6PWY+55M75m7/5m8EZfIm13bbs
h5fZAQCAksnrZYs54VPv39Be9b/8y7+88nP/8i//cvLfz13bTV4HAAAYRi98
+W7cuHHl/fu7v/u7QT/XrZcPWaetu7ZbbGPWdpPXAQAAhpHXy/fP//zPV96/
v/3bvx30c91e+qG18u7abqn55PvI6wAAAMPI6+X7+uuvr72H0Sd/StTEu3X5
1LzwKXPWdpPXAQAAhpHX6xBrr4+Zu71bWx+TuVNru8U9gyHkdQAAgGHk9TrE
PO3d9zHq4CmvX7++9m+fPn066vc9fvz4/c9Gnb5vDbiurfO6zA4AAJRKXq/H
vXv3rryPkaMjm7dFHfzmzZujavF9Yg76R48eXfsdp8jrAAAAw8jr9Ygx6d33
MzJ7s0Z6zAffzepDxrovae38LK8DAAC16OY7Wb1sUfNOZdbUfZnYHjx4sOn+
yesAAADDyOv1iR71vt7w9nb//v3N901eBwAAOE8vfL3a88HlktWDvA4AAHCe
vF63GJd+9+7dK+/vxcXF4HXW17BHXpfZAQCA0sjrbE1eBwAAOM/Ydba2RXaW
1wEAgNKpr7M1eR0AAOC0vvW95HXWJK8DAACcJq+zB3kdAADgNL3w7GGvvC6z
AwAApZDX2cNWuVleBwAASqQXnr3I6wAAAP3kdfYirwMAAPTTC89e5HUAAIB+
8jp72TOvy+wAAEDu5HX2smVmltcBAICSGLvOnuR1AACANHmdPcnrAAAAaXrh
2ZO8DgAAkCavs6e987rMDgAA5EgvPHuT1wEAANLU19nT1nlZXgcAAEogq7O3
HPK6zA4AAORGXmdv8joAAMB18jp72yMry+sAAEDOZHVyIK8DAABcJa+Tg1zy
uswOAADkQl4nB/I6AADAVfI6OdgrJ8vrAABAjlJZXV5nD/I6AADA99TWyUVO
eV1mBwAA9qS2Tk72zMjyOgAAkBN5nZzI6wAAAN/RC09OcsvrMjsAALAXeZ2c
yOsAAAB64cnP3vlYXgcAAHKgtk5u9s7HauwAAEAO5HVys3c2ltcBAIAcyOvk
JodsLK8DAAB7MnadHOWQjdXYAQCAPamtk6MccrG8DgAA7EVtnVzlkovldQAA
YA9q6+Qql1ysxg4AAOxBXidXuWRieR0AANiaXnhyllMmltcBAIAtyevkLKdM
rMYOAABsSS88OcspD8vrAADAVtTWyV1ueVhmBwAAtiCvk7vcsrC8DgAArE1W
pwQ5ZmF5HQAAWJO8TglyzMJq7AAAwJrMM0cJcszB8joAALAWtXVKkWsOltkB
AIA1yOuUItcMLK8DAABLk9UpSc4ZWF4HAACWJK9TkpwzsBo7AACwJPPMUZKc
86+8DgAALEVtndLknn/ldQAAYAlq65Qm9/yrxg4AAMyltk6JSsi+8joAADCH
vE6JSsi+auwAAMBUsjqlKiX3yusAAMAU8jqlKiX3qrEDAABTmGeOUpWSeeV1
AABgLLV1SlZS5pXZAQgffPDBu+P/H//4x0l/1/4zAHVTW6dkJeVdeR3gGJqc
vfUmxwPURW2d0pWWd+V1gPrslc9leIB6yerUoMS8K7MDlC3nfC67A9RBXqcG
JWbdvusoAPJVakY/ld2NhQfIl3Hr1KDUnCuvA+RtrXw+Nx/nul8ALEdtnVqU
mnPV2AHytFQe3jr/LpnjZXeA/cjq1KTkjCuvA+RhiaybW8Yt9b4DwNHJ69Sk
5Iyrxg6wr6mZttQMOyfDl/qcAUoiq1Ob0vOtzA6wraNl9D6yO0B+5HVqU3q2
ldcBtjElnx4ll07N7n/4wx/23nWAasjq1KiGbCuzA6xHTh9ObgfYj7xOjWrI
tfI6wPLk9HmmvH5yO8A0sjq1qiXXyuwAyxibM2X00+R2gPXJ69SqlkwrrwPM
I6evb8xrLLMDDCOrU7OaMq3MDjDemAwpoy9DbgdYhqxO7WrKs/I6wHBy+v4+
/PBDuR1gBnmd2tWWZ2V2gNP0vedHbgcYT1bnCGrLsqeucQCObmhWl9H3MTS3
y+wA8jrHUGOOldcBrpLTy6HWDnCerM5R1JpjZXYAY9RLJrcDpPVldXmdGtWa
YfXFA0enpl4HuR3gKrV1jqTm/CqvA0ckp9fJ2HYAWZ3jqTm/qrEDR6L3/Rjk
duDI5HWOpvbsKq8DtZPTj0dmB45IVueIjpBdZXagVrL6scntwFHI6hzVEXKr
vA7UyDh1GnI7UDt5naM6Sm6V2YFayOmkyOxArWR1juxImVVmB0o3JKvL6ccm
twM1sdY6R3ekvHrqugUgZ2rqjCGzA7VQW+fojpZV5XWgNGrqTCW3AyWT1eF4
eT3I7EAJ1NRZypDcLrMDOdEHD985Yk7VFw/kTk2dpam1AyVRW4fvHDWjyuxA
juR01iSzAyX45JNP1NbhfzlyPpXXgZzI6mxFfzyQq76sLqdzVEfOp2rsQA7k
dPYitwM5UVeH646eTWV2YE+yOnuT2YEcyOqQJpfK7MD2fvjDHw4aRyyrsxW5
HdiLrA79ZNLvyOvAVoZkdTmdPcjswB7kdegnk35PZgfWJquTO3PIA1uS1eE0
efR7+uKBteh/pzRq7cDaZHU4Txa9SmYHlqamTsnkdmAtfXn9t7/97d67BtmQ
Q6+T2YElqKlTC5kdWNqp2rq8Dt+TQdPkdWCOIVn9T3/60967CYMZ1w4sRVaH
4WTQNDV2YKpzWV1Op2Rq7cAcsjqMI3/2k9mBMdTUOQq1dmAKWR3Gkz1Pk9mB
IWR1jkitHRhKVodp5M7zZHagj5zO0cnswBDmgodpZM7zzl2HAMckq8N39McD
p8jqMJ28OYzMDjTkdEhTawfaTvXAy+swjKw5nLwOyOpwmswONIxZh/lkzfFk
djgeOR3Gkdvh2GR1WIacOY3MDschq8M0Mjsck6wOy5Exp9EbD/UbktNldThP
bofjkNVhWfLldDI71EtWh2XJ7FA/WR2WJ1vOI7NDXfS+w3qs+wb1ktVhHXLl
fDI71EFNHbah1g51kdVhPTLlMmR2KJecDvsYktt///vf772bwAnWWId1yZPL
kdmhPLI67Etmh3LJ6rA+WXJZMjuUw1h1yMPQce1yO+RDDzxsQ45cnswOeZPT
IU9yO5RBXR22I0Ou49y1BrAPWR3yp0ce8nQup8vqsDzZcT0yO+RDTodyDK2z
y+2wHVkd9iE3rktmh32ZTw7K9tFHH8nssDP977AfmXF9MjvsQ1aHOsjssB9Z
HfYlL25jSGYAliGnQ32GZHa5HZYlq8P+5MTtyOuwPuPUoW5q7bANWR3yICdu
S2aHdaipw3GotcO6rK0O+ZAR9yG3w3LU1OGY5HZYlpo65Ec23I/MDvOoqQNB
jzzMZ702yJNcuC+ZHcYbmtNldTgOtXaYTlaHfMmE+xtyfQHI6cB5cjsMJ6dD
/mTBPMjscJred2AomR3Ok9WhDHJgXmR2uEpOB6Yamttld45GVodyyID5kdlB
7zuwDJkdvjckp8vqkBf5L0/64zkyNXVgaXI7R6emDmWS+/Imt3MkcjqwNrmd
I5LVoVzyXv5kdmqn9x3YmjnpOIpzWV1Oh7zJeuWQ26mNnA7sSa2dmqmpQx1k
vLLI7NRATgdyIrdTE3PKQV3ku/IMvaaA3MjpQM7kdkqnpg71kevKJbdTCjkd
KIncTmnU1KFe8lzZZHZyNiany+pATmR2SiCnQ/1kufKNyUOwBTkdqIXcTq5k
dTgGGa4ecjt7k9OBWo3J7bI7a5LT4Vhkt/rI7GxNTgeORHZnD3I6HJPcVi+5
nbXJ6cBRjc3scjtTDc3psjrUSV6r25jrCBhKTgf4jtzOWsbkdFkd6iWnHYPc
zlxjM7qcDhyJ3M5SfvSjH8nowHvy2bHI7YwlpwOMI7szhZwOpMhlxyS3c46c
DjCP3M4Qcjpwijx2XGOvIXxW6jclo8vpAKfJ7XSNyeiyOhybDEaQ249rakaX
0wHGmZLbY/v222/33nUWIqcDY8letMntx6GWDrAPuf1YpmR0OR1oyFykTDmv
kD8ZHSAvsnu9pub03/3ud3vvOpAROYtTppxnfKbyot8dIH9Tc7v8nhcZHVia
bMVQsns55mR0OR1gX7J7eeR0YC3yFGPNuYZgHXPzuYwOkKePP/5Yds/Q1Hwu
pwNjyVDMMTcjMp2MDnAsc7O7/D6PjA7sQWZiCUvkdp/F05bI5zI6QPmWyO0y
/Glzs7mMDixFRmJJS14/HPWzuVQul9EB6rd0dj9qfl8qn8vowNKOmolY39LX
D7V+VtfI5zI6wPGskd1rze9L5nMZHVhTrRmIvKxx/VBajl8rl8vnAHStld1L
zPBLZ3MZHdhSKVmH+qyd4VNZvu/vhu5v6rHaOXntTC6fAzDV2hm+m+Wb39fO
9qm/G6LJ3O2M3P67tTK5jA7sTV4nB1tl3JI3+RyAJW2V30ve5HNgb3Esgtzs
fX7OYZPPAdjS0fO7bA7kKI5PUILms7r3+XzpTB499LI5ADmqOcPL50AJ5HVq
sve5vy+TA0DNcsv1sjhQC3mdI5tyDQAAzDM238vfwFHJHwAAAJAfeR0AAADy
I68DAABAfuR1AAAAyI+8DgAAAPmR1wEAAAAAAAAAAAAAAAAAAAAAAAAAAAAA
AAAAAAAAAAAAAAAAAAAAAAAAAAAAAADq8P8DNkftRg==
    "], {{0, 533}, {1004, 0}}, {0, 255},
    ColorFunction->RGBColor],
   BoxForm`ImageTag["Byte", ColorSpace -> "RGB", Interleaving -> True],
   Selectable->False],
  BaseStyle->"ImageGraphics",
  ImageSize->{401.33333333333127`, Automatic},
  ImageSizeRaw->{1004, 533},
  PlotRange->{{0, 1004}, {0, 533}}]]]], "Subsubtitle",
 CellChangeTimes->{{3.7005705317468004`*^9, 3.7005706632587104`*^9}, {
  3.7009008052666235`*^9, 3.700900875990604*^9}, {3.70090093500001*^9, 
  3.7009009425290775`*^9}, {3.7009053831252723`*^9, 3.70090538549671*^9}, {
  3.7009201120032997`*^9, 3.7009201189541144`*^9}, {3.702035704299494*^9, 
  3.7020357087917075`*^9}}],

Cell[TextData[StyleBox["To load the functions of this notebook, execute \
NotebookEvaluate[\"C:\\\\Users\\\\Directory\\\\NUMERICAL.nb\"] where \
C:\\\\Users\\\\Directory\\\\ has to be replaced by the directory path where \
the file NUMERICAL.nb is saved.",
 FontFamily->"Times New Roman",
 FontSize->14]], "Subsubtitle",
 CellChangeTimes->{{3.7005705317468004`*^9, 3.7005706632587104`*^9}, {
  3.7009008052666235`*^9, 3.700900875990604*^9}, {3.70090093500001*^9, 
  3.7009009425290775`*^9}, {3.7009053831252723`*^9, 3.70090538549671*^9}, {
  3.7009201120032997`*^9, 3.7009201189541144`*^9}, {3.702035704299494*^9, 
  3.7020357104249167`*^9}}],

Cell[CellGroupData[{

Cell[TextData[StyleBox["Parameters",
 FontFamily->"Times New Roman",
 FontSize->18,
 FontColor->RGBColor[0., 0., 0.]]], "Subsubsection",
 CellChangeTimes->{{3.7004776230228415`*^9, 3.7004776258125763`*^9}, 
   3.700908059598632*^9, {3.700910997257693*^9, 3.700910999204729*^9}, {
   3.700911424364352*^9, 3.7009114278364716`*^9}, {3.700911531028412*^9, 
   3.700911535426032*^9}}],

Cell[TextData[{
 StyleBox["Values for the parameters ",
  FontSize->14],
 Cell[BoxData[
  FormBox[
   StyleBox[
    SubscriptBox["C", "0"],
    FontSize->14], TraditionalForm]],
  CellChangeTimes->{
   3.7009005207217813`*^9, {3.7009005637049613`*^9, 3.700900568737365*^9}, {
    3.7009056677759495`*^9, 3.700905674826866*^9}}],
 StyleBox[", ",
  FontSize->14],
 Cell[BoxData[
  FormBox[
   OverscriptBox["\[CapitalSigma]", "\[Tilde]"], TraditionalForm]],
  CellChangeTimes->{
   3.7009005207217813`*^9, {3.7009005637049613`*^9, 3.700900568737365*^9}, {
    3.7009056677759495`*^9, 3.700905674826866*^9}},
  FontSize->14],
 StyleBox[" and ",
  FontSize->14],
 Cell[BoxData[
  OverscriptBox["\[CapitalDelta]p", "\[Tilde]"]],
  CellChangeTimes->{
   3.7009005207217813`*^9, {3.7009005637049613`*^9, 3.700900568737365*^9}, {
    3.7009056677759495`*^9, 3.700905674826866*^9}},
  FontSize->14],
 ",",
 StyleBox[" where",
  FontSize->14],
 " ",
 Cell[BoxData[
  FormBox[
   RowBox[{
    StyleBox[
     RowBox[{
      OverscriptBox["\[CapitalSigma]", "\[Tilde]"], " ", "=", 
      RowBox[{"\[CapitalSigma]", " ", "/", "\[Kappa]"}]}],
     FontSize->14], 
    StyleBox[",",
     FontSize->14], " ", 
    StyleBox[
     RowBox[{
      RowBox[{"and", " ", 
       OverscriptBox["\[CapitalDelta]p", "\[Tilde]"]}], " ", "=", 
      RowBox[{"\[CapitalDelta]p", " ", "/", 
       RowBox[{"\[Kappa]", "."}]}]}],
     FontSize->14]}], TraditionalForm]]],
 " ",
 StyleBox["and for the maximum radius ",
  FontSize->14],
 Cell[BoxData[
  FormBox[
   SubscriptBox["R", "m"], TraditionalForm]],
  CellChangeTimes->{
   3.7009005207217813`*^9, {3.7009005637049613`*^9, 3.700900568737365*^9}, {
    3.7009056677759495`*^9, 3.700905674826866*^9}},
  FontSize->14],
 " ",
 StyleBox["and the constriction radius",
  FontSize->14],
 " ",
 Cell[BoxData[
  FormBox[
   SubscriptBox["R", "c"], TraditionalForm]],
  CellChangeTimes->{
   3.7009005207217813`*^9, {3.7009005637049613`*^9, 3.700900568737365*^9}, {
    3.7009056677759495`*^9, 3.700905674826866*^9}},
  FontSize->14],
 ".",
 StyleBox[" For example",
  FontSize->14]
}], "Text",
 CellChangeTimes->{{3.7009106292574296`*^9, 3.700910633596771*^9}, {
   3.700910678931815*^9, 3.7009107745572667`*^9}, {3.700910811322649*^9, 
   3.700910815660733*^9}, {3.7009108686324615`*^9, 3.700910901805622*^9}, 
   3.701071172789832*^9, 3.7020384451808257`*^9}],

Cell[BoxData[{
 RowBox[{
  RowBox[{"C0", "=", "0.3"}], ";"}], "\[IndentingNewLine]", 
 RowBox[{
  RowBox[{"barp", "=", "0"}], ";"}], "\[IndentingNewLine]", 
 RowBox[{
  RowBox[{
   RowBox[{"barsigma", "=", "0"}], ";"}], " "}], "\[IndentingNewLine]", 
 RowBox[{
  RowBox[{
   RowBox[{"Rm", "=", "1"}], ";"}], " "}], "\[IndentingNewLine]", 
 RowBox[{
  RowBox[{"Rc", "=", "0.5"}], ";"}]}], "Input",
 CellChangeTimes->{{3.700638101379363*^9, 3.700638112079527*^9}, {
   3.7006384193113937`*^9, 3.700638422036984*^9}, {3.7006385532619877`*^9, 
   3.7006385665643277`*^9}, {3.7006386856295934`*^9, 
   3.7006386875660386`*^9}, {3.7006390669981327`*^9, 
   3.7006390670848913`*^9}, {3.7006395143039193`*^9, 
   3.7006395432875795`*^9}, {3.70063965931287*^9, 3.7006396882893744`*^9}, {
   3.7009109375314255`*^9, 3.70091094684426*^9}, {3.7009127277516823`*^9, 
   3.7009127279862604`*^9}, 3.7009136892162027`*^9, {3.7009214068327227`*^9, 
   3.7009214204517326`*^9}, {3.7009215109756308`*^9, 3.700921798422284*^9}, {
   3.700921834273151*^9, 3.7009218630761642`*^9}, {3.700921899452919*^9, 
   3.7009219654735327`*^9}}]
}, Open  ]],

Cell[CellGroupData[{

Cell[TextData[StyleBox["System",
 FontFamily->"Times New Roman",
 FontSize->18,
 FontColor->RGBColor[0., 0., 0.]]], "Subsubsection",
 CellChangeTimes->{{3.7004776230228415`*^9, 3.7004776258125763`*^9}, 
   3.700908059598632*^9, {3.700910997257693*^9, 3.700910999204729*^9}, {
   3.700911424364352*^9, 3.7009114278364716`*^9}}],

Cell["\<\
System of ordinary differential equations (Euler-Lagrange equations) [Eq. \
(S5)].\
\>", "Text",
 CellChangeTimes->{{3.7009114665386257`*^9, 3.7009114870301995`*^9}, {
  3.7009231021995792`*^9, 3.700923105366575*^9}},
 FontSize->14],

Cell[BoxData[
 RowBox[{
  RowBox[{"system", "=", 
   RowBox[{"{", 
    RowBox[{
     RowBox[{
      RowBox[{
       RowBox[{"psi", "'"}], "[", "S", "]"}], "-", 
      RowBox[{"u", "[", "S", "]"}]}], ",", 
     RowBox[{
      RowBox[{
       RowBox[{"u", "'"}], "[", "S", "]"}], "+", 
      RowBox[{
       RowBox[{"u", "[", "S", "]"}], 
       RowBox[{
        RowBox[{"Cos", "[", 
         RowBox[{"psi", "[", "S", "]"}], "]"}], "/", 
        RowBox[{"z", "[", "S", "]"}]}]}], "-", 
      RowBox[{
       RowBox[{"Sin", "[", 
        RowBox[{"psi", "[", "S", "]"}], "]"}], 
       RowBox[{
        RowBox[{"Cos", "[", 
         RowBox[{"psi", "[", "S", "]"}], "]"}], "/", 
        RowBox[{
         RowBox[{"z", "[", "S", "]"}], "^", "2"}]}]}], "-", 
      RowBox[{
       RowBox[{"gamma", "[", "S", "]"}], 
       RowBox[{
        RowBox[{"Sin", "[", 
         RowBox[{"psi", "[", "S", "]"}], "]"}], "/", 
        RowBox[{"z", "[", "S", "]"}]}]}], "-", 
      RowBox[{"barp", " ", 
       RowBox[{
        RowBox[{"z", "[", "S", "]"}], "/", "2"}], " ", 
       RowBox[{"Cos", "[", 
        RowBox[{"psi", "[", "S", "]"}], "]"}]}]}], ",", 
     RowBox[{
      RowBox[{
       RowBox[{"gamma", "'"}], "[", "S", "]"}], "-", 
      RowBox[{
       RowBox[{
        RowBox[{"(", 
         RowBox[{
          RowBox[{"u", "[", "S", "]"}], "-", "C0"}], ")"}], "^", "2"}], "/", 
       "2"}], "+", 
      RowBox[{
       RowBox[{
        RowBox[{
         RowBox[{"Sin", "[", 
          RowBox[{"psi", "[", "S", "]"}], "]"}], "^", "2"}], "/", "2"}], "/", 
       RowBox[{
        RowBox[{"z", "[", "S", "]"}], "^", "2"}]}], " ", "-", 
      RowBox[{"barp", " ", 
       RowBox[{"z", "[", "S", "]"}], 
       RowBox[{"Sin", "[", 
        RowBox[{"psi", "[", "S", "]"}], "]"}]}]}], ",", 
     RowBox[{
      RowBox[{
       RowBox[{"z", "'"}], "[", "S", "]"}], "-", 
      RowBox[{"Cos", "[", 
       RowBox[{"psi", "[", "S", "]"}], "]"}]}], ",", 
     RowBox[{
      RowBox[{
       RowBox[{"x", "'"}], "[", "S", "]"}], "-", 
      RowBox[{"Sin", "[", 
       RowBox[{"psi", "[", "S", "]"}], "]"}]}]}], "}"}]}], ";"}]], "Input",
 CellChangeTimes->{{3.665563347517495*^9, 3.665563347860696*^9}, {
   3.66566306233497*^9, 3.665663123310878*^9}, {3.665665061654707*^9, 
   3.6656650638848343`*^9}, {3.66566733299662*^9, 3.6656673331586294`*^9}, {
   3.6666811207765207`*^9, 3.66668112651733*^9}, {3.66668265671263*^9, 
   3.66668265689983*^9}, {3.700638796012439*^9, 3.700638805658203*^9}, {
   3.7006388791996355`*^9, 3.700638892701372*^9}, {3.700638983102049*^9, 
   3.700639003314061*^9}, 3.700639070194564*^9, {3.7009120481090517`*^9, 
   3.7009121189470434`*^9}, {3.700918137919611*^9, 3.700918137938666*^9}}]
}, Open  ]],

Cell[TextData[StyleBox["Left Polar Cap",
 FontFamily->"Times New Roman",
 FontColor->RGBColor[0., 0., 0.]]], "Subsubsection",
 CellChangeTimes->{{3.7004776230228415`*^9, 3.7004776258125763`*^9}, 
   3.700908059598632*^9, {3.700910997257693*^9, 3.700910999204729*^9}, {
   3.700911424364352*^9, 3.7009114278364716`*^9}, {3.7009115429010754`*^9, 
   3.700911545296982*^9}},
 FontSize->24],

Cell[CellGroupData[{

Cell[TextData[StyleBox["Initial conditions",
 FontFamily->"Times New Roman",
 FontSize->18,
 FontColor->RGBColor[0., 0., 0.]]], "Subsubsection",
 CellChangeTimes->{{3.7004776230228415`*^9, 3.7004776258125763`*^9}, 
   3.700908059598632*^9, {3.700910997257693*^9, 3.700910999204729*^9}}],

Cell[TextData[StyleBox["Initial conditions [Eqs. (S6)].",
 FontSize->14]], "Text",
 CellChangeTimes->{{3.700477761454009*^9, 3.7004777633003235`*^9}, 
   3.7004790474253755`*^9, {3.7005537721123424`*^9, 3.7005538020499115`*^9}, {
   3.7005540430130997`*^9, 3.7005540707120943`*^9}, 3.700554417619763*^9, {
   3.7009061722577505`*^9, 3.700906172626965*^9}, {3.7009064860271654`*^9, 
   3.700906509038369*^9}, {3.700911008714537*^9, 3.7009110123890705`*^9}, {
   3.700911290782547*^9, 3.7009113079880667`*^9}}],

Cell[BoxData[{
 RowBox[{
  RowBox[{"Sini", "=", "0.001"}], ";"}], "\[IndentingNewLine]", 
 RowBox[{
  RowBox[{
   RowBox[{"psiini", "[", 
    RowBox[{"u0_", "?", "NumericQ"}], "]"}], ":=", 
   RowBox[{"u0", "*", "Sini"}]}], ";"}], "\[IndentingNewLine]", 
 RowBox[{
  RowBox[{"zini", "=", "Sini"}], ";"}], "\[IndentingNewLine]", 
 RowBox[{
  RowBox[{"xini", "=", 
   RowBox[{
    RowBox[{"1", "/", "2"}], "*", 
    RowBox[{"Sini", "^", "2"}]}]}], ";"}], "\[IndentingNewLine]", 
 RowBox[{
  RowBox[{
   RowBox[{"uini", "[", 
    RowBox[{"u0_", "?", "NumericQ"}], "]"}], ":=", 
   RowBox[{"u0", "+", 
    RowBox[{
     RowBox[{"1", "/", "4"}], "*", 
     RowBox[{"(", 
      RowBox[{"barp", "+", 
       RowBox[{"4", "*", "barsigma"}], "+", 
       RowBox[{"u0", "*", 
        RowBox[{"(", 
         RowBox[{
          RowBox[{"u0", "^", "2"}], "+", 
          RowBox[{"C0", "^", "2"}], "+", 
          RowBox[{"4", "*", "u0", "*", "C0"}]}], ")"}]}]}], ")"}], "*", 
     RowBox[{"Sini", "^", "2"}]}]}]}], ";"}], "\[IndentingNewLine]", 
 RowBox[{
  RowBox[{
   RowBox[{"gammaini", "[", 
    RowBox[{"u0_", "?", "NumericQ"}], "]"}], ":=", 
   RowBox[{
    RowBox[{"(", 
     RowBox[{
      RowBox[{
       RowBox[{
        RowBox[{"(", 
         RowBox[{"u0", "-", "C0"}], ")"}], "^", "2"}], "/", "2"}], "+", 
      "barsigma"}], ")"}], "*", "Sini"}]}], ";"}]}], "Input",
 CellChangeTimes->{
  3.666681897276677*^9, {3.6666826891002865`*^9, 3.6666826899894886`*^9}, 
   3.6669495163035307`*^9, {3.6682350569967394`*^9, 3.6682350573297586`*^9}, {
   3.6682365449148436`*^9, 3.6682365971158295`*^9}, {3.6684116047532206`*^9, 
   3.668411628157256*^9}, {3.7006385827149224`*^9, 3.7006386421286173`*^9}, {
   3.7006387116961193`*^9, 3.7006387133054256`*^9}, {3.700638832991415*^9, 
   3.700638835081049*^9}, {3.70063897556091*^9, 3.700638975840442*^9}, {
   3.700639071782505*^9, 3.70063907516*^9}, {3.700912263875167*^9, 
   3.7009122968446283`*^9}, 3.700912412423201*^9, 3.7009181379416714`*^9}],

Cell[TextData[{
 StyleBox["Solve the system from initial conditions to ",
  FontSize->14],
 Cell[BoxData[
  FormBox[
   SubscriptBox["S", "1"], TraditionalForm]],
  FontSize->14],
 StyleBox[" (see figure above).",
  FontSize->14]
}], "Text",
 CellChangeTimes->{{3.700477761454009*^9, 3.7004777633003235`*^9}, 
   3.7004790474253755`*^9, {3.7005537721123424`*^9, 3.7005538020499115`*^9}, {
   3.7005540430130997`*^9, 3.7005540707120943`*^9}, 3.700554417619763*^9, {
   3.7009061722577505`*^9, 3.700906172626965*^9}, {3.7009064860271654`*^9, 
   3.700906509038369*^9}, {3.700911008714537*^9, 3.7009110123890705`*^9}, {
   3.700911290782547*^9, 3.7009113079880667`*^9}, {3.700912251626855*^9, 
   3.7009122749527116`*^9}, {3.7009123104124165`*^9, 
   3.7009123444526153`*^9}, {3.7009202888312845`*^9, 3.700920289245955*^9}}],

Cell[BoxData[
 RowBox[{
  RowBox[{
   RowBox[{"caps1", "[", 
    RowBox[{
     RowBox[{"u0_", "?", "NumericQ"}], ",", 
     RowBox[{"S1_", "?", "NumericQ"}]}], "]"}], ":=", 
   RowBox[{"NDSolve", "[", 
    RowBox[{
     RowBox[{"{", 
      RowBox[{
       RowBox[{
        RowBox[{"system", "[", 
         RowBox[{"[", "1", "]"}], "]"}], "\[Equal]", "0"}], ",", 
       RowBox[{
        RowBox[{"system", "[", 
         RowBox[{"[", "2", "]"}], "]"}], "\[Equal]", "0"}], ",", 
       RowBox[{
        RowBox[{"system", "[", 
         RowBox[{"[", "3", "]"}], "]"}], "\[Equal]", "barsigma"}], ",", 
       RowBox[{
        RowBox[{"system", "[", 
         RowBox[{"[", "4", "]"}], "]"}], "\[Equal]", "0"}], ",", 
       RowBox[{
        RowBox[{"system", "[", 
         RowBox[{"[", "5", "]"}], "]"}], "\[Equal]", "0"}], ",", 
       RowBox[{
        RowBox[{"psi", "[", "Sini", "]"}], "\[Equal]", 
        RowBox[{"psiini", "[", "u0", "]"}]}], ",", 
       RowBox[{
        RowBox[{"u", "[", "Sini", "]"}], "\[Equal]", 
        RowBox[{"uini", "[", "u0", "]"}]}], ",", " ", 
       RowBox[{
        RowBox[{"gamma", "[", "Sini", "]"}], "\[Equal]", 
        RowBox[{"gammaini", "[", "u0", "]"}]}], ",", 
       RowBox[{
        RowBox[{"x", "[", "Sini", "]"}], "\[Equal]", "xini"}], ",", 
       RowBox[{
        RowBox[{"z", "[", "Sini", "]"}], "\[Equal]", "zini"}]}], "}"}], ",", 
     RowBox[{"{", 
      RowBox[{"psi", ",", "u", ",", "gamma", ",", "x", ",", "z"}], "}"}], ",", 
     RowBox[{"{", 
      RowBox[{"S", ",", "Sini", ",", "S1"}], "}"}]}], "]"}]}], ";"}]], "Input",
 CellChangeTimes->{
  3.666948444283214*^9, 3.666949519808731*^9, {3.668236609929562*^9, 
   3.6682366141358027`*^9}, {3.668236740817048*^9, 3.6682367419921155`*^9}, {
   3.700638621632349*^9, 3.7006386535409746`*^9}, {3.7006387148635616`*^9, 
   3.700638727152028*^9}, {3.700639006791953*^9, 3.7006390118186665`*^9}, {
   3.700912266048747*^9, 3.700912299719246*^9}, {3.7009123502040076`*^9, 
   3.7009123605341616`*^9}, {3.700912417766282*^9, 3.7009124179070745`*^9}, {
   3.700918137946685*^9, 3.7009181379522*^9}}],

Cell[BoxData[{
 RowBox[{
  RowBox[{
   RowBox[{"end1z", "[", 
    RowBox[{
     RowBox[{"u0_", "?", "NumericQ"}], ",", 
     RowBox[{"S1_", "?", "NumericQ"}]}], "]"}], ":=", 
   RowBox[{
    RowBox[{"z", "[", "S1", "]"}], "/.", 
    RowBox[{
     RowBox[{"caps1", "[", 
      RowBox[{"u0", ",", "S1"}], "]"}], "[", 
     RowBox[{"[", "1", "]"}], "]"}]}]}], ";"}], "\[IndentingNewLine]", 
 RowBox[{
  RowBox[{
   RowBox[{"end1psi", "[", 
    RowBox[{
     RowBox[{"u0_", "?", "NumericQ"}], ",", 
     RowBox[{"S1_", "?", "NumericQ"}]}], "]"}], ":=", 
   RowBox[{
    RowBox[{"psi", "[", "S1", "]"}], "/.", 
    RowBox[{
     RowBox[{"caps1", "[", 
      RowBox[{"u0", ",", "S1"}], "]"}], "[", 
     RowBox[{"[", "1", "]"}], "]"}]}]}], ";"}]}], "Input",
 CellChangeTimes->{{3.666948445523285*^9, 3.6669484481864376`*^9}, {
  3.668236619961136*^9, 3.668236634153948*^9}, {3.700638622415759*^9, 
  3.7006386233193893`*^9}, {3.700638655850304*^9, 3.7006387005871234`*^9}, {
  3.7006388441957045`*^9, 3.700638848904066*^9}, {3.700638910927374*^9, 
  3.7006389113310413`*^9}, {3.7006390300015755`*^9, 3.7006390329513006`*^9}, {
  3.7009123678129683`*^9, 3.7009123944046464`*^9}, {3.7009181379542055`*^9, 
  3.7009181379597187`*^9}}],

Cell[TextData[{
 StyleBox["At the end of the left pole ",
  FontSize->14],
 Cell[BoxData[
  FormBox[
   StyleBox[
    RowBox[{
     RowBox[{"Z", "(", 
      SubscriptBox["S", "1"], ")"}], "=", 
     SubscriptBox["R", "m"]}],
    FontSize->14], TraditionalForm]]],
 StyleBox[" and ",
  FontSize->14],
 Cell[BoxData[
  FormBox[
   RowBox[{
    RowBox[{"\[Psi]", "(", 
     SubscriptBox["S", "1"], ")"}], "=", 
    RowBox[{"\[Pi]", "/", "2"}]}], TraditionalForm]],
  FontSize->14],
 ". ",
 StyleBox["We determine the values of ",
  FontSize->14],
 Cell[BoxData[
  FormBox[
   SubscriptBox["U", "0"], TraditionalForm]],
  FontSize->14],
 " ",
 StyleBox["and",
  FontSize->14],
 " ",
 Cell[BoxData[
  FormBox[
   StyleBox[
    SubscriptBox["S", "1"],
    FontSize->14], TraditionalForm]]],
 " ",
 StyleBox["that verifiy these boundaries conditions. (Note we have to insert \
starting points of ",
  FontSize->14],
 Cell[BoxData[
  FormBox[
   SubscriptBox["U", "0"], TraditionalForm]],
  FontSize->14],
 " ",
 StyleBox["and",
  FontSize->14],
 " ",
 Cell[BoxData[
  FormBox[
   StyleBox[
    RowBox[{
     SubscriptBox["S", "1"], "."}],
    FontSize->14], TraditionalForm]]],
 " ",
 StyleBox["These starting points may be not useful for other conditions)",
  FontSize->14],
 "."
}], "Text",
 CellChangeTimes->{{3.700477761454009*^9, 3.7004777633003235`*^9}, 
   3.7004790474253755`*^9, {3.7005537721123424`*^9, 3.7005538020499115`*^9}, {
   3.7005540430130997`*^9, 3.7005540707120943`*^9}, 3.700554417619763*^9, {
   3.7009061722577505`*^9, 3.700906172626965*^9}, {3.7009064860271654`*^9, 
   3.700906509038369*^9}, {3.700911008714537*^9, 3.7009110123890705`*^9}, {
   3.700911290782547*^9, 3.7009113079880667`*^9}, {3.700912251626855*^9, 
   3.7009122749527116`*^9}, {3.7009123104124165`*^9, 
   3.7009123444526153`*^9}, {3.700912477687217*^9, 3.7009125553158393`*^9}, {
   3.700912597093232*^9, 3.700912645530793*^9}, {3.700912676454586*^9, 
   3.700912683782008*^9}, {3.7009127175513554`*^9, 3.700912717754787*^9}, {
   3.7020321223304276`*^9, 3.7020321324734745`*^9}, {3.7020321643328695`*^9, 
   3.702032215914072*^9}, {3.702032267596516*^9, 3.7020322987769117`*^9}}],

Cell[CellGroupData[{

Cell[BoxData[
 RowBox[{"sol1", "=", 
  RowBox[{"FindRoot", "[", 
   RowBox[{
    RowBox[{"{", 
     RowBox[{
      RowBox[{
       RowBox[{"end1z", "[", 
        RowBox[{"U0", ",", "S1"}], "]"}], "\[Equal]", "Rm"}], ",", 
      RowBox[{
       RowBox[{"end1psi", "[", 
        RowBox[{"U0", ",", "S1"}], "]"}], "\[Equal]", 
       RowBox[{"Pi", "/", "2"}]}]}], "}"}], ",", 
    RowBox[{"{", 
     RowBox[{
      RowBox[{"{", 
       RowBox[{"U0", ",", "1"}], "}"}], ",", 
      RowBox[{"{", 
       RowBox[{"S1", ",", 
        RowBox[{"\[Pi]", "/", "2"}]}], "}"}]}], "}"}]}], "]"}]}]], "Input",
 CellChangeTimes->{{3.666949830681512*^9, 3.6669498350527616`*^9}, {
   3.6669503585107017`*^9, 3.6669503741905985`*^9}, {3.6669522524600296`*^9, 
   3.666952257981345*^9}, {3.666952523910556*^9, 3.6669525304699306`*^9}, {
   3.668236643444479*^9, 3.6682366933563337`*^9}, 3.668236753884796*^9, {
   3.6683235724059677`*^9, 3.6683235724599705`*^9}, {3.66832994187128*^9, 
   3.668329994934315*^9}, {3.668333912927003*^9, 3.6683339135580387`*^9}, {
   3.6685921403549275`*^9, 3.6685921408579564`*^9}, 3.7006385738350573`*^9, {
   3.7006386663244524`*^9, 3.7006386799027643`*^9}, 3.700638853391676*^9, 
   3.7006390589183655`*^9, 3.7006398572428246`*^9, {3.700912399267705*^9, 
   3.7009124042986135`*^9}, {3.7009127046521897`*^9, 
   3.7009127068988624`*^9}, {3.700912746695799*^9, 3.700912748500987*^9}, {
   3.7009128000787964`*^9, 3.7009128161123486`*^9}, {3.700912873126294*^9, 
   3.700912914940157*^9}, 3.7009181379632273`*^9}],

Cell[BoxData[
 RowBox[{"{", 
  RowBox[{
   RowBox[{"U0", "\[Rule]", "1.0558330184858253`"}], ",", 
   RowBox[{"S1", "\[Rule]", "1.6593589039817738`"}]}], "}"}]], "Output",
 CellChangeTimes->{{3.700912891156413*^9, 3.700912915299591*^9}, 
   3.7009133516086187`*^9, 3.7009136297694683`*^9, {3.70091369125253*^9, 
   3.7009137086063194`*^9}, 3.70091639073775*^9, 3.700917677761617*^9, 
   3.700918155003825*^9, 3.7009184821758575`*^9, {3.700921409770842*^9, 
   3.7009214225428667`*^9}, {3.7009214951131935`*^9, 3.700921864895771*^9}, {
   3.700921902517043*^9, 3.700921969179394*^9}}]
}, Open  ]],

Cell[TextData[StyleBox["Final values.",
 FontSize->14]], "Text",
 CellChangeTimes->{{3.700477761454009*^9, 3.7004777633003235`*^9}, 
   3.7004790474253755`*^9, {3.7005537721123424`*^9, 3.7005538020499115`*^9}, {
   3.7005540430130997`*^9, 3.7005540707120943`*^9}, 3.700554417619763*^9, {
   3.7009061722577505`*^9, 3.700906172626965*^9}, {3.7009064860271654`*^9, 
   3.700906509038369*^9}, {3.700911008714537*^9, 3.7009110123890705`*^9}, {
   3.700911290782547*^9, 3.7009113079880667`*^9}, {3.700912251626855*^9, 
   3.7009122749527116`*^9}, {3.7009123104124165`*^9, 
   3.7009123444526153`*^9}, {3.700912963446965*^9, 3.700912982561735*^9}}],

Cell[BoxData[{
 RowBox[{
  RowBox[{"u0", "=", 
   RowBox[{"U0", "/.", "sol1"}]}], ";"}], "\[IndentingNewLine]", 
 RowBox[{
  RowBox[{"S1", "=", 
   RowBox[{"S1", "/.", "sol1"}]}], ";"}], "\[IndentingNewLine]", 
 RowBox[{
  RowBox[{"psi1", "=", 
   RowBox[{"end1psi", "[", 
    RowBox[{"u0", ",", "S1"}], "]"}]}], ";"}], "\[IndentingNewLine]", 
 RowBox[{
  RowBox[{"z1", "=", 
   RowBox[{"end1z", "[", 
    RowBox[{"u0", ",", "S1"}], "]"}]}], ";"}], "\[IndentingNewLine]", 
 RowBox[{
  RowBox[{"u1", "=", 
   RowBox[{
    RowBox[{"u", "[", "S1", "]"}], "/.", 
    RowBox[{
     RowBox[{"caps1", "[", 
      RowBox[{"u0", ",", "S1"}], "]"}], "[", 
     RowBox[{"[", "1", "]"}], "]"}]}]}], ";"}], "\[IndentingNewLine]", 
 RowBox[{
  RowBox[{"x1", "=", 
   RowBox[{
    RowBox[{"x", "[", "S1", "]"}], "/.", 
    RowBox[{
     RowBox[{"caps1", "[", 
      RowBox[{"u0", ",", "S1"}], "]"}], "[", 
     RowBox[{"[", "1", "]"}], "]"}]}]}], ";"}], "\[IndentingNewLine]", 
 RowBox[{
  RowBox[{"gamma1", "=", 
   RowBox[{
    RowBox[{"gamma", "[", "S1", "]"}], "/.", 
    RowBox[{
     RowBox[{"caps1", "[", 
      RowBox[{"u0", ",", "S1"}], "]"}], "[", 
     RowBox[{"[", "1", "]"}], "]"}]}]}], ";"}]}], "Input",
 CellChangeTimes->{{3.6669521791728373`*^9, 3.6669522216282663`*^9}, {
  3.6682367643893967`*^9, 3.668236771755818*^9}, {3.6685913802425127`*^9, 
  3.668591380982917*^9}, {3.7006380150843883`*^9, 3.700638063317228*^9}, {
  3.7006391852319603`*^9, 3.7006392245565658`*^9}, {3.700639266361417*^9, 
  3.700639268864442*^9}, {3.7006400426046734`*^9, 3.7006401272085457`*^9}, {
  3.700640733192354*^9, 3.7006407394496803`*^9}, {3.700912820323886*^9, 
  3.7009128608899145`*^9}, {3.7009181379682407`*^9, 3.7009181379737573`*^9}}]
}, Open  ]],

Cell[CellGroupData[{

Cell[TextData[StyleBox["Left Half of Constriction Zone",
 FontFamily->"Times New Roman",
 FontColor->RGBColor[0., 0., 0.]]], "Subsubsection",
 CellChangeTimes->{{3.7004776230228415`*^9, 3.7004776258125763`*^9}, 
   3.700908059598632*^9, {3.700910997257693*^9, 3.700910999204729*^9}, {
   3.700911424364352*^9, 3.7009114278364716`*^9}, {3.7009115429010754`*^9, 
   3.700911545296982*^9}, {3.700912907313007*^9, 3.700912911073595*^9}},
 FontSize->24],

Cell[TextData[{
 StyleBox["Solve the system from the final conditions of the left polar cap \
to ",
  FontSize->14],
 Cell[BoxData[
  FormBox[
   StyleBox[
    SubscriptBox["S", "2"],
    FontSize->14], TraditionalForm]]],
 StyleBox[" (see figure above). There is a jump in \[Gamma] to maintain the \
maximum radius ",
  FontSize->14],
 Cell[BoxData[
  FormBox[
   StyleBox[
    SubscriptBox["R", "m"],
    FontSize->14], TraditionalForm]]],
 StyleBox[" fixed (see Section 1 of Supplementary Material).",
  FontSize->14]
}], "Text",
 CellChangeTimes->{{3.700477761454009*^9, 3.7004777633003235`*^9}, 
   3.7004790474253755`*^9, {3.7005537721123424`*^9, 3.7005538020499115`*^9}, {
   3.7005540430130997`*^9, 3.7005540707120943`*^9}, 3.700554417619763*^9, {
   3.7009061722577505`*^9, 3.700906172626965*^9}, {3.7009064860271654`*^9, 
   3.700906509038369*^9}, {3.700911008714537*^9, 3.7009110123890705`*^9}, {
   3.700911290782547*^9, 3.7009113079880667`*^9}, {3.700912251626855*^9, 
   3.7009122749527116`*^9}, {3.7009123104124165`*^9, 
   3.7009123444526153`*^9}, {3.7009130484243526`*^9, 
   3.7009130679549055`*^9}, {3.700913114655742*^9, 3.7009132019241943`*^9}, {
   3.7009164014734287`*^9, 3.700916428943926*^9}, {3.700916468022938*^9, 
   3.700916479302456*^9}, {3.701071219684628*^9, 3.701071318923614*^9}, {
   3.701071433337016*^9, 3.7010714377086525`*^9}}],

Cell[BoxData[
 RowBox[{
  RowBox[{
   RowBox[{"ZC1", "[", 
    RowBox[{
     RowBox[{"gammajump1_", "?", "NumericQ"}], ",", 
     RowBox[{"S2_", "?", "NumericQ"}]}], "]"}], ":=", 
   RowBox[{"NDSolve", "[", 
    RowBox[{
     RowBox[{"{", 
      RowBox[{
       RowBox[{
        RowBox[{"system", "[", 
         RowBox[{"[", "1", "]"}], "]"}], "\[Equal]", "0"}], ",", 
       RowBox[{
        RowBox[{"system", "[", 
         RowBox[{"[", "2", "]"}], "]"}], "\[Equal]", "0"}], ",", 
       RowBox[{
        RowBox[{"system", "[", 
         RowBox[{"[", "3", "]"}], "]"}], "\[Equal]", "barsigma"}], ",", 
       RowBox[{
        RowBox[{"system", "[", 
         RowBox[{"[", "4", "]"}], "]"}], "\[Equal]", "0"}], ",", 
       RowBox[{
        RowBox[{"system", "[", 
         RowBox[{"[", "5", "]"}], "]"}], "\[Equal]", "0"}], ",", 
       RowBox[{
        RowBox[{"psi", "[", "S1", "]"}], "\[Equal]", "psi1"}], ",", 
       RowBox[{
        RowBox[{"u", "[", "S1", "]"}], "\[Equal]", "u1"}], ",", " ", 
       RowBox[{
        RowBox[{"gamma", "[", "S1", "]"}], "\[Equal]", "gammajump1"}], ",", 
       RowBox[{
        RowBox[{"x", "[", "S1", "]"}], "\[Equal]", "x1"}], ",", 
       RowBox[{
        RowBox[{"z", "[", "S1", "]"}], "\[Equal]", "z1"}]}], "}"}], ",", 
     RowBox[{"{", 
      RowBox[{"psi", ",", "u", ",", "gamma", ",", "x", ",", "z"}], "}"}], ",", 
     RowBox[{"{", 
      RowBox[{"S", ",", "S1", ",", "S2"}], "}"}]}], "]"}]}], ";"}]], "Input",
 CellChangeTimes->{
  3.6669484541457787`*^9, {3.666952224953456*^9, 3.6669522466386967`*^9}, {
   3.6682367765940948`*^9, 3.668236780615325*^9}, {3.6863784784802985`*^9, 
   3.6863784877339425`*^9}, {3.700639293792042*^9, 3.700639376724846*^9}, {
   3.700639549307145*^9, 3.700639549961188*^9}, {3.7009132071703835`*^9, 
   3.7009132327146616`*^9}, 3.7009132700145874`*^9, {3.7009136524187202`*^9, 
   3.700913653184435*^9}, {3.700914851288601*^9, 3.700914853738466*^9}, {
   3.700918137978302*^9, 3.700918137983782*^9}}],

Cell[BoxData[{
 RowBox[{
  RowBox[{
   RowBox[{"end2z", "[", 
    RowBox[{
     RowBox[{"gammajump1_", "?", "NumericQ"}], ",", 
     RowBox[{"S2_", "?", "NumericQ"}]}], "]"}], ":=", 
   RowBox[{
    RowBox[{"z", "[", "S2", "]"}], "/.", 
    RowBox[{
     RowBox[{"ZC1", "[", 
      RowBox[{"gammajump1", ",", "S2"}], "]"}], "[", 
     RowBox[{"[", "1", "]"}], "]"}]}]}], ";"}], "\[IndentingNewLine]", 
 RowBox[{
  RowBox[{
   RowBox[{"end2psi", "[", 
    RowBox[{
     RowBox[{"gammajump1_", "?", "NumericQ"}], ",", 
     RowBox[{"S2_", "?", "NumericQ"}]}], "]"}], ":=", 
   RowBox[{
    RowBox[{"psi", "[", "S2", "]"}], "/.", 
    RowBox[{
     RowBox[{"ZC1", "[", 
      RowBox[{"gammajump1", ",", "S2"}], "]"}], "[", 
     RowBox[{"[", "1", "]"}], "]"}]}]}], ";"}]}], "Input",
 CellChangeTimes->{{3.6669484579949985`*^9, 3.666948460699153*^9}, {
  3.6669496654540615`*^9, 3.666949671967434*^9}, {3.6682367838305087`*^9, 
  3.668236806395799*^9}, {3.7006394122663813`*^9, 3.700639449795045*^9}, {
  3.700640017905137*^9, 3.7006400186649704`*^9}, {3.700913749514844*^9, 
  3.7009137527636003`*^9}, {3.7009138547407875`*^9, 3.700913861375388*^9}, {
  3.7009143026711607`*^9, 3.7009143213953485`*^9}, {3.7009148560195136`*^9, 
  3.700914859409377*^9}, {3.7009181379857874`*^9, 3.700918137990803*^9}}],

Cell[TextData[{
 StyleBox["At the end of the left half of constriction zone ",
  FontSize->14],
 Cell[BoxData[
  FormBox[
   StyleBox[
    RowBox[{
     RowBox[{"Z", "(", 
      SubscriptBox["S", "2"], ")"}], "=", 
     SubscriptBox["R", "c"]}],
    FontSize->14], TraditionalForm]]],
 StyleBox[" and ",
  FontSize->14],
 Cell[BoxData[
  FormBox[
   StyleBox[
    RowBox[{
     RowBox[{"\[Psi]", "(", 
      SubscriptBox["S", "2"], ")"}], "=", 
     RowBox[{"\[Pi]", "/", "2"}]}],
    FontSize->14], TraditionalForm]]],
 ". ",
 StyleBox["We determine the values of ",
  FontSize->14],
 Cell[BoxData[
  StyleBox[
   TemplateBox[{"\[Gamma]","1","+"},
    "Subsuperscript"],
   FontSize->14]],
  CellChangeTimes->{3.7009146997697353`*^9}],
 " ",
 StyleBox["and",
  FontSize->14],
 " ",
 Cell[BoxData[
  FormBox[
   StyleBox[
    SubscriptBox["S", "2"],
    FontSize->14], TraditionalForm]]],
 " ",
 StyleBox["that verifiy these boundaries conditions. (Note we have to insert \
starting points of ",
  FontSize->14],
 Cell[BoxData[
  StyleBox[
   TemplateBox[{"\[Gamma]","1","+"},
    "Subsuperscript"],
   FontSize->14]],
  CellChangeTimes->{3.7009146997697353`*^9}],
 " ",
 StyleBox["and",
  FontSize->14],
 " ",
 Cell[BoxData[
  FormBox[
   StyleBox[
    SubscriptBox["S", "2"],
    FontSize->14], TraditionalForm]]],
 StyleBox[".",
  FontSize->14],
 " ",
 StyleBox["These starting points may be not useful for other conditions)",
  FontSize->14],
 "."
}], "Text",
 CellChangeTimes->{{3.700477761454009*^9, 3.7004777633003235`*^9}, 
   3.7004790474253755`*^9, {3.7005537721123424`*^9, 3.7005538020499115`*^9}, {
   3.7005540430130997`*^9, 3.7005540707120943`*^9}, 3.700554417619763*^9, {
   3.7009061722577505`*^9, 3.700906172626965*^9}, {3.7009064860271654`*^9, 
   3.700906509038369*^9}, {3.700911008714537*^9, 3.7009110123890705`*^9}, {
   3.700911290782547*^9, 3.7009113079880667`*^9}, {3.700912251626855*^9, 
   3.7009122749527116`*^9}, {3.7009123104124165`*^9, 
   3.7009123444526153`*^9}, {3.700912477687217*^9, 3.7009125553158393`*^9}, {
   3.700912597093232*^9, 3.700912645530793*^9}, {3.700912676454586*^9, 
   3.700912683782008*^9}, {3.7009127175513554`*^9, 3.700912717754787*^9}, {
   3.700914405765106*^9, 3.700914437718094*^9}, {3.7009146063355255`*^9, 
   3.7009146302351885`*^9}, {3.70091470396955*^9, 3.700914713141241*^9}, {
   3.702035411093113*^9, 3.7020354249254866`*^9}}],

Cell[CellGroupData[{

Cell[BoxData[
 RowBox[{"sol2", "=", 
  RowBox[{"FindRoot", "[", 
   RowBox[{
    RowBox[{"{", 
     RowBox[{
      RowBox[{
       RowBox[{"end2z", "[", 
        RowBox[{"gammajump1", ",", "S2"}], "]"}], "\[Equal]", "Rc"}], ",", 
      RowBox[{
       RowBox[{"end2psi", "[", 
        RowBox[{"gammajump1", ",", "S2"}], "]"}], "\[Equal]", 
       RowBox[{"Pi", "/", "2"}]}]}], "}"}], ",", 
    RowBox[{"{", 
     RowBox[{
      RowBox[{"{", 
       RowBox[{"gammajump1", ",", "0"}], "}"}], ",", 
      RowBox[{"{", 
       RowBox[{"S2", ",", 
        RowBox[{"S1", "+", "1"}]}], "}"}]}], "}"}]}], "]"}]}]], "Input",
 CellChangeTimes->{{3.6669523071661587`*^9, 3.666952318605813*^9}, {
   3.66695253990247*^9, 3.6669525408465242`*^9}, {3.6682363311426163`*^9, 
   3.668236335277853*^9}, {3.668236812308138*^9, 3.6682368185484943`*^9}, 
   3.668236871548526*^9, 3.668245270101468*^9, {3.6683213745502577`*^9, 
   3.668321374646263*^9}, {3.6683214347346997`*^9, 3.668321435157724*^9}, {
   3.668321998381939*^9, 3.6683219995970078`*^9}, {3.668329540494323*^9, 
   3.6683295663107996`*^9}, {3.668329614718568*^9, 3.668329666958556*^9}, 
   3.6683297187515182`*^9, {3.6683297693914146`*^9, 3.6683297931347733`*^9}, {
   3.668333097935388*^9, 3.668333143687005*^9}, {3.6683431515834236`*^9, 
   3.6683431819831624`*^9}, {3.6683432347881827`*^9, 
   3.6683432398044696`*^9}, {3.668343277367618*^9, 3.668343310751528*^9}, {
   3.6684066845891027`*^9, 3.6684066854991035`*^9}, {3.6684075640760527`*^9, 
   3.668407572708126*^9}, 3.686378491423752*^9, 3.686378571856616*^9, {
   3.700639468153586*^9, 3.7006395072428465`*^9}, {3.700639700842183*^9, 
   3.7006397067965155`*^9}, {3.7009132788950205`*^9, 
   3.7009133243590517`*^9}, {3.7009135025334024`*^9, 3.700913523892831*^9}, {
   3.7009136701888723`*^9, 3.700913670628228*^9}, {3.7009142895150614`*^9, 
   3.7009142896416187`*^9}, 3.700914325076079*^9, {3.7009143709870224`*^9, 
   3.70091437290943*^9}, {3.7009148601961164`*^9, 3.7009148625766964`*^9}, 
   3.7009181379953127`*^9, {3.700921813136406*^9, 3.7009218312713976`*^9}, {
   3.7009218912230015`*^9, 3.70092189152079*^9}}],

Cell[BoxData[
 RowBox[{"{", 
  RowBox[{
   RowBox[{"gammajump1", "\[Rule]", 
    RowBox[{"-", "0.14372511269080446`"}]}], ",", 
   RowBox[{"S2", "\[Rule]", "3.3029069065687495`"}]}], "}"}]], "Output",
 CellChangeTimes->{
  3.700914325372947*^9, 3.7009148685261865`*^9, 3.7009163909096656`*^9, 
   3.7009176779511204`*^9, 3.700918155193323*^9, 3.700918482365863*^9, {
   3.700921409949819*^9, 3.7009214226732216`*^9}, {3.7009214952359962`*^9, 
   3.700921969322771*^9}}]
}, Open  ]],

Cell[TextData[StyleBox["Final values.",
 FontSize->14]], "Text",
 CellChangeTimes->{{3.700477761454009*^9, 3.7004777633003235`*^9}, 
   3.7004790474253755`*^9, {3.7005537721123424`*^9, 3.7005538020499115`*^9}, {
   3.7005540430130997`*^9, 3.7005540707120943`*^9}, 3.700554417619763*^9, {
   3.7009061722577505`*^9, 3.700906172626965*^9}, {3.7009064860271654`*^9, 
   3.700906509038369*^9}, {3.700911008714537*^9, 3.7009110123890705`*^9}, {
   3.700911290782547*^9, 3.7009113079880667`*^9}, {3.700912251626855*^9, 
   3.7009122749527116`*^9}, {3.7009123104124165`*^9, 
   3.7009123444526153`*^9}, {3.700912963446965*^9, 3.700912982561735*^9}}],

Cell[BoxData[{
 RowBox[{
  RowBox[{"gammajump1", "=", 
   RowBox[{"gammajump1", "/.", "sol2"}]}], ";"}], "\[IndentingNewLine]", 
 RowBox[{
  RowBox[{"S2", "=", 
   RowBox[{"S2", "/.", "sol2"}]}], ";"}], "\[IndentingNewLine]", 
 RowBox[{
  RowBox[{"psi2", "=", 
   RowBox[{"end2psi", "[", 
    RowBox[{"gammajump1", ",", "S2"}], "]"}]}], ";"}], "\[IndentingNewLine]", 
 RowBox[{
  RowBox[{"z2", "=", 
   RowBox[{"end2z", "[", 
    RowBox[{"gammajump1", ",", "S2"}], "]"}]}], ";"}], "\[IndentingNewLine]", 
 RowBox[{
  RowBox[{"u2", "=", 
   RowBox[{
    RowBox[{"u", "[", "S2", "]"}], "/.", 
    RowBox[{
     RowBox[{"ZC1", "[", 
      RowBox[{"gammajump1", ",", "S2"}], "]"}], "[", 
     RowBox[{"[", "1", "]"}], "]"}]}]}], ";"}], "\[IndentingNewLine]", 
 RowBox[{
  RowBox[{"x2", "=", 
   RowBox[{
    RowBox[{"x", "[", "S2", "]"}], "/.", 
    RowBox[{
     RowBox[{"ZC1", "[", 
      RowBox[{"gammajump1", ",", "S2"}], "]"}], "[", 
     RowBox[{"[", "1", "]"}], "]"}]}]}], ";"}], "\[IndentingNewLine]", 
 RowBox[{
  RowBox[{"gamma2", "=", 
   RowBox[{
    RowBox[{"gamma", "[", "S2", "]"}], "/.", 
    RowBox[{
     RowBox[{"ZC1", "[", 
      RowBox[{"gammajump1", ",", "S2"}], "]"}], "[", 
     RowBox[{"[", "1", "]"}], "]"}]}]}], ";"}]}], "Input",
 CellChangeTimes->{{3.66695031809739*^9, 3.6669503244277525`*^9}, {
  3.6669503947007713`*^9, 3.6669504183671255`*^9}, {3.6669504866630316`*^9, 
  3.666950489197177*^9}, {3.666950562901392*^9, 3.6669505639964547`*^9}, {
  3.6669523289884067`*^9, 3.6669523725748997`*^9}, {3.6682368899525785`*^9, 
  3.66823689574891*^9}, {3.6683196973103247`*^9, 3.6683196985973983`*^9}, {
  3.6683221805353575`*^9, 3.6683221816134186`*^9}, {3.7006399417322097`*^9, 
  3.7006400337492847`*^9}, {3.7006401724033194`*^9, 3.700640176434863*^9}, {
  3.7006402501624765`*^9, 3.700640264438881*^9}, {3.7009166768553724`*^9, 
  3.7009167509458656`*^9}, {3.7009181379998264`*^9, 3.700918138003835*^9}}]
}, Open  ]],

Cell[CellGroupData[{

Cell[TextData[StyleBox["Right Half of Constriction Zone",
 FontFamily->"Times New Roman",
 FontColor->RGBColor[0., 0., 0.]]], "Subsubsection",
 CellChangeTimes->{{3.7004776230228415`*^9, 3.7004776258125763`*^9}, 
   3.700908059598632*^9, {3.700910997257693*^9, 3.700910999204729*^9}, {
   3.700911424364352*^9, 3.7009114278364716`*^9}, {3.7009115429010754`*^9, 
   3.700911545296982*^9}, {3.700912907313007*^9, 3.700912911073595*^9}, {
   3.7009163968948436`*^9, 3.700916397426156*^9}},
 FontSize->24],

Cell[TextData[{
 StyleBox["Solve the system from the final conditions of the left half of the \
constriction zone to ",
  FontSize->14],
 Cell[BoxData[
  FormBox[
   SubscriptBox["S", "3"], TraditionalForm]],
  FontSize->14],
 StyleBox[" (see figure above). There is a jump in \[Gamma] to maintain the \
constriction radius ",
  FontSize->14],
 Cell[BoxData[
  FormBox[
   SubscriptBox["R", "c"], TraditionalForm]],
  FontSize->14],
 StyleBox[" fixed (see Section 1 of Supplementary Material).",
  FontSize->14]
}], "Text",
 CellChangeTimes->{{3.700477761454009*^9, 3.7004777633003235`*^9}, 
   3.7004790474253755`*^9, {3.7005537721123424`*^9, 3.7005538020499115`*^9}, {
   3.7005540430130997`*^9, 3.7005540707120943`*^9}, 3.700554417619763*^9, {
   3.7009061722577505`*^9, 3.700906172626965*^9}, {3.7009064860271654`*^9, 
   3.700906509038369*^9}, {3.700911008714537*^9, 3.7009110123890705`*^9}, {
   3.700911290782547*^9, 3.7009113079880667`*^9}, {3.700912251626855*^9, 
   3.7009122749527116`*^9}, {3.7009123104124165`*^9, 
   3.7009123444526153`*^9}, {3.7009130484243526`*^9, 
   3.7009130679549055`*^9}, {3.700913114655742*^9, 3.7009132019241943`*^9}, {
   3.700916433366138*^9, 3.7009164348193865`*^9}, {3.700916482630927*^9, 
   3.7009164879438257`*^9}, {3.7009172890008535`*^9, 3.7009173180989494`*^9}, 
   3.7009241596703157`*^9, {3.7010713350093927`*^9, 3.701071338177866*^9}, {
   3.701071424715085*^9, 3.701071430793255*^9}}],

Cell[BoxData[
 RowBox[{
  RowBox[{
   RowBox[{"ZC2", "[", 
    RowBox[{
     RowBox[{"gammajump2_", "?", "NumericQ"}], ",", 
     RowBox[{"S3_", "?", "NumericQ"}]}], "]"}], ":=", 
   RowBox[{"NDSolve", "[", 
    RowBox[{
     RowBox[{"{", 
      RowBox[{
       RowBox[{
        RowBox[{"system", "[", 
         RowBox[{"[", "1", "]"}], "]"}], "\[Equal]", "0"}], ",", 
       RowBox[{
        RowBox[{"system", "[", 
         RowBox[{"[", "2", "]"}], "]"}], "\[Equal]", "0"}], ",", 
       RowBox[{
        RowBox[{"system", "[", 
         RowBox[{"[", "3", "]"}], "]"}], "\[Equal]", "barsigma"}], ",", 
       RowBox[{
        RowBox[{"system", "[", 
         RowBox[{"[", "4", "]"}], "]"}], "\[Equal]", "0"}], ",", 
       RowBox[{
        RowBox[{"system", "[", 
         RowBox[{"[", "5", "]"}], "]"}], "\[Equal]", "0"}], ",", 
       RowBox[{
        RowBox[{"psi", "[", "S2", "]"}], "\[Equal]", "psi2"}], ",", 
       RowBox[{
        RowBox[{"u", "[", "S2", "]"}], "\[Equal]", "u2"}], ",", " ", 
       RowBox[{
        RowBox[{"gamma", "[", "S2", "]"}], "\[Equal]", "gammajump2"}], ",", 
       RowBox[{
        RowBox[{"x", "[", "S2", "]"}], "\[Equal]", "x2"}], ",", 
       RowBox[{
        RowBox[{"z", "[", "S2", "]"}], "\[Equal]", "z2"}]}], "}"}], ",", 
     RowBox[{"{", 
      RowBox[{"psi", ",", "u", ",", "gamma", ",", "x", ",", "z"}], "}"}], ",", 
     RowBox[{"{", 
      RowBox[{"S", ",", "S2", ",", "S3"}], "}"}]}], "]"}]}], ";"}]], "Input",
 CellChangeTimes->{
  3.6669484541457787`*^9, {3.666952224953456*^9, 3.6669522466386967`*^9}, {
   3.6682367765940948`*^9, 3.668236780615325*^9}, {3.6863784784802985`*^9, 
   3.6863784877339425`*^9}, {3.700639293792042*^9, 3.700639376724846*^9}, {
   3.700639549307145*^9, 3.700639549961188*^9}, {3.7009132071703835`*^9, 
   3.7009132327146616`*^9}, 3.7009132700145874`*^9, {3.7009136524187202`*^9, 
   3.700913653184435*^9}, {3.700914851288601*^9, 3.700914853738466*^9}, {
   3.7009164514430294`*^9, 3.7009164638195453`*^9}, {3.700916496491618*^9, 
   3.700916511835188*^9}, 3.7009165830372725`*^9, {3.7009167534640617`*^9, 
   3.7009167585244*^9}, {3.70091813800935*^9, 3.700918138014865*^9}}],

Cell[BoxData[{
 RowBox[{
  RowBox[{
   RowBox[{"end3psi", "[", 
    RowBox[{
     RowBox[{"gammajump2_", "?", "NumericQ"}], ",", 
     RowBox[{"S3_", "?", "NumericQ"}]}], "]"}], ":=", 
   RowBox[{
    RowBox[{"psi", "[", "S3", "]"}], "/.", 
    RowBox[{
     RowBox[{"ZC2", "[", 
      RowBox[{"gammajump2", ",", "S3"}], "]"}], "[", 
     RowBox[{"[", "1", "]"}], "]"}]}]}], ";"}], "\[IndentingNewLine]", 
 RowBox[{
  RowBox[{
   RowBox[{"end3z", "[", 
    RowBox[{
     RowBox[{"gammajump2_", "?", "NumericQ"}], ",", 
     RowBox[{"S3_", "?", "NumericQ"}]}], "]"}], ":=", 
   RowBox[{
    RowBox[{"z", "[", "S3", "]"}], "/.", 
    RowBox[{
     RowBox[{"ZC2", "[", 
      RowBox[{"gammajump2", ",", "S3"}], "]"}], "[", 
     RowBox[{"[", "1", "]"}], "]"}]}]}], ";"}]}], "Input",
 CellChangeTimes->{{3.6669484579949985`*^9, 3.666948460699153*^9}, {
  3.6669496654540615`*^9, 3.666949671967434*^9}, {3.6682367838305087`*^9, 
  3.668236806395799*^9}, {3.7006394122663813`*^9, 3.700639449795045*^9}, {
  3.700640017905137*^9, 3.7006400186649704`*^9}, {3.700913749514844*^9, 
  3.7009137527636003`*^9}, {3.7009138547407875`*^9, 3.700913861375388*^9}, {
  3.7009143026711607`*^9, 3.7009143213953485`*^9}, {3.7009148560195136`*^9, 
  3.700914859409377*^9}, {3.7009165153041353`*^9, 3.700916579190452*^9}, {
  3.700918138018374*^9, 3.700918138023389*^9}}],

Cell[TextData[{
 StyleBox["At the end of the right half of constriction zone ",
  FontSize->14],
 Cell[BoxData[
  FormBox[
   StyleBox[
    RowBox[{
     RowBox[{"Z", "(", 
      SubscriptBox["S", "3"], ")"}], "=", 
     SubscriptBox["R", "m"]}],
    FontSize->14], TraditionalForm]]],
 StyleBox[" and ",
  FontSize->14],
 Cell[BoxData[
  FormBox[
   RowBox[{
    RowBox[{"\[Psi]", "(", 
     SubscriptBox["S", "3"], ")"}], "=", 
    RowBox[{"\[Pi]", "/", "2"}]}], TraditionalForm]],
  FontSize->14],
 ". ",
 StyleBox["We determine the values of ",
  FontSize->14],
 Cell[BoxData[
  StyleBox[
   TemplateBox[{"\[Gamma]","2","+"},
    "Subsuperscript"],
   FontSize->14]],
  CellChangeTimes->{3.7009146997697353`*^9}],
 " ",
 StyleBox["and",
  FontSize->14],
 " ",
 Cell[BoxData[
  FormBox[
   SubscriptBox["S", "3"], TraditionalForm]],
  FontSize->14],
 " ",
 StyleBox["that verifiy these boundaries conditions. (Note we have to insert \
starting points of ",
  FontSize->14],
 Cell[BoxData[
  StyleBox[
   TemplateBox[{"\[Gamma]","2","+"},
    "Subsuperscript"],
   FontSize->14]],
  CellChangeTimes->{3.7009146997697353`*^9}],
 " ",
 StyleBox["and",
  FontSize->14],
 " ",
 Cell[BoxData[
  FormBox[
   SubscriptBox["S", "3"], TraditionalForm]],
  FontSize->14],
 " ",
 StyleBox[".",
  FontSize->14],
 " ",
 StyleBox["These starting points may be not useful for other conditions)",
  FontSize->14],
 "."
}], "Text",
 CellChangeTimes->{{3.700477761454009*^9, 3.7004777633003235`*^9}, 
   3.7004790474253755`*^9, {3.7005537721123424`*^9, 3.7005538020499115`*^9}, {
   3.7005540430130997`*^9, 3.7005540707120943`*^9}, 3.700554417619763*^9, {
   3.7009061722577505`*^9, 3.700906172626965*^9}, {3.7009064860271654`*^9, 
   3.700906509038369*^9}, {3.700911008714537*^9, 3.7009110123890705`*^9}, {
   3.700911290782547*^9, 3.7009113079880667`*^9}, {3.700912251626855*^9, 
   3.7009122749527116`*^9}, {3.7009123104124165`*^9, 
   3.7009123444526153`*^9}, {3.700912477687217*^9, 3.7009125553158393`*^9}, {
   3.700912597093232*^9, 3.700912645530793*^9}, {3.700912676454586*^9, 
   3.700912683782008*^9}, {3.7009127175513554`*^9, 3.700912717754787*^9}, {
   3.700914405765106*^9, 3.700914437718094*^9}, {3.7009146063355255`*^9, 
   3.7009146302351885`*^9}, {3.70091470396955*^9, 3.700914713141241*^9}, {
   3.700916458772129*^9, 3.7009164588346334`*^9}, {3.7009165878573694`*^9, 
   3.700916604026149*^9}, {3.7020354320688953`*^9, 3.702035437031727*^9}}],

Cell[CellGroupData[{

Cell[BoxData[
 RowBox[{"sol3", "=", 
  RowBox[{"FindRoot", "[", 
   RowBox[{
    RowBox[{"{", 
     RowBox[{
      RowBox[{
       RowBox[{"end3z", "[", 
        RowBox[{"gammajump2", ",", "S3"}], "]"}], "\[Equal]", "Rm"}], ",", 
      RowBox[{
       RowBox[{"end3psi", "[", 
        RowBox[{"gammajump2", ",", "S3"}], "]"}], "\[Equal]", 
       RowBox[{"Pi", "/", "2"}]}]}], "}"}], ",", 
    RowBox[{"{", 
     RowBox[{
      RowBox[{"{", 
       RowBox[{"gammajump2", ",", "1"}], "}"}], ",", 
      RowBox[{"{", 
       RowBox[{"S3", ",", 
        RowBox[{"S2", "+", "1"}]}], "}"}]}], "}"}]}], "]"}]}]], "Input",
 CellChangeTimes->{{3.6669523071661587`*^9, 3.666952318605813*^9}, {
   3.66695253990247*^9, 3.6669525408465242`*^9}, {3.6682363311426163`*^9, 
   3.668236335277853*^9}, {3.668236812308138*^9, 3.6682368185484943`*^9}, 
   3.668236871548526*^9, 3.668245270101468*^9, {3.6683213745502577`*^9, 
   3.668321374646263*^9}, {3.6683214347346997`*^9, 3.668321435157724*^9}, {
   3.668321998381939*^9, 3.6683219995970078`*^9}, {3.668329540494323*^9, 
   3.6683295663107996`*^9}, {3.668329614718568*^9, 3.668329666958556*^9}, 
   3.6683297187515182`*^9, {3.6683297693914146`*^9, 3.6683297931347733`*^9}, {
   3.668333097935388*^9, 3.668333143687005*^9}, {3.6683431515834236`*^9, 
   3.6683431819831624`*^9}, {3.6683432347881827`*^9, 
   3.6683432398044696`*^9}, {3.668343277367618*^9, 3.668343310751528*^9}, {
   3.6684066845891027`*^9, 3.6684066854991035`*^9}, {3.6684075640760527`*^9, 
   3.668407572708126*^9}, 3.686378491423752*^9, 3.686378571856616*^9, {
   3.700639468153586*^9, 3.7006395072428465`*^9}, {3.700639700842183*^9, 
   3.7006397067965155`*^9}, {3.7009132788950205`*^9, 
   3.7009133243590517`*^9}, {3.7009135025334024`*^9, 3.700913523892831*^9}, {
   3.7009136701888723`*^9, 3.700913670628228*^9}, {3.7009142895150614`*^9, 
   3.7009142896416187`*^9}, 3.700914325076079*^9, {3.7009143709870224`*^9, 
   3.70091437290943*^9}, {3.7009148601961164`*^9, 3.7009148625766964`*^9}, {
   3.7009166120831127`*^9, 3.7009166398777084`*^9}, 3.7009181380268984`*^9}],

Cell[BoxData[
 RowBox[{"{", 
  RowBox[{
   RowBox[{"gammajump2", "\[Rule]", "1.0991307849788907`"}], ",", 
   RowBox[{"S3", "\[Rule]", "4.946455002318444`"}]}], "}"}]], "Output",
 CellChangeTimes->{
  3.700914325372947*^9, 3.7009148685261865`*^9, 3.7009163909096656`*^9, 
   3.700916649572419*^9, {3.7009167217104053`*^9, 3.70091676194392*^9}, 
   3.700917678149147*^9, 3.7009181553968687`*^9, 3.70091848256592*^9, {
   3.7009214100806665`*^9, 3.7009214228100777`*^9}, {3.700921495366844*^9, 
   3.700921866071898*^9}, {3.7009219031146684`*^9, 3.7009219694400816`*^9}}]
}, Open  ]],

Cell[BoxData[{
 RowBox[{
  RowBox[{"gammajump2", "=", 
   RowBox[{"gammajump2", "/.", "sol3"}]}], ";"}], "\[IndentingNewLine]", 
 RowBox[{
  RowBox[{"S3", "=", 
   RowBox[{"S3", "/.", "sol3"}]}], ";"}], "\[IndentingNewLine]", 
 RowBox[{
  RowBox[{"psi3", "=", 
   RowBox[{"end3psi", "[", 
    RowBox[{"gammajump2", ",", "S3"}], "]"}]}], ";"}], "\[IndentingNewLine]", 
 RowBox[{
  RowBox[{"z3", "=", 
   RowBox[{"end3z", "[", 
    RowBox[{"gammajump2", ",", "S3"}], "]"}]}], ";"}], "\[IndentingNewLine]", 
 RowBox[{
  RowBox[{"u3", "=", 
   RowBox[{
    RowBox[{"u", "[", "S3", "]"}], "/.", 
    RowBox[{
     RowBox[{"ZC2", "[", 
      RowBox[{"gammajump2", ",", "S3"}], "]"}], "[", 
     RowBox[{"[", "1", "]"}], "]"}]}]}], ";"}], "\[IndentingNewLine]", 
 RowBox[{
  RowBox[{"x3", "=", 
   RowBox[{
    RowBox[{"x", "[", "S3", "]"}], "/.", 
    RowBox[{
     RowBox[{"ZC2", "[", 
      RowBox[{"gammajump2", ",", "S3"}], "]"}], "[", 
     RowBox[{"[", "1", "]"}], "]"}]}]}], ";"}], "\[IndentingNewLine]", 
 RowBox[{
  RowBox[{"gamma3", "=", 
   RowBox[{
    RowBox[{"gamma", "[", "S3", "]"}], "/.", 
    RowBox[{
     RowBox[{"ZC2", "[", 
      RowBox[{"gammajump2", ",", "S3"}], "]"}], "[", 
     RowBox[{"[", "1", "]"}], "]"}]}]}], ";"}]}], "Input",
 CellChangeTimes->{{3.7006406506477013`*^9, 3.700640719318045*^9}, {
  3.700640774096551*^9, 3.7006408328043785`*^9}, {3.7009167751194954`*^9, 
  3.700916841612748*^9}, {3.7009181380309095`*^9, 3.7009181380354214`*^9}}]
}, Open  ]],

Cell[CellGroupData[{

Cell[TextData[StyleBox["Right Polar Cap",
 FontFamily->"Times New Roman",
 FontColor->RGBColor[0., 0., 0.]]], "Subsubsection",
 CellChangeTimes->{{3.7004776230228415`*^9, 3.7004776258125763`*^9}, 
   3.700908059598632*^9, {3.700910997257693*^9, 3.700910999204729*^9}, {
   3.700911424364352*^9, 3.7009114278364716`*^9}, {3.7009115429010754`*^9, 
   3.700911545296982*^9}, {3.700912907313007*^9, 3.700912911073595*^9}, {
   3.7009163968948436`*^9, 3.700916397426156*^9}, {3.700917282871657*^9, 
   3.700917284775719*^9}},
 FontSize->24],

Cell[TextData[{
 StyleBox["Solve the system from the final conditons of the right half of the \
constriction zone to ",
  FontSize->14],
 Cell[BoxData[
  FormBox[
   StyleBox[
    SubscriptBox["S", "4"],
    FontSize->14], TraditionalForm]]],
 StyleBox[" (see figure above). There is a jump in \[Gamma] to maintain the \
maximum radius ",
  FontSize->14],
 Cell[BoxData[
  FormBox[
   StyleBox[
    SubscriptBox["R", "m"],
    FontSize->14], TraditionalForm]]],
 StyleBox[" fixed (see Section 1 of Supplementary Material).",
  FontSize->14]
}], "Text",
 CellChangeTimes->{{3.700477761454009*^9, 3.7004777633003235`*^9}, 
   3.7004790474253755`*^9, {3.7005537721123424`*^9, 3.7005538020499115`*^9}, {
   3.7005540430130997`*^9, 3.7005540707120943`*^9}, 3.700554417619763*^9, {
   3.7009061722577505`*^9, 3.700906172626965*^9}, {3.7009064860271654`*^9, 
   3.700906509038369*^9}, {3.700911008714537*^9, 3.7009110123890705`*^9}, {
   3.700911290782547*^9, 3.7009113079880667`*^9}, {3.700912251626855*^9, 
   3.7009122749527116`*^9}, {3.7009123104124165`*^9, 
   3.7009123444526153`*^9}, {3.7009130484243526`*^9, 
   3.7009130679549055`*^9}, {3.700913114655742*^9, 3.7009132019241943`*^9}, {
   3.700916433366138*^9, 3.7009164348193865`*^9}, {3.700916482630927*^9, 
   3.7009164879438257`*^9}, {3.7009172890008535`*^9, 
   3.7009173538530054`*^9}, {3.700920403239588*^9, 3.700920404004076*^9}, {
   3.701071475738782*^9, 3.7010714906955757`*^9}}],

Cell[BoxData[
 RowBox[{
  RowBox[{
   RowBox[{"caps2", "[", 
    RowBox[{
     RowBox[{"gammajump3_", "?", "NumericQ"}], ",", 
     RowBox[{"S4_", "?", "NumericQ"}]}], "]"}], ":=", 
   RowBox[{"NDSolve", "[", 
    RowBox[{
     RowBox[{"{", 
      RowBox[{
       RowBox[{
        RowBox[{"system", "[", 
         RowBox[{"[", "1", "]"}], "]"}], "\[Equal]", "0"}], ",", 
       RowBox[{
        RowBox[{"system", "[", 
         RowBox[{"[", "2", "]"}], "]"}], "\[Equal]", "0"}], ",", 
       RowBox[{
        RowBox[{"system", "[", 
         RowBox[{"[", "3", "]"}], "]"}], "\[Equal]", "barsigma"}], ",", 
       RowBox[{
        RowBox[{"system", "[", 
         RowBox[{"[", "4", "]"}], "]"}], "\[Equal]", "0"}], ",", 
       RowBox[{
        RowBox[{"system", "[", 
         RowBox[{"[", "5", "]"}], "]"}], "\[Equal]", "0"}], ",", 
       RowBox[{
        RowBox[{"psi", "[", "S3", "]"}], "\[Equal]", "psi3"}], ",", 
       RowBox[{
        RowBox[{"u", "[", "S3", "]"}], "\[Equal]", "u3"}], ",", " ", 
       RowBox[{
        RowBox[{"gamma", "[", "S3", "]"}], "\[Equal]", "gammajump3"}], ",", 
       RowBox[{
        RowBox[{"x", "[", "S3", "]"}], "\[Equal]", "x3"}], ",", 
       RowBox[{
        RowBox[{"z", "[", "S3", "]"}], "\[Equal]", "z3"}]}], "}"}], ",", 
     RowBox[{"{", 
      RowBox[{"psi", ",", "u", ",", "gamma", ",", "x", ",", "z"}], "}"}], ",", 
     RowBox[{"{", 
      RowBox[{"S", ",", "S3", ",", "S4"}], "}"}]}], "]"}]}], ";"}]], "Input",
 CellChangeTimes->{
  3.666948764700541*^9, {3.6669488051848564`*^9, 3.66694881661351*^9}, {
   3.6669488835883408`*^9, 3.6669490545431194`*^9}, {3.6669497263545446`*^9, 
   3.666949733286941*^9}, {3.666951693509059*^9, 3.666951694587121*^9}, {
   3.666952477808919*^9, 3.666952494862894*^9}, {3.668236984546989*^9, 
   3.668237011476529*^9}, {3.700640888001219*^9, 3.7006409924491825`*^9}, {
   3.7006410354593163`*^9, 3.7006410414306498`*^9}, {3.7006410936322494`*^9, 
   3.7006410941284485`*^9}, {3.700917377821335*^9, 3.7009174250306187`*^9}, {
   3.7009176835541377`*^9, 3.7009176879518423`*^9}, {3.700918138047451*^9, 
   3.70091813806199*^9}}],

Cell[BoxData[{
 RowBox[{
  RowBox[{
   RowBox[{"end4psi", "[", 
    RowBox[{
     RowBox[{"gammajump3_", "?", "NumericQ"}], ",", 
     RowBox[{"S4_", "?", "NumericQ"}]}], "]"}], ":=", 
   RowBox[{
    RowBox[{"psi", "[", "S4", "]"}], "/.", 
    RowBox[{
     RowBox[{"caps2", "[", 
      RowBox[{"gammajump3", ",", "S4"}], "]"}], "[", 
     RowBox[{"[", "1", "]"}], "]"}]}]}], ";"}], "\[IndentingNewLine]", 
 RowBox[{
  RowBox[{
   RowBox[{"end4u", "[", 
    RowBox[{
     RowBox[{"gammajump3_", "?", "NumericQ"}], ",", 
     RowBox[{"S4_", "?", "NumericQ"}]}], "]"}], ":=", 
   RowBox[{
    RowBox[{"u", "[", "S4", "]"}], "/.", 
    RowBox[{
     RowBox[{"caps2", "[", 
      RowBox[{"gammajump3", ",", "S4"}], "]"}], "[", 
     RowBox[{"[", "1", "]"}], "]"}]}]}], ";"}], "\[IndentingNewLine]", 
 RowBox[{
  RowBox[{
   RowBox[{"end4z", "[", 
    RowBox[{
     RowBox[{"gammajump3_", "?", "NumericQ"}], ",", 
     RowBox[{"S4_", "?", "NumericQ"}]}], "]"}], ":=", 
   RowBox[{
    RowBox[{"z", "[", "S4", "]"}], "/.", 
    RowBox[{
     RowBox[{"caps2", "[", 
      RowBox[{"gammajump3", ",", "S4"}], "]"}], "[", 
     RowBox[{"[", "1", "]"}], "]"}]}]}], ";"}]}], "Input",
 CellChangeTimes->{{3.7009174550990844`*^9, 3.7009175144244404`*^9}, {
  3.7009181380725183`*^9, 3.7009181380795383`*^9}}],

Cell[TextData[{
 StyleBox["At the end of the right half of constriction zone ",
  FontSize->14],
 Cell[BoxData[
  FormBox[
   StyleBox[
    RowBox[{
     RowBox[{
      RowBox[{"Z", "(", 
       SubscriptBox["S", "4"], ")"}], "+", 
      SubscriptBox["S", "ini"]}], "=", "0"}],
    FontSize->14], TraditionalForm]]],
 StyleBox[" and ",
  FontSize->14],
 Cell[BoxData[
  FormBox[
   StyleBox[
    RowBox[{
     RowBox[{"\[Psi]", 
      StyleBox[
       RowBox[{
        RowBox[{"(", 
         SubscriptBox["S", "4"], ")"}], "+", 
        RowBox[{
         SubscriptBox["S", "ini"], 
         RowBox[{"U", "(", 
          SubscriptBox["S", "4"], ")"}]}]}],
       FontSize->14]}], "=", "\[Pi]"}],
    FontSize->14], TraditionalForm]]],
 " ",
 StyleBox["(since ",
  FontSize->14],
 Cell[BoxData[
  FormBox[
   RowBox[{
    RowBox[{"Z", "(", 
     SubscriptBox["S", "4"], ")"}], "=", "0"}], TraditionalForm]],
  FontSize->14],
 " ",
 StyleBox["is a singular point of the system, we use the Taylor expansion \
around",
  FontSize->14],
 " ",
 Cell[BoxData[
  FormBox[
   StyleBox[
    RowBox[{"S", "=", 
     SubscriptBox["S", "4"]}],
    FontSize->14], TraditionalForm]]],
 "). ",
 StyleBox["We determine the values of ",
  FontSize->14],
 Cell[BoxData[
  StyleBox[
   TemplateBox[{"\[Gamma]","3","+"},
    "Subsuperscript"],
   FontSize->14]],
  CellChangeTimes->{3.7009146997697353`*^9}],
 " ",
 StyleBox["and",
  FontSize->14],
 " ",
 Cell[BoxData[
  FormBox[
   StyleBox[
    SubscriptBox["S", "4"],
    FontSize->14], TraditionalForm]]],
 " ",
 StyleBox["that verifiy these boundaries conditions. (Note we have to insert \
starting points of",
  FontSize->14],
 Cell[BoxData[
  StyleBox[
   TemplateBox[{RowBox[{" ", "\[Gamma]"}],"3","+"},
    "Subsuperscript"],
   FontSize->14]],
  CellChangeTimes->{3.7009146997697353`*^9}],
 " ",
 StyleBox["and",
  FontSize->14],
 " ",
 Cell[BoxData[
  FormBox[
   StyleBox[
    SubscriptBox["S", "4"],
    FontSize->14], TraditionalForm]]],
 StyleBox[".",
  FontSize->14],
 " ",
 StyleBox["These starting points may be not useful for other conditions)",
  FontSize->14],
 "."
}], "Text",
 CellChangeTimes->{{3.700477761454009*^9, 3.7004777633003235`*^9}, 
   3.7004790474253755`*^9, {3.7005537721123424`*^9, 3.7005538020499115`*^9}, {
   3.7005540430130997`*^9, 3.7005540707120943`*^9}, 3.700554417619763*^9, {
   3.7009061722577505`*^9, 3.700906172626965*^9}, {3.7009064860271654`*^9, 
   3.700906509038369*^9}, {3.700911008714537*^9, 3.7009110123890705`*^9}, {
   3.700911290782547*^9, 3.7009113079880667`*^9}, {3.700912251626855*^9, 
   3.7009122749527116`*^9}, {3.7009123104124165`*^9, 
   3.7009123444526153`*^9}, {3.700912477687217*^9, 3.7009125553158393`*^9}, {
   3.700912597093232*^9, 3.700912645530793*^9}, {3.700912676454586*^9, 
   3.700912683782008*^9}, {3.7009127175513554`*^9, 3.700912717754787*^9}, {
   3.700914405765106*^9, 3.700914437718094*^9}, {3.7009146063355255`*^9, 
   3.7009146302351885`*^9}, {3.70091470396955*^9, 3.700914713141241*^9}, {
   3.700916458772129*^9, 3.7009164588346334`*^9}, {3.7009165878573694`*^9, 
   3.700916604026149*^9}, {3.7009174302535534`*^9, 3.700917430979138*^9}, {
   3.700917571376132*^9, 3.7009176625501003`*^9}, {3.7009177133982143`*^9, 
   3.7009177332133293`*^9}, {3.7010715269961452`*^9, 
   3.7010715276729894`*^9}, {3.701071570071045*^9, 3.701071570071045*^9}, {
   3.7020354449228983`*^9, 3.7020354562865677`*^9}}],

Cell[CellGroupData[{

Cell[BoxData[
 RowBox[{"sol4", "=", 
  RowBox[{"FindRoot", "[", 
   RowBox[{
    RowBox[{"{", 
     RowBox[{
      RowBox[{
       RowBox[{
        RowBox[{"end4z", "[", 
         RowBox[{"gammajump3", ",", "S4"}], "]"}], "-", "Sini"}], "\[Equal]", 
       "0"}], ",", 
      RowBox[{
       RowBox[{
        RowBox[{"end4psi", "[", 
         RowBox[{"gammajump3", ",", "S4"}], "]"}], "+", 
        RowBox[{"Sini", "*", 
         RowBox[{"end4u", "[", 
          RowBox[{"gammajump3", ",", "S4"}], "]"}]}]}], "\[Equal]", " ", 
       "Pi"}]}], "}"}], ",", 
    RowBox[{"{", 
     RowBox[{
      RowBox[{"{", 
       RowBox[{"gammajump3", ",", "0"}], "}"}], ",", 
      RowBox[{"{", 
       RowBox[{"S4", ",", 
        RowBox[{"S3", "+", "1"}]}], "}"}]}], "}"}]}], "]"}]}]], "Input",
 CellChangeTimes->{{3.6666812325345173`*^9, 3.666681237885327*^9}, {
   3.6669490854428864`*^9, 3.6669492855323305`*^9}, {3.6669495656463523`*^9, 
   3.6669495687075276`*^9}, {3.6669497060383825`*^9, 
   3.6669497062523947`*^9}, {3.666950643517003*^9, 3.666950649035319*^9}, {
   3.6669508127476826`*^9, 3.666950816271884*^9}, {3.6669511001281195`*^9, 
   3.6669511008101587`*^9}, {3.6669513268890896`*^9, 3.666951327047099*^9}, {
   3.666952501751288*^9, 3.6669525025273323`*^9}, {3.666952579288723*^9, 
   3.6669525801987753`*^9}, {3.6682351607516737`*^9, 3.668235160787676*^9}, {
   3.668236377583273*^9, 3.668236377756283*^9}, {3.668237015322749*^9, 
   3.668237036398955*^9}, {3.6682452907106533`*^9, 3.668245291549655*^9}, {
   3.6682453319878445`*^9, 3.6682453332248516`*^9}, {3.668248572127832*^9, 
   3.668248614526257*^9}, {3.6683140438888006`*^9, 3.668314048824811*^9}, 
   3.6683142401347094`*^9, {3.6683143204313784`*^9, 3.6683143205717783`*^9}, {
   3.6683182497485294`*^9, 3.668318249956541*^9}, 3.668319709039996*^9, 
   3.6683197652792125`*^9, {3.6683198323040457`*^9, 3.6683198326070633`*^9}, {
   3.668319871919312*^9, 3.668319901799021*^9}, 3.6683199450794964`*^9, {
   3.668319981135559*^9, 3.6683200005026665`*^9}, {3.668320065711396*^9, 
   3.6683200713027163`*^9}, {3.6683201531924*^9, 3.6683201534144125`*^9}, {
   3.6683202903912473`*^9, 3.668320292383361*^9}, {3.6683203664475975`*^9, 
   3.6683203979674*^9}, 3.6683204652722497`*^9, {3.668320775848014*^9, 
   3.6683207763190403`*^9}, {3.668320823271726*^9, 3.668320828143005*^9}, {
   3.668320915278989*^9, 3.6683209171480956`*^9}, {3.668321284680117*^9, 
   3.668321299799982*^9}, 3.668321467711586*^9, {3.6683215031836147`*^9, 
   3.668321503414628*^9}, {3.6683215853673153`*^9, 3.668321616055071*^9}, {
   3.6683217024160104`*^9, 3.6683217220951357`*^9}, {3.668321935485341*^9, 
   3.668321936231384*^9}, 3.6683308115866513`*^9, {3.66833422950511*^9, 
   3.6683342391996646`*^9}, {3.668413069632674*^9, 3.66841307266008*^9}, {
   3.668413104112252*^9, 3.6684131241359243`*^9}, {3.6684258045497026`*^9, 
   3.6684258321842833`*^9}, {3.668425999437849*^9, 3.6684260059022193`*^9}, {
   3.66859139460161*^9, 3.668591395277213*^9}, {3.7006410030646887`*^9, 
   3.700641067506422*^9}, {3.7009175376618757`*^9, 3.700917567316106*^9}, {
   3.7009177014271207`*^9, 3.7009177056792717`*^9}, {3.7009177464302607`*^9, 
   3.7009177594781704`*^9}, 3.7009181378233557`*^9}],

Cell[BoxData[
 RowBox[{"{", 
  RowBox[{
   RowBox[{"gammajump3", "\[Rule]", "0.5258539415499798`"}], ",", 
   RowBox[{"S4", "\[Rule]", "6.604813715843392`"}]}], "}"}]], "Output",
 CellChangeTimes->{{3.7009177493032618`*^9, 3.7009177613988495`*^9}, 
   3.7009181569657063`*^9, 3.7009184840794435`*^9, {3.700921411212677*^9, 
   3.7009214241942596`*^9}, {3.700921496732979*^9, 3.700921837845228*^9}, 
   3.700921870095953*^9, {3.700921904678794*^9, 3.7009219705290036`*^9}}]
}, Open  ]],

Cell[BoxData[{
 RowBox[{
  RowBox[{"gammajump3", "=", 
   RowBox[{"gammajump3", "/.", "sol4"}]}], ";"}], "\[IndentingNewLine]", 
 RowBox[{
  RowBox[{"S4", "=", 
   RowBox[{"S4", "/.", "sol4"}]}], ";"}], "\[IndentingNewLine]", 
 RowBox[{
  RowBox[{"psi4", "=", 
   RowBox[{"end4psi", "[", 
    RowBox[{"gammajump3", ",", "S4"}], "]"}]}], ";"}], "\[IndentingNewLine]", 
 RowBox[{
  RowBox[{"z4", "=", 
   RowBox[{"end4z", "[", 
    RowBox[{"gammajump3", ",", "S4"}], "]"}]}], ";"}], "\[IndentingNewLine]", 
 RowBox[{
  RowBox[{"u4", "=", 
   RowBox[{"end4u", "[", 
    RowBox[{"gammajump3", ",", "S4"}], "]"}]}], ";"}], "\[IndentingNewLine]", 
 RowBox[{
  RowBox[{"x4", "=", 
   RowBox[{
    RowBox[{"x", "[", "S4", "]"}], "/.", 
    RowBox[{
     RowBox[{"caps2", "[", 
      RowBox[{"gammajump3", ",", "S4"}], "]"}], "[", 
     RowBox[{"[", "1", "]"}], "]"}]}]}], ";"}], "\[IndentingNewLine]", 
 RowBox[{
  RowBox[{"gamma4", "=", 
   RowBox[{
    RowBox[{"gamma", "[", "S4", "]"}], "/.", 
    RowBox[{
     RowBox[{"caps2", "[", 
      RowBox[{"gammajump3", ",", "S4"}], "]"}], "[", 
     RowBox[{"[", "1", "]"}], "]"}]}]}], ";"}]}], "Input",
 CellChangeTimes->{{3.7006411123182592`*^9, 3.700641179197107*^9}, {
  3.700917782473279*^9, 3.7009178223785667`*^9}, {3.700917877771634*^9, 
  3.7009178899434395`*^9}, {3.7009181378333836`*^9, 3.700918137842406*^9}}]
}, Open  ]],

Cell[CellGroupData[{

Cell[TextData[{
 StyleBox["Calculation of the variables",
  FontFamily->"Times New Roman",
  FontSize->18,
  FontColor->RGBColor[0., 0., 0.]],
 StyleBox[" ",
  FontFamily->"Times New Roman",
  FontSize->18,
  FontWeight->"Plain",
  FontColor->RGBColor[0., 0., 0.]],
 Cell[BoxData[
  FormBox[
   StyleBox["Z",
    FontSize->18], TraditionalForm]],
  FontFamily->"Times New Roman",
  FontWeight->"Bold",
  FontColor->RGBColor[0., 0., 0.]],
 ", ",
 Cell[BoxData[
  FormBox[
   StyleBox["X",
    FontSize->18], TraditionalForm]],
  FontFamily->"Times New Roman",
  FontWeight->"Bold",
  FontColor->RGBColor[0., 0., 0.]],
 ", ",
 Cell[BoxData[
  FormBox[
   StyleBox["U",
    FontSize->18], TraditionalForm]],
  FontFamily->"Times New Roman",
  FontWeight->"Bold",
  FontColor->RGBColor[0., 0., 0.]],
 ", ",
 Cell[BoxData[
  FormBox[
   StyleBox["\[Psi]",
    FontSize->18], TraditionalForm]],
  FontFamily->"Times New Roman",
  FontWeight->"Bold",
  FontColor->RGBColor[0., 0., 0.]]
}], "Subsubsection",
 CellChangeTimes->{{3.7004776230228415`*^9, 3.7004776258125763`*^9}, 
   3.700908059598632*^9, {3.700910997257693*^9, 3.700910999204729*^9}, {
   3.700911424364352*^9, 3.7009114278364716`*^9}, {3.700911531028412*^9, 
   3.700911535426032*^9}, {3.700917939155551*^9, 3.7009179599293613`*^9}, {
   3.7009180551237745`*^9, 3.700918122896594*^9}, 3.700918254606027*^9}],

Cell[TextData[{
 StyleBox["We calculate the variables Z, X, U, \[Psi] from ",
  FontSize->14],
 Cell[BoxData[
  FormBox[
   StyleBox[
    SubscriptBox["S", "1"],
    FontSize->14], TraditionalForm]]],
 StyleBox[" to ",
  FontSize->14],
 Cell[BoxData[
  FormBox[
   StyleBox[
    SubscriptBox["S", "4"],
    FontSize->14], TraditionalForm]]],
 StyleBox[".",
  FontSize->14]
}], "Text",
 CellChangeTimes->{{3.700477761454009*^9, 3.7004777633003235`*^9}, 
   3.7004790474253755`*^9, {3.7005537721123424`*^9, 3.7005538020499115`*^9}, {
   3.7005540430130997`*^9, 3.7005540707120943`*^9}, 3.700554417619763*^9, {
   3.7009061722577505`*^9, 3.700906172626965*^9}, {3.7009064860271654`*^9, 
   3.700906509038369*^9}, {3.700911008714537*^9, 3.7009110123890705`*^9}, {
   3.700911290782547*^9, 3.7009113079880667`*^9}, {3.700912251626855*^9, 
   3.7009122749527116`*^9}, {3.7009123104124165`*^9, 
   3.7009123444526153`*^9}, {3.700912477687217*^9, 3.7009125553158393`*^9}, {
   3.700912597093232*^9, 3.700912645530793*^9}, {3.700912676454586*^9, 
   3.700912683782008*^9}, {3.7009127175513554`*^9, 3.700912717754787*^9}, {
   3.700914405765106*^9, 3.700914437718094*^9}, {3.7009146063355255`*^9, 
   3.7009146302351885`*^9}, {3.70091470396955*^9, 3.700914713141241*^9}, {
   3.700916458772129*^9, 3.7009164588346334`*^9}, {3.7009165878573694`*^9, 
   3.700916604026149*^9}, {3.7009174302535534`*^9, 3.700917430979138*^9}, {
   3.700917571376132*^9, 3.7009176625501003`*^9}, {3.7009177133982143`*^9, 
   3.7009177332133293`*^9}, {3.7010715269961452`*^9, 
   3.7010715276729894`*^9}, {3.701071570071045*^9, 3.701071644277466*^9}}],

Cell[BoxData[{
 RowBox[{
  RowBox[{
   RowBox[{"fXcaps1", "[", "S", "]"}], "=", 
   RowBox[{
    RowBox[{"x", "[", "S", "]"}], "/.", 
    RowBox[{
     RowBox[{"caps1", "[", 
      RowBox[{"u0", ",", "S1"}], "]"}], "[", 
     RowBox[{"[", "1", "]"}], "]"}]}]}], ";"}], "\[IndentingNewLine]", 
 RowBox[{
  RowBox[{
   RowBox[{"fZcaps1", "[", "S", "]"}], "=", 
   RowBox[{
    RowBox[{"z", "[", "S", "]"}], "/.", 
    RowBox[{
     RowBox[{"caps1", "[", 
      RowBox[{"u0", ",", "S1"}], "]"}], "[", 
     RowBox[{"[", "1", "]"}], "]"}]}]}], ";"}], "\[IndentingNewLine]", 
 RowBox[{
  RowBox[{
   RowBox[{"fUcaps1", "[", "S", "]"}], "=", 
   RowBox[{
    RowBox[{"u", "[", "S", "]"}], "/.", 
    RowBox[{
     RowBox[{"caps1", "[", 
      RowBox[{"u0", ",", "S1"}], "]"}], "[", 
     RowBox[{"[", "1", "]"}], "]"}]}]}], ";"}], "\[IndentingNewLine]", 
 RowBox[{
  RowBox[{
   RowBox[{
    RowBox[{"fpsicaps1", "[", "S", "]"}], "=", 
    RowBox[{
     RowBox[{"psi", "[", "S", "]"}], "/.", 
     RowBox[{
      RowBox[{"caps1", "[", 
       RowBox[{"u0", ",", "S1"}], "]"}], "[", 
      RowBox[{"[", "1", "]"}], "]"}]}]}], ";"}], 
  "\[IndentingNewLine]"}], "\[IndentingNewLine]", 
 RowBox[{
  RowBox[{
   RowBox[{"fXZC1", "[", "S", "]"}], "=", 
   RowBox[{
    RowBox[{"x", "[", "S", "]"}], "/.", 
    RowBox[{
     RowBox[{"ZC1", "[", 
      RowBox[{"gammajump1", ",", "S2"}], "]"}], "[", 
     RowBox[{"[", "1", "]"}], "]"}]}]}], ";"}], "\[IndentingNewLine]", 
 RowBox[{
  RowBox[{
   RowBox[{"fZZC1", "[", "S", "]"}], "=", 
   RowBox[{
    RowBox[{"z", "[", "S", "]"}], "/.", 
    RowBox[{
     RowBox[{"ZC1", "[", 
      RowBox[{"gammajump1", ",", "S2"}], "]"}], "[", 
     RowBox[{"[", "1", "]"}], "]"}]}]}], ";"}], "\[IndentingNewLine]", 
 RowBox[{
  RowBox[{
   RowBox[{"fUZC1", "[", "S", "]"}], "=", 
   RowBox[{
    RowBox[{"u", "[", "S", "]"}], "/.", 
    RowBox[{
     RowBox[{"ZC1", "[", 
      RowBox[{"gammajump1", ",", "S2"}], "]"}], "[", 
     RowBox[{"[", "1", "]"}], "]"}]}]}], ";"}], "\[IndentingNewLine]", 
 RowBox[{
  RowBox[{
   RowBox[{
    RowBox[{"fpsiZC1", "[", "S", "]"}], "=", 
    RowBox[{
     RowBox[{"psi", "[", "S", "]"}], "/.", 
     RowBox[{
      RowBox[{"ZC1", "[", 
       RowBox[{"gammajump1", ",", "S2"}], "]"}], "[", 
      RowBox[{"[", "1", "]"}], "]"}]}]}], ";"}], 
  "\[IndentingNewLine]"}], "\[IndentingNewLine]", 
 RowBox[{
  RowBox[{
   RowBox[{"fXZC2", "[", "S", "]"}], "=", 
   RowBox[{
    RowBox[{"x", "[", "S", "]"}], "/.", 
    RowBox[{
     RowBox[{"ZC2", "[", 
      RowBox[{"gammajump2", ",", "S3"}], "]"}], "[", 
     RowBox[{"[", "1", "]"}], "]"}]}]}], ";"}], "\[IndentingNewLine]", 
 RowBox[{
  RowBox[{
   RowBox[{"fZZC2", "[", "S", "]"}], "=", 
   RowBox[{
    RowBox[{"z", "[", "S", "]"}], "/.", 
    RowBox[{
     RowBox[{"ZC2", "[", 
      RowBox[{"gammajump2", ",", "S3"}], "]"}], "[", 
     RowBox[{"[", "1", "]"}], "]"}]}]}], ";"}], "\[IndentingNewLine]", 
 RowBox[{
  RowBox[{
   RowBox[{"fUZC2", "[", "S", "]"}], "=", 
   RowBox[{
    RowBox[{"u", "[", "S", "]"}], "/.", 
    RowBox[{
     RowBox[{"ZC2", "[", 
      RowBox[{"gammajump2", ",", "S3"}], "]"}], "[", 
     RowBox[{"[", "1", "]"}], "]"}]}]}], ";"}], "\[IndentingNewLine]", 
 RowBox[{
  RowBox[{
   RowBox[{
    RowBox[{"fpsiZC2", "[", "S", "]"}], "=", 
    RowBox[{
     RowBox[{"psi", "[", "S", "]"}], "/.", 
     RowBox[{
      RowBox[{"ZC2", "[", 
       RowBox[{"gammajump2", ",", "S3"}], "]"}], "[", 
      RowBox[{"[", "1", "]"}], "]"}]}]}], ";"}], 
  "\[IndentingNewLine]"}], "\[IndentingNewLine]", 
 RowBox[{
  RowBox[{
   RowBox[{"fXcaps2", "[", "S", "]"}], "=", 
   RowBox[{
    RowBox[{"x", "[", "S", "]"}], "/.", 
    RowBox[{
     RowBox[{"caps2", "[", 
      RowBox[{"gammajump3", ",", "S4"}], "]"}], "[", 
     RowBox[{"[", "1", "]"}], "]"}]}]}], ";"}], "\[IndentingNewLine]", 
 RowBox[{
  RowBox[{
   RowBox[{"fZcaps2", "[", "S", "]"}], "=", 
   RowBox[{
    RowBox[{"z", "[", "S", "]"}], "/.", 
    RowBox[{
     RowBox[{"caps2", "[", 
      RowBox[{"gammajump3", ",", "S4"}], "]"}], "[", 
     RowBox[{"[", "1", "]"}], "]"}]}]}], ";"}], "\[IndentingNewLine]", 
 RowBox[{
  RowBox[{
   RowBox[{"fUcaps2", "[", "S", "]"}], "=", 
   RowBox[{
    RowBox[{"u", "[", "S", "]"}], "/.", 
    RowBox[{
     RowBox[{"caps2", "[", 
      RowBox[{"gammajump3", ",", "S4"}], "]"}], "[", 
     RowBox[{"[", "1", "]"}], "]"}]}]}], ";"}], "\[IndentingNewLine]", 
 RowBox[{
  RowBox[{
   RowBox[{"fpsicaps2", "[", "S", "]"}], "=", 
   RowBox[{
    RowBox[{"psi", "[", "S", "]"}], "/.", 
    RowBox[{
     RowBox[{"caps2", "[", 
      RowBox[{"gammajump3", ",", "S4"}], "]"}], "[", 
     RowBox[{"[", "1", "]"}], "]"}]}]}], ";"}]}], "Input",
 CellChangeTimes->CompressedData["
1:eJxTTMoPSmViYGAQB2IQ/fRRysdV/q8dFX6EfgHRPibKJ9cA6R9XuE+B6Fvn
j9wE0d94Mm6B6PTQYNV1QJp/bx+YnhGxVRtEa+75BabT/h2/uhlIi5h0XgfR
P1b3hu5AokWYTmZdBtLSK/VyQPSKfQ86QHTAmqJOEL2l7J7MFSC9Y4GaLIiW
cfFYdA1IZ2WmgelfFmf3sQS8dmTT/AKmly3x+jQjBMgXzfgCov+tXvgPRC9K
c/gPop9GmvNmT3rtWPB2kxCIbovaKguiH5S+VATRGU0SziBaT/ORC4jOY3uY
BqKXPTmZC1b33bUMrG82QwWIVtAsqwXRYWbrm0H0iotLb34A0lu6ih+D6Gnh
1u9BtJSwLZjW6kv4AqKXPDD/BaIBeP3HiA==
  "]]
}, Open  ]],

Cell[CellGroupData[{

Cell[TextData[StyleBox["Profile of the solution ",
 FontFamily->"Times New Roman",
 FontSize->18,
 FontColor->RGBColor[0., 0., 0.]]], "Subsubsection",
 CellChangeTimes->{{3.7004776230228415`*^9, 3.7004776258125763`*^9}, 
   3.700908059598632*^9, {3.700910997257693*^9, 3.700910999204729*^9}, {
   3.700911424364352*^9, 3.7009114278364716`*^9}, {3.700911531028412*^9, 
   3.700911535426032*^9}, {3.700917939155551*^9, 3.7009179599293613`*^9}, {
   3.7009180551237745`*^9, 3.700918122896594*^9}, {3.700918254606027*^9, 
   3.700918272646428*^9}}],

Cell[TextData[StyleBox["We plot the profile of the solution.",
 FontSize->14]], "Text",
 CellChangeTimes->{{3.700477761454009*^9, 3.7004777633003235`*^9}, 
   3.7004790474253755`*^9, {3.7005537721123424`*^9, 3.7005538020499115`*^9}, {
   3.7005540430130997`*^9, 3.7005540707120943`*^9}, 3.700554417619763*^9, {
   3.7009061722577505`*^9, 3.700906172626965*^9}, {3.7009064860271654`*^9, 
   3.700906509038369*^9}, {3.700911008714537*^9, 3.7009110123890705`*^9}, {
   3.700911290782547*^9, 3.7009113079880667`*^9}, {3.700912251626855*^9, 
   3.7009122749527116`*^9}, {3.7009123104124165`*^9, 
   3.7009123444526153`*^9}, {3.700912477687217*^9, 3.7009125553158393`*^9}, {
   3.700912597093232*^9, 3.700912645530793*^9}, {3.700912676454586*^9, 
   3.700912683782008*^9}, {3.7009127175513554`*^9, 3.700912717754787*^9}, {
   3.700914405765106*^9, 3.700914437718094*^9}, {3.7009146063355255`*^9, 
   3.7009146302351885`*^9}, {3.70091470396955*^9, 3.700914713141241*^9}, {
   3.700916458772129*^9, 3.7009164588346334`*^9}, {3.7009165878573694`*^9, 
   3.700916604026149*^9}, {3.7009174302535534`*^9, 3.700917430979138*^9}, {
   3.700917571376132*^9, 3.7009176625501003`*^9}, {3.7009177133982143`*^9, 
   3.7009177332133293`*^9}, {3.7010715269961452`*^9, 
   3.7010715276729894`*^9}, {3.701071570071045*^9, 3.701071644277466*^9}, {
   3.7020354705401344`*^9, 3.70203547647515*^9}}],

Cell[BoxData[{
 RowBox[{
  RowBox[{"grafcaps1", "=", 
   RowBox[{"Table", "[", 
    RowBox[{
     RowBox[{"Evaluate", "[", 
      RowBox[{"{", 
       RowBox[{
        RowBox[{"fXcaps1", "[", "S", "]"}], ",", 
        RowBox[{"fZcaps1", "[", "S", "]"}]}], "}"}], "]"}], ",", 
     RowBox[{"{", 
      RowBox[{"S", ",", "Sini", ",", "S1", ",", 
       RowBox[{
        RowBox[{"(", 
         RowBox[{"S1", "-", "Sini"}], ")"}], "/", "5000"}]}], "}"}]}], 
    "]"}]}], ";"}], "\[IndentingNewLine]", 
 RowBox[{
  RowBox[{"grafZC1", "=", 
   RowBox[{"Table", "[", 
    RowBox[{
     RowBox[{"Evaluate", "[", 
      RowBox[{"{", 
       RowBox[{
        RowBox[{"fXZC1", "[", "S", "]"}], ",", 
        RowBox[{"fZZC1", "[", "S", "]"}]}], "}"}], "]"}], ",", 
     RowBox[{"{", 
      RowBox[{"S", ",", "S1", ",", "S2", ",", 
       RowBox[{
        RowBox[{"(", 
         RowBox[{"S2", "-", "S1"}], ")"}], "/", "5000"}]}], "}"}]}], "]"}]}], 
  ";"}], "\[IndentingNewLine]", 
 RowBox[{
  RowBox[{"grafZC2", "=", 
   RowBox[{"Table", "[", 
    RowBox[{
     RowBox[{"Evaluate", "[", 
      RowBox[{"{", 
       RowBox[{
        RowBox[{"fXZC2", "[", "S", "]"}], ",", 
        RowBox[{"fZZC2", "[", "S", "]"}]}], "}"}], "]"}], ",", 
     RowBox[{"{", 
      RowBox[{"S", ",", "S2", ",", "S3", ",", 
       RowBox[{
        RowBox[{"(", 
         RowBox[{"S3", "-", "S2"}], ")"}], "/", "5000"}]}], "}"}]}], "]"}]}], 
  ";"}], "\[IndentingNewLine]", 
 RowBox[{
  RowBox[{
   RowBox[{"grafcaps2", "=", 
    RowBox[{"Table", "[", 
     RowBox[{
      RowBox[{"Evaluate", "[", 
       RowBox[{"{", 
        RowBox[{
         RowBox[{"fXcaps2", "[", "S", "]"}], ",", 
         RowBox[{"fZcaps2", "[", "S", "]"}]}], "}"}], "]"}], ",", 
      RowBox[{"{", 
       RowBox[{"S", ",", "S3", ",", "S4", ",", 
        RowBox[{
         RowBox[{"(", 
          RowBox[{"S4", "-", "S3"}], ")"}], "/", "5000"}]}], "}"}]}], "]"}]}],
    ";"}], "\[IndentingNewLine]"}], "\[IndentingNewLine]", 
 RowBox[{
  RowBox[{"invgrafcaps1", "=", 
   RowBox[{"Table", "[", 
    RowBox[{
     RowBox[{"Evaluate", "[", 
      RowBox[{"{", 
       RowBox[{
        RowBox[{"fXcaps1", "[", "S", "]"}], ",", 
        RowBox[{"-", 
         RowBox[{"fZcaps1", "[", "S", "]"}]}]}], "}"}], "]"}], ",", 
     RowBox[{"{", 
      RowBox[{"S", ",", "Sini", ",", "S1", ",", 
       RowBox[{
        RowBox[{"(", 
         RowBox[{"S1", "-", "Sini"}], ")"}], "/", "5000"}]}], "}"}]}], 
    "]"}]}], ";"}], "\[IndentingNewLine]", 
 RowBox[{
  RowBox[{"invgrafZC1", "=", 
   RowBox[{"Table", "[", 
    RowBox[{
     RowBox[{"Evaluate", "[", 
      RowBox[{"{", 
       RowBox[{
        RowBox[{"fXZC1", "[", "S", "]"}], ",", 
        RowBox[{"-", 
         RowBox[{"fZZC1", "[", "S", "]"}]}]}], "}"}], "]"}], ",", 
     RowBox[{"{", 
      RowBox[{"S", ",", "S1", ",", "S2", ",", 
       RowBox[{
        RowBox[{"(", 
         RowBox[{"S2", "-", "S1"}], ")"}], "/", "5000"}]}], "}"}]}], "]"}]}], 
  ";"}], "\[IndentingNewLine]", 
 RowBox[{
  RowBox[{"invgrafZC2", "=", 
   RowBox[{"Table", "[", 
    RowBox[{
     RowBox[{"Evaluate", "[", 
      RowBox[{"{", 
       RowBox[{
        RowBox[{"fXZC2", "[", "S", "]"}], ",", 
        RowBox[{"-", 
         RowBox[{"fZZC2", "[", "S", "]"}]}]}], "}"}], "]"}], ",", 
     RowBox[{"{", 
      RowBox[{"S", ",", "S2", ",", "S3", ",", 
       RowBox[{
        RowBox[{"(", 
         RowBox[{"S3", "-", "S2"}], ")"}], "/", "5000"}]}], "}"}]}], "]"}]}], 
  ";"}], "\[IndentingNewLine]", 
 RowBox[{
  RowBox[{"invgrafcaps2", "=", 
   RowBox[{"Table", "[", 
    RowBox[{
     RowBox[{"Evaluate", "[", 
      RowBox[{"{", 
       RowBox[{
        RowBox[{"fXcaps2", "[", "S", "]"}], ",", 
        RowBox[{"-", 
         RowBox[{"fZcaps2", "[", "S", "]"}]}]}], "}"}], "]"}], ",", 
     RowBox[{"{", 
      RowBox[{"S", ",", "S3", ",", "S4", ",", 
       RowBox[{
        RowBox[{"(", 
         RowBox[{"S4", "-", "S3"}], ")"}], "/", "5000"}]}], "}"}]}], "]"}]}], 
  ";"}]}], "Input",
 CellChangeTimes->{{3.668227555537668*^9, 3.66822762846684*^9}, {
   3.6682283064366174`*^9, 3.668228313371014*^9}, {3.668233194546213*^9, 
   3.6682332933638654`*^9}, {3.6682373900361814`*^9, 3.668237400989808*^9}, {
   3.7006419138156123`*^9, 3.700641927655034*^9}, {3.700641966794204*^9, 
   3.7006419803447123`*^9}, {3.7006420208502893`*^9, 3.700642050935747*^9}, {
   3.7006420939916887`*^9, 3.700642096302779*^9}, {3.70064214343414*^9, 
   3.7006421779009485`*^9}, {3.7006422292535915`*^9, 
   3.7006422848069506`*^9}, {3.70064240612148*^9, 3.700642438456808*^9}, 
   3.700642503955881*^9, {3.700642602007574*^9, 3.7006427964778976`*^9}, {
   3.700644003551259*^9, 3.70064405815034*^9}, {3.700644119494047*^9, 
   3.7006441831368957`*^9}, {3.7009182796165314`*^9, 3.7009184068630333`*^9}}],

Cell[BoxData[
 RowBox[{
  RowBox[{"profile", "=", 
   RowBox[{"Join", "[", 
    RowBox[{
    "grafcaps1", ",", "invgrafcaps1", ",", "grafZC1", ",", "invgrafZC1", ",", 
     "grafZC2", ",", "invgrafZC2", ",", "grafcaps2", ",", "invgrafcaps2"}], 
    "]"}]}], ";"}]], "Input",
 CellChangeTimes->{{3.668227641720598*^9, 3.66822765067511*^9}, {
   3.7006419877847805`*^9, 3.700641990223596*^9}, 3.700642068348836*^9, {
   3.7006422073461704`*^9, 3.7006422185904236`*^9}, {3.7006422508184795`*^9, 
   3.7006423002160187`*^9}, 3.700642365022922*^9, {3.700642467941614*^9, 
   3.7006424698694096`*^9}, 3.7006425672496457`*^9, {3.7006426690507956`*^9, 
   3.700642671836526*^9}, {3.700642805411565*^9, 3.700642836048909*^9}, {
   3.7006430737179675`*^9, 3.7006430782152085`*^9}}],

Cell[CellGroupData[{

Cell[BoxData[
 RowBox[{"ListPlot", "[", 
  RowBox[{
   RowBox[{"{", "profile", "}"}], ",", 
   RowBox[{"ImageSize", "\[Rule]", "560"}], ",", 
   RowBox[{"AxesLabel", "\[Rule]", " ", 
    RowBox[{"{", 
     RowBox[{"\"\<X\>\"", ",", "\"\<Z=R(x)\>\""}], "}"}]}], ",", 
   RowBox[{"LabelStyle", "\[Rule]", 
    RowBox[{"Directive", "[", 
     RowBox[{
      RowBox[{"FontSize", "\[Rule]", "18"}], ",", 
      RowBox[{"FontFamily", "\[Rule]", " ", "\"\<Helvetica\>\""}]}], "]"}]}], 
   ",", 
   RowBox[{"AspectRatio", "\[Rule]", "0.5"}]}], "]"}]], "Input",
 CellChangeTimes->{{3.7006420030870047`*^9, 3.7006420072041492`*^9}, {
   3.7006420720839357`*^9, 3.7006420729037447`*^9}, 3.700642120496771*^9, {
   3.700642379767948*^9, 3.7006423799290695`*^9}, {3.700642674268732*^9, 
   3.700642674429057*^9}, 3.7006429224727416`*^9, {3.7006430815377455`*^9, 
   3.7006430821119847`*^9}, {3.7006433172767506`*^9, 3.700643380839902*^9}, {
   3.7009184158164597`*^9, 3.7009184354411106`*^9}}],

Cell[BoxData[
 GraphicsBox[{{}, 
   {RGBColor[0.24720000000000014`, 0.24, 0.6], PointBox[CompressedData["
1:eJwUV3c4lv8XFkKJClFGEkLSImXeUVZJQrTsyMyeyd5777333iN7z/f1Kkoq
+kq0U0T08/vruc51n3Pf5z6fz/U8z+EysFIzIicjI1NMJSP7/zPsc13mWl+m
9N+i78QbBqq4cv/FnN73cmlmMQ8jK8Jt+Fr75+6Wa5RWUXo3Fnn5Pv7p2ruw
endK5yoeIpvR0sNbKlUuzlf90lYbTE6m+w3xzYKhKVJoXJpw6FXvnz4j6Hg1
Jje0TkoT5u8vBbmbQEQpENq609KX0gpeHBE1h8kq4UqT+2vpVrXnEUWfLcFn
YDFiFPZOWtb7hW+qmjVS2lXYhpLeS3/emDr2sNwGTw5J+we9/yD967VTouBe
OyzZV+3OtVyRbub8svTDyB57P3BFH7nwVfqwe+r+5k4HHCE7dtAh7bu0bZD3
Hi8OJ3wRezwZ3P5TWt9biKjg4gyKpl76MbLf0syVayb0Uy5QVWptktZfl46X
mh0gnX0CBeblydm3G9IGHDPfk0PdoBh9XqPQY0va+ZzOG72lp0j0PBQ0cZQM
lcsHvE9c9YDmPho7w7BdaH369/2vm57Qakz4FEpLgZf/DLWntzwRqWq+oZxE
icxBltLmEi/8yRTIyhGlwlbhN2LqXW/4Obj8F7lAjXnz/kl3ah8IJ+8aYcrc
A9m39pV6dT74+tLk7hkLWlCTCGayhr5oodCMfqtAB95DDZQ8B/3g/dbqCb/w
fgTbbHnsbvcD1XtTJ4qEA2CeyJlYtPCHhMwpolTqQWww400/awAk3R3VrhQx
QG9fUnnhQADao+u2GJ8xYraLVTbIMRC2jpozFS+ZsKEslGbKEwRarr5l5n+H
oNwm1q1EDMKFYJuLSoIs0D1R1CDgGYz8ot4eed3D6El+/3TP6RAwOJ1J3J9y
BPuEbh/5+CoEvMtsDTlzrOj6ahg2EBQKNTMaRoqT7JCuYJ4suBiGntWjZkJP
ObB0+t6A/39hyI4rbTs+fRS/3IotjWLCsS1GDLbhOAbJvb/7rshEwPLVX8kG
4jGEKghOc32NQGHXTZf5EC68UUsleqhE4pxPz5WfisdBuEaV9DgvErGVGpkf
93BjT881Ge2/kVCf+xPdO8aNz7/1Rq+rR+FPRhlnQAIPltkuQ7w4CnJS+vKn
H/Ii/LpCAv+uaJzQ/bjcLHICKkN+Q8x3orF3o5BKaA8fBsjFnlNWRGPfMEeS
7zs+fGwga/6xOwbXInqzOtv4kVHq5vD2QQxmKI4ee58mAFKOMs1YTQxe/JfL
+MnrJJz0Dti27I3FnR8vnsyYCsI271F1oX4sXBZF7pTePoXqCz8G4hpjoekh
VvhQTggnSDfrvPfHgcLV0Jxc7DQarhxzsjKOQ2bM2Sy/s2egoUBB/6BtJ74a
wbN26Cw+ZCW6KDLFY1fo7XPpcWehy+zZJGIej1JGmt8XWc5B+a3m6LGueNwU
yjLvST6HG0xWtfuOJGC2zDfiyrHz+Ms+aLlulQC93H69uoLzcOvVX1/oS8An
To+5I+eE8Wv6gvo4RyJCz3RQ27QKI+C47NNm+0Sozme8alYSwT1LH4e84UTI
KQjfXZsWQZTvb/HI40lwsYzwOGF2AbeEE0dcXZKwZTh4Q3HrAp5dNRIwmkjC
rNjvrgfRotjyuad6ky8Z/Nsn5wwFLkK41f6ymHsyVtrd0rW7LsK3sXL9+FQy
RMPJKK5pXwLjVVrnfadSINu00nNx4xJ+nP7e8ss7BZIhCnQ8SWKQbb7fOzeT
grrwuFtLYuI4q62X2H82FVN/VU5nzIqj/NPLM5UBqTgzF52j6CUBf9+ZkMS5
VByaEK15zyeJA0XnyjwvpGGpLe++3YQkjoYKx5iEpuFyj1bsqqsUjlcziasu
pOHqXn49Ez5pqPUdzrkono7G6dmusSlpPCT7NH40Kh2jl3Xq+PwBl17/tt1L
6RAV+50oxn4Z9bIWpp+kM5D9OCT9juNlnHoeOUWMy8D3Z/yfrQmXESHqQtH0
KQPvze08vYVkoLu26DTOlYnTDt6aYcEyYHztqSx7IxMGJzofRy3JIP29wr9a
50wwDScPhCvIQjL/TwRfbiamy10N/QpkcaJZfTtpPBMKHCPSDjRXkNTIeG3f
ZiZW9Tfu6phdwYTYmq37iSzYDFjXXh69AsrnLc7fbmXhTmryDfZzV2HHy3nf
4GkWJAQWeL7HXYVWx9wRUmEWtM8XirVvXsUfnoZaOVIWTpvGBfkbyGGLR1yw
4V8W7Nd3MSoMycGg+qcbv2A2aD/QTJEJy2P2iVtRkmY2hiR6x2pS5cF+1rJy
r3c2Yrdu/dOlVsDMU52oJ2XZgPCQ0W47BfQxfrz+aTobBQuKu3LfKCA+M+/N
A8oclBz6OCFxQxH/iKeUR8/kgGeid3KkRRG1d1mipO7n4OuRDRotQSWYLmyV
lfnnIPVZptXLFCXoCLtkc1TnwGhtebcW3TW8jLd9HPY6BwZWnEMjHtdwSHPo
4BZNLjgabrZI/LyGD7tZQy1EciGgGzad8+g6Tktszr7SzcWB9Y/Hdr++jo5g
asrrIbnQZXCK0VVXhkvQNFlzfS4ypeXP1Awp4/wI9ST/fC6M6Ex//pO9gd4P
p10T6PIgvv/7nFzrDdDZfPi1WywPBaSv33xFVTD/d0jO/mEe8MWRv61KBVzH
7EznI/Kw+2Shzxehm1A1ydJTbcmD724ysiMlN5EUIyr4bDEP8+9kVNKZVKEf
RBoQZMhHhjNn6SkNVfwVYBdLksrHubCjSRdjVdF8u/wJlWk+CP/1MLWTVLHy
STDSLjYfrYqJR7sP3cLC+AXHt+35EHA7Wn9F6xZ+zFkI3VjJh4b865eXk27B
bMOmrom5APaW90KbX91CMvki3QnZAvQ1sA1VHlXD8xemotGWBThzZiua20AN
Mc5Fp7cTC/CJ5PGeIV8Nismmv017CpCS87fNfVkNcvxqYVNfC1B18evRR2fU
Yf6S5udltkLkCE1SjdirI91EmK9UvhCLXDwOZc3qO/N2EmCxLcRqpbYp7S4N
NK67/vFKK4SM0+b8fwoaMDZbiP80sBMfdHknGaGB8gTNXVqrhXjMpvbwwAsN
OFxyvdTJWQTJ8+Tmepy3kU65KiF4vQjHf1D+OmVyG/tqTWnjHIsQsza1y7Hq
NrK2PfO3s4qw5823SInN27iS+mafyWgR/lwlZD2V08TUVUFpwnoRnvf+EJaM
1MSlyj3i4jzFYN+ekHd6pQm1+GNkOTeLIRX8YeY0nxaoKw5F0j4pRjlV9ScD
Oy1crA7/aJdfjI/7S90ZO7QwqHVu3yyhGAaytyIu091BhlbO2pWtYkSKcxxd
vncHaabBJSX8JViMDTl5oOgOcuVC+Rg1SjD3maW2eu3OzlxVzF09SvD5nVQz
Qf4uHko4Ob4rLoFpCoOkZfxdyFCWKSo+LwHPVq6I3+JdfGnKeVe+qxTcNpey
j1y8h66Q3TKHhEohcO6a78nAe2BacDZ+cqcU645aLxtm7gECubfe+ZTirtvr
nE7B+0jrFyJXqCgF7ZO7bxXc78Ofr9Wp9GUpiKWKEdcI96FW/avqIFUZ7K7z
Vw7yPMADgmel47kyVEc6yPY6P8D2Zwq7Vw/KoFpfJic1+gARNrx/EFgGht83
ms4d14Zpb4hsbk0ZWoMmU7OdtLGo9lqF5s0OXtLyNWJUGzo+HRwWe8sxFeNT
9YdbByc7XpWPXyjHyNPCd29cdZBnO7VLWL8cjdkFHrJEHfBRajDHh5ZDR3I7
mOukLvbMba2sN5TDw1eA4qm3LnJNXbzvL5RjoTb/g8YrXagdsJxpo69Ans+f
FA1WPVhKeHzjFK9A68veP5IKeriuodnvZVSBpL+/Qw3t9aDUk6i9EFkBDv/r
twey9PBs9VP11dYKCDJ5q5mP64Hy5p++vA8VqHa846u8pYe9nNXKPnsqYbus
sWQuqA9T7U+xwpyVONik4DZ4Vx/MBWStCyKVeL6wCKNAfSRqdnXGXNvBLZbO
o0EfT/so86/oVYJWnfy21qI+VG6lmPx0qARD8nJe2SEDxN26uycnpBL2slq8
snIGmONiCFTLqoTLjW0ik4MBqtmT3u9qqIRNa1w5b54B0lI7j1aNVKIwcrLB
fsoAgn91RPXmK2EybPllF5Uh5uOuCu5fr8S2JavaqKghbvXIbbXRVaHZJWL+
+SND7Jq/UGrBXYX5r94ZR5MM4aa0dJFNrAq9hOLA3CFDKN8+mzmoUoWaY21p
Jn8Nd/aOd++dHlbhx2urObPTD8HeM7b7hGsVJve6XCvRe4izs8PkpIgqZBSG
vxOIeYhu8tJXXnlVyGk0zlnsfQj9aNnIMy1VOC3ZEPFu/SES/jM49nqiCkEi
ovmsp4ywovk2JHixCrtykhajdI2wfDmcePFvFd4HJqgqxBjh2DZW3x+shtuH
/xbE+41w6OPAtyi+apiNM2VYbBph9chWv7RUNbKFC91nzxiDfKvKZUWtGr62
R7yDHxrjM0vL7kSTalh3HyhyTDLGJeKK+VX3anRpi/7MHDPGoxiW0m8x1Rhz
Pq+3h/IR/nYd7Estqsbq9bKvFWKP8GSgrEmxvRph9DezYq0ewYS23X+VVI0f
a+32DXmPcPXnYaHM5Wp4oND08OwjxH4IL71OVoNQ9kqPBgYTvLq5Srl2qAYO
fR71sUomSIlhF80WrEG8fTtdpacJ7rG+wg2ZGsjrsPjtaTRB4nWK4+uaNXjX
fIY966sJZsJNZrMtatDdWUl05DNFzvW5xze8a3ClWLYwWNcUDh8vzqwl1KCt
JCx1NsEUz8cV2bLLahC+JVZhMWEKBeP3IsrdNaB98fWN+B4zKDPN8f6erkG0
ldZpBVkzPJLZ8yXjSw3ctw8nRz0xw9HbYmFKlLU40TJ7nLXODD/qZSh+HqnF
x9lrA2+/7OSP/bqZeqYW7Cm0wf/xm+MfuYCdnFwt6mw1H/EbmuPMwQqLL/dq
UUvvf78ozRzrqTqSCda1EM3kMDKZ3sEXaefhX4tuslofI0YLFD4I1l5KqcXb
PW/rM1UsIG5dVh5ZVYu9cZe2jwRboDFScepSfy0GnmjcJfRaYF3oDOHtbC3S
E4b6+3ZZYqJBJDvwRy32dJ1T2pCyBGP6KcWzNHWIIh17be5qiXjV5a4XHHVo
Ljztw9ZgibOQYfAQrgP54R/ie1YtUTtDKXpCqQ7fN3dRXjj3GOsRNKdHdeqw
+/Sv1+mPH2OCwLlhZ1+H7gCDAfnSx2DYfzSZNbgO1fNvu04tP0ZMw3O6zow6
3DhMParKb4UTEhy3H9XVgZ3cYrHa2ArZe3qt6IbrkOuST6+eZ4VX0VnaNW/r
YHDnhty591YokPc/evd3Hb60bPbkH7TGTKx89TZtPUamOb6on7OG4ue6w7lc
9QiymuY4dssaA+0Ft5Qu1uPjp9/qtDbWOO329cEX5XqUt12NPBRlDdVoPfEY
g3okqIQRpausQWY79vGicz2M96WyBhCswRyyz3w2rB5vDSVNvny3xqMbX9o8
c+rR2SnWYs9gg15+hXmepnqMR+sysgrbgCZs+cXAWD0GrrhYz6nbgGK5JN3i
fT2sZdSInfY2CK3QET2wUY/A9bpLPXE2cL7xPL1mfwMmpqxy/qu3QYrw4gtN
3gbslb/OcGLaBsME/Xd/xBuwUcfo5/fHBq8T2FtSVRugHR27ScFmi9xfHx/C
uAHrCkkOWZK2WLuXNvfuSQNCr3z+oa1ji5KLe/l9oxow/f2+nZinLXaqZE4U
NGD3p7Zfwtm2mJvVFRhobcDS7mrHGz22KBdbe2tK3Kn3a//lt2iL2b9pj2iX
GmA2Vm77msYOdxL42kq3GvDjiuJndUE77HN99O4GYyNSlDSMPt6ww9Khc6Qv
/I2YlU15mWZth5lXWnER0o04EfOfsk2MHUYkK3jOajTia9pmi2G9HcqL9npP
mDaivC+Pz2HGDo9jpMqsPRoxZV0akffXDutmbPkH4hrx8t+Ln6uc9hDPcrKo
LG7E+Rff1A2v2IO7gJdMtaMRt+61V3wztkf653W9r1ONKP1ES50WbI/k/3rC
w1ca0fw9/a5JuT0oybSDhHY1YWXkcoEa0R6DZbGqI8xNaHrX9PX+b3tM6+K9
2akmxMUQz/uyOoA94OzVPbJN+C2nbj0s7QDfWAnrAq0mqD6gLDxn6IB/68Im
cpZNYBEvn6kPcIAT72fBBe8mdMoe2X2/1AGzweItnolN6JmhO3mUsMOX/PXQ
0fImRBloKJL9dsDxnjcSLd1NyLhcp7uLzRGzLnOn7sw0wejFuhXXZUeIn2pf
Wv3SBI3gD856Ro7gU75tFUXZjPlWJddnwY6IumbfIcTaDH/iBzuJSkcYJ359
NXimGVWng41eTDkiOj+500iuGS9F/qhEbzpi96Kiza77zXBW3DpjweWEkv7R
5VTrZmyO6NAYKTjBuvWv0CX/ZszyLr5ws3SC3IUi8cmUZoTW30+viXECU07+
gcdVzfCeD7i/p9kJo44DFTT9zRChE97v/tYJD7jmWXJmm8GUzNt0kNoZFYz9
ilI/mpH4ie9uj5Azap5dk31B3YI/AW2f4jScERssR2nD0YJm41Jr/yfO8HWN
Ct8r3AL6isr3cdnOEGAif5ejuINTByv2DDrj6ZTZpqROCzxZ1lMOfneGi2TG
6ym7Fpzwa557etgFzP22AY+DWmC7Fnlgz2UXqP5sXKfK2MEPSZyreeSCo5A7
l1Hbgr1+zpfdIlzgxr9y9uJQC958ppF+2OACAyH3tbE3LbD4XSJg/sYFw8ME
X+NfLXCU46KIonZFpVfT9NbeVnR48Q9NnXEF7SjNz9hjrTig5uUudscVJMGY
SUHRVghqr3C2erpiD/sp167rrSApnSjXLnJFBlvB4h39Vkw8+85/lOiKqMIX
h786tuKDAV3k1oYrXl2OOuAX2oqZ2UsLm9xPYG9QMMqa3QqLSeHjR248gVbI
55uVDa0w+dymfNvxCdzFLibIjbYijBBvUJnxBO+WtXJezrci94S74cnBJ3Dj
4La3Wm+FZYzwze4fT6Bw02IPJX0bKp858j5hd4PkNpVhIncbzt+kXrwl7wbN
wj7PU2JtqFvJjVSwdkPosLtBh0obyCT28z5IdsPL/8hpNB62YXphd05EjxvE
HU7YfHBpw79Qxb3zX9yQu9aa5hrRBonX8ffUjzwFw0pSGF1eG9SfVMYsXHkK
z9HIy5nNbaChv10X/fgp3rM71J+faMMxyavteklPIa7F+rXnvzYYlkpV3eh5
CrcN9WXNzTZE7t4VcvfrU2T7/ipYOvAMVl9uKPuyuqPAjsjneuIZ+ujer47K
ucNP7pkpreQz3N7r4ytq4w4R51DL1FvP8OPC+EZbqjuCxw4ICz16huyIRfWH
A+4YXOZrbnN7hpPRjWECq+74O1VErhL9DEW+fwrojnmgm9ts31zBM4iXa2cf
UPZA0yPJF5Ztz7B5O8ntvLMHnl5YNdgiPgNdt56oXa4HKo4ZVYQuPUOwpMk4
ccIDH1sNWtm2nyFyz0OFW1seGE7rCCpmbEfmJcqba0ye+KmpxiIm0I57r31N
bwt6YvvJysN+6Xb4M9P/7JLxRHCmru1tjXbUULuu4I4nRO94Y8G0HY9J2Woj
jz2RLso3Yu3RDsVMA34TP0/oj3Md3o5tx3h4jAVjqifY6+W4Q4rbEdW9n3Os
2hOP3Y0/s3S0g9OgComDnlht0XLMnWrH7nC1MZu3nrhO/rnt7Eo7SGajQ/fW
PBH046++DlkHONj/iqjTe+HXJv9VHtqOnT2mcd99Xi9cePRw9/KhDlwPfn3L
VtILrNuJeRXHOqAafpUySd0LdsGVPA6CHaD91c89buaF/c9jvcVFO0A5L1PJ
5O2FluIz7f8ud2DcObTINMkLikSzlz3XO7A+67V/rNILvsxnSUGaHThw/u87
mQEvQMa0VEW/A7kpU8d633hBnp3MkNGiAwpSS8Naa14ws5lbe+HYAW9x+oU/
9N5w2fvFLNWrAx/quYxLTnhDpupwq17ojv7zvxoW0t6IPqO4wpOw46fFpUJS
0xviN43Xl7I6kBNs68D+2Bt7Xj5YKC3tgNyjznxaf2+MJx0qtW7owLT95St7
071x546rmkhXB74+H7x2uN4bDm/sn6+NdIC56mLbhTFv/Fz/crHlRQcsggSS
DRa9kc4x6eg+34GZL3Nv0re9UTG3P0bmcwf40yfDlpl90HskMpRyvQMP1Mdz
5M74QGtQyrCfvBNOQ0lclQo+mP5AzhJM1wmX9g2qk3o+6LAaLFA+3AmDL03q
Nc4+8Ln/5NB+7k6IMmZQK0f5ICGPXI8g1IkfH22Orxb5wFpRKSDmUicSTm/k
lHT5wFdaLOT2lU7wpf0LsX3lA0XvVnMWlU7kfFd6qbjqg/P0bfwzdzpBv5QZ
fprOF42zPF3Jhp0wlBwp5D7hixtLry8+eNyJguIYfn74wkSQGMTh0rnj7xmd
5B1fuGeuNMz5dGKj59AdXRtfUMoydWWEd2LfR13q6GBfWO8VLdRL6gQDixEb
KccXl1bFzbhyO0FN+zmGt80X43/20cyXd+KrZ7u1/3NflByK98pu6sSQSG7V
76++kJXteG7Q04mkeQNNxz1+2OvqQM093gkd+W6d3dx+cGrIYFyY6QQre9hQ
jqQf/q3yb2a/78QwZ2DSLU0/sAhtthl87YQdndswvbUfRO6RPTi+0QnGrLN6
r4L8MOJ4fOodZRdK4y21GnL8oPH0ukDW/i7IFG9UZrf54YqJ0R091i6MJWRY
pL3wA+35ewacvF3QYuMJLvjuB+4pRoW5M1149e3mnk5af+xSdqNKE+/CA9Ly
x4+8/jgS9TTzvtwO7tUqePyyP96l7zrEqtqF+3WhY6b3/DFh9cNw+l4XXpzk
JnbY++POtlhYvFEX1NMVRPki/PHtalekhnUXJoY7N1KL/EEn7fCY4UkXblrd
5Tze4w+e95InJvy6MH71eU79nD9Kz1E0hkV24TYNWeC9P/5g5armvp7ShdcO
6cN0TAF4VypsSpPfBVMll8cTpwPgPG4T2FvZhQ3pO9bZSgG47aPp5d3ShWgG
CoLPwwCsdA2ro68Lwp4ykfYeAagJbPm3OdGFmSuvyuyTA3B0fL9f46suBB5J
FPCtC0BuZPWC/WIXLreBImciAM39YWznvneBfCVJnLASgKnHIac+b+70q/N4
nJ46EGaeccxFVN0oJvl23j8eiK+/42YeHuxGBE3egUapQMyMODocY++GV318
K/fdQKT95Vp+dWInTubqTbcPRJWn18WEczv51nQnBSIDEaTuoa0m2Y3KVa6V
rpKdfKvdD+gUuvFm/gSNRX8gdMe3zg/c6sbRtQVPnoVAKFiqzXs/6Ib152O3
P20H7vzXfzaVetQNkleebzdrEO7eaBxcs+nGdWux/cWiQbDyTdtV7dYNf3LX
1Qy1IDBTBx60COjGE85J4bzHQWA7+vAPb3Q3mBfXRpqCg1BDw970JrUbdXpp
7a/zg+CxnqSaVNCN2iRn2oPdQeDgHGhXq+7G4xTpSvU3QRAqj6Ta19YNWevc
srzNIKi+eM3T29+NwOO6FNSHg8EzksTqTuxGWit3lZNIMBSflX8Qfb3jT7Gg
fk01GNpvqEK/fuhGISGdMcAyGOT6odSFP7pxV7+9nzc4eOe9JnBPb6sbCuTP
iJP5wXBTHvA5TNMD4rObIlHdwYg4ou47wdCD21kCn7TfBqOSrvZ+IEcPhGrJ
NsS2guFxb2rPZf4e1O0K1uZlDUHquazwtfM9uBHrynzsYggKe3Ytl0v1QNkx
gOekRggg947NWLEH+6uNAq7YhID8PwEeDvUerN4akrYID0H0VC85SXtHT8/s
Wm5JCMIUMxqCTXoQ+WGjaGUgBLFWmbIydj2g/HFWW3YxBPJuNTlrT3tAFdxp
WEgRCpnMrpdlgT343aTfxsEVihN0jR8MY3pwNrTPNFs6FPGrT4eOpPfgAG2e
ieiDUJwO3PYeL9zRv1zdNOMSisg/3Af9anogcinnQWhCKO66TtuLP+vB6c1T
t1TqQnFSkqr860APEEuZwDkZimzrhNbcyR500b0RIvseCgMlx8y7cz1gtLU5
9I0+DDTroXfpP/Ygetj6xtdTYRAt7/3Q9bMHcTzRU1vXwhCYtve603YPngQE
l7GZhiFzTc5HcE8vMrfppxQDwsDxRT/yDWMvdGNJ1/3ywpBRrWgbc7QXR9Qj
DxK6w9Dr+J5fQaAX3HJrvKfmw3DGgrN2Q7gXr+2fBcaThcOtZ4GxXLoX2Z+S
xQ5whkO5ik1RX6kX4/Uyl5KkwiH9sEqVSaMX7a8f+Z57EI6f9BFC/Tq9IJp3
ccy4hmPvQvqci+mOvjkVZWRSOI4zDBuesu9F9+KSqGZjOF6NbrXOuffi/tLR
esEX4SApcC1HBvXu/Ndrex34HY6yKs4V2dheJBXcTaQ8FAEqqYX21fRe/HEZ
2KAWiYAnm6ZJflEvNjd1ClnVI9DgbvBeq7YX2xeJmZK2EVBO/CG8p70X2pde
LFhGReBt0jfN5sFeOFJz25RXRuBgnfwNc1Iv8ivMFLfHI+DF9oaZ/U0vrkoY
mmp/jcDIdk7NyMde3Hn59qMRdSRiIz24n6724nhMWjcPSyScyR8YC/3rxdkb
XTIrJyLB4s/t9npPH8rCBB42iUaC4UbHwzCmPpj9rTgZIR+JfUHsx6Q4+9D5
LSDOQjMS447Hyz8J9OFMVl3uLeNI/LBupU8V6YNSIt0dacdIrDwnyVxHH3L1
Hlac94/EWRpNhQ2lPrzwDS8+HR+Jiw9PchZp9MEpQk/pfH4kHK9JDmrp9uEw
bUWIVH0kDFgd5ajM+qDqrWKj2hcJG+GumFr7PtR6MG6YPY/EkV97aw08+jAT
RuQNW9zp55l4/oHgPty5qLda/zsStN8kzJ7F7vRLFWW0RBWFy0vr/8wz+lDq
L+bCxRKF/6gePDpS3IcKmdNnDPiiYF1yM7Ovtg86XVcCii9GQfPCs2K79j6o
xKh4bShEgZ4y2v/YUB9YwM2hdmcndqoTHiX1QVk1/l6VSRQGPzNUu7zpg/ct
N7HDLlFo6I/ddWK5DzdHi5r8g6Kg8pD3OHF1Zz4qP1/+TYoCOXcFo/u/PlDp
CqW5FkdB2ZD9ucDefrAGnyIja4lCuq+W6RRTP47c66UIG46C1eK1UU/OfqTc
HSngmo2C6NLbXadO9kOEkflT26comHykoH4h0g+Xg04T+ltRcFVKn/VCP8jf
dGvQ0Ufjv0fJ3qeu9UOfiuDccTQarLnz6881+nGKwU7yyZloRGvrw0u3Hxuh
7hlSl6PR+ZNMU9CsH7q7BrKob0XjaF+J5JR9P7794b4yox8NThHln+4e/ZDf
9cin2jYaYmkjLvzBO3iWkUGMTzTm9VgmCLH9CDReffMkNhoRc8y/XTP6kT3z
YdM8LxoNDnUr3MX9mPRjqjesj8a43+vKkdp+1PxSoTfsj4bKYxc5h/YdvMac
0mw6GoXhdkUcQ/0YvoZE54/R0JCvn+0l9eOsXPpg+EY0+lcF31i+6Ue8kHZi
KW0MnP48qzy03I/YcFVKInsMXtbcvdW22o/OH8p0/4RiYOyz2PHwXz/K35+o
EUYMIvtv/qPdO4CfX6p/WanGYPyNx74apgHwpvaSavRjkCCov3SXcwAzjsKq
/2xjoLt3Lprs5ADy9hAeqfnGIO3VW9oCkQFwvrFlK4uLQd+2uvoNDOCl12ez
/QUxUJ3kMv2pNAALt0OaLo0xqGoUuZGksRPfbZ9dHtzho3f6J607AMuc9m3D
Vzv6wpMe700HQPPfcsv7TzFwDhQeC7IfwHjhISbL7RiMmXsvn/YYwB0XJuqt
/bE7e0ExaTJoAJfetcTGcsXi/oO4UOfYAVCZv20VFo7FU/7TDBwZA9DM0vR4
eTUWvLt0jTqLBtBO//NVoGYsBuQY/I1qB1BmmE6UNokFpeZ5+z3tA9CRSDD8
6xKL+syiM2WDA0hZfRbeGRIL1SKDRlXSTj7NB/XwtFi4ryrQr84N4O23t9UG
FbH4TnX1XMLHATw94V4i3RkLLSMZLvHVAUwcj5Q6PhkLndiTc7PbA+DWXTKh
+y8WdYeXH3nsGUSnxh0hsrVY7HMye8bFNIjfblXBGzRxOCAS/6776CD23er1
/MsaBxuSFsFIYBA3rhntpxKKw+vZpDBqkcGdfctAlAVxICfKMxdJD+JpVMSv
M7fiEHlJyfya0iB2EVuVVQ3jcCEuJHRFfRCz7K0Szg5xyLRYdwnVGcS9FZ2u
goA4eF5xFRYyHURXvePbuaQ4+KRvNo7aDcJgnRTHURqHO+SP9j52H4SPwPV5
w2dxKP+Zz0cfNAib7uLeqok4CK/lHSiPGYQzekG9EIeEKJXeG+mDeMNsofrw
Vxz8FULkPhcO4meX9doAdTyq0+SjQmsG8a81V+QCazz6D5sXCj7b8ec+Q110
Kh6OUgvBQwOD4Pd8a82DeFhEJl0ynRzEa4kQq4Jb8bgb71xFPTeImpMlFOcf
xmNl0uxX3tLO/HoPCvU4xmNi9B7l1Z+D+OEfuaIdFI8GGuG5d1uD+L64Lv0v
JR6qe+a8PWiGIK3LzldYHg9FDfkf7IxD4DEdybnTuYM/1jzVzDGEz09f1h4g
xePQ7PpZLf4hvGc+fG9iMR5yxw+TrZ4fgnqZZkzCn3hE9KYnRUoNIaD5kZ7x
vgTkXHPaOqU4hKEG9k5JzgScFQ0VHFQbgtFRhTrW8wlY2DfAbaQ9hNxHjZJk
cgkwVz+0SGYyBOI+Wa3PWglwDtexTbUdglhAHeW8WQIaZMMHLj4dAq/q+6tz
TxPwYjV8iRgwhHdvM1jmIxMQJHCdaBk9hPrqJrfPOQlwMSrzo0kbwldpCnuy
hgRoCmWS5xQM4cX2jS3WoQRM7KZXkqoeQrO5+WGp1wmIs3t350Xrjr/tU73G
3xKgsUl53qZ/CCnnHlIkUiSihcuQtJc4BKGn88QJ5kS4mC8id3Yn/56L8MGT
iZDSdrGX+jCEfVc3eO5KJaLuCZXt8+9D+FIlWlComoio686XrP7u6HOQNf8z
TITnraZ+auph7N/Fr63jlIjTDLWcmQeHsUDyiOwJTsR1BvXLl9iHkcowo34+
PREBzz0FJk4Mw194d0FBVSIiFvhePTo3jJXKqSCe3kQwPjt/+5/EMA5Tsv8t
nE5E53JIQrz8MG7nF22JfEqE4heObKFbw/hWZxQ+8C8RtL8m7XvuD6NWUKbc
kDEJ5WlJ++8bD6P9x15tKr4kLCXetf1uPQzbhKjkSvEkNMZupwY8GcaJ/Bxj
A5UksMMugsN/GNIl+zvZDJJwUD5bqSZyGMzCuUWzDkmI13IcVkwZBt3QmWN5
QUko4nrJNJc3DO+/njwOaUlQVGvktascxnNN43rlqqQdnc0t6pZhGBqVTwn2
JoEnIzwttXcYwbV83gwzSdBmeUB5bmIYhROZLWSfk8BarnK+9+Uw2OWXvH6T
JePewVt8d/8bhnzWCOknUzLYvt5Y+PR1Z16P2WvX+ZNx/9cZY8+NYVwQz+fc
LZWMw8R3FYy7R1AbeYnlyK1kqAqrdOTvH4HhdlayiFEyyPt1E8RYR5C5v6pI
yyUZghK7LozwjGBIVeSqd1gyhqQ4knTOjEBSZcO0NisZr93Su7+JjeBOLIH1
S10y9POtar2vjsCtIlDzzFAybps8MWe6OYLdp76wO88lo8G6dCnv7gjU4ycs
B34kw8/ys+DFhyPoc91WPEadgvZ9AhcGHo+g0Ui+3IMtBXp/lSjvuowgZMEx
bfFMCh4tiyd99BlBqqcO8+2rKSD5Lv50CR/BtcHhw8N3UpDjcpFpb9IIfimF
5SpapmDS8fBGUs4I/oTbNI16pcDgpH2eQPkI6ngUtO7Fp0BF9gJzU+MIghJm
n34pTkG8hbyyYvcIiHZkQsHtKRDVilZ4MTqCL3JeD4VIKThdSUFjPD2Cy8lC
PNNLKXjK6xe2Oj+CY1uT5sFbKThqtGva+/MIvm3ISlxlSMVBDsMPB9ZHsP+Y
UvRuvlTc3oxtSScfxcv1WusxiVQslnlpnKIbReXB28/TVVPRPc9Y3cQyiu+/
17ocjVLxSUGUJH98FH9ELEQ1XVPxIGSyefLUKPjueJ6VikgF4/3nRnoXd/g+
kVcJ5qaC3khg6pPMKGw8uhq4mlKhrNVA46I8CuXUsKucY6kYeWNGtltrFH3j
57V4FlIRXHq6NVJ/FNL5nl/PrqfCz/yzBLvFKA6VytHJ0aWhdSjKo8BxFAWW
qpV6x9Mg6EwVcN5rFLedrKZ9LqZhkktUrS1kFE9v2/iVK6eh0oH2nUL8KJ7E
8jS81U9DJ5eNMDFzFBUdWpasTmmgIN1SelAyCmfjmYL7oWlwFE88vlg3ChEG
Z+PcrDQwU5xpt+oYhYwqedFqfRoWXpFx/hkaxa4yeSvlkTS8sl2X8Z4axWgt
Y1PJuzRsOJDx074dxcjpS/4Ma2kIKKAgxCyPQven/3PPfenQy/0iyf5rFDpT
I0W/udLRdbjMPPffKAo/Tf6zu5gO+hUB7VN7x8B0y3h6XTkdWbtUD9YyjcGX
VUXYzyAd07J7AyU4x0DUu33giHM6GOOudHYJjO18j+StasPSUTG32KokMgbP
7uWbWjnp2Ef1xnVCegzJ++mqdzWlI/A786am0hgoLznF1YylwyPAReq1+hjS
NH7+sXifjlvl32UMdcYg+/T6G6GNdDxQNqP5aDKGsUElud/7M7CtMBb52G4M
x9UaBft4M5AQQPPq59MxMJ/Wj06TyIDPd4oPzoFjCHKgd3G7lQEui5Laregx
aF0OfmPwKAPjrz9e8U4bg05+eq/q0wx8OlUcS1U4Buf2Q4LyMRl4jhf5wdVj
CMxp2n+lKAOf/953pW8bg6GZhp1CewZCr3Hvj+4fw7Jg5W31qQww7D9sdIg4
hvV/8fXGKxmYO8vrljg7BlGPj0MdZJlQjb+gwfZhDJGcCX8ItJno5hX5nPZ9
DJsWYh8WmTOR2EurcOzvGAzs6mL+cWXi1IMC/WyqcdRJf9tmE8rE6/HvkjwH
x7Hwcoxf8lIm9lI/n85jG8eMuuhBvSuZOLAkfYHvxDgC6mgbA1R29O6yqBWe
HcdLWhGOmruZ4JW5dkZAYhwdBrGX5x9m4qtf10iR3DgE+g4eP2SdiX305idP
qo6DXDaq8/qTTLxqP61YfG8c4vNrR/39M9Hktc570mgcndUnxXuiMkElXtNd
ZDUO73Z6Rqq0THCMK3EJuI7jMVNQ0fXCTOjxFUgX+o7Dts19K7YmE4IC9Wx8
EeNw6yPRzz/b8dOs35iXNI4nEtavzw9lYrIrlokndxz6/KKmAVOZsOYTP5td
Pg6WJNrqN293+huXpD3WNI6wpKkGiU+Z2JMZkJfWPY7qCy6uKWs78/Tc/Y91
bBz2Lq/+bJNnIUUriyVxehxd1u8uGNNn4fNe+a9MC+MI5rM+TTiShcNec35R
n8fRXGSxAN4sPMm8/YpufRxXKFo1qs9moYVveO3qrgnQX77izS+ZhXPNcu+8
qXZiiw/m2QpZmNjYX9xBO4EzMWEHj6lnYeABp9r2gQnodbLaZelkQV7ddEaC
eQKR5PaRJ8yy4HZrAS5sEygzcDetcMhCwpC3X/2xCeR/Prot4ZWF/nNSxT95
J2BSIa4yEpoF8Q3q8rOCE5ivqb+rl5gFroTpSMuzE6Cgdj62npOF4ie5asUX
JtBSa5gdU5GF3Wz6PxfFJ7A6oPPmfEsW9JYo7LgvTyDjpsqLqb4sLGt6E3Tl
JlCswRLsRswCaYZAn3pth+99+tqJuSxcf//h5PTNCSTtGeKc+pgF949NvEy3
J3CP8JQ84FcWMh5I/bt5bwIXFDIyJHdl42Xlo4YQ3QkcdmJc+7UvG3p3T6v0
P5zAd4t2mprD2dAd9O8mN5tAhUggyY4nG9T2xizSVhO4/FLt3qWz2QgY6VJy
sZ9AnCllMplkNvbLR92rdZlAwhevmBGFbIyo9yt9dZ/AJYdK+VT1bHwxucdy
0ncCxnscaqx0s5G7ju6HQTvn0VA7I2+ejaOOljcywidwLFijicspGyEa03Uz
MROQlBNTI/PJRuNRx7+MSRP4OiGTOx+eDUU6aS6V9AnsyVKpGEjORs/9EzyB
ORNgWpWxq87PRmYmz+6uwgmk0mx/zajOhqrt6Z7Nsp3z5jDijXqWDYVHYvoX
aiagZn2X0X8oG2uHJGYfN04g9nJbk/vzbEwxCVwobJuA14jt4Sfz2bi9sW7+
rmsC2WoPzjz5ko2PDzI9WQcm4Hvwwbb7RjYoJ5ns1EcnUK2g4edPlQP2n9ev
hBInUC/M1xPFkINsdYnvPS8mwMHU0Jx5NAe0IdNuW7MTsOFbNKk5mYOhM0cW
L8xPQLo0fmxQNAdq0z9OPf4wAYZ3xSsLsjlgYbt/K//TBGwpd3fsupmD0HAF
9bnvE/iiEXCd+34OeAfLzjOvTWD/QaZwxUc5uK3v8/XG3wnoO4UF2NjlIOJz
W5DfLgKs+6YupnvkQIFSfVcbFQF9kuPpYyE5+C5xSXOVloBvhx+0kifmgEzQ
MFDwIAFOSTqR4rk5+PBoMMGAmYClv42sjpU5YA3S801iI2DM68b9utYc7OM9
qjJxjIB64+1b6wM5OE9cW6U6QQDfctm29FQOtk8sOEsJElBxTVo/6F0O5pum
ZuzOEjDTF+Xy4nMONLh6WYovEHAmLVhBYCMH/T/zz78VJ0B6H+2wO1Uuyvut
TzJfJiBK7RfFNEMu3IQP/7suR0BNueAPEc5c5I1GV3pd26nXjYyLE8xF6qnn
0g03CYjM3v3lz8VcTC2+KPqkQYBBg+Wm/tVc9ESHfee6R8DZ2eK2UdVcvOr7
dEhLl4CAmxkiUtq5iDiywhz6kICvN4X0Kk1zoc7lvtphSsAvtouX+RxzkWSf
Uv7rMQHcP9JJWd47/EWX5E7aE0B1UIHjWMROf1rXG3VcCBBoOMianZILMqZB
6hh3Api53w3xFe7kOxQI9/sQcC8m4UxVbS6sGGclNgMJ8JBnUZTuzMVlnwfH
zoQTcPCJLNP4aC7a7h99ZxBDQLLVZozhy1zcEWZxj08koMiAp39zMRf+mZJr
g2kE9EZnlCX8zEWTmK/yVjYBrtI3FS6S5cE4buHp2UICNHIPxb7cl4dtJdUQ
wzIC5sinYryO5GHtc7t9fDUBuYlW8qdO5KGbhV98sIGAc7n9JS/P5+G5tvur
zVYCDjxs7w5FHnI0G++c7iJghFksXFY5DxmJw1V6/QR832Cm/XsnDxLNZYvR
IwTsvSkh3mSUh0+3NNZ6CDv8twLZXG3zcOJ37cLv5wQoyLwtl/bIw32p3hL+
2R3/D3hXqULz8K/N9ea9dwRMvxNbISbmwZ9+eCxkkYDX+8lis/PyYNBbItC2
QgAr770vDtV5oHFh0PvybSfWO7mh3J6HlfZVG87fBJj8U2vgG8mD+1lFXdVN
AiJk6nmpZvJwQZ+c34uMCFYjUbml//Lgs3R4pGo3EfGFdYfGfuRh9oHX9fm9
RERcY05o+JeHWo1z+QwHiAgNEh/M3ZePp8ZHZ2UP7dTnUpbGHclHMb/0Z1tW
IvqmNRF8Ih9V5/xnsjl3cGNGH2/hfFAc/pRJ5CEiK5jdyf1yPphsja6QnyTi
g68Gm/uNfNx9/qHj3BkinGLSrLzu5ePqK5Mj+iLEnf35pV3gox380pxypBgR
WsRPfDH2+bgRhPvt0kRY0taHZHnlw+mCz9UvV4gIFziUUROeD6q/6TQcSkRc
TP+oP5iSjxOpgQXXVYh49ZKBNF+YD8qpC1yu6kSsq1r/+leXjxGjVIfCO0RQ
2b7rPdadjzK66tzn2kR4VsjJyU3kgxhiUU5pSMQbVzc7y9f5MMvojD5vQkS6
nJFq0nI+sqgLbulZEnHB682rgbV85PowrITZEsGZMXToL2UBMol/dFqciJg6
QLV9nqEAXTVqZUtuRBAUbGItOQtwaZHh+SFvIiLrVqZLThXgjMDZGdkAIvyG
NYY/ixWAKJFZbxVKhNBmiLmwQgFUX995nBpFBEW9dZObRgFIIzfJBuOJ8LCc
rx3UL0D4oKvFrxQi2GM6tFmtClAYPV7NlUWEWuJyzWO3Aqh9uDJ5I5+ItC9o
6AsqQL3/6KhLCREO1JmPjicUgOKsQXZeJREaGss9XrkFMM5eUyXUEVErvz32
vqoA+9J8Zv42E8Gg2uJ3vb0AXG82Jfg7iJh/R/axbqQAk3yazuq9RGRYlq9z
vyyAimhguPsQEb0Pc2rjPhSgYzDAvWiciJFL7ey0vwqgmXVNkUQi4sz9d2d9
yQsh6da3sj1DxCOpj9/IDhQi88h3E4E3RHxRrX/gxVGIiksd7erviZCi5rff
LViI+ESBb08/EjFO4LgYdqkQ3uvHNwq+EMFx3CnvsHwhMliyXxN+EpFjythe
oF4IjrrU5M11Ip4fIfqI6xeCN5LmHO82Eedzo39OPC7E4qNXmSoUkzjnKkJv
7laI8M29y040k7hBlzBJE1wIxb1h+7LoJkE2nnSlOKEQV9S1aIYYJtF1ll3n
Zl4hSuJ0X/9gmQR97tbx9epClEWmhLBxTEInmSM6t6MQjhS7GK8en8Qpv/sl
GmOFEC7zs7Pgm8S3qfjHNLOFOHiDsyz21CR4t8tftX8shHR2d3vruUkoWPn8
cF0rxAdzk5L3opMYTv5ZLba7CBdNKaz3SU5C6Mcc+1+GImjfDaYTkZnE4iLP
2a5jRfDb/OFzX34Stsu5n0JOF2GWXnjS+/okFB9Lq92VLEKk2uXNItVJLCxM
6J28VoQxvwN/J25PorVV4vA/rSJ0PkqaWrs3CRUzHecXRkVIapgIOKo3CQad
w141dkXwEillkDOahPcepfMxXkXIT+NyNDebBOvceIhjxE5/1Seqo6wmcfNG
aJh2WhF0z1X1NdhPIm1A+6JiSRGUX9bXvHaZxNNO7iDRpiKctBByofCYhFlR
mzd/fxH48veyCPhO4vX3vTxHp4pgpXA1TCVoEqr7VixYFopwbv/EK7vwSUiZ
SWkzfS9CYmsOeVLMJDievltl+lcEIn3drmeJO3z19cJH6Iqxr/fP9HzaJNID
Uo9wsRXDLv1RIHXOJC4Y2OafEijGhXur+08VTiK3geWlxMViuDXEWamWTeLR
H/NaFbliODvIFNhXT2ItUeWCkXoxbqt/rk9smMQ4dcYDD/1iXD4Qkd7aOgmT
BsmTaVbFMDZn13nbOQnJI9Tpz54WY5U75BdF/yR60183LIQUg+XPxEO+kUm4
NWU47UsuxlbRQsk1wiSKbIVeXyosRit705Dl80lcXLNYMqkvRjOtUmfkq0nM
B0klpfYUQ+ZXUETN20lM/nzydZJYjDO9Nhee/zcJ2W3KFfp3xTB99Lt6fXnn
/tnWhdz4WoyJfjoatm+TuH/EjBCxVQwFYpmI1K+d+bT+a5miLUGF7cgl3Y1J
tPGoX+dkLcFKrC6T179J+LPJeFjwl+AVj3Z/NiUJa6b5Wm2iJXhI33KrZw8J
sjO6pINyJTCSsqr5j56EpPPXfpmql6ArzeoTFRMJQpBt7tUvwQO26r98R0gQ
GeDh5rUuAXP2qfeKR0mYiR87E+heAgLHVLYpNwlq9uxvv4SWwNo161IwPwkT
AivCd1NKMJkTkFcsRIKfJ4tgf1EJ5vyefhw6T0KujHvvpcYS2O1zoVy5SIKO
6F/y8r4S2HJb/94rRcJ7vscLJ6ZK0FF/p/2kLAlmbyqNcxZKIFnNr3tNgYRj
J7JCuX+UYGjX8ylTZRLEetluF5CV4nqUJnfQLRKW/bbaT+8vRbZypkKh5g7/
Oe7RJo5SVHIWyfbfJ2E40tRN8VQp7vw2ZlrUI8HAsmz0pXgpXFvHWymNSdCM
HO6wVirFhvaMBLc5CdNdmbf33ilFc59LlIw1Caxje0ILjEuRPJ/fputAgsqT
BUNFh1K4p2l2PHUlIT9m7+tPPqVQXHBPSvEgQePt/bXY6FLMZBxSavIlIfhk
bfXlrFIwth8Yfx5EgpvEN/pvFTv4KWPB1XAStGY/0eY8K8W+KVqdg7EkqD73
L7o7WoqInDXj00kkJP5I/sA4WwpZX0756+k7/W/s7iMsl2KPocvmoxwS3tTn
Xo35U4o+wU1/30ISZL6rG96hKcPdoeSlzDISWmy/cXGxlCH/pMqxtmoS3Cm1
PD/zliHiEu3pmYYd3Oqhe5tIGX696T/4q5WEvKe/2KKulKF5n+vwgS4SbNYW
75iolaGrmOX+qX4SlPMPXbiiX4ZPefEdCiMkmKjrVHJZl4Ft+dOmAYGEjf60
IQqPMpw3PEDn/pyEc6OVPh/DysCw9ftn4qud+3jK/hUxtQxpOfGVNW9JeFDe
Q2gvKUO97H+yY/+RUMPuYVzZXAbpvunipWUSnC97JuUOloGF9dES+TcSXs/n
mqVOl4HnpP8m+y8SmEYHZxI+lEFhXvC96AYJNweGF+N/l0HvtEq26j/Szj0P
iEraXQ6NjfkLZpRTSGZ+OZPBVA6K82/TffZMge5vRnsRdzlUOiVep9JP4RpL
vWzD+XKwxq58q2Ocgv+5PwYDMuWQj/9vZuzwFL4xyh97rVqO+hrOxA8cU2gN
cHH9pVuO69MRgmTcU2DTtLY5aFWOpa+CsYf5p3BZkXr3OfdyPF78SDgrNIX7
fGwXNMLK0V7Q/l7x/BQyWwN3PUktxzPOnBG9i1OQJZwyyyspxw3x4CBnySk8
Pv3+8WRzOZQXzNgiZaZwNy1k/+6hcmRQSXgXyE9B5MO/6+Iz5eCL/Nb27PoU
zk9x8NgtlaPf3GtsSnUKfme7EirWyqHnt1Dz6fYUdLoG879SVYA0sO8xxf0d
P+oHbwkzV4Dq+M+/R/SmYF7uEO/KW4EXbqF6Z42mQJEy6dgrUoGTvWOJ8mZT
KO2i+cF4tQL9DJV5D6ymQPV0g9pYvQKHRfkDbO2nkN3m19hiUIHkPiGpQJcp
nOjzpThkW4Fdb+v709x3+p0mLNl4VfyP4eqOp7INw5SVUlJpJzIKmRGiS8lI
8llJoiJEIi2UkYZISEohlZWV7L33JsI5OPscSSmihIa+98/n99zjuq57PO+L
Xy/KpQvvDOKCmqHr+6hcqG2Rt20LHcQVsdpb6om5cPDmcaRFDGKcvEbtZW4u
FNs09s9ED8IrUez2stpcHN1dO8kXO4isiipX355cuNdHXNn8YhD7XJvHP9Ny
oZEY36WYPIimz2uWOHzNhdMHyoJeOhHvzu2ikT+5SMw2/H08exApFbP/5Pjy
ELt6oNc9fxAHgtZe/iKUh0VFnxs3SwbxqjAsL2ddHoJ2yMxHVw4i8pp+5eWt
eejhHzmcVjcI+phytIYU4T8ffLG8eRCOO3XUuHbnIWK1uFtXxyA+21qltu/J
g51nkjrj3SAMXzkxnmjnoUT2L3l6YBBHRE+OORzKg5Gj7FGekUE0MyXLlUzy
0KQk9lSUMYhQsdzj3FZ5GMrvK9g5Ogjn72P1/SfzsIdbI0Xr0yDkAsrn0s/m
IUTL6JzJJFEf2pqFAPc83Lo+v2j/fRDlapzmY1fy0Du8//zF+UFIpq09peiX
B2mf1ZlBfwdR/V9MveCdPCh5uFQ+WkKCtaXFt49heXhJVk1K5iehpk/jc0t0
HsTfX7QtXEFC+4Rabnp8Hs75Cn9sXE2CfoM6wpLzsH1sueGAKAm83jvjPbPy
8Fvd5sboZhIoMvO1VgV5yLw3EfRjOwlP56PztCsIPt8qbXmkSeBbNuYu3ZAH
9Ue1/GvlSFi8Tp9e3ZGHa3e+hOxQIuG/C24H//Xl4RBHg6KiRuTnumo/OZwH
i6547oNaJOy3mTjIYOXB1FbgtxlIuPm4aqbvUx7GM3xaTx8iwb5/4ELLdB7e
9dNdPA+TkKEhnl+1kIfCn6rD/qYkqIxG1hZx5+PQbo9tDyxJ6P4pGJuzLB/K
j4PU42xIMHx0WytrdT52HXIST7cn4coAOy19Yz4oJ1cyihxJkGBtoKWJ52N+
9urFhnMkSA2tpqXvyoeCQuT7dxdIODpSkZalnA/57WYCtEskuAtwa+Vq5iP1
Y57wZ2+C352+p8UH8qGXmDbx04+ELveN1dWH81HhLBO39BYJBezm7FbzfJRZ
7toofI+E9wJNzv0n8vElONl9ywNCr0WucaZDPvg33I/aGUXoP+am+s0tHyVS
/SF7Ykgoo08Ycl/OR2aHt7luPAmfl12VWnsjH48kzn898oqEC6FTnTtv52Pr
4ZSTx1NJEPI7sg9h+fh9YkOCYyYJiUuuXTkenQ+qV22ORw4JP3Di6qX4fFzM
jHzsW0gCzfKDTkRyPs6K+RvfKSNh12m+3qysfLhOBvRHVJPw5nambEcBoYdK
mEJsAwmqjMqjExWEPd+zk8mtJDyOkdVc2Ujwuxdvm91FwvMW9heVTkLfnjC5
kj4S8b/U53qiPx8Bv+x7akkkjG8ezb5FyYeJlKBeO4WEd7f4y99w8jF3Pvj+
eyYJKR92RpAn8qH0sTmJ8oGEPa5qu3h/EHoX1z8Y/UyCpeymiD1/8sEz42n4
dYrQ06SpzJmnAIuljQOzP0i4/W17duyKAujtKFFdXCD81bee615bgNv/aTvx
/SMhICT909KtBVjrbuKykocMMd0yVW2pAniY0zRFl5FhMaGj7727AO/vfqBv
XUmGjJzktgK1Arg7njwmtYaMvCTrmimdApw2VHshv4GMf9/qpBQNCkCKcitR
3UqGdKWplZdpAeafTyZqSZChnjxxuNC6AF+aK+wOyJChZ3SHb/5UAUbcmz4Z
ypNh/x932P5zBfj8mdvIVJmMZyfMB+5dJPAnuvlYqZPBs+z0h16fAqz8NO1j
u4+Mwn/rqrcEFeCSxKPDZ3TJKGM4nDwfWoAnmTpfnPXJkDyiUFceVYBEytfT
7sZkCI66TAjGFaBiXWyq139k+JnMUe2TCiBUrFJxzYqM+9KdTwoyC1AjWpR4
4wQZBmt7RJYVFODnMxGbm6fIaC6dsHaoKAA15hDzzlky1heucqhsKECch65m
qCsZphlSyus7C2Dh/8cx3IOMAM2NrVf7C6AqdtE+6jIZRQIkiQEKoVdh5M4n
PmTwlRkeUhstANdT86Zn/mQEfzohF/ulADqSOUrPb5FxEPPkPz8KgMp4j5f3
yDA7udL47N8CyJcJ+SU9IKOeEXKrk7cQ8r5/bVKjyEj3NAtUW1mIczZn+NNj
yFiTZambJFoI3hL5e5nxBN49Aa0rxQqxe9Jm8M0rMlpyytYEyhRC4BTlx9tU
MlSqpiWnFAtR5Zg1mptJhsfimt8OGoW4fKIqNT+HjJD1y5+SdAth9opfrbCQ
jMeZDbMmhwtx89HtmKIyMlKtpTc1mxdCOmJHS3E1GR114kthWwiPKWZLSQMZ
G8MS8yocC+G/Lv9ZaSsZSVaREhruhbhhF6ZR1kWGdwPJpvRKIR6Kn80s6yMj
45qzpYZ/ITj1yp/LSGQcEZYWqbxbiIT4L7/KKGRc3MMTg4hCjAqEUcqYZOy8
O0FpjiHs3bjCyz4Qeia1jh19WYiaTQYryj6TEa9wt5icVoiXvuZ2pVNkXO9e
YXQ2txBZzA3+JT/IUN1+9OW30kIsz4t2L14gg9KmVHazrhDjesWyRYtk3HZL
iRFuL4Trgnd5wdIhaKVGqaf0FaJod8/6fIEhrNs8Gr93pBAzOvn6uUJDkPa6
39DNLoRJiKjeW5EhBOpfeOs8UYiPLj9WvVk/BCUd35P/vhdiUvNAdsaWIZgs
xHbF/ylEsP339WniQ/iwuYJLg7cIgwrclinSQxAybJ0jCRWBb7mDfaLcEEhb
svN9RIug+9+yvS+UhmAOK4VNYkXIsvnGiFMbQrTZG48amSJ43F1h81RrCJkz
CRedlIqQo2j1KhpDyGhdu2eFZhGelVYXRx4aQsqlxYriA0X47zqehx0m7KP1
eRyMi7DY9+6/e6ZD6O0aXLXSsghd25z7b1kS/BriaVUni0CvmpUKsBlCzdog
Dw+nIpxe5mvoaz+ELJdLtWIeRbjqwN57xXEIf0/Y9vdfK4KhhNycx7khtEVJ
Z94PJOJnGAW7XhjClrf1ugdCilBvocx2vETwNV8f/+thEcr9KUL23kPI3ram
uDi2CCvu6ggc9xvC8rLER5eTisBuPtpnFjQE7do3ispZRTj7aombcTChB0ns
4XRBEUo9LN7phQ3B/tV4bmEloV+kKo/OwyFcrJp+5NNUhGv2CfzqT4bw/J20
mk53ERQ17wwrxA3h+40rcTykIpwIpF+XeTmE0DONNd30ImwNSx0XSxmCh8SS
17Efi5BU3im1IWMIhY6bTZy/FWHleWNl4bdDuND4q1B1oQhh86LLBQqG8Gbs
AXXpkmLsb5Ap/FcyhFueFc2DgsUwl7yya65yCFx/L13MXFOMCb8pj8m6Iejs
eTkcuKUYe6QfB31oHsKhElkea6liWAZZOVA7hiAntXRKQaEYXh93Cfe/G8LS
HWvil+0tRkHZsoj2gSHQzA14x1CMg+afybXDQ+i2DFVqMiqGwcqGb8X0IXA6
mjanmhfjo0kI+Q1nCConPrYE2xbD5LxSeNL4ELoSKcpuZ4vxorFw5bOvQ2jU
i7AzvVCMJSX8p8NnhrBz9KOB2rViJL+UCLg1N4RVkuRvWwOL8Xrkl6v3nyGE
vDawFQgphmrrPQl37mGkCkrc+fGwGJfrqzJP8w3DZ9bKnR1bjHDpx4uWy4ch
ItAp8j6pGOmWXOJGwsMIHb14vTGL0OP1L2HtdcP4JK/4qqSwGEE3fHsUNw3j
8J0fd95UFSNCwevEDrFhlN9/I5PcXIx9YkP5opLDOMJGWHxPMfIz08jLdg1j
teKLN0/IxRCVe9/xZ/cwxERyH0Qxi/GYy/zBlMow7ux2kI38VAzTkI0b2XuH
Yb7jVUjEDKHvFomrA9rDiI+xSon8XYztWx0SWg4M45K0R8AjnhLcG+t6VGYw
jHGfgXVPhUrQPnjSKuvIMJaoel9IEC3BiDHP6HOzYdhG4FaqWAm0/Kt1I44N
4zx9s1XOzhKoRQSeD7Qdxq91s6PlyiWoVd7vcPH0MN7tKFZt1SpBz9bvkmec
hlEwp69L0iuBDe+TYjM3wv/WI8GPJiWwSFi/5oDnMKrybkUvHCtB3tOrOspX
huF5jWtI6HQJXDOS9oj7EnrVzo3scC2BV3DMvHDAMNYEmj/fd6kEVSyD+1y3
hxGdNLfh2I0SHLiUPTZ1bxiRGwcsve6U4OfHKmHGg2F0D/YeiQgvwbsFT/6e
qGGsbyFzZceUoN62vKMqZhhKI+8vd70sQUNNtO2b+GGwubOTJtNL0DI8XRL3
ahg/5I9GiOSXoPl0NyMkdRi7jiSqaVSUoIBny+C1zGEYmzyMP91Yglv+A0/P
5gxj63aeqtCuEsj6fZU0LyT4lozHFQ6WIKnI/ub+smHML0rvYdJLQKFuTpOr
Hkb4p4ywleMl6E7fFrehYRiTzjYv9k+XwLPdzoa3dRgfzopd8PpVgvzZLs50
5zD29n/8mbK0FOFM53303mFkpzzXGV5Rip862053DA5DsFlSV1i0FOz6L6Yl
IwRfGY9FI7FSGGxvE0xmEP1Qfsr3zs5SrBdKj44YHcbJC5y3tcqlMNYOGvP9
NIztih9e/tUqxaCDMZ/T5DByp48e0TlUimzlP9Om34fRm8JfGHi0FC2nwzM1
54n6qP0ZrLcm4iVOy0v+HQYrZl0R35lSxKRJ+K9cMoIzxTpHj7qVYo+M6LN5
vhGE3TmVFHO5FBODDQHs5SOQ/eaQx/ArRa6LmFKX8AiWTijfkAsuxZUIiZzi
dSOgnS1b9I0shcJiw9zLTSMINGbotD0j8F2YWxEqNoKcyKi9G5NKYR9R8tVL
coR4D0sm3LNKUbVmLu7ErhEMTmra1hWWYqwwd/VBhRGc+Mx7R7S6FH3iZCtZ
1RGELOFx8Wwh8q12OiuiMQIpmW1L296Volb9qM4v7RH8Ntxvu2O4FG/177NZ
B0bQY2XqHsQuhdLMSst2gxG46mioMyZKgW8DkXlHRhA+/aECs6Xo/t4X88yM
4ONwYCFpkciX9+dc4LERRPvtmeYVKIMu5Qivs+0IuJUzk91Xl2GVTInHkdMj
WH/pvlD/pjKoGqkkKTuNIF6uVllbsgzJMyWv1ruNwMJsz6r03WUwG9Fy++sx
Ap5371+v2UvYFxb9ZV8ewfVnd2dv6ZbhgPJm+zafEVyLU12cPlwGDwHnkLf+
I2hsaq89a1mGvC+h/tG3RiC9TFmLbFeG348CtH3ujcDZ2tLDxKUM+tmarScf
jMAwYdOJxotluDtVuEU3agRPOrz+7rtehuxVHG3JmBGs6YNtye0yFNZVywjE
j+D+q0sXVcLL8LBEizbxcgQ1Ut+082IIfK/N7N+lEPgsXzcovirDU92f6QUZ
Iwja4MeVn1GGt9oS1TFvCb5OJ3+qFpThwtHOBN+CEUTJKKWWVZahU3rc4GTp
CCTNOcvQXIYq/4uVOlUj2N53Sqa1pwzqS21+idWPwPhZ+B+zoTIoeMYuXdIy
ArfH1veprDLEXZIhczpGcKg4rdttgtCj/vfV5ncjSP7i0j7/owwvV6+gpQ2M
wGjXLf/7i2UQF/1vVejwCP7ZMsY2C5Tj6+3K5W50or6X3AXyVpdjbrnR+8Oc
EZTZrWLpby6HivOEo+z4CA6vKPaiSZbj2cGEasGvRH28DEq9Fcqx3sac/Xl6
BPk+b4tWa5Qj6wR3X8fPEYiuGXDNOVCOQ7+T72f9JvpNObXf5Eg5qN/kV4Rx
USDTxD/7xaocTpMxNm68FJwuH++KPFWOwfQBTyNBCty5lU+quJZDvI9hKrOK
ApHwjlfkS+XAtpx53rUUbD78Kj7QrxySeuoXRjdQcGRn3BGZ4HK0fPfMbNhK
wfmNyQV9keXYMGqalyhBwYEVqe8CYssh0tYVFChDweNvoclyyeXE+8bYZCdP
wc4SLTnKm3J0awUEaipT0GqS4hZeXI7ryi/eiKpTsDc12x615UiaUEv+rkXB
/mxd/h9t5dDaut+xFxSkWh12yXpfDo0b2RPZhyhQjMi74UgtR3SJz/77hylI
0z9zaMtYObTvPbV1NqWg1+NgI3mqHPIv/uGAJQVXZnXnniyU43hu5uQWGwps
uvSZlksrUOD1wGXejoKDbK3AtUIVUI15nt7vQMFvacE+kmgFenp783NcKDAK
ezEUv70CvmTx4PvuFHz7TX9yRrYCO+2DxZ28KKhwL+PduacC79fN3Nt/jULs
4TVy0zoVuFB8qnjDDQr6eCg8VYYVmJiqz54JpOCN0Hx0qHkF9K6LeHTdoaC+
32rQ+mQF3HkNf74OpYBqQOmUdq7AcSNro5sRFDRZX/Oe96zA4qz6WZtoCmJ7
lg92+hJ4jjAMlJ9R8KUp+GPi7Qoou+t/X5ZA1Dek861PeAWoZ8+4shMp0Djf
LGP2tALZhjJpFa8puFF/8phsYgV6dz7Kjs6iwIrlrc6XVYEbG2P8zudSMLH1
XwenkPCXk11zsIgCp06qSGN1BWQuG17ZWE7BqM68UGprBSIWOc+/VVMQ1a5Z
da+vAvs5P8NbGyiIbLi/1Z1SAQ8VH4OXrRRwBfQqmxMrznjxZNvVLgqWH/05
rzFVAb4TCSJH+igg3eNcllioQL+VopQ4iYK7gUGvhJZWgr10BdfcCAVaocWB
v1ZUwsV3V0oXg4Jt8+eFP4lWIrIpcGXyKIFf4r7V8PZKhP9actDnEwXcJ+eN
O2UrES3/VsdkkoLDPxO/1+ypRN+Fq9zi3ymwMHI3LdpfCb/u/yJm5yjQfY2T
b4wqUXdGndX+h8jnwLcp1aIS/Rpif19wU3GmNz3spV0lOOe4WZf4qKAYrHgb
71KJHVwD4frLqejZsOVWrFclmtZEcm0UpsI+vpYv9kYl5oqktb+spSJXjKET
d7cSk7NPULuRio9/HKUTIisxPP5OMHobFfL3VOsSYyvx5VXPC6cdVCSu0lye
nlyJY7tD59V3UuH29SR/bnYljFK+b1q2m4rsK3eLykoq8WONAC9FmYqon/Ei
TXWEHo+qSrLVqVDvCBHv66iEnoKAUuA+KpoOqrIYA5Uw/MPy+k+XilNFwebf
6JXoEDpwfbs+FXJXzl1e8qkSi1e3HJ4+TMV//XV6ot8rse6QO7PelIqvO280
y/2tBCIkEW1J4G3zmzvIX4UcRzg72lChxJszfHJ1FR6TCixU7KnYtmfB3Xtz
Fbb/vsa/xJGKzZn6OdFSVQhm37zT50KFSZlfYp5iFX6+bG1JdKdioPjOwV7N
KiQdPNR30YuKkVn9J9N6VahgfEnef42KoK6smLWmVfAKLdsndIOKyYh4A00b
wt/05XNKIBUGkX/TTjtWEf+dMQ2Zdwi9xatKQi5UYW/gkzyfUCqOJtRcy/eu
gtXyx876EVQcsvjKoQZVgfdfCEskmorKZ0rcgg+qEOB+XpL5lMBT59WtEVOF
r47KCm+fU1Eq/tTI7VUV7s31L15PpOLeyvuXn2dWwXff4acGr6lwoSgfeVdI
4NEN/SGSRYU/1fc9T00VlDeFbmTkEHidDQS026pAfPryvimkgtl5+8vV91VI
iUor9S6jwttR9GYutQraFoVKB6upIAV8qp0Yq4KNkr2XUAMVUpdHc3ZNV0FG
57n3UAsVIY+njrj9rgIlzEkvpZMKcfXvT7N4q5Eml0fy6KViQw754ddV1ShV
vqakMUhF9H/B6iqbqqGXm2W2ZISKfM/RMF/JaviUGO7tolPx/DQtvE6hGqEn
9EZjOFRc87bRFtSsxuusJ8dPj1Nxln9/3DG9anBVqTza+ZWKcBfvlOSj1eh4
tfbR9DQVIuOfbKePV0PdVfl4xU8qtjCDag84VuOqTBDn9m8qupN39D2+UI3i
qTm1I1w0mNytePjRuxpy/Q9N1/DSUDm0+7f2rWrwj+7fTVlGg94P5zVPHlTD
b8+fvuSVNPDKHRn6ElONMlKN9vk1NEj3NR82TKzGJDXAQ3kDDV1aNedSsqph
dkLJaX4LDZurtqhwF1dj1anu7bXiNGhktmecqa2G3d8jKcHSNBy2fttZ314N
18MpE0fkaLi0Pi9ecqAazlYdC6uVaCDpVqy7T69GsFJZN3kPDQnSRdpT49WY
mzp77oUmDZ+23Ft1/Hs1plKbWhz308Dx2RBZ97caLxz6JmT0aMh6YFkmJ1AD
FY1bpC+GNLhki0XGitSAqdV5L9+EBm0F51X8W2sw5Jf255o5Df85r9D2kanB
ESFBDS1rGlpe/13zSbmGeKe/aiza0tCkJ/7MTrsGbucN/tWfpuHi49PNfQY1
8LEVehDsRMPEeOJLI/MaNHM0qEZuNNjHdkvUn6zBvQ11M8s9afg8222+z6UG
nwXje3ou01B+LEyu1KsGO7qrLz7yIe6XT+Tu8auB4yUJkqU/Da8vDNELgwl8
y2q5RW/RsLJLq2xPVA1KMsJmyMGEfoG/9pXG10DxjH9GXBgNAeR/bvte1+DK
wQc7Tj4k6iGnerA+twZFDjlntzwh8LzzbzKqIPL1Ul1psTRYiTZ/62uqwcwr
IdWXLwi9rX602L2rgTlnb8OpZBoEGDMGn4ZrcDnbQlQsnci/LNPLZ7QGIULH
FBlvaMR37z89/qka1G9QF3qVR4N8BK0udqEGZswvuaeKaQh/KP9RjqcW57y9
1m+roMHy9kBJ3cpaqH8t1aPV0JBeXq14fGMtpqwr9iQ00pB9v9d8akctmpo9
P9u20RBs82PLfYVaeJM7nTZ20+DUt+KRpGYtBPpaUsh9NPQYc+XU69US/8PW
6TEkGpYHF185Y1qLhZArFy0pNDjqrmFznajFeam1f4SZNGzR4VpIPluLDwpK
R3tGafDbd7bMwLMWl9bWOj74REPHb4ntX3xrsdGgTNtokgbT/dJKj+/UYkx1
DYXnOw1mjZbj+yJrwT7aqlM/R4PokWijsdharOfpcgr4Q8N4TJtZdEotHrZs
MNPkpmOFE41LN6cWlryv//3gpaPjWqnNVFktPJRcr+QJ0uH6QMcmsbEWH0tP
vHFfRYeCs/U/i55adCy/lC69lg6XxvGj/MO1EE94fY61gQ4zF4peNacW34cm
J55vpUNz5TrW1clamKgc2mMtQYezn7+UwgKh74YXusIydKzc6x/6g7sOZb++
CXfI0WHVX9pnwV8HxuG9r+8o0fH6stNk/oo6FF4791dbjY6d167RV4vUQWfS
d+NPTToWtehJl9fXIXTH2YWc/XQckYzWGNhSh5fBW1+c06ND9dHdZHWJOoTc
fcWz3YgOCiuDESdTh/+imIpDJnQ4ec9M/ZWvw98NQ9uizOmYybHqd1SpQ0Jk
QJ+hNR1ZEw332/bWQd2hzfCfLR054UprFHXqMMiVd6vkNB07ZqIuPj1Yh1s0
uZseTnTI+ZNfLhrWweCcqq6kGx0TYXOJ547WQX5lTdOIBx33Akev9VkQ+A82
rnh0mQ6x0kdbtW3qcOeK1gZDHzpGnsw8S7evA7/I5o9//Iizz6/RNWfrMBBh
d70giA79ugSeW651+GH9s+dcMB37erp+TnrUwZPG+LgljA4Wd2Cl/ZU6HH0k
3NQXSYddZYpFt28dXrBvnr33mI5uW+UqncA6nD0g1aIVS4et7qb5nDt1yNk6
PzGZQId0lzmf+P06BH+cGkhOosPiVOfY48g6fFvJc8s6jQ7e4zfi+J8Qei2V
/7bsDR2nRS22+cfVIU/9tER1Lh2hf/SvTb+sw8b1Meu9iuh45Xb45bnUOmiv
a34nUU5HV/V/cfTMOsgkjRkPVhP9dMLExTq3DizZ6dCQBjq+PlfhfVdUB28J
6n3NVqLeY7PXjCrq8GXu5dGJTjr4Y++XNdTWwWKz8kBCLx3Zq1ldOs0E/j/3
t5oO0rG3cKqgvKMOy1Yk7fo3TEcfNeO8em8dvMo95nPpdMRN/vteOFiH8asf
75/h0FFqNG6qQqlDUA4vXXicDuMjx/zymXXYT6r9UfeFjuvWWteVx+qgYCfU
4zVN9G9HmFHBRB2O531w2/6TDjV+rU+q03VoOajb9u4XHQIe+06W/KzD7Ttr
PwX+o4PP7vZLzT91eMY+0bWbhwHzPUsKq7nrIdTLf5kqwICgdU7sQf56fKlc
NxImxICN+I3/2lbU46CoH4+mCAMnf9qQTUXqse4/xekxUQa01fYrkdbX4xJp
V+KTzQxs2L/V9tTWepza4rj64HbifOmT1UeJeoxHvTs0JUn4KzzdfmlnPURT
3bQSdhH5SKLVv3fX40ezzIyRAgMH207JhqjW474L94VZFQZ2Ozu4rtGsB3v2
a3rSXgYmVoj4JO6vJ97b0ddHtRl4JeZkrXCoHlxJNOcFXQYu/jXmqz5cj5GE
dx9T9Rnw46u4Z/JfPRIMC+TMjAn/+FQy1aoeFqsDlH+bMkDftDjvYVuPJedl
Fl5bMuA/Vv753+l6VNZn3DazYeCDfWd2tHM9bofOd/+yYwAsKUi718NJYSUl
1YGBN71VSRVe9Ti3g5Vp6sKAWfidgf+86xFHdtWaP8/Af1c9yB/8iPiVCeFJ
FxnoHPfI8r9Vjyydq4nGVxn4fNj36NqQerx4N3btuy8D3XM367LDCb7MiRUJ
AQzEW/guNYiuxz3WDedDtxm4XGElynxWj6gDD25+uUfweyiwcONFPVZcWnvy
yQMGSMohb0RT6sHNFJrfF8VAFnfT7sKMevgvelpznjCw/nTBTbOcetzRVvQO
i2NAL0s/abKwHjsEDY4rvyTw6l2Kjiivx1ly1gI5mYGzYTstd9fWw2ztMfvA
dEJvxilOd1M9ppW0b0tmMyCVwq93saMepi+Ou3bkMbBNTfTy6t56eLe/XOVV
zED6bIBX0WA9PKSW+a6rIPgeUtlvQyH6STwyqaKGAd470pQ/zHr8kpcKP93I
wHZhU8PksXqklDXv5WljwNYk4bbRF8J+z7nUjC4GqM94Iqam6/FhFfd7kz4G
mixuuDybq0d0ZVjdt0EG9tG+rdT9W4/j6b8vPhlhwPHZyXufljRgn94R5l4G
AydYb7seCzTA4J/XagqHAePNFNb+lQ24d8RpaeA4A5avSc2f1zSAK3ZLyfav
DCQwHvs+29iABqtHuxqnGXiyme/XIbEGFFHL7Z1/MtCeI2b8XbIB18LDLfh/
E/mX9LsmyzbAvp1LIPMfA81FItYWSg1IU+aH1BIm9jr3rV6q3oBVMdYj13iY
8CjgTija14Bh78/HWviI+31Pf7gcaMBMTU2+6DIm3F/e2rzJsAGHj7376rKc
CfaNEuEekwb0iG8QLBVi4sJFmYHbFg3wXBHDxy/MBGdTq7OGTQM2/j3AsRZh
YuOW0OZJ+wZUUTYlpq1lYny1/ffXZ4l4UZt1fooyIfZcY8rerQHZS3Qr9Dcy
EW8tVC56sQGDm+6uj9nMxE5Ot1nv1QYU1nGsRrcykcq4UBJ2owF7qLaXVbcz
wfpM/aQf1ACjYx8u3pZgoiBFeIL7XgMoa24e7ZNkYjrjV3nNgwYw/+1Yvl2G
Ca+4CGv/Rw04yN2b4bmLCb61VXVazwi+/wKlq+WYCCn1nV9IaACdI393uQIT
nRIlf8uTGzD7ZLD+hBITKT9cem9kNED691VGugoTnzsDvLRzGnBmkY82u4eI
b/iVtljYgKh7IRV6e5lYxZexoaG8Ael+Mz6PNAl+aYnb79U24Emz3jrGPiY+
tLbPGjc3QM/EJ1p+PxNtAqKxwp1EveZCp67rMiEq4MtP7m1AZu5V+daDTGQ4
sfVekhqgY6d+eK0+E/9VGx51oTbA7EO7voMhES8vfociuwF9KnISOYeZ0KJ3
t8x/bMBbeWv6ryNM7BrtV2/82gBShcENQ1Mmbju8uhL5vQEazfOzj82Y2D4r
EWC70IAmVVdzpgUTgzrmljL/GuA6GRUuf4yJqyNbfv7gaYQIzTPd9zgTw26+
zo2CjSj4+Dep6QQT78Osk6KFG6H2U9Nf2I6JfdTMTEfRRoR/26Zud4qJ0T9O
gapbGpFSk/Eu/QwT6Q9uiPFKNMLDqN/ouyMTx2Ro4WSZRgxci0/a70zo4Xmz
JWt3IzoVfg3fP8dEL5dVV6BqI/afnJwecGPCyP/oS0vNRmzlXP4kdoGJpUGn
tHehEceJR/y8JxMDWdfT/h1qxEjqFp9iLyaePH9EJRk3IiZHU4jrCqHvdCw9
x6wRPoWk28bXmFA2vp0dYt2Ii8+nyE98mCjT1zVwsGuEu2nQCsZ1JoJvN7/Z
59iIk0V3t+/yZ+LcKx6aqGsjdhfPr7kSSOi979vwjEcjejWGxqqCmOj+cSP5
3ZVGqMiIxfHdYeLP+Wfqb683Qs+1XdYsmIlYbY2nD242Yobz/nlcCBPeAmb1
54MbIX977xf2fSY8PfpKjR80gi37fbN8OBOWgrnX5R41gruFW+5aJBN/Ayh8
Qs8acWPf6Y01UUzsP3f49FRCIzSu8H/ke8zElNPE7ffJjVA49vPxfzHE/K4r
ulSS0Qijdpntsc+Y+LbhqdzznEZ4lz57wIxjEu/b3bygokak8R8k7Uxg4k2U
F9e5ika0J0lwXXpJ6Ktnutm0rhEdHmrLyhOJ+WhYxa3e0ogES+9prhQmhnLS
87d1NUJuH6vM6DUTv18L7BZ43wiXFZdPR6UzIWwodWWG3AidXMkP5EwmPip9
u0OjNeLF8tnDYtlMnFhid7qdQ9RjGSPCJYcJDduTvCWfGlEWRc97m8fEKTLz
WspUI8zuTxX8KGDi+QZG3qNZQn+K0JN9xUx0VBmVBP1uBDzVrG6XMlHpKHzP
i7sJV2Qdv7eVM2GYuXO7A38TyuceXlpVxcQhxbt3LYSawFVT0XOshpiHx+sK
D61pgrozXTChjgna1Xdv9m5sgvHgTyl2AxNSl1M95cSaIPvzn9jOZibUZEN+
i0k1oS13dt6jlQnqvvMW6+SasPJzf15hOxOz+rpXlis3YSr8qeFCJxPmH3/b
L9nbhONBmtX7e5hor3ko8ku7CXuzy1bf7WVC0X0yauZgE/znV+m3v2fC7oHg
8IRRE0SP7ju+cpAJyRrS5w+mTfjxSN3IksyEbbJ+C9OqCUtz/66PHWaCTDrs
TrVtgmp4eAuVQuznX4PDQ2cI/qsZluJ0Jn68oa4muTShQHq61pnJBMLM1gxc
aAKtsEYwi82EzB5J+vvLTfiQqLdncpSJACPjy+99m1A66Ket8pGJzS7F794H
NuGQ1tkd3p+IeZez+dl/twnXS2bHyyeY8NeQGhsMa4KBimLE369EP8muejUU
1YTYmOXCB74x8T1JQJz6tAmn2+5dujtD9Lc2zwVmQhMeFCTkt/5gYnfcj5sf
kpsgoH24V3COiWXHu+wmMprQahLafXSBmOe1gUtmcppQ3HUsM+o3MX+X/ngt
FDWhKeXt2f6/xHwv18rgrmwCo/zBn3VcLKje3pUhWN+EuZ8TV2yWsLD+arXX
2tYm/DrY0R7Pw8KGoHFuse4mDAVLLFL5WFDRf3FStr8J3unfhMWWEfdPewLU
h5vQeU9picNyFnY1eLrqMZrAs5PelyzEAqXk4mbzD014ljZ7c3QVC7kOjU9P
TzTh79YrK6RFWNiSd3LEc7oJ2ZkWPufWspD0UHYscK4JW5yj6jJEWSj+Kl7x
8G8TGt13jn/awMJQqap10tJmbBoWnZTdzMItinlF4bJmxLYdf+++lQVFA8+x
llXNKDz28Um2GAt2H26MjKxrxujzerWv4izcTnN7OrW5GUkl7KLdkiyI+chv
4pVohmO9gYinNAtvDhU7b97ZjBfkT0dzdrLw+s+sr4pCMzrXtp2blGXhbjjT
0ngPYf+EdlphNwvtLJefjlrNoFySVvdUZOHzpxtn/HWb8abt5ee3yiyci14Z
/dSgGUeKDgZ8VWWhtG3Ng3yTZiibrZyUV2fB9ob/kW6LZpBK/2pf0GCh7YlW
/yebZuTxCZ1/o8WCH6+uBP/pZqjbaFz7rM3C9/JADSnnZrBa/U7tAgvpr8bX
HXJvhvSlfinXAyziu/1ixdlLzQi8uK8zTY/IV8QrfdenGafpuaYf9FlYXptg
8zqgGQeH5fN2GLEQmidt0XqnGQl+OVMOxiy89Y4R+Xy/GR+ZSkKJJkS+xZE4
oShCX8k8Abopob/6p4/KT5ux03Ene7M5C6TlBX+sE5ohVBwTd8KSBRd3mSH/
5GbUaPxQeHaMBX69fTdSMppRJKCbPHCcBeUgBrsjpxnOute+r7ZlwUmYT+R7
UTMO/34o8Z8dgZ+VyL+lktDDKlwx/BQLrYykRv36ZgS7umxqP8PC5MIvfa9W
oh7mmzi8Zwk+W19GPu9uhoR86v2DzizEqAe8aO1vBtcarpU3z7GwYk/Y5R/D
zaCKy3pVurEwtqRUSILZjN1Xt+XNubOQEjXraTbWjAtSw92qnixUd+x9evNL
M1aZW7df9GIh++XFO7kzzYgQiU5+c5mF6YVIdeZ8M04Fh574eJWFJR0huav/
NWOhSW1SwoeF03+OTOrxtoD0JebMqessBAV2z3gvb8H5Da/z4vxY4OgsVmWt
boHi2dP0gQAWuHb2mjDWt+D5eN2nVUEsWMuqJa/d1gKppub3xrdZsFcRqzaW
bIH+6vNxwXdZeLI76MUt2RZcmcjUqbvHwrVlxnrlSoS9563aX6Es+BZ65kyr
t6Cv6Ms2tQcsbNvIpMvqtGBm5OPJixEs0GSiBpz0WvD7t6d35kMW1Lq9Hr46
3AJX1UBPziMWXvy8soryXwuyE1Yf2vqE0PPRA6v11i3QtZSas35K5H+QecrK
rgUJl4tDomJZ2Pi+dne0Ywv2itbMtsezkGBRV9/r2oKQE/sOLH1BnH8lbBK+
2AJem13ntV+xEF1qqGF2rQUyu+96XUtiYd67YNMjvxY4/TC0yklhwVT6Xf37
Wy1Qb/da9/E1C8sKH+5eF9oC4dZfhWIZxHwKjtnbRLbAcxlb0SaLhcxNTRYJ
T1rQ+EbiflQ2C8G9m1ew4ltwv72sti2HhaKNjPvSSUS8wMR+rnxiHjj/Oi+k
t0Dvw2CTRiELPFu83he+JfTbdOyxVzELm/PEX/wubMExjU3IKGXBO4JP/lBF
Cw6fFG9jlLMQkSR8M6KuBddfuiisr2KBNaz8lNzSAvutY5dMa1j4uMPukkQ3
Ue/vz6OD61gQ97gl7Nnfgk3ad6OqGljgTXl8pWK4BRyR5+7fm1hYU3g3np/Z
Au3H1B2yrSzUhxkEHxtrwYuhQ+Vn2lmIWt+pmvqlBQGL7+SedbLw04An7ftM
Cyy23/Dr7mbhCt8oRW+hBU9PIGNpL7EP9ewGn/xrQW3z5gLN9yzETpyKHuNt
hV7Q8riLAyxofqGJaK5oxfNUQfvXJBaGVTqtw0VaoWO6bnFkiIVf2RtOMTe0
IilWxl+YwoKIUdlONbFW7H+lQ9ansZA4/bwkTKoVEQGWq/wYxP5+VszPkmvF
kv+cJfNYLPBJz23WUGnFesWLoh84LAw8sPj+UKMVBzU9PmwcI+5LyiPG97fi
T+jJR6bjxLxHb5s4oN+KCk31TXc+s+AvdGV5wpFW/HBZuFn6hYWydZmTP81b
iflOapiYZOFAbMETCxvCPnUXW2ya4Hf71t+cU61Q+xJJt/xOvE8N/LtWOLdC
YFt3acgsod+hvevPu7fi7TGmR+UcCzvnuNvaLrUiLqeJa2qByNd6Yt9O31YY
HPL2kvhDzGOK0qXQwFbsVJmuOrbIgrqPr9unu60oe6w8FsrFxlPlHZJHHrTC
867ql8olbMTVSiS9fdSKWrHvPZM8bNSudGMKx7ZC6taFSHF+NoJWjLOuvmzF
uqbnslbL2DiZ9uj1cCqBjycg5d5yNlraj8vhTSuu2q1YKBNiQ89J/srr/Fb0
jevLTaxiY+uBJQEryloxGSmltVWEjfefuoyu1rRCTjhd6r+1bOQWBpCoTa0Y
r2n5GiTKhgGDV9qgsxX5M0HRBRvYkH5rvTevrxWrl75fM7qJDaq9g+DmoVbE
GJZcWreVjT/K61/do7eiY71stoEYGyLn3WZnRluh1bmr0UecjUKDw0JnJgh8
5fklGTvYcBXIGOuebgW3Vs29YSk22qa8b2nPt8Ir9Yiq4E427HTSaW8WW2Fi
Zl2lJctGhbLs7828bRCPGRF3l2fjgtD0cPjyNvh1DJx9rsCGwOqv1xdXt+Gj
4YHbnUpsrA9YRfHa0IZppy0Bv1XYUIo+/JezrQ1S1x2t5NTYoEeFM49LtWEV
dZXAyb1s5Je33+2Sa8O+D9tjwzTZ2Hd05tMBlTaof3nEU7GPjWXhc6vKNNrw
wOj00U86hF4lHT8V0IZW8+DLG3TZKBOyf5mm3wbv01xXDQ8S575XfGImRL72
LnPvQ2xo6d1VjLVow6mxseWvDdgYSP69QeREG/JWHknuN2JDWHmuIfx0G17H
za5dcoSNuwquuwVc2tBBZ59VOspGJQU2dy+0IVtt1cNT/xH1vX5Rj/tKGwZn
vZ+Gm7NRYDg+GXi9Df3eojcqLNl4HPLc9u/NNigLf9YcP8bG9es37vnfa0PA
xsnBdTZsfLP3vvwnvA0HPm8z1bNlI+Ja0LaAx21YMeKb7GXHBoUrLGwxrg0u
uvPvX5xiw0P3bklQYhsYV+MYHWfY6L16Jnlpehu439m0zTmyEUtfZRrytg22
aSoRks5sWNTcKV9e1IZrFjsUzM+x8cDq7WhURRtosjJvAtzYGGYFvBOtJ+oZ
osWT5U70b9rY9RetBN+aE5okDzbGOUMcyZ42uO66ZbzEi+iPYX2htwNtuLPt
7V6Fy2z8btv2U43ShqzZYS7bq2ysnLF6Wcsi7Pl40oK9Cf4xw7zG420wzpCR
yfcl+uHHC/nByTZQVQ7cpd5gQ8H0sYjDLOH/16SaP4AN59Gs0q+/26B7xvC9
yk02Ds8NbvZb0o5dBfKN9rfY8GrlxbJl7fhhvPAw9A5hHyMnHruqHbK3MzUK
g4n6JGk0yIi242SuZjUthI1F+W0SZVvasUo2batAGBuNPt26h3e0g3R44oRK
OBsxDXu3UXa1Q9OF97JdJNG/pqYVHkrtaCF9c74XxUa67ZJ13HvbIfA9Uy0v
mg3+XfoKMTrtxPfDbtbwEzaKF/j5ZA+1gxnu7br0GRsQ0k6oNSbuy293ysex
oZn6/tsx83aIfzsqaP2cDcV/VUu/Hm+HdOiA5M0XhP+pLwN3T7VDblhkc8Yr
NqyXWjhtdW5HpRbv194kNtJ2M/JL3NvhyJMRv5DChvK24Gqzy+3IjpjbIZFG
1HOdWsiEbztkFL6FGmewoWvFXBlys52Y28j2y1lsjG7ytdpxrx0jIj0f4rPZ
WJr19XhdeDvk+bJpDTls7D6osvHU43bQPCXzP+exMbtjb+yfuHb4p6qeESlk
4+PDrwPPE9sRvTj4WbOY2JctBu/2pbcjZ4Df3KGUjUiBPSHUt4Tegc3RoeVE
PZ6m/QkoaoeU5fK83Eo2UvIeKm6vbEds1mAGqZoN5jOmWGN9Ow5Qtwf8rWUj
NTys26WtHW/wSV6ygY3gd4Eay9+1w0lersy4iY3VSTln8gbbMbfA3naphY3B
A8sNrKntmPq3wuFZG5FvJnj8D5vgF/M6sLqDDZPvq4xSP7Xj0JpMH04XG9uD
451MvrWj/N0ak2Xv2Dg/Lrp/9mc7miTYvxX62Kiz9x54+bcd388Kh1j1s/FW
KkvmME8Hej/Hf70+SMxDUMreH4Id+LwyUPEVmY0nuZY8ias70ClTYtI0zEbO
zJsIkw0d4I6A/icKG4lhL/oXtnVA9KnoxpV0NuZKN5LSpTrwLH5vmwqTDePK
1THW8h1YPfPS4jibDfFBb2E+1Q6s+mFU5jfKxhoDLaMSzQ6IzSsvvBpjI8v0
qPY5XSLfMet1TeNs3FBM+rLBsAOJTgUrxj+zsWqXzInOox2Q9T/IWP6V6He/
3luBVh2Y+74kQnGKjT7XSBeVkx2I2vFtneU08f4oWfB/dOjAXUe+G97fiX0i
IuSU4NqBUwIHy+Nmif4zy/O3uNiBrAuv+qvm2HCS3W2+zLsDs2Ob2hkLxPvD
usqq8+9Ae09e3JI/RD8W++6+fqcDJX72+lKLxPx/3KWmEtaBQ/pbuwy5OLAs
vT4/EdWBJXe+7D6/hIMHLid80p51wC+89Xw4DwfGahX5Di87oF2edTuHj4Mt
ThHpW18T+p+JvtYrwEGMapPNyJsONI3c0JsR5ACj/zU/K+hAauCZL2uEOMgv
Ef96rLwDf1PgpbaKA+8J2d61dR2wTV77zno1B1sb7TwHWjpg2EcR8F3DgVZg
RuuT7g5YhD7aGreOgxP2/yjHBjrAK6YiVLGeA6EkizfrKR34+qWcPLKRA9b9
x2ojrA48PSwV8HszBxdsCm+8GO9AZLjX383bOFA/mnLDYYrQTyjWRns7B6QM
KzXpnx2I2REbaSdBnN+UZU386UC1tMcrf0kOOp7WjeQv7YST55oHCdIcHMiy
b/YV7ISoRYh51U4OWqVvnddd3Qn7Xc0zFFkOpk22dAhs6ETbkXbP3/KEXvbb
R/u2dYIlHNW8SZGDc7GBZc+lOqHeu25OU5mD/v07DV3kO2HBsl56QpWDHY9W
RimrdqLh+X+ffdQIPu8kHv/V7ITw8T9vnu7lIFTb2qxDtxMktxNGxZocXN4R
3/rMsBOpfGdr+/dxUH+UMe9s2on55HWrZ3Q4iLUSHd1zrBMSIx46wrocbOpT
vM9j1wkvQ9dDCgc58LLbMj7g2Am1e9zSJoc4qHrYxZXm1okaZXW2mwEHMjzK
/T5encR//JLrIUYcvLfQOm3s04nT2k6fU405GFs7nLo1kNDjvbV6gwkHdzl/
U6bvdqLvANmOYcoB+XicXcsDgr802/6PGQd/BRN6nkd34vGWq5obLTmQePpz
4VJcJ7Rq7k+pHePANTqObpTYCcl0sSCL4xzMxF7z357eicTLKhOeJzj4fNCv
f/5tJ7iqapQenCTw73rO6SvqxKNt9Wbp9hzkfmjOflPZiddq6kcaTxP1Ef6i
cK+hEw8SNm1nOBB66i26ObQT+SfPv/t1loNtG77a6/R2YkXrjhOiLhxkSGcK
biJ3wrD+QLWyKweJAju85midiPat/21yngOl40ciB0c7gdBXa10vcHDjjYhz
0UQnXjwY4r/jSdi/dPvxeKYTv7a6Db7w4uBdu6721YVOZIwcDSi7zIFkS6j2
Ma4uzNrd+ff+Kged8iqz6vxdUNXls/vqzcHo090uG1d2IVesP5r/OgdxL9wf
/lnbhaqnYynifhwIjlC9mJu7kK6r83BfAAeOHy4JNkt0ob6s3+rYTQ7qbDbb
Ze3qwon4tB+etzgw7W53jlLqQl1QgWfoHQ6UqR4yPnu7oM//oyEpmIP72+YT
T+3vwt72c9MVIRzc3n3ivYF+Fz46CP7qv8+BdvKtSkWTLqReGKJ+ecABc52j
3UbLLtTe7YnjjeTgofhE0VLbLtzT/6S0LYqDK6eEmifPdMHYWCpZPZqDt87l
4SPnumCrcPOr6RMOXHoZy1s9u8Af8V3k3FMOavdeOlh0rQuJ3DdFbsZywN5z
SinZvwtXZbZ9eRpP1P/Ms8GoO10YiOt+lZPAwepjQipBYV3E/r2/u+UlB+ez
8vS9HnXhWt9/MbREYh/9uiTsENsF6+7N5B/JHFjQDkRbvOoC953PM8tfcyD/
VbjzUFoXWiPKxiXSORhseFex920X5kJvl2lmEvtiztNBrqgLzFX6jmZviHiS
jBqxSiJ/9Z8PLm854GEL969t6MJ2hTS9gFwOzDp+vBBs74LoHx2/x/kcbPf2
E+Pu7QJPY114ZiEHCYExx+dJXdDeJudbW8zBJ39Vg2+0LqzIvK4zWMrBLkGD
ifHRLjQuZlA/l3Nwr7bagD3RhcKK4mNcVUQ89Qc21JkuyPomZKyrIeaF/9V2
8kIXbrw/MShbx8Gbzk8v33N145vTZwoaiHncYtffw98NeodxlVUTBz8ej1V3
ruxG9Csfb7cWYv7ar59qX9cN+0APwcA2Yt/Y8BW3bulGxJJdvtEdHESR/etb
dnTjWmtabVoXUS9W950W2W44unKYFT0ctK38/LtFuRuvgyiUnl6iH+brd7Vp
EP5vHuSx3xP9rmEg1IFunL/77dTPAaK+586ldRl0IzyN7+MyMnG/TXT23dFu
6L3tMNo6zIHs3MGFfqtuMFQ17ypRiP15n14wdLIbOYOmcXo0Do56DYvTHbux
REEg1JrBwSk9SYNRt27sGnIwc2MR+ifkik14dePqRZsZPw4Hh9ZeyJnx6YbK
w3GPyA8c2B8ynvkV2I3C9ysbEz9y0NKsNbH0XjcMB1unCz5x8FJZIU4oohv7
VYR/NU1wICy+7s/6J934eHeUQvpK9P9u5podzwn9XA88G5/iwGTqJlMhuRsP
fXfI/5rmwIHrg8O+zG7sNguJX/6Dg9SFf8+M8rpRE+bG3vKTeG+u1t+2Lu1G
ZGPLUoV5Dg4u2yThXNON6Zjni/t/cTBu/uva1eZu7Hkx+v6/PwTfjxaBd7u6
kX71ZdCZRQ6eO67dF9PfjeelzfyXuEYxbaeYnTbSjVPcx11vLRmF38UnfWWs
bhz8apr8iGcUx1X3vOkc70aMaFZxEt8oCg7802BMEfE2OCfnC4wiU3Xsxvef
3WiL9HetFxyFa/Kwl8BiNw6v/crft2IUq2Q6Nm3j7YHPocIg5spRtNtm+O5Z
0YPXFZ3vp4RHUUpyCjuypgfiIqqLiyKj+Kv67b+zm3qgNfZhycp1o2havq/d
T7wHB94zmVvWj0JhTu3nk509CL60PVZu4yjOPuwj5Sj24PjppJ1am0cR7LF4
vl29B7x7z0QbbR1FjezbglGdHrAenxi0FhvF7jM9b7n0e6CxOmzaSZzIl2Zh
t9WkB3bGk2OXd4zCNFa2RsuyBwkjt4uDpEZxpNug38a2B0b2h+wjZUaxjvHs
uY9DD/I8FOnPd42i12Xl+meuPdiRrquRKTeK9L/x+qUXezCdetW9ZPcoyrQV
ZIa8e+C2pM2nUZHAX11WuRDQA5rtXvte5VHIbpBbuiW4B88P126mqY6CNHbt
7/7wHnx3syv8pDYKi4b7WY6Pe6B2fLnkz72jaNU7LhgS34P87DaPJVpEfXje
bclO6kEx76OoldqjkH/BYvVl9ODJ3zPhm/aP4lz6zRPzuQQfRTUHaV2Cf1Xc
HbHSHmzZK7hK5eAo0q5uP2NY0wPnXGqMzqFR/HDjmbrY3INm1cxZI4NR6Kqp
K8V19SDy9P8UV3c8ld8fj4oykpCMbxlNSSoRpXdDkjKSklIokkIpo0lDtKQh
s6SiiZZISKIo4W53uCPdfZOmlOR3fn+e13nOeT6f9/o8T5Sdv4cY93fdsm6g
t0GvzWpRsKcYwY+Xve3mtiHH9K3NjlVEP1nDLE26CN+ijZ/jvEk9T+k2yxRt
+Pe843SyrxgZt29KY7+04dAy5yGn/Qh+GuH+134Rfs0Oe2f6E71EjYhr/Ufw
6LgWX7BOjPYdScv+Dm/HAvWC+DvrCd9ulc3TddvRodjr/XiDGD//3RjYaNiO
1k3jh9QEEX1emyU+a9YOd+Sdfr1ZjJrpaw69sGrH1l3i7rYQMRbe+fX6y7R2
rGr/PY29RYwNpnr11rPaYbWoY+GHMDFc005FB8xrh87N/bbKbWJo/ljXcgbt
sOXwv33bLoYkPIL70r0d9xqGXOzfIUbfh3t5vV7tuL1UOHJYtBgx0fo6M9a2
w9MlYYPOLuIH3TN2YUHtqDj56rhhrBi6TZrqV7a2Q290/QnzvWIy9hNTGTva
cehRTMjEeDH+5L+r1t3TjvHezQa2iWKcr/9yffn+dpg3vbs2Z78YUUbceceO
tCN3YM+w+QfFqLqScKQ2rR3VtNrFSw6LkRtUse/3uXYUTbkTsCJZjHkbTlk6
ZpH7+XbuvkeJ3/KEB/ZebUcY01s34LgYbtZ3Ux4VtePYl2Glm06IofabufDL
/Xb81fOeFJYmhqHlurszn7Tju+GUhB2nxLhTaNK463k7zonOXtt9RgzBodEZ
D+vb8WXNoesJ6WKIn9tofWtuB3y/HTyUIQY3eP1cB0o7rlWo7I5dEKN796nR
iR3tcNge/jztEuHje2n+c0E7LN2DxqdfJv2rnrL+Scj9s1o3XMwWY3HIhfql
3e24ov10V3Yu0eNa+6BTP9qx5+noTVfyxTCnHLvV3t+OOaP5VtevivF3xwLf
M2oUDBsYW198TYwhjmqTZg6nYOSmaqd718UoaUlbTR9BQYR+U2rZTTEy7ZqZ
iToULO13LHtcLIZn6PNH5qMpqOvXLKu4LUbYtnWSegMK1H84pj6/K8beRZm7
I4wpsH/90vHFfcLnt51rdM0oiPa9UVdfKsarw8z0J+Mp6ExgW7x+IMY0afOE
DVYUFJuEbGh+JAZjxsKRapMpUJo4RrU8EcM/YIbnnWkUtK8PWNf2lPQbfq7L
ZwYFBypfjqNWknzYEEj7ZU/BKONdT+hVYhTPSzUpdKDg0frgyaxqMZYN1X3m
MY+C1E3nYtm1YlytkZR+nU/BE43fmdw6glfEiP48ULBx7pXznfUkT4dHX3Nb
SkHRu7gwQQPRT552/md3Ch7eTh4tei1G+dTO7hxPCm6XVmV+aCJ4PGZlL/Wm
4F7thK9db8XQcvme83k1BcJnZZPELWKkv5r2NXctBTuPbJ0taRUj1HtP4bJA
CmJ/uhhL28UYL2q89TWIAuPfsxhSKun3gMmwghAKjkQti5TRiV4nbH/mGUYB
zX4PS8YUI4l2p+FXBMF3ylMzeQfZv0yfVLyTgpf22s5yDsmXnSKB3y6Cp12s
nZxH6l/X9HnIXsK3urhfxhdDFnhk7YMEwtfZkOsyoRhZiUMNNh+g4FXpx/Gy
D2JsfOwxRTeJgh0eO+KkH8k80vG4WHOUgv9cv16XSMSIP/V7TdQJCtSi42+L
ZWL02KyNMj9FgUvV95SPCjHavvvx3p+l4JN6pEuXSoybUmXh4fMUzJ9OaxJ1
izFUw6jWLpMCLwPbGcIeMY74v50pyqZg2ZW9O/hfxXjAGOy7kE+Bx+3iZN53
MaxPPRzndo2CQ0Z1UZyfYkTH0c/13iD1N9fM6vglxsTckI13b5F1YX4b47cY
nN8+SUH3KLiatH4prV8My9zcX3plFPS7fcloHxDj3P65TQ2PKFjICC5/PyjG
06tm3YlPKTijW/TwrZoEU0a4RdpWUaBJq0p5M1SCA9W35n+ooaBDvcC+YbgE
i57PD8t6SfA46lVepymBrmZ/18pGgofda72akRLEFXVWqjUT/SjVlj7TlmDk
ZXZXZQsFtjlDvMt1JQjmSbfGtBP/GL+wf6hH9g8MukyiU5Dk6aS6ry9B/l7T
7Z0sCs7rRx6+bSDBnXczVZe4FJh4+8puGEnQeNSpcaWA1P9BMbXAWIJj+dO+
D+2iwLJk9pJcEwkSTP8l1kiIfzKmzMk0k2C2WqlfvIKC59Gv+8/9J8FKP7vj
dt0UPJs88sqpCRKsGX1gpPwL6fdKj0GKpQQi15OS6z8oaC2L35pkLcFxvq9x
UB8FMxblnN43SYL2ry0FY/9SsHKW/6k9UyTYcPjrQeogBd5bbwVHTZOg/FhV
2dmhVKyvPKO7bTrBY5i5k4cmFedGqV0KniGBzXB9o2HaVBh5Dv2yfqYE0Wnn
PV6OokJ/ZcZEv1kStKZfpB4aQ8Xtb9ftV86R4IOp3kPnsVT0W84zdJsrwbxZ
/z72mlAx67l3+wInCXbQA6LL/6Ni15Wu0LnOEowYZrhqjyUVnLtfWmbMl6Do
tc0R+0lUXGyI153sKgHTNHNkz1Qq6t7FTB4PUo+Gh7zUlooTheyxYxdLsOD0
QvNoeypGTn4o0F0qQe7dXcW2DlTELPh2ePgyCdjb6Mc/OVHBbcz/8dddgtON
oZUl86nYXXh3yQ8PCZa9HrMoGlSsezhuu8pTgrydgv/sllLxgCkJ61olwfjn
Nb497lQUftV15nhLEP6kmP3QkwpvSbq43VeCwcALT/d4U8G/sCXijR/B/2Gi
zMGPilj2yfoaf8J3lW/Mr7VUzMwb+PZ4nQQXEw09nwdSMf9Zbf+d9RK4dT8/
cHgTFc8N3vAKNkgw478FQxaHUkFNN7iUGSSBcOR57rBwKm5o3rQ8vVmCnqdl
I99up2Ltlti05BCytj6fnh5FhXbywca4LYS/dbbb/HZT8WnhC3ZkmAT6vgcv
GcdRYXLcsXHzNgkCDOKN+IlUPLP9kLpmuwT8G/qfbhykose82sJjhwRZ3z2M
I5OpUFOvv7AgSoJJbWOyZx6nouB6D8c+huDxc9vO3lQqfli7/Z64W4Kp010z
a09T8eZRdc+4PRJ8nJ2uf+IcFay9a2p14iTobfP+uOoiFZKLI7YMSZBA/dX+
kUZZVJQ7sfnfEyUoaRuews+lQvNMnb1svwQ5lUq/W1epuPa0egP3oAQR5I9x
13UqXEVvN7YelqBuakH3vGIqbs6RzXmZLMESx6Aq9btUXGKP/vj4KKnfxo/z
voQKyq+lkcXHJQhqTvTKfkj6f374TfYJCZxpjUZbyqmY41H951Qa8YfWrNkz
nlHJ/+Dv4YdOEb86lN/oq6aic4ejPPqMBFVj3CMa66j47BtzPThdAv8IQfL5
BirYxQWzVmcQff+M+xTURMXGi405Sy5IoJGsVjqthQon8FlzLhG9NB2s722j
wp4pUU28TPA4z5vWSKNC4zCvwyib5EvBOOkFFhWHg6vzNHJJXj226Q3mEn6L
jzn8ypNgccbIDXYCKlYn2hXLrhD8+kr0Bz4QP/2r/tRRQPzwQOe/9xKiny1T
tZsLJVifaHEoX0HFvdbdQ57dkMDBQGS3s5uK1xEX398uIu9btnTu/K9UtAWe
3pV9S4LDlMUZ2j+pOP5+rSL1jgRzEukLOvvIeflX54R7Elj+7XEt/Uv00LEx
NLyE6M0y42LSEBq8Xp4P9i+TwPX+HRffYTR4t6Y7LH0oweMNDo5WI2homuwr
mvVYgs/fpp34oU3Dvp+MLRblEmQ7Hp3SpEfDxC0mNaMqJPCRz/ovz4CG9Mum
n/5WSlDzbs62aGMa4p8xvymrJEgqTFJfbEbD1e/LKexq4ndbrW+GE2ho3hWT
8qaW+N2+zUFhRUPFWne98joJ5u5+9a52Mg02be93X6+X4Fmp4MlFGxokaoN3
zjVI0HDf9EuEHQ33TLiVB19L0G8bk+w6mwaXhRuvbm8i+P6ghBo40hCQkxy4
9i15f4NLtsKZhgZft0+LWyQYvfnmhJeuNOD8rbV2rRJsSlXvz1pMw7nkm5dN
20meDfpMi1lGQ+zyeSUaVAmenj5+b9kKGu6P3pL7jUb2P2Um/edFw9+h4zcJ
GBLclBws/ulLw2TPyF9vWRJMd7Gf0OZPQ7f24u1P2UTfJXdVt9bTMHrPjQeF
XAnO/RNqHQmiwa/4dOuZTgkefn93KDCE4NXWW58gkMDbe8viOWE0LBgrPhsq
kkCLenW97nYathX72K3qkuDkwvhXsp00VBY53nIUkzwOFCW92kXDlwVZPyyk
RD9iVvrVvTTQs3aaaMsl+Hrdt2dfIg1WvCeGPxUScP2X3fQ/SEPB7CipQEXw
rSu5a59Mg9abC+eau0n9xUnqusdJPy8sdR/3SMBrelyqSCX8LDXZkv9Vgu3K
RfffnKbhQHJ8esp3Cfa3W/TfPEfD3Lw5GdE/JShz9rx69CINd2p8I9b9kqBU
VX4hOIuGLL13Rvgtwbg769mueTTUVV/Jm9IvQeasGbHmBTTIFK9/6g1I8NrT
Jqj/Og1tr5ZM6ftH5mfF8lxuMQ1Ou0bPFA2Ros3x8NTnd2n4aGyr26wuRc+5
VyPzSmm4JLlY/2CYFH5H9VwPPKJBW23JqmwNKfIpG19teErWlxxLk0ZIEYNr
ufOraFjXGC0O15Ii6jz1lXktDSW14q+rdKRwTVW6/ntJA+12DnPOKCmOfPyg
JWqkIfV+aobpaCnJlQfTXjUTvXy9P0FtjBTfBZ55Re9JvzeGp8oMpNiuXhKU
RqEhW3b+VauRFKLsd7t3MGgYr/BkPjGWYiC0gOXFpmGg3f5FrokU4dYTzs3q
pKGvEYeTzaR4VuCWbSQi/X+JGxP+nxQFWRrffn+kwe1Q62HPCVJUtAYVCGQ0
mJx3r5tpKcUdDVxpUNGgv5bPMrSWwmBYsepODw2fvp9r/D1RimsnU8+e+05D
9OX1JwWTpehex0uK+0Uj88fJqmGqFIWz8l9t6Cf6Oj714m0bKTbzagMWD9Kw
1XIa+4ytFE1j5y+cOpQOnXDHH7vspDh+SytBT5OOiYle0jX2Usz2mjjYq0VH
1JGdZU6zpTjQmswRjKLj1t30VWYOUvxVGA5vGkPHZbNHL//NlSI4nHf0wVg6
fv+jaXU5SbFEvcUnx5TsH/pi89pZCu/jvJij4+mYXqtheWe+FNb3hwl3WNFx
SDGm+7SrFGELFhb6T6bD02ZMRjSkqPyd/HihDR0Bd9Q0fRdL8aK43miaHR1h
ZwX+s5dKMX5o/1uD2XTMHSzeZ7hMin0M6/Z/c+k4NW3tnl53KfZ0zpmkdKbD
2kGxmO0hRRnf6j3TlY43y4NlVZ5S0PLkDfWL6ZidXr4lf5UUSaxDOmXL6LCZ
IX1yyFuKwDUdxXkr6Njl+5W7yVeK4YyejDQvOhon0DsW+kkxyezFu7jVdCga
Tt6b4E/wVTmv27KWjuvhemuGrJNitebG2b6BdJTNCKOKAqQonmUSvHATHVS3
lEn1gVL8sY3qtA2l4z09yuf6Rin6qlfeMwunY8tQM5+jm4herz9o1oqkY83f
MxNDg0k/1zKc/kSRfVlN+6JQKZz2f+xV7KbDt/uer8VWwtfXGxrcODqEjmtu
D4ZJMezd623v9tFB+/SYLtgmxZo3S42rD9GhdGpi1m6Xov6O4biSI3TIF6WX
Xtkhxdc59pFXU+g4Z6++8WCUFKdszmllnKSjcKa1IDBGChufyX+PnKWjc1u3
47zdUowK++K69zwd1X82hY/dI8U/I3F7eCYdAlFs5I+9Uqz70fdofQ4dw6Im
L6XFE37OThavvEJH6qj93x4kSvF+Z9g2FNLx3CUiMX2/FE8m3Js3p4joZ8tn
6o6DUmTO7dkw5Q4d+b+11T0OS0F3md5qVkJH3+5azUnJZF2zNmP0Qzq2zR/y
Ue0o0aPHtuvDy+lAC/WS4JgUD6P8h/ZX0sG5ONO0OkWKtU+Nn36pJv0NM07I
TiV6fHi7QlpHx5OLJ27vPSmFuqpfk99Ax80H+8p8TpP7v2nfpTfRUd7afXr6
WSmmrm3PfddCx8LgrgWa54her7ly69vpyGGtaezKkOLzZu8dVXQ6zG/B8sUF
8rzl7xWPOuiwWHRzTe4lKRL3zt1/l0fHwNhDG+MuE398/PPrupAOratN83yy
pVAOLHqT95GOa27HVdNypejwHfx4SUaH4ZGSvcPypdgROWN1uoqO+vpFVMEV
KXSZr3TTesh9B12HVRVIMcGy0uTodzosLQt1LhVKMZKnFn/wFx0nrLcpo25I
YXs+b0JCPx3JP89edS+S4kvrPpPYQTq2jxwz2eIWySfLzC1RQxnIpX47/vu2
FPJx4j8RmgxEvLStpN2VQroopGurNgMzPGrr7t+XwmjKEJMQPQYW8a5fTSkl
+bm+uiDIgIF+VYfvpgdSXN16am+gMQOPPwVx5j6Soo4Rmr3OjIGXPnZOo54Q
Pzgv0PKfwMDBtBU7pOVSPJ0w+v1qawYWaJTseVFB8t6Q2ekzhYENC9f4Zj2T
4mPRsQXe08n7bywYGvNcipbNo1WrZjIwqij8zLIaKaLb4+Ur5zCwpqJFbv6C
+CHlnsNKJwbWrowy+1FH8kvrVrvnfAZ2Mt2sW+qlKO0JrvIEA5/f+A250SCF
XX37V8+lDDhcvPR432sptup071u5nIHsu8NcfJpIfmx+4L1qJQMxyTezJr0l
fC4btdfLh4HRqdHN/e+ksPBWk3qvYYA1M6Sd+l6K0RpHbvsGMGDcs+/+7TYp
7v05Wum3kQFbx6dBhykkH6r+Ga0NJvUkjvnoRyPzq737VcBWBuwmnVs4lSHF
lnfuLzZEMPDu0aRdA0ziBye1EZt3MpCXwYqjdUixrciwMHQXAz/sC3xuc6RA
wb7U8L0M2I84MHiQJ8WxxxOrIxMZuJUWkeLLlyIrZvTCmIMMlFmGCSYKpeAH
z9Hbm8zANY9o3d8ikq8GJ+z2HWeAHnNEv7WL8Gc8kH84jYFCjXxloZjw23cx
4PgZBjYde54TJyV8uC0MPZXBQJh/p5mHXArDU73PMi4xoNMzsNdMSfTr92Rz
VjYDpY3m1z+rpEifGeV3NZ+Bq8sdb9Z3k/lXMi6z6BoDTsrlBzJ7pNgZ8NC6
5CYDlPE+kyO+ShFUa6NWfpuBVwErbjt/J37cmWxbc5+BrZoOA9o/pZj3pbi4
8QEDuoU6UwW9ZP51XI5qfcLA2EzKlId9JH8euh9lVRI+1h7+e/SPFFyNhx+F
1QSPgNG31vyVgrf97SVFHQOd2mkTJ/2T4uXW0xe+NzBAEwsSewel+JSi7Bxo
YoDvb1TYpCbDm8AP8SPeM7C+bcrVnKEyPNy1LciAQvzSYLArcrgM+v6x58cz
GPh9i2XkoimDZ+ZvfRs2A23K6AtaI2V4XdsrmtvJwB61jg9cLRk+bAoZWCxi
wGWTnuZ9HRk01e0ivMUMHN1tqHZwlAx5TgHjN8oZKCj92O45WoaBM3Sr7Z8Y
kKUe2Gs6Roacs3lx8V8YqIhhqRQGMrS+uWlw/AcDoR0/5lUZyaDeLB0838fA
4jn0DSeNyX3/bXS+9pfw8SNmdYAJuc+/r650CBOD6a/NJ5vJcKb/6aWaYUyc
jWXU/DCXobTgTHnLCCbK9HNnNYwn9bfstuLpMFEtGn3wgoUMzqM38ZWjmdBd
7ZwbbCVD9O/lkj+GTPxh6J2dMZE8bzjNRduECa7gwpr+STLc7vnFM/uPieEf
anqap8iQYFzyztaSCYbXuZCsaTLkmrhqLJzEREH20Ftbp8uw5/iNcz7TmHhu
b/rSfoYMkV30raEzmDh6pr1swE4GQUPzib2zmPA0tdzzzl4Gl6f7fpyYy0SM
j45W9mwZhEt5D3KcmXC7ei5hq4MMDgOyyvuuTExMKK6c6SjDlZgsnbrFTGxb
5d3a7yTDgUmCUtoyJkIvplY2Ocvg+KAiX7qC3Pd8ZcKl+TLMzjVm/fFi4qNj
/shgVxmYu/uC9PyYMDuwJ9YGMhxt8LWfuI6Jnb1tpT8XyXB1/Dhf5w1M2I4v
e/FyiQxn9dxrvDcz8XSrbtEZNxmeWtPiwrYwEeys3LTOXYb98if7D2wj/ekv
+WThIcMiVde78zuYiNs8xke1QoaYqnXbb8cwkXFxferTlTKEizT8XuxhYprF
mIvJXjKkdyvTmAlM5O9fsGeFjwweMX9Gdh9gYoE+c7LBasJ3jy17WDIT4YGc
B51+MowacuCb+XEmohvddW/5y/BxOmf93DQmShpNsWsdwXfIEm3vM0zsf++3
bN568j6dkpERGUzYeX+aoLZBBh5vlP+RS0xY1Ijb3m4k/P4NVeZmM3HvpLPf
xU0y2P698v5JPhOWk+V3NwTL0BZR+af1GhMCjc9Mq1AZfr6/Eye/yYTLVQ+W
cosMalXbXYbeYeL0xp/3HofJsLHq88rxJaS/8q9rDmyTYevG2XedHzIRZTKf
uni7DMdtp/utLWeidKDNauQOGcyeU9xjnzGxlH7Pg7JThj9nTNPSa5ig/mlZ
kh0tw6eRQwzuvWRiLHWm/uZdMqRm7VO+aWTCfhTjycRYsp95UFfczARvV4WN
ao8Mi7cPOaTWSs4/YcQ/ipPhwd5/cydQmWjPtr2cmCBDoGn0fFcmE+mc6pOu
+2SIqFt6diOHiXeOR3yHHiB4v94/9QCfCdfoxE/NB2VYekFjdO4HJopdrgWd
OyxDUMqHJc8kxE9BPwvXJBO9q6vXdygIXxcSq8YdleFWTPDpX91MiC5b3+If
k8HK9muB8Tei16m/tt1IkUG7oOyfUy8TaRpf+relypAyJePu+j9MDHRrh08/
KUPF9NPX9v9jIvWKx42eU8SPutmiPHUWeO03nzw5IwPHvjSqRoOFqmVmuYnp
Mhj1NSwVaLHAqS7xm58hw403tPAheiz09awV/Tsvw81BCs3KgAXqNcMlry4S
fWpUnF5mzML4U9LEE5lE767707ebsZAf+faoRxbR04gxvDMTWBg6+DxYO4f4
qSVx7wNrFsZoVum35cpQJbu+jj6FhaOozz6fL0N2fVrKr+ksjNpG/ep3VYZv
1RYDZvYsxM6TTTC6JsN357CXixxYiIwbYtVRKENNwYq28HkslHaY9uXckCHR
q3nymQUs/J3gcGNDkQzL73a8fbiI3KftaWF+SwZ/o12VLDcWrq/bsId/W4b6
Hyd6/nqwEPNyS07BXRkq7xnssfZiYZZG6MXg+4TfPD14rmahWOIXYlEqA2Vy
7LrYtSykmjuqfygj+ngy81lOIAsZ20fsu/6Q6PvGkrCXm1jYn9ZUH/qY4LX+
+gZ5KAvqTrFCy3KS905L80dvY+Gjw1Dqh6cyPLo5YbLzDoL3woNZ1ysJPoMz
+kNjWCgY0zEztIrkdWm46Zk9LHyONrxqUS3DP/0Xx8sTWDg+apZAWEPyJMPO
SXCABdPHNt8LXsiw7VSZw4hkFqLGDvI2vST8b5l7aPZxFhx/388xfyVDYdJz
3U1pLMweN3Mar4Hkw6K5irQzLJjNSk3PfS0DW+vqqCcZLJSpPXgd0CRD7GLF
YcElFoqW36YavZVh4XJ9J60cFp6/jHpEfydDSLKOi+MVFu7aDIRdeC/DEC9a
6pZCFuyWrvvk3Ub0brDhv4wiFoY1xy/XocjgMzd/oPoOC9KEwIS3VBlWjE2f
oihh4Zzu4L5UOsHbZEr+2EdEjyvCfJYyZSi6HrLe7SkLlorU34MsGbzHzAre
U0X0cjcssYYtQ3JbxoPCWhayPPqb93FJXjjHrWivZ2Fcisdnh07ijwqm7b/X
LLwx8ZR94RO8b98PnPGOhfVNA09KhGT+xHa3B7WxcNoz1H/7BxmSEi5mnKWR
86F7mq0/yvDF5GJODYuF2ma70UKxDF9ffFR+4rLggMzpeVIZ7jQnpf4nZGHe
sULTtXIyf/I27PT+yEKKz2q+nlKG91kxuckyFhhhRXvfqWRIs3w8+pGKha7k
bH5KN8nrq+bUrh4WdmyeaoYeMv9jirmGP1iY8sLf9vcXGcb1Lp2xvI8FepCp
/pNvMihyepr3/2XBti/hbdQPMr+qrpWWDOmA0mv72sm9JE+qV/KEwzrQYvap
XPiLfH+oqVYbjOzAyQlD5Dm/ZTj/OU5/uW4H+GNvfF7dL8NqqcjkoH4HUuva
m7UGZHiycvLOB0YdWNCRmtDwTwb+0QXDxSYdqDF7/evgEDl+qEzl48Z3oN7z
5CoHdTkmdD8z8LbqgIZVW9ynoXIck+uePD65A8uCM3cXDZfDfbH+siobct9L
NoI05Ujf8Nyzx64DN9VzuwxGynE0e0jupDkdcBLT1rdoyeG2kTczyKkDj61S
bhzTkWNwxBK9S/M7QD14r855lBysobZO79AB79KlD7/oyfG57PxtNbcOfIzz
irutL8fu6IgQZw+yf/619mYDOZJv3A6NXdWB5bV3EwyN5Fj6yOP+Xd8OnK36
Vf5urBzCv4tdu/w70LGk9M2RcXIclp82Ngsk941tvu9oKgc6TF38N3Vg5/dl
YZ/M5PCyVRSlh3bAJmvil+v/yfHeszugKbwDnTWhPgET5Ph4efwatR0dcJ3U
f1THUo5nu+Oy5scQfNI/p9VbyRGzUGqZsKcD3x85hyZMlMNuy86fDxM68HI1
V3f6ZDnM0T/604EOTLZpSxdOkSN4XnrclGRST9+YD5emkf1H4yy2Hu/Ao4O3
ND2my3FA57LBtbQOrNydqvbXVk6+E397886QejMftj2wk+PBL1ea8fkOtBdb
7dpqLwfFK/Cqf2YHZm7hdo2dLcd0g6UPL+R0YEUac9q7OXKI733Tar9C8KDp
ux2eS/jdF1yqc70Dl9TTZ9k7yTFMcCTbs7gDLgy3b13zSH/wfnvyLtHPcKfU
yy5ybBlSt6SptAMO/qHdyxfIMeX4u6Eajzvw93D9lD+ucsyYvl1nWUUHrixa
O7cEcuRuzAhKed6B1kDTsZsXy5GZ6PSj4UUHvNJGvdNbSvDvCqAPbegAI3Xm
6no3OV7/k/1e2tQBi7EH7+9xl2O5vTAipYXo/9tntrWHHD0ch/9et3fgM/ck
h7FCjq7NIhMNRgfkZ9xLT6yUY4kVZ9NydgcuNEzyd/SSY37aWMXJzg7cwsQ2
qbcc3V8yqt+JOtBVC7NsXzmOv1rA1JF0YMjf+PnL/QgewYaOPooOVFc22v1a
I4dy2ijBhe4OtJVN+3lrrRwaqZatjK8d+FFw49y6ADmuspYNHddL6ls2o394
oBxfkvYc2finA7UhTS5PN8ixSPea27V/hK/CaK+wIDlSv7zy+ajORpfFf3MM
NsthsYN5fYomG2E/6Kr6YDniqltdorTZmDvjfOLuUKLfSTdNH+mxkcP3YY3f
KkejctXiXgM2KMb6I1rDiL9WviqbP44Nq89UnYPbiF5O/dly1Jzs7zkvnrpd
jlHST5uaLNj475lnBitSjsIb56/pTmLDm/JPJ2Un8esQ/hT/aWwUt97bNCta
DufFb3vzZrCx7dWqo4IYoodbq3S6ZrHBeNmVeGa3HN67N2+f5sjGbN6OxfP2
kPd9+KkV68JGo/VHvnivHBIXrR/PFrLRWrLC60I8yZPai9ZqS9m4cPJKhmsi
ua8kNXfFcjb83nKKFPvk2O/OX3txJRtrjw6evXxAjsdt6et5Pmx0vtL2WHxI
Dv3UjOsT/dmwLfzL/HRYjt5Sjn3MejZSp1Mcc5LleJW2VeNZEBv2iSk7lh6V
o8N/opV6KBs7LxvHfj4mx6V1Bimrwtk4mJPmmZsix4a2KbbZkaTfi7Tepaly
nBpYb9oVzSZ+743/nEb4mVTgPWMPGz5PvzblnJKjJO1z874ENtapv/q05AzR
f/jiU40H2EjJCBd/OivH0CHnMkYns2G6i1uWdY70m9PCCzrOxuYn41ctOk/e
H/s1+m4aGxdj7GsUF0j+tfQu6z3Dxp/HuoMXL8kRLqNtXXqeDfbFcsMFl+UI
0DzcdD6TjVgL6wFxFsmrqE+7BTlsMjcCnqXnyOGwflyI7VU2BOk+7o55RP/a
fZkHrrPhcnHkbUE+yafmY3pvi9nYlH6cm3pVjnzKg3bje2ycuVAtsrsmR2RY
AnNbGRsjHj2oYhWS/HjdalHxmI2x/zaFJ92Qo3Vu6aPhlWz8Pt34cVKRHJN6
tU+urWbjZ+QHh9ZiOYw9PtwsrmPDq/Tx+rjbcqhHTxze28DG0ghHH7O7cqy8
9f6+ezPR270d417dI3qZS83Ofs+G+Umv8u0lJL83TnsrpxD8DPhWemVy6G14
DxcmG7mbjcOePpDj3J5H/Wc4bBQc/JO48ZEcq6Ttf/l8NpiHUjarPZHjfu/4
pfZd5HzcE+Pb5XJoSy63HZOy8SnuxM1VFXK0fZt+jalkY835PrVvlXL4h7LL
p/aQfthac7Kr5BiIvah36DsbE0OfOy6oJvm4bfWD9l+k//nDdT/UyLEwWSfT
+i8bBvsVT0+8IPn173lt4hAONs8In2Xzkqwn+du+H8aBy46E5LZ6OW7ObRda
jORAtdiscE+DHIa7rdnxuhyUv1l9aexrOXzHehi16HPA0RoX+PyNHE8jHbIt
xnJw1SLq66ZmOW7fF25KMOVgqemqILV3cpz4b3Hk+/Ec6GlV5Ba1yFE2xLfK
yprsq9+5u7xVjrSsod77p3Aw0cjirLJNjmiLNVMo0zn44W++OJ0iR4Nw7rIp
9hz00fOaZ9LkUBjdvJ3kwEFsUa4VjS7H4mEXvVnzOChmj/WJY8ox7dNvZztX
DpjHRnuP7ZBjuB4tMnUxB+5PUyY8YxO9lekLBMs4mH8stiGQK8c47YdZTp4c
/OpnOPfz5BgdUXTpvDcHtQ6lx67wyTweKmUo/DigLey76iqU441l1IalARwk
2pafEYhIPg+1m3h1Iwdf9YQrk7vkWK+wmv0rmIPj/QmCCWI5thktSVkdxsFu
tQNLX0rIPGs+ZlqynYO/c6QHQmRyfHfr/KERzUFkcVXKEIUcc1qWGWyJ5WAg
4ltIoZLMhysV8bXxpP/0c3qLPhF/908yNznAQeG0s+eF3XKETD2jEZ/EgZOX
4mNSjxzsML4D9RgHatpFI8d/lcPnm8HtGWkcLI5/rlb7TY7JYyZvOn2G8F1g
837jDznqhmsHyDI4mJXzbfufnyT/Rj3PdMvkICJ+NDvnlxxV0TZjb+RwYOlx
zMTptxzcsDW8wSscXLdyn8H8Q/qfayvedJ0DW+MNBnv/En9YlNjXFHMwfF5N
y+h/JF8i3r00vcdBTPaOdWWDcnSuTMrcX8ZByfKtT1aqKTBBr+4++zEH6huL
uuTqCpz9dlxjXiUHjz9OF58YpsARp8ai7GrSz49flVYaCoROSEz9VUfqLdDY
XKepwBnVpfsBjRyk/ljL2jhSga18fcNnzRwsGym26NNSYLmjvG5cKwdln8tc
M3UUyHMa9WA/lQPNynJb+1EKPLc6+IHL5OBi3PfuFj0FtJ0nByzgcnDJOfJo
hL4CqmqN0QUCDrzGGcrUDRR48clAZ8hHDoZZfxtfYKjAR51lK7fIOOjfqTbN
eawCVZsutDaqOIgfvmg4w1iBIosvF6d84aBCreRJjIkC6tnr80//4GDI3qUO
I80UcFJ/Je3u4yBn57C0m+YKFN60jl89wMHLgU/3XccrcKMmzv2pGhe18/tv
dEwg9Z8r2WCiwQXVaUZUrKUC3RtePTqsxcWiYUc1ta0V+LWldGXXKC5WPfkR
VzRRAXN52NTlBly4BKSWu05WoHa6aHmJMRfe6g5vWFMUmLdr7D19cy6a3/Tf
3TVNgW/f/3knWnDRU8ELHjGd4Nd/3pE/kYthEqqs0FaBK28aQpZOI/dv7Vzs
bKeAT/a51rszuBjp9juaOlOBhjL5odGzuTiSOzkqcpYCAd5vYxIdufgWv2WB
2hwFYiqn3BS4cFGkuifIcVAgfHq/iTu44Oj887N3JP2qXOilS7lgqAJzm5wU
OOYsaDPy4IKbV/Nos7MC29Z16iSt4mK67cQrP10UeHzcNl3qy8Wox+fWn12g
wCv1Nz4+a7loXPhHarVQgX7DQv9ngVxcFIctr4IC1f2P8i03c1H19P1+n8Xk
/X3fJp7ZwkVy48wkyRIF1q/a8OXHNi4mW5/1P+hG8JwnHNi8k9T/Ufh3tDvh
Z3Cf19tdXEw0mZZ4a7kClR/GC+fEcTGUGd4wf4UC+RbNjwv2EX6mZX6geCpw
f2Bn88jDXLRPe0wNX6XAqudqFvFHuXCT1V7646UAL/tIlegEF7FxT6dk+JD6
OoSZq05zkfcxK916NXm+euzjZ+e4UF8e8rrST4Evx831J13iovuhXvtKfwU0
9sofXcjmomDOzXvCtWT/bWzmv3wuAj+MW783QIFR7x4821nIRcj7mA6NQMJP
ee54ThEXfRo3p+ZtIHy0TH7jfpeLrTefrJwRRNY+3g/KS7mQPClY9HKTAlOP
aXKtHnPJ/9MWzTXBCvwuWuF+oYLo6cDfa5IQBZb91v4x+JyLy/47tfZtUWDH
y2UfY+q4MPxU4q4VpsD7+Z8NBA1c/PGr878SrkBTyd8TXs1cnMkvdLCLIPrY
ut259j0X5r6rpHXbFSgrnWo3g8rFd9uayNU7iN6fOoRdZXJRXvj5RddOBZyL
jvN0uVwMmdMl2RtN+L+hk5kk4CJ+52XBsF0KTOK+Se/p4uIpVePu5d0KlO+9
2xwi4yK422HZ5D0KHM+570ZTcWHgPv5JxV4FnsQ2qrl9Ifhvrf/mHq/A9qmq
wac/uDBtNR/WkUDwkozF1N9clGjNlG3bp4CctrAub4CLtzd783v3E32M23BE
V52H0RZ7rFIPKjD2Q/CxIxo8WGoWHjA6rECY//LX37V4uCJKKipKUmD4Fc0V
EXpk30G3cM4RBf77kK3LM+Bh9akV0a+OKvBuVc8Yn3E8vIuYrbP6uAJzRgwP
bDDnwS7gzSFhigL7FlCETpY8mAmH1kWnKlAzxuN2ySQe5qQpaP1pCliWb31g
acODYUf8s1OnFGhZYdqXZcdDyLrbu4zPKMD9u+WozhweKs4e6is6q0Bcr8PK
Y05krfbDb/Y5oufgtLV983kYXKCTXJehwNvQ1YUxi3hweNNwaNUFwuek09Ml
bjx8m2iyinNRASFj6q+NK3jgiLS6wzMVsMmZOJTuxcOZo9nB3y6TfnLifDz9
eLh9rvZmUrYCkkG9zvp1PLRmHKzSyiV50tt9x3kjD1d1KIVZeQqMuTW84lEw
D5VnqwKtrigQ6eQ91CaMh+fZjuLSqwq8pr84f2M7Dx5Ply1yvkb0V+S92Sya
hyHRkujGQgX0aD92ZsbycMzdMNrnBtlPvVOlm8BD9FuKK/cm8YsyZHnaAR62
HDYRhRUrsH+ykZFaMg/qyk9rem4RPMNqrA4e50GVtSJ3/x0Felu9dv9M4+GF
tt3DofcUcD/zcmDXWYI/JScn/b4C1NfaLcrzPNzYedLPuFSBiluT2eGXefge
3s8vLFPALGDEpA+5PJS5f3GxeaiAxZA7j4IKeNhzOTzyySMFlO/+Hmbf4OED
JzBywROid9HAKf/bPOTmt7i8LlfAd8cNJuU+D/O3VPG9KogeLnwI8XrIQ8RT
Sz9WJZmHSY+nvyvnocZ8aM7mKgXUNuo4Lq/ioXNC0APpcwVm+UqTG2t5CHef
nhNTo8C4NKeRS17x0Ge8y6+3VgH61F/UujeEX/PJgsN1CpzebM51beGhmus9
f3i9AhtXF1jWtPMwnSeLPPtKgSibuDsuDB4mF/dEGjQqwB9zOaaKzYPny7D5
ea8VoMzp2zuPz4NT+TKBRRPJg4rMZ5UfeDg34oLf7Waix4bQBU5SHnrcluXM
eEfqObFusELJw58vIQ+etCiw23qHmlMPD96ZXdnOrQr8abq0pPI7D+kVzavr
2ki9+e9eOfXx4C/U57tRFLBqHn7s2V8e3LNqnN9RFdBMWHDEWa0TalubInzo
CtxqC699PrwTk1vtIxgM4o/+fc4LtDqxNuiXUyBLgZyJ0T9qR3ViRo4Jl9+h
wOw4588w6ITPiCyvLRwFdAyYk18Zd2KDw86LUq4C3jZOBW7mnei5mX1nRyfx
+8d1/k0WnSgVmJz/zFfg1LbpKzwndcIx6ovHHqECzfz7h1qndWIqw4T+U6RA
X2z7Z1+7TlgXZNrt7yLzf1X6NcbsTjSvDt7496MCJZc7z6136kRlwr7AZAnx
e2J5Tef8TmRkCqaqy8j3iqnOtNBFnfg6+/zbFDnRyx0uXeLWiUOcM/M1lQo4
ehrX7ljRCaoeJemUiuTf1Cpxj1cnzm/aeEm7m+gnutIz3q8TAZ62+9M/K8Be
NLLnz7pOvN202F7viwKN74upRzZ2ImVC7rPzX4l+XVK+aYSQ+o1njxnzXYGB
R/mr08M6se69luulHwpy78fPBpGdKHtj6WzYS74fwv3e5UV3oi09XuPyLwVW
/BB+tNzTicC7w4qNfpN8mXV8/t2ETnQXthpm/VEgaPkcqv3BTtj8bVs79q8C
mzbLip4ld+LREs3tWQNkPl7LqliU0gnLv3Erxw4SPTjM03h7shNmD8cOyRqi
BNe94dLq9E64SpUnjNSVKPxnF8y9QO6b/KUzc6gSUSf2bN+a1YkjvyYONxyu
xNZhJx58yuuE8EPav4saShQXbXJIuNYJeZTxW/0RSgRkfO8dvNkJFwta2PmR
SuR1u/46dacT8ccrqKO0lciQz5lrWEr2xzfopesoEXT3/cOCRwSffb3jtUcp
MSFwMHJaBbl/nM/gST0lBi0aQsqfEz2ebHmooa+EqY3eZdSR+rx2zEkZo0T2
Va5GS0Mn/vVMS1MzVOJykXnFumbSX9+IkiQjJeZtf3+j6z3pv3v4jf6xSlzX
//A+htqJh+smRO4bp0Tv29UO/cxORNasUftposS650acNG4nVMXXd8SaKcn/
9MRqQ2EnWHmaxd3mSryS7eVe/9iJFquUh5HjlTBI/Os4U96J7a+N0iUTlOjv
KqfUfOqEr1a1S6gl6d8/87bn105Y7N9T1WmlhOHPC9Xsn53Yn+sycv1EJc50
F+lE/OnE32/6NvRJSlhFNOb9/NcJD91fZt5TlPhzWhaeMpSPgV1yQfNU0s+x
4TEGI/iouSHes9RGib/xRk9u6PBhPUPZUTtdie0Zo+bO1ueDkfVLd94MJW78
kn2vN+IjJkLb6LGdEk0dOT2rTfm4MHli93R7gu/6cVO7xvPB37goq3iWEpFF
m67usebj27nNoyfMUWLax2CfoVP5iF1+eGOOgxIhC8cuzLTl47dOfqK+oxJz
hImRk2bxYRNREXbaSYmXnw9SK+bycZPfajXUWYmZWSYJHi58aPYJHx10+b++
lgdwF/Lx3VWl/2O+ErNX/4uLWsrHCKfPS6JcldCtnNP+bzkfsh0yN/FCJXwC
heEXVvFhF8o0DlpE9BHaN2/iaj6SrldU0xcTfH/Fe1Su5WPfk1P2K5cqIV/m
k+m5gY/q8V4Jr9yUmBx/0FywmQ/pjsGzzu5KHCr7Kordykf+hGtxD5croWl2
98Pw7eR8o82MKSuU+PwxZ3xeFB8WHworrnoq4Tf7WbZdLB/2A4OjDVcpsWbm
v1UN8Xx4FLovOO2lhPGwLQvXH+BDy2/vvCE+StRyuDu7k/gwyksZnuBL/MMJ
Zh47zsfIIftvqlYrsdhWfmDcST5OaPuMCV1D/NS/I6jsLB/T3Yb7sfyV+LpL
uN/tAh95s/K2rFynxOgnC+jcywT/jTpuLwOU+NC9f3tsHh9+Kzb0OgQqcXLF
OecR1/jgHTu2/+4G0m/PbvdrN/koyzje+l+QEnxNkwzHO3xE/tr47cImJWg1
hw3aSsj+Yi358GAlrJ2y6OGP+DDrPVu2P0SJvmuB7QNP+Vh9pWtZd6gSMRZ1
GlnP+fhSPbIsZKsSJR9q99vV8ZHTOURGD1OCquM1tamBD/mJN1/ctymh3rJ1
TEgzH8cQ2FIVoUTwst9Ov9/zMexCZYJtpBKjioflXqTyMVpd9K1gB9GHweG5
tiw+3Eyp0I8ifnsWqPuGy8fi0FObjkcT/usuWIQI+bi9WXPVzxglLvmY7/rz
8f/4rtCO2K0E6+KXvkw5H7b53vnsWCUcHg9/MbObj7MKw78r9pJ9lt+Ld1/5
YOnkz6iOU4Izrf13eC+576xwpm2CEmGM2N1q/Xzc+CJSv5pI8mNwltXVQT7C
X169pbtfiYsMDT3nYQJcOG5olnRAiYOHZI7MEQK8qV8a8vmgEvEWLbmxugLc
VLdJ2HyY5IvijtOoMQK8a30d1JakhIXavtH3xwrAuWdkuPAI0cv5mRM9zASI
tRx3pfSoErfq3uyRTBBgVlXLD/PjSnx/5vD32EQBnv+2G382RQnz4t0vLaYJ
ULJj0bj+E0osL42tezFDgFuX/nVFpimR+cfud9BsAVb8jUhin1RiSsW16H5H
AebaHlS6nyZ5MrLaPG++ACPvO055ekaJO+b7NJwXCRAxJNfBOl0JnkmbDdtN
gO4nhWMunCPraeWnElcIMN9rVf2/DCXa4y2tjb0F+LYmb1HUBYLnZN1fFX4C
PPY5dZ5zUQmjbTHDAwIEMG02fuSeqcT9oAXevzYK0OLmduPJZSVezImhZocI
EO6lG2aRTfRk2H9uXrgAqZGxvWdzlBBN4aZyIgWgWuwK/J2rxKxs9aoDMQKI
/wxLD88n+Xhm5yTzvQKEJM+6QL2ihI6dzvvaRLI/93u4a4ES7Nu8kuBDAujf
8tC+e43khxW1Se0ouT/A/qjhdSUYrz+aF50gz1PvNCXfUMKrRqvE/TSp78pD
gfKmErl2rvGKcwLyB+3+Zm0x0ceyPfvOXhKQ+bk96eUtJeZOv/50Zo4AX22N
NKffUeK9Zr0t/YoALqkrQy7fJXk37C0/4boA01kjTw/eI8+vfNhseov0W+Sd
ElmixIphMd0v7pF69o3zoZcSfwb+Xrn1gQD23HDlggdKKPesEGuWCzB09dx1
tx4qUXlgbUXJMwGuhZ24qPdYibJcw1erawW4ccX/2r4nSvzqO6z5q16AsiPX
D30oV+JR/cnUK28E2Jqzw8azguS5uS2WtBC8dpbdeVxJ1nOCZ8nbBXA7uvOX
aZUSnTNNNp1jEP5CC8cef67EE+fVrxw4RD+ZKzVU1UQfB/6F8PgC3C7c+cav
ljxvNs75WJcAMaMG1z1/ocRu98ue02QCuIYPe2b5Uomz1tGXKSoBntoeUJys
J37tzDLZ90WA+E+bVT2viJ5yR3ZM+CnAf7aPatc1KrH6RE1r028BvPbuCql9
TfhrujWw6x/R84ocunWTEudP120bN1SIZkcb49PNSvJ/MzCiXlOI1a+sp395
q4TJ3EBxpI4QXXuP661rIfNnV3PfGH0h/qMvb6x+r8SItiXuNUZCXIvYtcKy
TYmqA3Xvw02F0KrqK0htV2JHwdyzehOEGPDualRRlHDZciWlylqIcY9sqn1p
JO97lE+3ThWifxvl6FM6ybeYcRajZgixvI86zpRJ9DHSvOHZLCHyP804ksRS
4pTiU8FWRyGyWroquzqIPp2OPRk1XwieeU+dO0eJZDP6kOcQYsT21Tn3uEoM
f8lKDXcTotZhxOJRnUQ/XinL9FcIkac15nksX4mFwbQFtV5CtARFD2UKlAiP
qIiK9BMiqHLcf/NESoj3TmEaBQjhbmOgmf9BiaxH5gmvNgoR+X5j/UAX+X7x
SvfZFSLE9fKvK0PESmjE7Q41Dxei7Tf91iuJEkl+tfffRgrR+liNNlFG5qfR
TrvEGCEO9u5vTZWT/FTuVkzcK0Qlb36uXKHEjIHXnbREITbvd5/rqSLz/2Do
iKOHhPCR5ly//0mJ2xdcomYeFWK782yBzmfi5yiPEYITQpw4pa+K7iF57nys
8+xpsu6e29z2hfA7SSifn0HqP1QQP/ObEo1B62aoLglxe5Xn94zvSmzQEd7N
yxEiJX7e4i8/yPdH6O7NnleFqNbdHuzbq8TYk2or/1wXYrot2+vhL+KH0lO7
7t0S4rEsTWf0b5I/g4MtG+4LMSMgIX/XH8LHvY0h2g+FOHDhxp+2fiV+cC7Z
1pQLkVCqbWM3oIR7zTX76Coh1F89nJb+j/B7OCFq/Ash+iTnf6sGSf6s1BO1
vxLC2f5+rqeaCg5+oWeONhF8K/+NvKuuQsWLrTFz3gsx6tJpT81hKihrdU9J
KEKEcLw2hg9XoezQOl42U4g915cvaNBQgT1lbrgnVwhr9cRuixEqeH0qnDwg
EMJvDC8maaQK4t7zEx5+FKJTvuclT0uFA3F/fbbKhSi44to1T0eFTxe4lWO7
hUh0c2Fc1lVB/5BVwLuvQrj9isj6NkqF1uCWGUm9QohbXk/1Ga1CX+T7+bP7
hZjL8TtzX1+FmCbzo9JBIQwdR73QNFAhhcZJ8lIXYfPv3pdbDVVgGjeybw8T
4YezTmadkQpG7zy81TVFeDTKy8nMWIXy5K3CoJEixJ17di9hnArj2/XOVmqL
YErx+kw1UeGl9wr/MaNEOKbUVp9hpoLuZe150aNFOPXjqyTNXIVd8/ycmseI
MGr4YG7XfyqsbR/nZ20kQs/s2eNdJ6hg+2XDySRjETQvn96TbaFC+CxDLsdE
hHlLNLO/WqoQNW3R8rnmImxaffvMSmsVHsRw28+PF2EtJ9K3eKIK+dmCvZ8s
RBj44iX5N0mF6y4eczysRZj7wM9z/RQVZnweM6pokggcm8TkR1MJPx4uw4ZM
FaHpwPMULRsVLoiqjIJsRBA8NduwdboKbqvSlzyzFeHPt9zBalsVHK0enjac
KUK/h0O8oR3Bq++/z7tniVDbpngeNVOFjG20qNY5IljkV1Ea7VWgqL3VsHEU
YbDxRoX5bBVGhg5Up84TYf7Woqi4OSrcMd159qOLCA/P1n5rcVDB5LXuvkWu
Iriu7/awdlThba8o6SpEeNE5e9cBJxVs3EWFfxaLYDArPZw6j5xfoSkIcBPB
JKp/+lQXFR5lr3Z86i5CWdGhV0nzVXjy5vndMStEePBVbxpzgQpm0Qvn7V5J
6o8sD56+UIVAS/aHVi8Rdk+M3HYUKvD2H7813VcEldMM145FKozSXZB6yk+E
ldWDH22XqBAcO3BE5i9C1GvhhmNLVVjo2pC1LEAEu+j31zvcVDDVPNV0M1CE
mLeNz2zdVdgc7mmgHiSC1tema0eXEz1/Vj8QslkE0R/GOpaHCtx5Zf0vQkR4
P6Dk23iq8IW7POe/raTe0SPnJq9UYcrOFp9D4SKEe9oF0Vep8DnZwYoXIUJr
feCaKd4qPHyQpOeyQ4SG9NOmB31U+HC+2Dg3SoQpr+setfmqoKoqcumLEYGV
1DfOyk8F1/rEfQGxBB/qHN/4NSosdTWlVuwV4Sxjd0CzP9FnY5rb2AQRfAvK
7MzWEb10V9Pi95Hzyz4xowPIfV6PDzIPiPD3w1Svl+tVMD68DXMPi3D91NbM
MRuIH/QZ/11OJus1+ffDNqqwu7B37M+jInSua79YEaTCwfq3NmtTRJh579+K
EZtVKNFaEfg0VYR9YVOpgcHk+TG7bxidEuHSlZVT74eo4LTLRSPhjAhbIiN8
/oaS/f9RcKbxVHVRGJfSpGikVEjSIMqQFFkpCaEikYoMGYqkQkSZEimRZJ4T
UiJkSkghGhUlkjtP55xrbkDe9X78/869++y91rOetfaXU5kb3nWrHxpoAYZm
TgKICMlftS22H6JXXpuf4Yz+46T/KfFOP+RsuXafOiWAmaMemb/vYrw1A8TB
VQCm7WsjjyZifHY57b7tJoANQa7RNcn9YOkOxj/dBSCerVK4Iq0fdrfMl998
BvP37gItMKMfPp5713zFQwDxSVs1+7L64Wdg0M73nnj+5LPZkNsPxqKrwld5
CcDmlMyG7Lx+oKSLUjzOCaApXrNdtKAfir4ohdR6C6C1puq680P0mwO3t829
IIAv53Lsmh/1AzuDUWdzEf3AlDyw/gnWz3eFJfk+Aqhm3D12o7QfeNKmO0Z9
BeD57m4IUdYPcl52W/ZcEgA9k9to/gzPO2YzFuuPfjYYvbK0qh8OvN5xsy9A
AI02AXGLa/tBdEh0SDkQ4+HxRN63rh9S40vW+QcJ4FWjUtu3+n741bBbpfmK
AFwHem7pvET/i60SXRyM549pO5Pxqh+8ZRYW2IfgedUpp2kt/WBycf+qR6EC
mPTe7ev8Bv2owsXxd5gAwpgvc1ra//c7Bz+DawJYIn+Gt/F9Pzwy0j0eGyEA
uVotk5iP/XC/dWRB73UBLDBd/Xqwox9Mo28krIvCenRXsrXq7IeI/Ane+RsC
cCnUn1P9FetL00TiRbQA7uec7Vj5vR8UjM6LzrklgBBBQUVwbz/A3wvNljEY
HxniKbOvH5wdzG0zbqM/vdZoM6L1g9ddkRfcWAGsD788/ojRD3oPowbV7wjg
s+CF4UI21kM1dyQwXgC74/8U+XD7Ia17ZWvzXQFwFqxT/s7H+MuvPbPgngBU
x3e/0iPRLx6I9B1NRP1xjfxyhf2wMKRYPjdJALZemgazh/ohv0VFg0gWwEql
acqeI+hXcUFLt6YKYHvuQ+WOsX5QG0lrCUrDeARtMtz2B/U5K9q4OR2fm4QG
pI2jf9MNUyUyBfAnK7912r9+cE378PxIlgDeSidtcRWhwbiJYnFGtgDk9x54
+laUBvfEDLzYOQJwqm81UxejwTKGiojqfQGIrBKZnjSLBif+9p/0yRPAmZGB
T5NzaGDgeDzu+QP0t957NU7zaFCklhk3vQD1e5p8/kaCBueuFjiYFAqgYuvA
t80LaeDl6Dct7qEAEr+kSNxbTIPIwbneX4sEcPoH98TEUhok7XEsWfVYAGns
zmbHZTQI8gqsdyrGfhRxwviNDA2W3rTJKHyC8ba8zNq8igY7S0ZNhSUCqGRu
TL0nR4POIYt2zacCePrB9fTkahpUn/ZaHlAmAPUiFUtnRRq0qppsqy/H/M+/
ZNWuRIM+K7rijGcC8L+121t9Aw16x7ToRpXoP42RD5KVaZC+fp/XrSo8PxiO
iqjSYJroorefqgUQne57wm0LDRjJ934vrcX1Lyz9+UGdBoqzvowcfS4AhyOy
Adu20iD75JuG9DrM74+bqpnbaKBd53Oc9gLjlXl8YuYOGjRrfGtRbEB9qkUx
zurSYH2PUNStEd+nLMHs0qMBtNXOL3opACMFzqSePg3Y0jpcsgn97rGkWv4e
Gkx+97iz5TXG0yksSNKQBic3Hpx3oVkAQd93MvyMaECtZFpVtGD/K9jh2G9C
g2tv1nn9ahUA19nnr5EZDabvk7HZ3iYAkzxeUekBGux9VLPgcrsAjonE+8pY
4H4WzE5+/hbPO8/TNuwwDW5FTRucfIf7OXnBmjhCg4ObHyyDDwKYisv2tDpK
gwPLRiWDPwpglfZw2otjNHA5RnY1fBLAIp4Ta50dDfwkYzynfcZ5TUdoGHcS
9bS/67P+F9Tr69jGv440+LX29ZzQTgHsXWVg5XyKBqufHZV82YX9qHuG6HtX
GtQuimdO+4b9L+59y7bTNMi1OBel3/3/edMeZHvQ4NnNgcng71j/+89kiHvR
oOProt0NPfj7gK1PfLxp8Nmky2qqVwAW/8a+/bxAg9SJ7dv1+nA/nkUrTHxp
IDZjJxH4E+fLE+Z+5ZdoMODXd7a2H/Pp0iOQvYz581rV+IeG+l5l7h8VRIM6
kT/0bQwBKC/PkRu5iufZc+6LD1MA+wY6+uxCaTBqFppQxsJ+vr332ZtwGjhu
U1UaZKNf3ajO17xOgzCpCxGqXNS3v0tpZhQNtEQPPjvDQ3/J6Ps89yYNbBe+
qijgC0AxZpWkbwwN2mzfh7MEApj4KetEi6XBqVHPNQqkAFZv7PtgGk+Dub+z
4+wozIeotVVVAg0S/d0/pAgFIDbt2vCaJBrwYpt6uwYEkFHj9PB2Cur98JPq
RUPYz5sp//E0Glj0KruYDwvAvGa1o2smDZT0tOlRIzifqPx2/JxNg21xn1Ve
j2K8KzwD4T6eh5gwEvklAB9eUHHRA9SXS5mGzm8BJNsr/pEupMFVqTHS548A
DhcfPx5eRAOVxa/8Sv4KQMpD4dvAYxqcvbDyE38c9bfZ2+NECQ1Wmf/7oziJ
8Y4xWN72lAYratyG7P6hfuWS+rQqUJ/vbWuSpgQg9Hd9nltJA//sz4c6RAjQ
1yh+uqCGBndNOqrERQnYRHdtDHpOgwv9VkKD6QTIr4rl8l+gvvxPjAbNICA6
QGG9TSMNJlS4bc/ECPgeKxP8ugnrZ/Gol3AmAQFjFwbUm2kgoh/GXDebgF79
jf5ZrTR4/i5u/ck5BHjM2S4j0U4D749yuklzCUhmpH6+/A7Xs98k91GcgA8u
5nm8DzTQiX/2adZ8AoI3mN627qDB/JA6S5AgQOplbNzrL1gvu3bl+UoSINoi
/UjjKw36OTubHy8goOR9b192Nw3SYiqeMRcSEOPVs2FBL8Z7/wPfFYsJmLdL
8taVPhos3Co502IJAYldF2aT/Rh/R6Fz5FIC0t/MSDvGQP/i741/IUXAjSd1
+9pYNNjKXBg3Ik3AR9kU8e1cGqi6WNhtXE5Az+METj6fBk7XZ47byxCwfLio
R4qkQYWdimvCCgJ+hX/jXBPS4J9oc07bSgJYf6TmjQ7SQC76w+OpVQQc4joa
OY+g3ucbR2rKEVDIrkz7PEYDuxw1dXd5Ao5GL5yz5w/qxz6yKH01xsfjzK2n
4/j8mOnIJwUCglY3blD4R4OnjwPnzVQk4D1I9MWJ0GGB57KR7WsJvNeYP5w2
nQ6HCmSLPJUwX8WXY7zF6PAvJEYtex0B1jvu3KDNosPGeNfrX9YTMD/4Vsah
uXSoCS58NGsjATkb3dsa59EhXmiZvUOZgHqmvIS6JB3Swl1OeW4iYPbREvec
hXSoZfb/zlQhYKP64h+LltDha/nLYx2qBLTJ7HULk6JDV7J4zIwtBNyu0xcf
WYb/1669raVGgNzrGc3OK+iwUOvTSTd1ApR6o5I6V9FhxTazaSkaBBg/fhtq
KE+HrH5V73ZNAjYzWsMrFegQ8dWnZGIrAVfXB2SsX0uH0obV9SrbCGCs6/2Q
vI4O4vrq6XbaqI+b/GXiG+lwafKBye3tBIROZfkHbqJDX8rVlvodqAeV8UFS
lQ6KL2oXD+gQYFg/EmKvRgfVecc2y+8koPtk1IZPGnRgbTghc1AP9fu8nLtb
iw4qzxu/XAUCCgLP15dr04F0jbR7souALaYvHivp4Ps7Sir79Ako7YwvS9pJ
B8/MHf3z96B+mqiPc3fR4c/Ftd90DQjY2tgmFrSbDgm/zmWe2UtA5KU1FkID
Oqx/u1IrxZAAz7sjFQ776HAvcX1a6z4C4uq3q30xpkPrv/hPY0ZYP/epJkNT
OuQ8sOtSNMH6pSTOVpvj+zUjH1rsJ2DQ8N7mTYfowN2/wDzYlIA7R4NnZ1rS
YXX8WMNjMwIqPrb+XniEDinFO6b3mGO8rM+IXLOhg86e3iWzD2J+Ep3kftvS
gTf6fVTzEAHPdB5bnTlBhxtntB44WBBwVrgnt8+eDmLG1NoYSwKo42tmWzjS
ATREfWoOE/BDdV/4a2c6yH3wjmdbEUCTLJLe7or/b9QNWWRNwIOHJi8fudPB
7Ymjnp4NAZ8KV4fLe9AhYyejzf0oAXOrlE/cPYv6WPhCKcGWgLGrzmazvelQ
8H7oUMMx9K9HLYcDL9DBZEWIqeA4AbGcgxcGfOjwI9VNSsqOgJu94wXOl+g4
hRQ82WWP+t/6avRbAB3OvNVfduYkAQoZeUfNguig3qx+MMGBAImG1C+NV+kQ
dv2ydb0jAXsNc1y0Qumwp2KFKs8J89FTLlkUTgebkUVfFp3CeG/88EHuOh3y
eSeNdV0IUP1BPLgbRYdlO8RiTrmiH2TOSZhzkw6xN6ayY9wIiJdZnXIlho7n
OHCt0p2APX9Vnw3Hot7qR7b1nybgM1eV5xaP+SGp6tkeBPBjV2r0JdChrHin
uJon6it9ON4yiQ7tBf3KR88SYFL1RPxNCh0OBH9dEeKF8b1pmqKXToe131f3
FJxDP3v9Gsoz6aBxrN79ozfW13zpiQ05dLAveNLy6zwBayR0P2Tex/25DI3I
XiRgx4Ut1Uvz6fBwx/XBvT4ELOUIq6MLUX9vPOs8fAmwXeL7adojOmhX5dnE
+xHwNO/FlF8xHfyKVJuqLxHwcu9rA6oEnxvNnvzpT4Bm5rUs5zI6OGqoz5x5
mYAnx8cX9VTQoXfhoz7lQMzHeoW0Q1V0iI70iTgURMCJ4lGd1ho6WOnGTPpe
IaAv0XtIr44O8h2je9KuEjArNq6+op4OHVTR0cZgrH/9Q7mbXtLBcluJHjuE
APLIo/TcV3S4flB0eG4Y6iUgo1imhQ6Hf2b7bg7H+rZZ0xX3hg7ZkTFvLK8R
EJastWTOW3zfYIvAL4KAw7zPbsHv8fcvzH6kXifAYWjs86+P6Dd35TLqIwk4
aJ9q5fWZDh+W7VRlRBHQ/v05ye7EfA/k3ZoZTcAlSes0u290MKg/+nzDTQKm
8k85dH2ng66yTY3pLQJmHmDqmv+gA+Nb1nWvGAK0n7xXbf5JBwVPDcU7twnQ
uSC/TY+O+r0pGVsei/W5t9PqGZMOE72a7V1xBJh/4t5Q5dDBSTS38/cdjGfD
ka4HPDr8zT76ROYuxuOFjLYcQYcHJ21sdBMIcPHZUpJI0cGMkfHxxD2sp9h4
vQWD6MfvNy27mkjA4mpgRA7TQal12uasJPTv1C0Z08bQDy+uWtqYTMBov4NX
wG86PPO72kZLIWDV1g9Hhv/S4aXfugOiaRjP3RcPe0yiHy5fmquQTsDKMlM3
1hQdfooYNe/OwOfqh+/YiTKg7nN9lWMmAe6nIzq+zmBAsVZgQGgW1svMn+sP
zWJA4vtA8ZxsPH/J0YS2OQw4savxTGMO8uIhaYN5DOBtMU7tz8X66M4tqZNg
4L1rScrUfQKKik/bb1vIAO5qBTfZB7i+7m7F0sUMWOtxXmxnPgFVKkpTG6UY
0Ng64/yxAgJ2qiwauL+MAZm93x77FxKQzZr2S3YFA/JNqarEhwTgmL44eRUD
XtQZxFcUEZCl3GO4WJ4BbV96dD8/Qj+ReH77lgIDnmqVVQw8JmDk8G1q1loG
HI9sm5z/BOeVwoNOoevwfGdXL1UuIeDrs3FyYgMDbsZUju8rxX667maM3yYG
/Lx5s9T5KQHXH0waDKky4JZEllZIGfa3vv0LPdUYEFA1eCO9nADwPz/M0cDn
m0OKqysIcFTwFDhqMeDxMvPszmd4nvBtf35oM6B+mY3TYCUB/sbvVh7VYcDD
Lxkj86oJeLFy45EvOxlweHC11foa1EuBcd6BXQzIWUwL31NLwN/EdXPbdzPg
cn9PmN1z9KOE+nDDvQx4PbHQwr+OAPX985e+3McA1/lhwvgX6PfO82p3mjDA
oFL1eHE9xie6yrfalAGGmUuSWhsI8Doz32jrAQYcOq2ZS2/E+iqeubn0EANM
624FTbzE+ExlKqscZsCKnfLrpF6h/uZ07iw8gvGPEWRufo3+5ZN9au1RBnQe
EXKMmrFfDYjkZh9jQPQO5SmHFgLerhGOrrLD+PZlsAJaCdCqcbVLOYn55hqn
xr8hINDOpVfKiQFfx5XlH7URsLuW7RV/igGFLwwuvmpH/7zMXLbAjQEhnfGJ
vW/RL4yOfb15GvfPWnZj5B364QfDojmeDPhx5/P+eR8I8KvKuRvhxQDVsKbe
NR/Rv5+cjp9+ngGrjnF1dT6h3u1T8oMvMrAv63tYdBBQ7a3yadKXAV5WH067
f0b/vCO34LI/6q0xVjv4CwFdpz2cf19mwKzCa533OgnIfSD53ucKnq/ksf7j
LuxHAzPMhoMZsDhodlDTVwL+De6jnQtjQHhZwvXub9hPj3y5QV1jQPPvww7C
bqzvN3nGHpFYX4N754r1ELBrpHIV/wYDDuxxC5XpxfeHzpzldosBzndq32z+
gfpddUuMfZsB/WHQb9CH/cN733LnOwwoej78+uhP1MM6td30u8i0rwFn+1F/
xN7gk4kMaEoU/AulEfDaLeRzXzLGJ0zVIpGO+jD6qXMijQF9JlkXixgEqGw9
Vt2Tgf+P2+VSz0Q//z6w3zabARsnJdZ9ZuH8RE8d/pbLgD3q4pVsNgEiv61L
rB8woKdTU+ovh4DG1/KhXQUM+HYz2mA+D/14bNDNqogBchMSu+X5BDhrtjh/
ecyApNYXEhoCApI2pvlYljBgQ2LKw70EzvNhHqkdTxlQOS9nqQ2J8ylfo+tQ
BT5//+XAaQrnp9nU2k+VDHAKVj8aKMR4Rt27cbCGAeatNWoxA5jfZRtmfHzO
gA8mnt2ZgwTY2GffOVDPgLePjA+WDhHQOXt864dGPE/8gXsvhwkoq1ejzF8x
oCPnStHnEdyPqn7t+2bUc3DXbeYoAcoia9PN36A+Ph3ZMzqG+fj5Lf59OwN8
d0y9FvtNwISPTab5ewbsOPlBWuoP+o9XZv3/3wlv5jRrK/0lwMm3cMT8MwP+
+bDWa41jvLee1/vQiX70ZCN37wQBqUdG0w58Y8D8Hfd8rSYxn9dUF3z8zoDS
6nVfnP8RwDyzPOngDwakfO4TuThFwIKKUs1PP7F+NtVOhIqQ4CM+zDpEZ8Bn
9+ctcdNIeLG8u6iDyYCBzXSHLFES5xb7CEsOA/hrNrUXTychfnaozxce1hM/
eXrdDBLO6un6WxEMWLhBWbxdjITWrqi4LooBs8N/0r7NJGF/oMsL60E8b9az
6+xZJKR3v5v6NswA/TUlE8OzSXBJrrWyHWOAWWn7rmlz8fcuyg09v7E+hbMP
S4iT8Ju/DE6Mox+FumqtmEfCoo6rHX2TDJiU5HDWzSdBv/lYwEkRJkjqXnfT
lCBh0/kCLbooE+hF+6p2SZIQEOwwy1mMCcdnrP9quoCEztRQgjWLCU78da9t
FpLAODuL7TqXCT9E94U6LyLB9L5gmDePCSVD4RLnFpNQwd4o5SHJhJd2NPfL
S0h4099gSi38/zu+x+5GLCVh887CxHNLmLATRm7FSZEQ8+Dn2JAUE85PFh5J
kyYhusX+tM9yJlxpD6QeLCOhw2Tt0K8VTDA297AqXU7CnB7lmABZJlRuvBRd
K0NCl4KX3qQ8E56IZcW+XoH7e8sXDV7DBOlwhvOHlSR8DkvpEVViQqfJ7tnd
q0iwHPJvvbaeCR//1QbQZUmY3RT+ZrYyE0iDg88FciSkZD3ri1ZhwuKX/96O
yJPwZKv4bMktTFBa0fJocjUJg5uu7L2jjvEbLTg2cw0Js9TEE5duZULZSG63
hCIJicTjiaRtTPj9olJJei3mZ66j78odTGj6zdgtp0RCs+aaGVm6TBg3XK+6
bh3GS4rMWwNMuG4ezlVdT0Kdbe2xfH0mmJX/8tbaQEJEUdRaZQMmqK0Kbdu5
EX9fZjn9iSETVqiuGTJQJmFs1dJRdWMmDEZ/5+7fRILw7pu/z/YzIaknv9hC
hQTDJo8lOua4n8Ybe46qkpBj+Ve//iATRhih+fabSSge8AzbY8kEX/bt76e2
kCC5t+lbixUTHM6W9p5RQ72Oj+qb2jAhXZ7z2FudBO8X0+o/2uL5c7aY+2mQ
UK9NP2B1gglpibfqAjVJmL40fqTbngmqDybHQ7aSQJuUfGznyIT888Fzrmvh
84zD/gxnJgxkL2VHbyNhftbxo26uTCC+PY+L1SZxPlljRrozIfy5z7yE7SSE
Xcw7fN4D3z8IR5J3kKCT9sPr11kmyK5a4ZWuQ8Lljy0Zgd5MEDBmWmfrkkDU
2tOmXcT1+KISeTuxXoeztl33ZYJdp8TdAj0S5u2NyJ7nz4RfDht5RUDCEIjL
3bnMhLqnVvOf7CKhvVy5RPoKE57+ihV5qk8CXGQcTg9mwreTvS/Ld5MwbK46
f00Y5kNW+3DlHtTr0tndBdeYUG9/v7zaAPef5FGlGsmEUKvVzNq9JEwWWBeV
32BC8OYn9DpDEhSlX5fuuIX6XWVeUr+PhNdlJe0Nt5mw6eA/00YjzPcBqT+G
d5jQN1Zf9dKYhLm1g9vf3WXCJ/344SYTEsab9WIsE5kw0+HS5Kv9yHv+jHYn
4/rhXl2vTUkoFV3lfTKNCbt6L11pNiOh4XPeFDuDCUZJd0ebzUn4dP12tmc2
E1K4L3VaDpBwXdh5ZCSXCdsnpx9qOUhCVM9FucsPmLB2ps3WlkMk+K90G59W
iHrQqOc2W5AgElbEjyxigrB8+5lmSxKafu4gJYtxfzUtz18fJsF1+qLpiSVM
mOPj/uOVFQlxLzZtki1DPS6We9d0hAQmLcItr4IJIc3c6JfWeD69lVWbqpjQ
XNe8vNGGhAe5XJnyGia4baj2rT9Kgh2DE6tTxwT37Q05dbZY7++WyjTVM6F9
VW967TESnmmcfWbykgl3Zs53qz5O4nxKnOp4hflcYzmt8gQJeuW31tu2MOFg
XrF7uR0J6udM/9HeMMG0Vi671J4Eeb4ix/0t5jvhQX7xSRKeDi1iDL5nQoTz
nqAiBxJu2C4a8v/EhDfWY6sLHEk4MCS7RPQLE4Iy6xPuO5Fw/4am8Y0uJuSe
yfyW5Yzrj5jHLepmgh6RwE87RULalDuR0oPvP5TbnuSC8Q0KsV3Tx4SetpbL
d11JSNWL6ynqZ8LPyOnjt91ICFyc4KXJwHjXHjGOdifh49tIqToW8p1Gl4jT
qH8dt497uejXOw0sQ86Q4Lh5c/p7PhNYZJ9EoAcJAv/uQGuSCWc64pJ9PUm4
InD06hcywX/FieFzZ7FfHW656D7EBIk/u1ae8SLhYIToraERrNfUnUtOnSOh
++CCqsu/mNCtZtlj503CtGvE6Iy/6IdkiLfNeRI8hu8YxkwwoXfiTdehC6gv
j6lC6SkmaMcpi++/iPFvVJHP/v+70t8fSBj4kFD+cnnhxhksKJqlS9P1xee7
6g3KZ7Kg1VgQutUP63GezPDOOSy48rF8WOUSxmN0bXmLOAs+tidpKPmj377r
u35IggUvziTulg3AfJ/adbZnAQvM+kvkpS5jv71l6HpqMQsCj7LezQ8kQUGK
PC9cyoKDs7aaiAVh//u4Oc5/GQtalmclTCDPvDn35fQVLOA0KJUMXyEhT8Zf
7P/vRJdsepPMv4p6NfU7tkyeBWtuXbegBZNwfkjkVY4CCwwWOX7/GoLx7V0I
KmtZsJiwUXsfiv/vzXtbuY4Fd008rF+FkbDnZZXH7o34vhNppjXhJJy2M5R7
t4kFT6x4C0quoV+GmDCtN+P+HS3v50XgehMNtXQ1Ftwv+z4z9TqeJysvz1OT
Bc/8r2rHRpJgtXMk+7cWC8KZ+tuvRZHwM7egJGw7CxYqKswJuIH1fP/FJwld
Fti5yRecjSbhywJ1sRQ9FnjSdKWcbpJwq+qfyVp9FujX+1la3yIhy0M+t2QP
C3rUPtnvj0G/mLwzX9eQBbruxjpwm8T7oMWNFiMWuCX0s9RjMd9/ji633M+C
k+x79kpxJNiLPajpM2OB0k2PguV3SGBvUT97+iALap85NMyLJ6HQ9K/GmAXG
755v/hSy2Ya/4qFWuD/bohNDd0nwS1QZm2/DAi8NEQYzAf3WNXYo2ZYFNod8
tn29h/3rtOw0pRMskGHOPfYmEevP+/Pqp/YsqFrRaFabhPOLadFhPUcWaKxP
knycTEJVe3ZymzMLYrbHZmWkkHC34enAEVcWvLlaKBKbSkLQePdRhjsLuBuZ
m0PSSJA2W9zp5cEC4vQu1fPp2P8jbB0nzrLgm9eLcccM9HffomlR3ix45G6X
ZJlJQsjAtLKlF1ngESk/wyAL89F01DfHlwXLJmaAZjYJUg3F+zf7s6B8RNxY
MYcEt8oJ9eeXWbArZ6vCklw8jz9sMr6C+tUMbZt+H///7fy2rmAWqPcO6g8j
6+beOewUxoL01vBIeh4JJkUpYQPXWCCyUSfj0wMS1jRGvAqKZMGJLUvDGvJJ
OFdhIS0ezYJK8cXbnhRgvm3+Xk66xQJJQrMmvZCE0cv+Q2tjMX/TLs+7+ZCE
S8L2gLI7LGi6zFIJKEL/DieX6CewYHX0RVm3RyRoz/3e8D6RBdft1/dZPSbh
pcWtK8dTWDCyfprnnmISDFSnm/PT8PzSU21bnqDfeG7bfCmTBUJbhd+rStD/
+9cqzMxhQfCaMyNzS7GfH21Tunsf18/urv+FzHogv1MhnwVfpp+1ZT4lgUxR
PFVSyIKUy+tffSxDfxPryNB7xAI/7TmTz8tJ2FKlyH9bzIIzpxeIFVaQUBa6
bN+xUhZc0tfrvfuMhKmthRW8MhZkk3dCgytJqMzp2HrpGdZzhsTvM1UkhCfH
tsysxvq6VqprXY39RdB3OqEW3//x8sHdNSRQrtVyii/Qb0o9NVRqMX79K9hP
G/D31tdZ0s9JOKUk+kK/Cet9qNVFtA7PP8ct/+NrFjg9Va8kkKVtjXPsW1lQ
3PKqq+sFzie87GKqDevB8errhnqcpyM93wa9Y0F7qWPYwwYSamYWjM/7yIJc
9tkFdxtxHt1qppvWwYLHW+57BL0kQYZtE6PcyQJBvWiSSxMJGtzmwZqvWG+v
btw58ArvB/PiXUy+s0DirO5x7dfYHxSrie5eFowR0qPyzZjvKc1w958sWOG9
6sScFuyPXqIqf2gsCNpodncQudVgFSeSifkwzk/pbsV57kDI02UcFsycVD7X
+IYEr5MbbxfwWLDFt2dJYRuy0ZIgbYIFWcyKyNh2EhZ/2xHYSmF9Xqpt93tL
gmh/8k2bQRbYOhA/7N6RQN+iUswdZkHBB6P6ve9JOJI60H9pDOM3/NFr0wcS
Zgz8VJzzhwWbJ8KFiz7ifWhqzD95HPUkc0rvD3JBilr/hn8smAzyPv7zEwmc
uGjrGhE2MI88NH7dQcKvCpF+k+lsUOiUnFn0Gee9rzf9e8TYULM+Jy72Cwkr
WpQVPWaz4XGIA+HTifGx6v45MZcN/yTNpY51oR9bxj26NZ8NxdPdJHd9JWFJ
3IEbsgvYUH/zyVfFbyTc+ynp/2QRGzR6FL3mdGN9Sb6/tGspG+bLtXaSyAaD
16I+SbPBLDJZvOM7+o2VRpGjDBt+GSYveNZDwsX5HT+GV7JBPLqFmdyL++Gd
WH1Njg23whUjg36QcLi6w0dKgQ1BTiV/T/aR8Mp8U0++Iht+Wp/RNfiJ9RLg
cmj7OjY8jbMyW9dPwnfxoG9tG9gwvstLZS6NhPdfzpw7vgnPm1DVSyDH5Kku
p1TZMFivduwDHe8L5o0dV9XYkCv8XlDKwP6WLZe+UJMNHYfLX8czSRD33Hsp
V4sNV+VelPqwsJ+FqTpv3c6GR1d/e1izSegr7zrZosOGY3lOv7Q5JPz5tP3s
UT02xDRMHZTh4n2zyPKmYBcbjKa98x9HblsoXxu0hw03Etu9e3kkvO1M+Stp
yAarsnHtOj4JEq31JjlGuH74iQ/pAhK2V98o0tzPhjs6g5pXCJy3/X+tbDFj
w6zZle52JAk/vk/LPHqQDRIyTzz1KBIyHuWpERZsKMju3iUrxH5X3/flihUb
vr3XYkwi72YVRC60YUPWp+bDPwZQz+SU6X1bNoh+j0p4Poj3scKfq7edwPxL
B+elDmF/4+6Z1WbPhqTawvCAYfTroPWTxx3Z8GlkpsbREZx3tKKmDzjjfocT
S7aN4vvZDjJhrmzYyD0+uXQM43eiWF/qNBtMRY8sH0FuOX3av9CDDVLnw2Z0
/MJ+1h/XqOvFhihX1osnv3EeipGX+ejNhvxFgUa3/uD9y3BRmNNFNnjn7ss+
/Rf389VxYsyXDQJjozf7xnF+WCwRccOfDUu1rjQoTuD6bZLysoFsGErkRUyb
xHntnVNb6RU2hGfeWNmHvIkUu7Y3hA3tgQ4hNf9IqP0zeKA7jA1v7c9W3JvC
+L9ao+wZwYbrl0qrzotQ0LYyUWpaFMZjbGO0+TQK7n7Ztyghmg2a4j2bNopS
sOS5muyGGDwvqzFdbDoFVO7BHXWxbKCX//zRj9xyPMvlUDwb7B5qkrUzKDCo
XJnLSmBD9mhD+z0xCuaGNwr9k9hQ1Bzu7z2Tgsb4G6YSqag3s+Cx/bMomF95
oTonnQ3yNWW7lWbj+19c0tqWhfrSlbMTmUPB74CEpvYcPM+MJqPvyIznr0+e
zGNDz+5M0fK5FPw5LCYxms+GF0rl0bfEKehbfLA96iEb4z6N6TKPgm1t2Umy
j1FPWZHiu+ZT8NhozKfsCRvOJRiJLpfA9eyNnYyesuHZgH7rIPKV/nsnf5Sj
nmgXT7RJUrA29bvn+Uo2fE+iNeYsoCDg5ILoWTVsqNsbORqwkAKlaZpVac/Z
ELbM/bfFIgrem+mPqtWzQVU/vG3jYgqkpTV3tzSyoUHYfUZ0CQW5KrMzj79i
g87h073dyKscq8WHmjFeGVtXli6lYP21PZHX37Bh5J+OcqQUBe6uOUtWvWWD
Vl7QHHtpCiK6P5U8fc8Gt8a/z7Yuo0Dh0bvjRp/QT8LKNOYtp4DzJG5Z32fU
14qCq3Rkv4rlzAtdbKis/pZSJUPBpVsO9XO6cT+39l6LWUHB7dmnHmb2sOFl
C6XnvJICp19yeVv7kBO/tGxfRUHyxpgn7f34e5VfcpKyFHSdL3rjwMB4Vx/Z
x0R+kXVh+BcL+czwzmo5zEc4fVMMF/9/4d30GHkKlAeGfRQFqL9prCTH1RT8
fZr7voZEf9u7Y1JLgQLxDFLr0AD6mde7LeJrKBANfVfMGUI/L8nQ+Il8fTNo
XRllg41WsViZIgV6fnrvlvxmQ4b6xIOItRjvDS0Xiv6yYfRLpLStEgU3F3Ru
2D3JhhCzw9Yq6ygY2+ok/DbFhmWDdi4i6ylw3OH5ykuUA7tOFxp8Rr64Vlgw
U4wDKV6aQ3kbcL1/zLT0WRx4WynidWkjBYvem2RpzuWAzx+JWhNlCtgpK8va
53FAV2DftXITBYTHkU5HSQ407RlpoJCb94/M/LuQA4+r3wY0qGD+YWhf3BIO
pE7nT7+jSkG4uWnSemkOaH4zPe60mYLikH+/6pdzYBk1Gqa5hYLt/TNcrVdy
gBhnBYip4Xrex1iULAcOVa3S70Ie3/nvfMRqDpDd6V0P1FGPpjxJWUUOOEi7
6vhp4P7uL3teocSBg+sCvPZpUkA3j/Qz28AB+4av56W3UiBhobmbpcwB1eTg
vRzkRc+WrQxS5YCTmw/nmRbqIVRNbKkaB7KZz2witlGwrj5g8pEGB6Je7U22
0qYg6MLAjL1aHGh4oVCouJ0CrfyYFT+0OcCNMo8cRh5xOKTvo8PBe88brZc7
KDhapOk7X48DyZ4J5bE6FMyO1qzJ28UBt+HSafa6FOTPNpuvt4cDFYrysio7
UV/KAV5dezmwpqp/zjjy9onK/rNGHDjiPPKqVY+CCyGiDrP2c0D489iBe4D1
12Q1kGnGgTs06UKnXZjv1scx2gc5wJTb0LFFH/WTMlP3kwUHrh2KbZtEvgzH
f7tbcWCFivmdtt24Xv3DJlEbDhi6O21I3EOBlAKVnmqL+Xv+8baTAQViXgrX
NU9wYODHvdeb96JfPN5z9Z09B8rCnrWNI1uwzSJcHPF8zlsyWwzx/XI706ac
ObB3m9ie+H0UnHec35jkyoHjT7c+szOi4HRFzYjaaQ5cufny9wZjCkLk9be1
e2B+Ax/NHUU+UpQW6eyFetMeEdSbUBB34g130psDsX4paTf2U/BFr8k68SIH
DAYyV1qZUtBwJKJzix/q6aiYh5wZ+uUjCcc2fw5Md2+/wUNWMLaZdArkgFXX
0KUycwp+qtvnT15BfVsHagUdoKDDW+5kYggH5t13azI8SEHm/IR1auEcqPSu
kltwCPU0//lkWwQHvP089ncjmwfE0p2jOPDjzDXDHAv0E1uJrn/RHMgQm7Hw
jCUFs56pfUuK4YD1OPehxmEK0u+OcdXjOPBw+tYlE8j9kzaz38VzYGcn1/SV
FQXefw5rud7jQKmSmNXNI6ifGPb5acn4++Ibmw5boz80z3mRmsqBtjUBn1fY
UGD9oEZaKwP1ovvFmIEcvG306scsDkiUJN9+eBT1EFIxdjqXA5c02+9722J9
3vh1WewBB+4Fu0dpH8N6P14pmVXAgbn7fXZOIZ+aHCjdUcSBABNhw+vjFNj5
ZDl2PubA9a3fFt88QcGMt42rz5VwoPPlFi0LO4zv7EPCuWUcECv8s26ZPZ5H
w6Q9r4IDdRkavB/IdocLK3ZVcSDT9qd/7knsn+dPF/fUcMA8frLbzYGCvLtR
Fb51HPCcipmj6khBeZNo+8IG/L3V3dnDyKyZHdSjlxyINJX4WulEQc+pYXmj
13j+lMmLgc5YD1xHB0YLB2b/cqTvOkVBVsLKkittHGBLg5yYCwXPfFbOl3nH
gVnld5TfIK+MtbtU8QHjE2o365YrBb5E3+DBDsyXdu7Tg24UuN5J9ie+cMA2
xkFliTsFsVE3JCO/coC1PcXvK3Ji9+OyNd85wBg0i0s5TYHsjalT9b0cGPMI
CjhxBvt/zmWlYz850OiwQUPegwJNZdnRMRr6QYRFLR15njLj0x0mvj/+z6I8
TwoGCpufq3I40KUrt8P1LAWhT15VtPFw/R2vtmzwwnzs6X7uQnDg2x7eGB9Z
z1OkQ1TIARuJ2zcfnUO/1NQazRjkwMxDzwY9vSmwzfZV0hnBfL20V9p8Huuz
pu7U1zEOXF5+c+MAMhE5q+zCH3w+T/dfyQUKZBYflFgwgfmwOJftfZECSYd4
v0f/OHAhe8MSdR8KPAPeUUbTuJBc4nZkCPmry98LrOlccNJSdXvqS8GwitSs
0JlcuMgLMD7vR4HD15UFsnO4cC74wF+1S+jXp+da14pz4U/po4BB5Ebh98U2
Elx4qhnfVuKP/u15o29kARegfjrfK4CCxeSSyrjFXNgze+qb6mWcTy76pqtK
ccGx+Voiiew5ryiufRkXdpYkrX0USMFQbXG82wou+AVqh50OooB5IyhXTJYL
z2inStZfQf0EL27MkedCyr3Vj9nI9/I8CFjDhTeHPPzvX6UgReTa2h9rucB4
Y7jUMRifJ9t4BKznwq2K0mC5EApULjEapJW5cLr9cW0v8rT7q9dUqHBh1Uud
5uRQCn1aMt5iCxdMDh7POhJGAX9awYIBdS7EbVpgsjicgn17uKm3tmL85ts0
fUA+O9CuqazNBdGHmvNuXqNAZOGBntYdXDhf9UDRKAL1+8jztstOLkQJi+fN
uI7137bm0IxdXCDFzF/VI2dc8JTP2Y3xehq+/3IkBVBsOAl7ubCmyDJHKwr7
X2gR58c+Lujm17YOIo/+Svx52YQLKifqXjy6QcEhqdms5Wa4n7Cj4a7RFKiz
fv2qPMAFxU+xyxVuUrDDw2nZEQsueE84XelFnltmaDhymAurn39+eu8WBcaN
6SF3rLnwvbn/2cEYnIcynNu22GI+PkffmHubgjSLRPkPx7lAJXaqvEIeYaqF
e9pzIbb9RVZQLMbjxJZRcUcuNCsaMbTicB5tirnw0JkLmrbnR4XIp2SNp4xc
uRCooPe14A7Oa77HkjjuXNDXfBTpEI/187lRL8KDC+sM6+bI3KWgXefSkKIX
Fz5JnLftQLaqCihr8uYCzaA94EYC+vPB1yGOF7kwnvHm9O576Jfih09M8+PC
y8+eG/8iSw0qGGb543mSq6pLEzHfc1R1IZALzPyHy9yTsN6OeUPfFS5ElBvs
k0+mQEBxDwSFcOGk7/W9X5G/t8d6rgzngvT9C4tjUrAe/zgn1UZwwWxkTqlB
Kvp/sMNH2ygu5K/aLzuOfMMldOnfaC60dG07VppGwbfyJtfkGC6Yd310dU2n
IOn86hbtONRjh5TBqgzsj/mJGt/i///u6NyBDuRBW4XHfve4UJf+6ExkJgUf
79ZpSCdzwah78tnOLAoeHT/V8iyVC57Ev09DyOtqlrodyeDC21slz/OzsT7K
25aOZXFB/OJiv+M5FFw7HPwxIRefW62ftjAX/5+lnrT1ARdKeULb18gi2T88
Ogu4YM8+He5/n4LVJ4LMfYq4cEk0JUglD/26d/7OpcVcyBwJMqQh26yL1q4o
wXq8IP3z7gOsD4PBXVZlXMjb6rrPKJ8CD13dI6MVXGgb9Lw6jiwv5XYpoYoL
N+w2XS8uwPmg+1z+1louXFfPtXMoxPkoxoLRWccFF8XPYkse4ryoM2eTbwPW
L/95YDPyDV5siFQTFyx1HZouFVFQm8liPHuN8f7Q0L3xEQXVp6ZbWrdywf1Y
b30vsvIe9vtfbVzQuVfuE/OYgqdwwzrpHRcatUzGoRjj6yggtD9yIWM4/eAg
clS52O3uDi74hJX45DzB8+t27gzo5AIvLfS0ZQn67bQjf2S+cSF9bMnmGaWY
T/HwxtrvqOd9bk3lyLpOx+4d/8EFi71B6049xfuM5De/yZ9cSMo/fGxpGQV7
pMdOZdC58EhRaPcaeXNY6UlgcWHzBTN1n3IKbtnOdOvnYL0Yn+tUrMB85A1c
DuFzYaG9jdEXZJXTHmkKJPqd+8zosGcUVJb6vGkScsFG/nK6eiUFu8JmTz81
hO/bXnmVhuzOljeeOcoFGY9atdgq1C+9JjX/FxfCzkaW6VWjHwR3/DX6i37+
S1aMRJZqdnLhT2D91l1VSq3B/T8/3Rc9hfXpVyRtXEvBnNMMRxVRHnzryfk2
Vvu//78Zfj+DB/uzXdzvP0d9isvEnZvFA58rv94cqsP7kMTHHYvm8mB8w5G/
/5CDuJyBsnk8uGIb9rfoBc4XWSfKrCR5cL/5aptNPQWqO1VCfy3kgcRa09Ni
Deh/LRYnkpfw4OQmXncp8phhm4GONA90462X2zVS0PvytvaP5TwwXJC0fu5L
zOfuTO2rK3mgYFs06xly9/sRg9VyPDi/7s4zhyac18/ePNG0GvevarZ1/isK
Hq53DD2lyIM/Sj/CqpB7xM6XzVrHg0vNu3OcXlNwZn7VQOEGHvxquhIr0UzB
hOGWHaabeCDTFWdejby5pus2pcqDsLLAXqcWrKez+YOxajz4umjXDolWnH88
Muw1NHlQ9bDXtQp5dk1ld6cWD96oWZ5yfIPnPSm0v7SdB4/t7qvPa8P7tov+
kIwuD2ZxP36oQE74XBhbp8eDy+HduvbtOH+UKOqc1OdBEf+F/+y3FDhPLx4U
NcB4fAqJKEWe1alfnmfIg/eUgpPtOwqebOoNNTLG9f7mSE5/T8HkQv8Tgv08
iCoUvVmEHH9ziUGMOZ6vbPc3yw/Yj+8/1FI7xIORD04j48iKJ7dt/WLJA8Vy
l/7cjxS4tD4DvyM82CBtmrb/E+aTqXhE5igP8p8sWT+MPO950KW6YzzYpdkY
ltJBQdmRugcn7XiQdMziif5nClY8/9k/3YEHFr2tD7nIjOF+pXwnHiz0XOt7
+wv6qVjdJRMXHvi/cluo1UmB3B+vLtKNB8rJ8YG9yD2doxB3hgdvsx9Uhnah
P+SaVGie5cG/uzkv13+loM79tNa3czw4tSEy/T3yhi2Hmi5fQH0ttTG6+A3r
4d/fY3K+PDixYHHT8m4K1vQ6iTRd4sHWj9Xz65H/frxe4nKZB+/EzdY7f8f7
INPRY+4VHrT5v1s0pwffJzuoURyMzz/qvHuMHByhOssiDPPTkmRt0YvxUpRm
j17jgd8SVukY8uKpBx+TI3ngdHZ1b8oPCijZ7807o3nAiDbv0uuj4Hj0o1ba
LR6krPHMoiP/2y/TdS2WBxuJoB0RP3F+c5UTbojnwb60kPsb+rF/GlYufp/A
g4NL/fveIgdn/dhzPokHT26c4nrR8D7xOuaqVCoPJjSMXi6iYzyntzTXpON+
jRQ8KpB7C0OX22fxoEZklGXNwPqa+cJvei4PjsU3bv6LnOnmQ8vPw/dpRxmn
MfF+Jpt3xLSAB0vXmWnosXDe8TX+OvAQ45coQf5EDmmwc0p4zIPKhve+IWwK
OMa0v9tLUO/fYz4qcHA+dniX3vcU63/lwb9NyK+PyJmGVfBgSf3iEWcu9iO/
z2Lrq3iQ/vt7nRgP62cRu+1tDeZ7Wr71A2SGr2Wqdx0PrBf4NxryKXg3JO0n
1fD/dzUtxtnICzo329W+5AFHXlPsuoCCgx6JB0++xvqNk/upRGC9z9pvLtbK
g5mcpVHNyC4jhtYP23igdHTZdBcS3x96/cyBdzw4J7feTIyiQFtkTvTIBx4E
ehu63kdWfN5SkdzBg/6Ii4f2CHH+nNEg0OtEvSSWidORDTZQm5hfebDo+4x7
wQMUvPQz94/6zgPJ6+4DsoMUSMCPj6o/eNDYSZepQ+54d0/jy08evJz0Xnps
CPvReb/s/7/7VaC1rP83smXgZRk5Fg/mVXUF3BvG/ro9M+MVB/2lupilMYJ+
9LtP5TSfBw/OZ8t/Qt4ye1urJIm/X1GifHaUAtPKXM8KIQ/M+D0zxcfQHw6v
lj02xAORZUpP85FXqT7qFhnlwfOe2yoGv7Afx+/KevCLB8s9Zfz7kRd0fPc2
/cv7Xzd3A3+jP2z3Mx+awPN9vRe87A+uv2yRVtIUD/pko3XLkVnP89frifKh
YFFe64G/FIj6aioxZ/BhNp+lKEA2ulOuemMWHxJ6zQ9FjKPeTyru3jKXD+zV
NLPVExTQVYNPds3jw93BdJnnyOGmr6ICJfmwNSyi8sgkrj+LrFNYxAcHiTTF
QeSHT8YmWpfwoaTtp0P0P7x/3/lh6CXNh0qhhdfaKbyf/ktPXSrDhwUVY6b1
yO/2aI7XruSDhcXbvzYiQkh/knbKUY4PS6a+XBpCFo/7/H22Ah+IoYUt0dOE
OBd02j5R5MPFU+EsRVEhOArTWVbr+LA7RuVLHXLCnI2XJzbwgbovEX9kuhD+
ffZZkbuJDxK09QpCZP30oGbjzXzQCQgKuT5DiPfQnYEDanyYVzC/VE5MCKMu
T3UTNfmwLOd7SSXykxnfZult48NYJiv4wEwhfO95+IO5nQ963ZtXc5Bldda9
iNblQ9S1mrgrs4Qg721cqA588OiN6Fg6Wwjhb+dnduvz4erSe4xHyIOp5zKD
Dfhg68Z7tWeOEOaqnn24bh/Gd16o73fkS59EG94b8+HVdoff5+YK4eeXjf0+
pnwIWxdpMktcCMwI+txVB/jgOv+3RzryJi2lXa8O8WHWmqf2GvOEYK82dPXM
YT5MZFYqvEFe3bK7bZE1H3pr5zyzmy+EZYZL5GqO8mFXceHyEWTuhOMVh+N8
qCtOMouSEIL2DmXubHs+kCNfD8lKCqHY1P14iQMfXKrclMqQhaHLe6yd+VC/
xbR93wIhZClrO0+58CEuIWxXL7JLQuOvB+588JZdEHFuIa4v8TTB3IMPf0SH
U2csEkI7W0xv7CwfGgJUQpOQK85UD6R78+F4XYP2psVCMCZaH++9yAdn0eL6
emS1yi0+pC8fzoeMSVkuEYLkCtIwwZ8PK86n6rGRo13+KuwM5MNv8Qwt/6VC
MOIensO6woesiKl/4lJCvB/8/nMzhA+FyxsTM5BXvaGPaIbz4dEEQ0RNWgih
ryX+9kbwQd/VfUcTcoO6/5xrUXz4F2thYLVMCP72smtUbvIhoDRLloNsk/LX
sDOGD+YiVm8uLReCiPpcn6C4//V8zmCujBCkfIwfr73Lh6OzRm+nIus9LRe+
u8eHF6qMok0rMB/aRrq+yXzodtRNqkN2thKJl03DfPRMszJfKYQim+7h5gw+
RH/QpPchp8d+sPPK5sMhvy7wWiWE3v0/P0vf58OGuVzPKeRF3TMs//9u0KP6
0x63ZYXAiNDtdSvkw7kP9jpycqjn3FCvhY9Q396t34uR+Vc+z6spRn335pno
yQvB00W53LGUDypGf268Q5YvjDglXs6HfqIp9fhqITxMoMmXP+ND27RZQQLk
4gBt9vFqPoS8aFINUBBC14PrFWLP+ZBhO14ye40QXrm1xxS/wHqf/2R6IrKc
pMh560Y+nJLsV1qrKIRb3NX2Iq+wfhJvy5Qhl+xROVLYjPHofdG3a60Q1L1k
rS3e8OGDtNeF98iV1YMO4+243tXsb8eUUP/eub733/Nhvam1BA/5BHtzgtkn
PlSXxy3xXSeEt6fi68Y+82H64CGB6HohfNZrE2Z28SFVO/nObeRlDR+VjbtR
P01uc1duEMJu7VzvoR4+LG9ttChAHh7d2Zjax4dNV/POaG7E8+1Ll9lLQ/+R
W2rVgHwzsC6IYvBhkLZQ0lRZCHX0FH4imw+fJtKSvyLPe6PmoM/jw9qCyhHH
TUJQuHKFxhdg/a5wkqeQcw4GnblL8SE8Jmulv4oQNG5vnNo5iPrQ9uZNV8X6
jwxN4wzzofVQV0QMskx0yJ64MfSrhZ9Glm0WwnPWmpEdf/hQXOyokYs8k3Oq
mDnOhyqHm7tVtgghFceNmH+4P4cDCpXIcstqQHuaAITsRx271ISwk/VKij5d
ACbrH1i2ISfGn/wVPVMAqSd08yzVhfDFO4q2dY4ALr0419KLfO+9TudPceRQ
g5pTGkK4/vtCR5SEADRoVUEU8n491W6NhQLQX/RhoZ8mPqdceD8WC0DbLNJ3
CplmLTM9UkoApW9YRde3CmGi1UBJfbkAdtdzSyW1sP5i6Ra9KwQQfupOZCKy
1KQwMkJWAPNHGJvltqGfnXBv3bJaAD45ffkPkKemTBb2rBGAZUHYgIo2+o9G
nNM1pf+/C/JlTgUyy1C7fvMGAXxI+jSss10IPpG6it+VBZA+FFj8EnnIMOVO
uCr+PvTrduMdGL9PZnM3qwlg/1V6wgdkKx/L6G4NARxbnfnSSkeI80f+0nAt
Ad6DJBp6kHfsMyxU3S6AfnX1GAdd1NOiTYbdOrj/heIqHOQ3alZEmJ4Aoi6k
pHnsRL8fqUtV1RfAtVha7yCy5kPHw917BLAwi0b66glhWxZIhRsKoKk79cM4
cu7aQzRVYwFo+iwMDQYhrIiKr+jeL4C/hXvExHYJwXD59PhwcwE8fqJxNAq5
VTHNf/MhATDr6EHz9YWw96+t+3dLAWybZ3EhDtmVq+N47YgAdnaEbl+6Wwif
duo4bzkqgFv7fD8mIW8wtvLqOSaAhlwV7ZV7hLD4aERYhJ0Azsg+PJeJvO15
W5aagwDWCwl/BQMhbG+Ubel1wv+b/bLMQ65/dmXsuosA1Lzb/q3bi34iYKtq
uAvgUZxrwENk4rHlub4zArjH/tC8yRD7mWljTdRZAUTkz2AWIxNSmyS2egtg
8bxZHVv2CaHaNvZ0/wUBdO7/FvsUmefC/xDtKwDHDH95TSMhKN3Q0tvmj/nX
IYIrkBcv9q6gXxYA2Ko91TLG/B28tzXmigDq1E3KK5HjYnNebA8RwKmJbde1
TYRwTuHOQVaYAO9f4xurkRMOOwj+/05GrH5i5vb9QnjgM++2bhTqc5M4qxrZ
6MttHW60AC6zbca3m2I91XMG4mME0JEfQq9G7gxf8ATiUA/5ESnbzYQw/+JM
X0G8AHRl3ddUI3v0vN6beE8Agbs3BmmbY73N2S+7J1kA203b8yuRtczuTFGp
Aph7wSxX64AQ+24iLyUD40OVelUgOx6w6TXMFoDB2J95mgcx/kUfvg7lCuBH
o9Llp8gy1n97Mh4IgBO5vWbLISEUZn/h/v8dib+hGm3FyDe7bf+NFQmgmLO0
aJOFENzNolbmFgsgmaIdf4jM2H98z4FSjOeHpJ/rLFF/az6eHy8TwMVGHY08
ZLM1tIf5zwRwZ6LdWuEw1ndytMCyWgD7qkzMMpFHvrRrijwXwH8U23c4lm0U
AHCJCkmDSlFpSEklIiUHZWVmRBpWsvfeM0XDathkk71nN6JoiShKKsp8pwYJ
fef7/vmu3/W83ue57+ecc5+j2nugfoOAAdaX3WkRRY+n4WX05kcJ6JXvlr4Y
tU7Dqy22G/jO0eH3salT7O3T0MpWqhGLLkm+WFr+FPPx2sQ5bkPsrzR0d13u
mobht5uORKK3Jj9L53yJ9UREbpjNiA78/XW7a19Pw9f6ixeC0d5qOysseqbB
rcW94C96SJlFdW0f5qPb9U7P83SgbdUea3qH+cJ5v46J1t3EddtmcBrCmh/6
2Bvj/a8flt04NA0ZTx5xjaNzGht/tA3j/uhXO5pdoMOXZQWVTl+nYWU+yfyI
Ziv46SfwbRpCfr3IM7iI/cu/JI2usWlIc/8Y0I1O0k/Y4zk5Db8v0nerXcJ4
/D2xYhdlGnaMrUptQ8dIRDK6adNQpbJv7MRlOjCMPUb8mdOgVn+WpRrN31gw
tO/nNHi6hk2LmeDzZe78/O73NLwtJHm56AumQ5Nhf6ZhNnHl0e2m2A8rvl04
vDANvl4X4x+gIxKWbx5emoYfvqSNx4wO2mU2J24uo8Cfj+JPrqPbB5ZZHWOj
wJ7eqrv/0FGmnUnfV1CA+56atJc51o/79e/iOCigepFZSEMnd/ZskV9NASeT
YrqlBR0OK3NbUddQYPO7QPZP6JJL1o1J6yjwcfYqRe8KnteXPm9S5aWA9sLV
7Odo5l1H/18bKTj/BIspWNJhme76yUx+ChTcrLxei44efXpJR4AC5BprpdhV
7JcSbnxY3EaBUXnH0ix0zWM9k0dCFCj+OevPb4X7m7ObYrSbAtUDGVuj0dHJ
s8Er9lIgfrftTTZr/Hl6p2DVPgp84jF46YNWp99tMztAAdFe82Ea+sKUoRPP
IQrwZd1ttbChw7pDa3Y3i1NAvGHaYwC9eXXVF1tJXJ+2zV8NW5wXrqrmbJam
QN2pDbqt6JSoFy5PZSggksLwOWqH+c2UUXaXpUDhM1a3AvSy/js7dwIFzrWq
nxS0x35OvmXFGwUKpBd3D8SgTwu8mQk4TQG/1ttKbA54XqS1jYmq4P6dCA/z
Qhv13hoZVKPAm7LauCn0t/pdY9c1KKBbc8DtkiP2s63RzKPaFJh69nn3G3Ra
UR/bt7MUiDTozlN0ooOZ3YftcfoUWHJnX6hCD1lkK8obUoBaFyy015kOa11l
HWjnKZC7JLs5EX1VMTU95SIFjiTJfuF0wf5aunbwjAkFxo9E+Pij5+9c3/rH
jAIfaFu+UdFmt7ks867g+535u93ElQ6+HvI1BlYUuG62X+wN2i9qFw+bLQWe
muZxKbjRIZGnwqnCngJavO6N5ei1qpPvTZ0oYJ4RK7vTnQ58Xk9VeFwpOKcv
i45Df/6sTJrdKXDs7ZMKVg+sRx1WcvZeFAhq+5Dnik6xE+7Y4kuBS1tVHEfQ
S7zBel3++D5ZOVfoetJh1sVl0iuIAu6se5xa0X+sf0UIh1JAvTWp4LAX9g/M
lQf6wylw5Zd9dTo6TihnIOw6Bb5Datwab6yvq7tuHYmiAF1BTCEA7ffUSfXr
LYzXlG2t0+jhK/e4YqIpcJTput7YB8+vv0ffycVhfHwRPdqJFs3QzKfexfe/
Wn2flC8ddl0dCEl5QAEJvl5aFtrIvNdcPQmfL6Xt2jo/OpwrkFafT6HAiVPb
aIHoLG22EwXpFCgtHNtLQV8bkDxilIn5aywocd6fDucfdh1emYPxvdTG8xQd
NECkavIokDc/0HwkAPut+A2nLQspsHbG9GQ6+spkixFvMQV6b1y8wxWI+Uh7
4v6klAI55q/KvND2DZsTXCsooLirOnsU3WrW2CZUTQELRz5b7SDsf+fzfr6p
pUDLOJ2lER2b/EEsuIEC6yWUbYSD6TB4XtvxUDP6J39WLPq+OmvNMKGAz2v7
kgV0eQSd7U4bBZZdlb9pFUIHU+ENF052ULBu3JfpResz7eoozyigseBULxtK
B/+VcwIpzylwKOE1Zx5auL7yhvorCkQ/qRRbF4bxfi7573w3BfLXCu30Q4sd
fuRR2EuBynWbJ76ht9///Pt8P+aHUVKQVjgdngxIBnEMUCDCu2CiFm2hmrem
/gMFnrCq7BK6RoczRyVyrD9RYCDS/VAUup3ep7j5CwVYMyS4f6AFOm+MPxuh
gPf7a00XIujwcI16vNd3Cni02Z9sR6ds2Ky8d4ICkj8mow9cx/npIPXfuynM
B5N/lXfRUwOdLRFUCly9XFqwgPZNy7shxaBAXNBf5ys36GA8f81wbIYCCxrf
OV6iN1mbit3/RYF7Oo7uEpF0kLWQ4FSeo4Amb0JZElrX6i/11zwFeHdeebws
Cr+fXjWQs0iBoeV9qdbo294XnxuwUCH+1KRWN/qpP62NfTkVDtjl9By9ic/n
bdVWzU6Fe2ycwinofWNPOi1XUaE1cbMG6y3s3xRZ3vFxUSGtqveUNdpzFf9U
BzcVtn2W4X6NflXJye65lgriWdr5ErfxPGzpERbeQIXOKD6+RHRWvq32Oz4q
9G6/rbeElprsCYzYTAUFSq2FxR2c7xeXV0ttpQK77wOlTvRV00XmmCAV1uiJ
/TkQjef9nYajD3ZQQWOZX2As+ueyY8Equ6hQvia0/xfaT9q1Z3YPFcTYTy+d
j8F+vNByX74IFUod2+aa0a39a24YiVJhX/9Su1AsnhdHbamrDlLhZtu8+TW0
jpL7+frDVOhoqe2dQDsF73tpI0GFrvPSvBpxdAgxj1DaIkWFa5v89paiea2u
dzw/RoXpsPDV6+PpUMWxT8PvBBUoIgZP3NGUDqtBUTkqeMXQ1N+jlTbJOwzJ
UyHgtG6uzF08f31KVt4+RQX665DeZPTYZGn+SWW0XNCbRXTuwCkdmioVDHZo
Z5jcw/lHzmopTZ0KFR4/FFrRSYkbK7W1qODe4VC98z4d7thqObKcpcLq+2Q+
DK13mOtwuR4Vxhym1n1Hq9iqzZmdo4LbW/q80gM8Xx6wP1t/ngo7NHuqc9En
jsmmPLlAhUtmMYorE+jw9/mkl/tlKiTcP/jQCm3TzWm8x4wK8m7FPc/QX9uT
Fd9ZUKE9YE3f3kQ6PNufKH79KhXiZPXyr6N9gv8JH7OhwhapAK1x9DmlFzsn
7ajwnHH7qXISHR7Pze1OcqTC2h8Ra3PR3Fuuiam7UOHiE5sD7Ml0yBOxl11w
o4LghPSWK+iprMKzxZ5UrDczg21oKa6TDpd9qFCtmmInlIL792l7NI8/Fexi
j3YHoU2TtWtbAqmgo9rCNoz+19b53SWECm9/nFwtm0qHPX3Xt+wKp4L5lrLv
iWgxrUiDvggqOCpujp1F+5d13f//36VYzHitMUjDePBVGpa6hftf9uZSBdpS
9I/oxB2M7+W7g3jScT2KX4MSY6nA5+rmao9+D/ODZ+5SYWVoi3QXekOm/PGF
+xjPDau792TgvDVRlvH/v/N4kHH+WCjaMV6F2ySFCuub8t2G0WeElgWvTcd4
ivsbfPwhHXaLfZhrfUgFz1d6pvfRTZa9Xm7ZVGgcqVk3g2Z7Nb6wO48Kc5Ii
9zQz6bB/euONdwVU8NMtmMpHm6he5L9RRIWYrhPr2bLo0GtfVSZTSoVwka9c
JuiyL1u1psupkLmY9L4eve9ANDOligrS7209eLPx/b/nTNaqpcKdU7rfHdHZ
tjfPsDRQ4fcb3b1daHZHbpaKJirUczue2JVDh2ab240WhAp7buQIBaBnv68M
4GvD+72eH3yHHrP1Of2sHa87OV05nEuHuuDhdT7PqKA3x9YaiU4ulfi+/zkV
jOea6CPox0Eej4deUiFiMYFxIo8OWj4ZqXe68efvJz25iw7YXR4q30uFUJ0n
1lS0D0e2w0wfFaYaeL8o5eN8V+ZxOfs9FfItYvaloaMf7jQ494EKnIPSSr/R
HJZ5Z1d9wvgrWC2hVUAHzjAW/YbPVJg0X/sjB90Wtv+i/QgV/sWfvraIvkwX
st32nQoTzwsn9Quxf9EaDXgzToUf907vKEKzidg9CJ3CeAzbsG/5IzrYsdfU
SFKpkCrEz2aMdnVs+ThGp0Lf0rnyMrTKdMSKxBnMv4LXh1cW4fnCtkJa/RfW
m9KQ0EvobQrHHRZnMR/TXXIr0f77dxSUzlPh68qMFI7i/8+vqimzRSqUeK6x
xJYczqv8EudlocHCsdZ/VejVRSOBT1lpkFLWbM9Zgs/H49PjzU4Dj2D2IhM0
J1v1PtFVNDBWSmquQk9ui7/+iZMGO1ICHnKUYv3/wTMdzU2DZKFyw8toEz4R
fcW1NEhzlfpSgY7aPND2cz3eT5TnxMoy7M9jBKTz+GgQNSVrfQFdvm6m7Pxm
GmxVb7UqRZ86ZHB49VYahE6lyiwvp4N0gGL1Y0Ea3LPs+3QOrR9dAy47aCB8
/qp+Idr2T3H3rl00WGVukLqIVtDeY/luDw3WCWbV6VTQIXM3P0ukCA027D2b
m4U24o7IOCFKgxEBs6u/0QdSrZVpYjTQTe6bU63E+mzVzMw4TANpKL6UjDZd
FpKpJ0GDKzmUu1S07mKp0QopGhTb3k2DKjrcpCvz1h+jwXfRXN9Y9ICdYr/d
CRp8vbZr3yh6+Yr05G1yuJ98awolq7E/OnveqkeeBm5eVovX0FtGHY6Fn6JB
qar4rvfoRM3BNdLKNFja47BVpAbP3z0JU5OqNJAoEhjzRnst5r5IUafBTm+F
sC60rS1rhbYW7rfwpxn+Wjq0/MtNZT1LAz99pqQtWvVs7J1qPRrcTgtSa0B3
zTSHW5+jQf7DyMOcddi/e+8L3nqeBunza6fOoxUVeoJfX6DBg9ObPQvQqauq
I0Iu0yByVU7fHJp7oCdW0owGtV717Kr1dJC03505bvH/35Mw5HiArgwpqE26
SoOjKcGfv6NF+y/1atrQgPyQuiHZgPPMLrkZFnsa/D7uvzwMnSKisqnKkQaz
irpne9DvH3ooWLnQ4PNQg8v2RjrcVX/qvMWdBl2DtVcc0H4jR3NeedKgj1N9
fyP6wK7W4WAfjB8Fz7ZVTbje51cEJf1p0Kh5Quwc2uWuoNl4IA16lqXYZqE1
5SYKkkJo4HMwyZeB9g9vndUMp0F3tvSlk83Yr+3KPbPsOg2YRz3XR6EvD8Rl
VkXS4G+FYdI7tJ5J+D+r//9eFfXTz52P6bDXw8tsazQNZKo5dzqh/d5Zd76O
pUHe0GehRjRO9JKhd2ngJGnycwXB/tRRJufoAxqU3I5K1EU/FVy/dTKRBsH1
FuvS0I5cQ/dSUmiwPJJyYRLd+iOeTyedBnqvhH0kW+hgHi+VtDyTBrcMeW2C
0Mzcll212TR4MVcj+hzNO32wwjaPBmKha1t5W7FfFwhU2lZIg9ftO/eZoJNn
Cz/1FOHnY+kWBWhFmQrfa6U0kG/wdvmBXpkWIyBTQYMzPC1nT7Zh/o4oPqFU
0WCF+TO262jHJx2OGbU0iAmLiXrT9n8+8G3Xb6ABu5LgKP+T/39fd7hvZTPm
r5fTGgt0peO6O40E45VyY3UR2nV7jYZTGw3Y3O0+/UQ/3rp17a4OGih+2Rxy
sh3P7x0nB949w/1eFj97DR02uTkn6jkN1Ao/yr9Gn5J85Cn3igbqhT8vbuyg
A38zQ2OmmwaCbz+rX0bnyo/tze2lwcdfady56Bi/GyuN+2mQOSqRSUV77++b
5h6gwR2HDI6jT+nAwvm0r/UDDZqujJ3yRz9/Z9zm8QnXn7Ty7BO0p2Z01f9/
Tq/7mV2c8xkdivabPvo08v+fG4+O6qC5RJ/nxn6ngcpQhs2DZ//3H89zlSZo
4CCl0PYJ/er6xUd/pvD9fuug7urE/L0UWFVMxXytPUyxQfepHmgzY9BgNDis
uRQdscKij+8HDezXtZj9Qh/S2z7d9YsG+scnBo530cFt+tKKwDka1L9c3BmM
fhq9VfjIX6wPqazyHehwisGZsUUaWBv/OcT5HPtBO063JBY6rAv+NqOFLv55
NENrOR0WeJ/eiEdbO/X3sK7AuX17BvM92uXJ95W1q+gwlOcuJvAC3/eAhaId
F963UknWFM12XyNk+xqcG9T4tmWjv4ymtL9di3O18/fecXRuwdnVNzbQIf5w
nbHoS7zPaysj2Y04Z0VHVzuib50YymdsxvvEO4yWo/+8e7SYvRXPpdP6336i
aTfenju/jQ4F+Up10q/osF5Gp4pbiA7iz06Z+KK5urdtbNuFeZGrM9iEDjwi
6+8pjH2JlqPwP/Qm9Zyx/fuwb21PU1Z4jfnIYmjwWRT3ieebTBha57hWZ/xB
3BdpeZYO9Mkv10FVnA6RitWJK7qx/g+yNC5I4LkprbRCFc3KU3O8XAqfU2BG
KRK91yr7saUMxt18s9Hz/68/71TeIotzbH+hHNcbOhzbvuPtazk6QE3DrDra
XSvPIkwB+5pMetgt9EW4MCd9Gue4TPXRl+j7g8diKcrYBzS+4ePuoUMn28mD
D9XoMP0zeKsmOjX/SreBBu6HweWft9ANRUXunNoYR99sM16in86t20bOYh+Y
n799dS/2Y+6xL9z06RCax++qjlZdKRIgYojn8iR5EIXmTuw98uk8zgXuqTFd
aJN1dyixF+kwrF11cdVbOowaGhYqm+C5E7piQRmtoC9q/9cMv3/9fcdraCHa
iiNlV/A5VlhWPUGLco//vWKFc85Vj1fL+rDfS+zs4rfFOeBYVz2g9Xzyk1/b
43sMN/cJQD+5F+YS5kSHzdqnVjeiZ/vPqR9zxT4qw8F1Dp0otH0f1Z0OI0Gj
j472Yz9nOsiZ6YXr+JFb54pu9gllnPPF71nWkFCKjjbY9IErAPv2im0alP7/
f39+91lLEO4/1/tekXd0mJuZrfMIxbq04fsBS/THsJMl+3FOH+g9Y/wQTTzM
8z7jnP1Hi/PCJ7RamUX2XZyD10fvOcT/Hvdhq1yOGs6lvxLT3umjp1JpBUs4
V7p6ep2NQevucK2oxLnvvGhF+gv0YmTHY2ucw3yJTuuKATrEtn1/LYhzUa6M
QY0Cuq68e6QX55qSjNZAf3T1SND8dZwrFowebKlFV+2c4TuJfT6L87tIJjrc
bNfRGezTXSeCX4oO4npy1hrlYZ98kJowYon+/rsm8CL2qdwFO16mo3df2FCw
DvvGKeUtkYPoG4M73z/FPi+DeZ1/wweMQ++RVf7YZ3H22QVooHnlteXEsa9h
4e+suvb/9aNXvcawDzGZTiOP0RJmu6uS8dxn8ZxJnUX3dEb81MFzl4y2ax/+
iOezW9SxFXjOeZhs7rdGa1sfCG7Ec2hhA13sIfpjsc0LZ6zz4gfUjQfR3Oqw
RRjrKqX3oPG6ITrUKxfaf8Q6xyGRIqaGrszLa4vBOmLuda8vGP3WXVJAGfO0
57mAdh2aVqXp8xfzRtxIMpWOHnRkDJZhHF46M/xY+BPWswJ+uav4Hg++FKi6
hHa2e5qzFfcheNWM/110V+OPtT34HGL7TflfoFUepgVFDGMfdNEmchn+n+xs
Z574iuvt4nkljWZXMbNijmI9TDb45oBm8rp9yR3DueKfbHcW2ij+98WLkxiX
2zpvD6LXdE0MraNgfu7+s53nM/bLTcqmz2h0uHai99ppdJMH97g/E+P9jgHx
QZvOy7gc+UmHVWrXXpagC852LY3/psORexbFo2j70Lro1D/YJ6bNmG3+gveN
Z9utt4D1647klAa66mZh46p/mM+xosoh6Jk6PdHPLAzo7hn0qEa7CvvPy7Ay
QMZXwWcS3b5O88Xd5QzIqb6iI4jr1FtqT6WzMYBWovRXBx3lNOJyZgU6Zswn
HP12IkslZyUDQiLUXtaik6grt7NwMCC4wXlmCq28jHvOmJMBTw0vUwRHcD/z
ynuruRhwMJK3QQe93OJnyVpuBsT53LsQhp6ofXvLbg0DXuqNvqlGX96nZf+U
hwG1iixbJtA9x801hdYxQMyFJrUF973Yac1h//UM4OQs26uBNlY/y/t+AwP2
HlOhBKBPn903L87HgMvCNeGl6H62e19vbWTAzX9LjC9on8m45+ObGHCDtkt8
/TesL6FC1Yr8DDi0ba/SKXSmHjxM3cKAC/WcYu7ov5+n7sxtZcD41JuJbPT6
RzsD9QQZUPTJz7sfPSzx3bFkGwN0irmH2L9jf2J12IxjB+53UMQGKfSm66wG
V4QYUBwzvu0q+vl24zNkJwN+Ckos3fvfj48qbNnNgDJLu/IOtAozXsZjDwOm
c+KO/UI7n3aTeCOM1wUexe/GOHNT6j0oKoLrX1XbpocOCSkVjdjHALbcuo5Q
dOc1jv1f9zMgX7IipRzt/Xl4n+wBBiybyVH5giZbD4o+EGMAv8D9p2vG6fD6
2S+xmYMMWGCE859Ev3WWPKJ5mAHVJe7ydujFrAnpfHEGaMVbnUhE+9HWwnIJ
BvQMmXA+Qwd8eqRyWZIBZ7pMin+ijyzVnq0/yoAn921275zA9X2SuMQrzQDV
sCAnbbQrxzZbp2MMGHmZdccfbbzGw/u5DANSywdCCtCVPtI39pxgQJjTDrV3
6MIBi8RgWQZknA74xop55VQ39+jjSQYsOjL1DqHFc38SKWBA7oGgBxfQOw6d
64+Vx3huFCm9jrb9spVCUWDACmNGUiUaVE6zqZ5iQK/SgPFn9GvGK8Gs0wzg
ax6hcU7RQcm29tiSEgM+LK4zlEL3y//TP6/CgP3K1vFm6OJl2a5VqgxY3zee
dQv9VyY7lucMA5K/x92oRdM8l8pt1XF/6uwURtC1SuVvOzQY8Pim++vV01i/
JRp/79BigENK6SFp9LVXW7b6azNgUmS7pRl6POO1/HsdBsg6dTjeRA8d77c6
ossAl+JsjWp0rIhYzG09BsQLkaVhtPRsX/2EPgNKODZdW4V1ZkHixbdT5xjw
PKvksziax37NunRDjDexG2suoDMOpMrNGzFAaixnXTh6mNXTwcAYn5+Tc7II
Pef3ILXsAubbYM3dfrTAHpZurksMmI0u4V1C+90sWWZ1mQHsDj+sham4X7IP
j7aZMMC05HqsFjq3/Z2toBkDeOMc7nii35RrPvQ2Z4DouTyTNDQjhm3wrQXG
8zFp9qdoafqfdYcsGVDqtT2Iiu47f0Aj6ioDDp81f8WLdfLXpaTr360YIL+c
lXEC3XVDsV3eBvfrBcu4OTrEahdrii2uZ9K0IhKtcf2EwqwdA44k7tYtQxt6
RIboOmD+8ms9fYd++5jrSbEjPm/B5zWL6NavLewczgzQO/RRdBcd65dKntoV
F8x/TkVBNfSXsOY7xJUBkgEbRx3RTgdZ+7e4M6DgvXHAXfTbT24Cnh4Yrzbr
KPXoaZF1lj2eDLgVKnvoMzohd6DkgDcDbrsOK7Mx8Lyndv657sMA7cg/R/ah
Re99URr1xfjfGPNDE90rsS1ezh/Xa5t9wxV90zT4a2IAA1j6js3cRx+rYBf/
FYj3z9I+3IiuIUUhOsEMWL5vWvEz+tt297ePQhjwvpJ7/3I8V3JtjIVXhjGA
EV//XRg9IHHZ1zycAZv4mR5n0Bf4Arubr2H8x9d8cEBz59Tt4b/OgKqzq3lj
0W98Vge438D4zf4pVIUO2+/d3x3JgL8fXdjeo1dozR8UvYn7rxLR+Act5Rcb
GXGLAcekJFUEZujwW1X2+9fbDJxHA/Lk0Hu0/iicjGZA3bDlkCn6odCz9IQY
BnRK076HotWNs5d+xDKgQ4+/PRvNGh19WTueAT6hk55P0bnnrpPCu1hPN5gt
jaM3qUYJrbiP8WUYaszxgw5H5++Hmz1gQFOK9s396E/LiyaaEjB/JV/EqKNn
/j7T3JzEADmHWVt7tK7PZKVbMgNaH7zjv/3/59fzbO1OYUDQcrvUYrSbiXTY
/jT8PEvtr1f///wvU8q1dFzPp6adNLSsQ9S5rxkMoE4H7l6D5/bhixWtspkM
cPT9Ny+GLj7/XiwhC+vtoHyuJjpuYTbpRzYDagyVhB3QrR/Xc2jnMoBHmcfv
FnrTHWHvwjz8vh8Z2Y/QnoXiE+wFDNhavpD5HN347Mh5s0IGmL3a7TmJ7vIX
edH0iAGRCVu3rfqF9dh0ndzmYgZcNB9NEkbXcVDK3UqwHvoGUk6jz/PUCneX
Yn6L09dboGGVS8r+ctyvfuk1IWiNm5s3RFQwYFud8XAa+vKhoqivlQzYImIc
1oTWv7l/+clqBvh7HFscRPNIxfkn1DCAizGrPot2fPr1949arE/jSU682Lec
fbvJVbueAR8f7bIWRyf8OEIrbMB8v3X3qBZa6LG43YomjNdB+ntb9Ouu9ZNm
zQwQGJXWvo4OKO6zan6M58ucY3IWeoLFc3xzCwMCLB80EXSFyy8r91YGDB2q
rPiI7nl0drK7jQEc6e0Bs+g3+pF2ou0Y39tfC26YxfxZn0yL6MD6LdAbdxAd
F3nNdeQpmvXtkBra0lRl9mQn9hMn3/69gpaT/eyf2MWAKzL99CB0dpv68l/P
GTBo/rEuCS2UeDNK5yUDEvdMnKtGn7RMXV/0Ct8vdbGrGx3yMih5ZTcDFPZu
Xz+F9nEX32PxhgGaclqH2OboUMRaXvq4hwGUtNtC29BZAovHt7zFfqT684Q0
etyK95lHHwNEqMrXzqKXR/3S6+nH+lfR8dsWHSSS/vXAewZcc718Mhz9fYLH
+cYAA7gTNpxPRTc5K/8bHcT3ET2uVoOOsVSIho/4fR1DPN3oCft/25OHGPAl
+1fhOFr7QFD570/YjyVJbmXBPlNLjZzS/Yzn7foU081oO5vH74q/MCDC56Df
YbTkET9bjhEGeB+n2aqiD6n9XLoyyoCx1k+HTNHjeiJ3W74x4Kvfvy4v9Ogs
336BMYyfPgOZaHTJh8YWr3EGPJMeDchF9zzcbPR2AuNhXeGDZnT/zH7GwSkG
NL4uiuhDn3Jj3oiaxvt/oJ6ZRmd32u4co2B8PHT6tmwe59yEe00KNMy3aEm9
zWjLG86GqXTsj9bCg4PogZPzM3MMBmyPiS07jTa/LB6tP8MAX7+D6cboO9G8
B8p+4PuX22zhjP7umdnF9Qv75dNnF66h6fWDVla/GdD256NtMvroUt2KJ7PY
TzxvKClDK07K5W77g/G5i/GsA52+w1bZd54BfU6BNR/QfWoy4/1/GTC11dqX
jrbjfHRDfBH7xfjSDWx/cQ5a+Xj/7SUG3D9lGLoZPTLu/GriHwPOPjB7egDd
r93mfHoZE9b/ffNZHq39vYw3g5UJUx/yXuuj32ueqP+7nAmUzIk4a/T8QdPL
huxM2EfuHfBHyx3cxla5gglVyeXJ0eiDTLfCNauYkJ4t9yUTrStoetaWgwnz
SjBfjZYw+jrXwcmEwenqyU70RZXfGUKrmaDJmlPyEW0Qk6oWwM0E619r1Gjo
vIH+mYE1TJAV/13HgnPJh47UFMm1TPgodGlpPdpv8YdyzDomGEoo8+9Br93z
njm9ngmtPZUc0ujdI0qpKrxMELPJ71ZFn/wgp5bFx4RCS2E7Y/RERcuvpY14
f4nDQ3bo4nXPM403M2GPXOfOADRfynmdGn4mKM8w5O6gC2YdltZtZUJbY9Hh
dDSzi73YQYAJBSuWZkvR3nXbL3YJMoEHxu+2oDutG7j2bGcCe4/tyh60dXBf
Y/AOJqSI3NT+iv6abW8/JMSEifIzDkw08QsRPLaLCX8GHpkuW6RDZOG67vjd
TBjhKN+3Dt35bmsIfQ8Tqssudu5Ar8hNk1Dfy4QwmXLZw+iXzQljuSJMMFlb
HgHo7Cerklj3M+HCw8u5WuhNl6ial0WZcN2oKfkSuviQEmvDASbMPnx51R5N
/7Kmlu8gE5omY1f6oa03qtm7HMLnS14TGInO8JgRenWYCbd3Kz1/gBbK5hgQ
OcKEZro0JQfdrnr7TrgEEzbaTo5Wot96+Ct9kWRC0ZGL5a3osF3vFk5IMYGX
GaffjXbnTKx6II3PJxXzagitPPrE/scxJtyJPycwhU68arBH+zgTGhMn5GfR
PJoaw4UnmEAfVD3BtoTzjXbegxUnmXDsuw/XOvTXPZZnzeWYkK0RWC6IDogM
53oMTJB7aCS2H918hO0pvwI+nztXkBRa/sNIsIciE2TOJeYqovOObZftOcWE
ygG2bC107Iq62QNKTIi7peNljE5feFR5Q5kJ31mDdlxFu7794/RNhQl1L+PS
XdCFpzIOyKsxYbPfnZ/+6DH2tMnkM7jedPftN9DPepm5s+r4+S6VHfFomnnS
FT1NJmy4xTmbiv7reH9nqRYTxL1IVj76Tum3L5w6TNghYCNciVb+FJZ+9SwT
qFycQc3ojjLXy226TMh9n138DP1opFRwmz4Tzq+VrehBJ4oe/+RjgPmt0nvr
I1rs9NrU/nNM+Lza9uR3NMf3w5fEjZjweoa9nYZ+9TRJ8PZ5zPfI/B1zaP5M
jeEJYyaoWOjrLfv/9wCHlNJPX8TrPKsvcqJf7A0zzbiE8bGj9/gGtMsp9p0L
l5mgtreAvhUtdOL5qKEpEwSq4n13o32fvcmpNGOCk9HdjwfQAg83WfNYMEE7
p3j9UXRBcOp+uytMeC46sv0kumWbGfWpJd7PX3K5EppV0qxspxUTOvblNWmg
eXxS3AKtmWD6RFZDHx2Ru076gw0TXn6YLb+A5vQg80ft8H0v+0g1R8ukZj+O
tWeC+rOJfzboqvcklOrABJ/Huyac0Vs/8aioOTGh2OtOrtf/3381nivHmQk/
w0RPBKIPiaq9YXFlwiX3xZxwtOD3Q/cuuuH1wRXjUWhvDWXjOncmdCqdWYpB
f+G/uZ3XkwnfVJ9P30f/Zl/85uTFBCP3yNIU9IWupMIX3kw4fD5KLRNdImDh
vNeXCb43uuvz0NF1+lJhfkxQjL/AUozOMHBcGPZnQgKnuGAFOriopO14IBNu
BOmurUW/8eCNvB/EhO1hbYON6IO2adozwUywyw3zaUHLKapv1ArF7/dNoLej
02r4PxWEYbzELJftQtOCVmWzX8N49Xl2+RW6+9xGO7MIzL+OMcMe9NcfCkea
rzPBeOWVvf3oDp6oP5sjmfDvtcKrAfQWC2qLexQTaopD1YbQobm2N97cZEK0
5L6Uz+ikOBadA7eZcO+ndMcIeuWX4k037jDhfWB5+3f0VRWXz6PRTDC/kpA0
gTYKUcuDWCackqIrT6MDlI86Jcdh/bpW10VFe2pLSM/GM+Hk6O+dDPSIvuI/
3XtMcP1SpDuDvsJj9qzkPhMk1nwy+olOlL4TzZmA9WUx8uhv9M6ITsOrifh8
UDMxi86sXLOjLYkJSpZXXP+ga7xNJgRTsL79u987j2a5U1/mk8oEtgwdjgX0
9qKtPv1pTBB5H79xEV19M1xBPIMJUlIW8//b7PsMx+2HeH5ptVYtoZ+4WPZO
ZGI+lZUp/ft/PZMfkk5nM8GSKlH8v8XYdS0ycpiQdV9z+n97BHSJLuTierex
4H8491GrM2afZsgtFDB7Nc11yKkL74dNmSVyG2WCLJ16DEi4c0Q2u1KdnJba
19cx8hfIPxN3ny2hrXLZqnwsg4am5MsKHaHtH5/JOc3zetnwWBCG/fr6GLFu
uR6+jx1/nlqSyyF1SbVNb+V6Ri5MRAZaE0m1G3DJZEDuWGree34pO2L9s+dU
feAnuSbdd9EFVAey19z+peXtr3KKoe/DU3SdSTLR2vo88Zscdb5/x5USF+LH
JxcR+W1c7tcnrwRRTjcy4V7Onu0wLdewnTYxY+lOOMeF4viP0uU2B6bwNLR6
EH6WHes8UplyrpGhHCGCXoQm4/g2ivyQMwsV61Xx8SbL6zvWvGb5LbexbNZ6
Tb8P0VFrqpczm5O7f3Kos++wH1HZOPV26Mu8nLngIDPplj9RjTuinx+0KOct
fvmz6UQASQjmi3yzjQXKptaGCp8OIudWr3KzuL0MmgIWvv3SDiaGdQ8ot7iW
w4d/FpcGFoNJjI7dvEYiG2R0bSpqeBRC/mTse5gltQIW8xm9KedDyTUPn+8x
oythxO7Z28CVYUQiadlL3gwOUPziXmZaHUboH6zPH7LngpV9PbaKFuGkcfm5
uC8q3LCHr5Zt97prJPSLk5+IBA9EuSwGsZNrZMU3G6/lD9bCxjdZb8bsI8gJ
hQO9J1PWwfxG+Pxsy3UiG+ipe6pgPZiuTizJ77xOSFz14obHG2CobYtipOcN
4up5brD0Ay/Ma4il2uyOJFxCT6c2/uMDjWaZJ2q9keRolIu0mugmMBEuqN0X
HEVyCzralU02Q3vStwCOgzfJeq9DCTzJ/LBazIB/8uNNsmdqa23W8BZoo1vc
7oy8RXRtV21Yvl8A5Eo3vs2Tvk3af26zFQsQhImDxp0R32+TzHtFzTsHtsEv
/0IHy/g7ZEmmN8pFcAfIcv5+ekohmjh8XJCt7d0Bt1REB4To0SS/Tdtn5KYQ
fNZN6Q3SiiHiYe2nfqjuhJ4zKxIdc2LI3TL9jEmOXcDRfkbh0kIM0Rv+E9fx
ehdQf5u+UteLJX/Si7dff7Ab+195OF4YS5ROmikfvLIH7qirPBBZFkeETSan
GiSFQev5tecbjeII53z+CjGOvdDJKvOOrTSOrH4hmBj+dS9M1rI0zLDHkzPR
HQ9bm0Ugvcjf48vFeDK4fNuOb6n7oC9LY9Xrynjy/nv2BkrIfvAyXevayHmX
GM289xu0EQXXHKuKfLO7xGdM0qjI4ABUHJ3pvFd3l5wLksm/oiQGwn3a1aE8
98hyXws7VpmDUHtqh5fT1XskI/7ww2uHD4G+yvI1F5vRp6N3z/IdhvGHCT6q
vPfJslsG4mn3DoPJxuB6Sbv7pGjDqt/Sm8RB48u5Vzva7hNtsYd27UnioMnr
VLWa/wEZKg6PPrXjCCwIdDnMOT0gptnPTKvzjoB/h9nc6NMHhLI9aJhfXAJ+
DRzV6xZMILcOtax0aZKA6zsVAxrcE4jOSPrHBjVJMHYI88h5kUCUVCTOzw5I
Qmz47+MxOxOJj0N0kLDtUTgrkfDS1yeRLFp0aaouHoXHpy33Wb5JJEMyv9su
xknBYpixjvbeJCKytH/YYp80SDS5y8sEJpFp4p92qU0awuvK5nb2JxGpOyzL
z1w6BhtOc3mvPpBMFOun26Xnj8HMQWbjr9BkIntThXt3ogwoNlzoGB5MJtV3
7p2dkDkOhy+ZJjw7nEL6F7QOpg8dhxLKh0Nl11PIoeG4LNWQExARPngzYTiF
8L2Rqvy2VxbWFogXBx9NJRPNORfc3sjCtlsS8da3Uol8u+Hdn74nYWcF73Gd
0VRymlPE1HqvHOg+3ZwlfTyN1A0Mtb3ul4MrLJTubbFp5JX85eq9EQA+HRHN
7BNpRErmd4KMgDzUKNrbUOTSSabjzTQjT3k48C6mv/deOmE+FqE698hDtJTP
8npKOvlm5xYcKqYAJrNjXt1CGeSgR+i521EKsOFTsIaiZgYxF251jJ1QgLRv
Kv+qvDMI74ukzjsqiiCb+yd6b3YGGSjxtbiWpwjCDXpLid0ZREXwpZzHqlOQ
WLfhzOq/GeSn2fz5y7an4I3MrGug8EPi0ulcJf/qFLC9a/RmnH1IjFKSNAXE
T4Pbnu0XzAMekhP7Rncz750Gw5Zh/r78h+TSkXwZ8vc0/NldW6XU95ActLkX
GWGuBIu7j4vW/ntI3OeWbVB5rgTmFT/8RUQzCdf4qn4WCWUY8vMvSDyXSZ6f
6HhdmaIMAocdyjhDM8ndxbP/TFaqwGDA5Vi/4kwCEs8t2d1U4OmGSXXKQCbJ
G1Vdlv1ZBe5n5Hy+yJZFHvFNvjmhqQr/eg9ovDqURXa/6Xj7slEVqs5vij15
IYvQ+edXGYqqgc3oYnFxRBZJeZzh9CFZDS5L+GQKVmQRy9kpdkPuM/Dhvqvj
7U9ZxNxp+/OXQWeA79zzdYursolgrXbjiR9nYJx9yy17yWyyz+T2QJaVOhw8
8Xfoo0k2WTs3uYP9kzq0RK1kU7+ZTUzWe8Wb6GmAT+QAS0NNNsmQUz5U+VwD
jrxc+VZkJJtYctv8+KeoCR3jB30fcOeQ4zzMYaUmTeB2Gf/FLpND8vrojHAp
LRhZeK7kfiWHAM1TpLlcC4R2uNmMROcQ9v35YTQxbdCxfmiq05hDwtlZWPgf
aUNivJTo47EcMvJVQSuNVwfMIvs6RdfnknTv7UUH9HVgYZ+ATOLJXCJ+e1ui
9F0daDAo8Vthk0t6vrfzkj4dmKaIxrjdzSVNqgnbnvCdhdHuo55fSC7Z57+t
5pThWZgZthfTnM4l+sqfPsgnngXbeZfq+o15xN3B+FbDx7OQxDrGLayYR57W
bn1etk0X3r23kYpzyCOHDi3G7TLXhXjvgoNLCXmE0hf0bX2uLqgm2fy2ac8j
yVkLzYFTuqAkonu7n55HyqXp26wO6YHdh1U/5LfmkyyxtyteuutBmrXE3iLl
fDImtNujuEEP99tr3ybXfPKz7JIN1zJ9qJvz/ROSmk8UvP6OfFfRh6u2o/cp
neh1Pl9lo/Wh5MG5ZYY/84njVt0ra9/rg8cx32Ot2wuI7BFWO9PtBpDG9vOE
qHoB2TnD9uuAtQGsrrLhuudZQOJn+5d5lhvAw6Xg3KWHBYTjMyPmxF8DOJXy
ebX1qwLy53TPwwClc9B/WlSuZ66AvOuYkZCNOQfHyjiOH99dSASW3ih7fTwH
uvd3sGRpF5KTUeODB/cawspSvhguv0JSsqKCYu5mCNIVdybdcgvJJE9R4IYW
Q+gyFF891FNIzBXPRstzG0G6YdbsqcVCEnNccNuUsRGk2kQ9eiTyiIzdvbl/
bYERZCvd2rtB/xEZpm6qqpg1guQsLTvfoEeE+vVkQ4/yebhywsvza+EjYpO8
Xtbh/nlQYCtWVX33iOxezJa8NnYeaPVZX0uWFZFdLscy+aWNoe0muwKfWBHZ
J34mfP8NY+Ad9b7qZ1RE5jwNP9QOGgPsyz77NayInPf/lNUqegFSn4mxqpQW
ES6/819UAi9AxN4mr6IPRaS3SDX6TM8F0K34Vb5uRTFxUxcp69p9ES72BJd5
iheTihgPxQ7vi7BEXe728WIx0akpVjr56iJEu+z5AzeKyfrfmvXiOy+BTcdN
xezKYtIU+TYl0+sSjOl+0lr1Ga8/aqRHv7oEl8NaBO05S0h/fFj5n12XYX/L
x5LuoyXkZUD+18++lyHHtX+ZhFkJqcvMC1LsvQx72fQ33r9VQi7LLkUJ7TcB
juHF6bnaEhIUvm95QKgJZNv4hF4YLSGjVbnj+h9NQHetw2DzmlKSE/YnWX+L
KTicCGJsP15Kmj50/JFVMQV1/XPPQixLSeLC71sW7qag1p5waTSmlAhGqBt0
PjSFxz8pFaebSokob6iuXbcpsGn/eZozXkoqPI3CNRZNgXN7hUYYRxlxndKf
sBM1A5tLlLsS28vIunoV/67zZrAxj6VpVLKMvBsdA8sbZpBwrq01/gxet584
ArVmEPCULfeUaRnh0mM1MBwzA62zydY/PMrI+qSpnGI+c7h39jxH1s0y4q5o
uEdRyRyGhdbf0H1YRnw0l3p5PcyhQiDx27LaMuLSdK9kT445pKa0bit/WUby
Y97Wuvebg+jCZSnTkTJi/cKBtmyFBYzcOy3KM1dGlhy26L6SsoCz7UqLzdzl
pMEneuSdlQUsGzlaZL+rnIzQQ9O3JVqAv9qE9FaZctLRU3gj+7kFaBgczujS
KieVO5pTrRcs4J/J129eV8rJzCenYduDV0Cg/TW7sG85ecvpc+aR6RU4PPSC
tS+6nKTn3/m6L/4KPGEt+hiSU06y6q5mjXVcAbM4xZhDjeXkoGxt9Ne5K/Dg
u/mOT2/KSaSkVO6WA5Ywfe7LzaixcrIsK3Es1sQSpuTv9EovlJNvNx7oqMRb
wo4l+PltXQXxH/8+evyZJfBNdjJi91YQ227edPu/lvCTf/GZ3MkKkimRHzh0
6CqwLpb7TOtWkHBX/tCoK1eBuqmRPcG6gjg/WVvgmXgVjvVO250OrCBtl6R+
ZLy+Clbxm4oY8RXktfcRUw42K1hoW/c0paCC/FQvppfKWIFfZ3G9Kqkgt9do
P7zrZAXWXCTiZ18FmZkl7rU5VnD6x2axjKkKEgT5NpuHrODu+J0idZZKckug
LKh2vTV81P7JNstXSTyeBtXcVbOG5HgBqUzRSnLfnXCXBVuD8ZaPoKlQSZQv
b7rGUWcNCerLd86dqyRfGw4JPKRbw+Ad66FM+0rypLWs13OvDWSpDztqhlaS
U4WK+VEmNuAxKT04+6CSND+6nTL0wAbedatuzSyuJHcWZUrt39iAytVvkhpP
KgnXe/rn4xy2oME7vOf3QCWJczI8qKJoC1YKHLR0WiUJXNqcFOtnC9sMZG6r
sVUR4cahnVuqbWGmRmH5D/4qMjl0pvMLDT//+pd2yqEqIpDMFfVdxA7+se5z
U1KqItWu56xELOzg0LpSe5pxFalaE3GhINUO5lIuyz5wriJSGYKW1gN4fYxr
BCKqyBOWqjDLDfaQfzHq0kRyFfnC8aUmQ8sejjsXl8SUVxHOe8eW+KPsoS5G
tf/YsyrS6ad/vqfDHubEDvV8GaoiaQ+eP3u6zAHe1Epm3pipIhxt4mrzJx1g
Q9oB1cOrqkls345Pdr4OcF9nqu29YDVpyD8YtrXWAQ6DwvogiWrCunnmOMdP
B6gaZJMSVqsmzL/L2I6KO8Jc9KqDry5XE/aDvz6lOTrCm57t827u1eTJdfNO
5SJHWM+zLWlLVDWpGPnSdmDKEeJr33G3plcTzc0rX+mIOIHwCUEDq+pqIsBq
P1Zx1QkyOTqcuF9Uk2yf3DV6OU7wMe7hpcov1cTcSFNJ/JsT5ClHbDv/u5rQ
Gv+2565zhsG7yhVLXDXk5YAgTU/cGVSp1ZuzhWpIpNOA4I6zztBJ8s6qSdeQ
ScpvPS4XZzjoT79I06ghJc2nY/hinUEnzvR4vHkNeaB1u1eu3BlYXF9PSnvX
kKurU7Zc73GGjTdX2w3driFfLGStaUxnsNKkNQdn1ZDWVplG9/Uu0CGiMrK7
voZ0x5ls2CLhAqtuT73vfF1DOk/5OA/rucDyqUdp9t9qiLOCbm+ruwvcKr0s
tXa+htyYqz7Wfs8FvDXfpVXy1JI3/U5Z32tcIFli7P25PbWEU1l9vfCAC7zo
Mfv653gtma/ecO3aHxf49ECgMUWnllyKu/t3+VZXyP41eQWu1pI5lUSPh7Ku
MGucOvzVr5bcOkWduXTZFR5Jc4qEx9aSAeYFN5lgV8CfUhDOqyXslOZfEpmu
MDxksq+zqZZMsFd4ara7QonM7BebXvz5a+TXtTFXGFpIteKaqCW2r0tcP61y
A6MHe5uLFmvJzClVqp6oG6z2tfqquaGOJKvpW05qusEEn3gfTaSODCkmf0h1
doPBj4b3ouXqiHD8dw2XeDd4KVu6+7B+HaGn/m20qHGDkgLO0Dc2daTkac5e
j0E3cIw/WewcVEf6nYuicxbcYM52a+7ae3Xkw7/3P35ud4fjD73sywrryJH3
DD2LU+6wK28Pi05LHTlrTEoZV90hjTpnSu+vI0UUrpWpUe6Q9L39zp3pOtLA
TDtvXeIObCyXIsWW1ZPpl/J5ur3u0FV8V+flxnpS/7WefuG3OwyYwDfbA/Xk
XnzvkfAtHiBw/fBpDsV68ltJz/mFnAeE3z3hnGdYT3QusuWLW3jAvzkJayWH
erLpeMlgzXUP8NpDFR0NrSetivzsF4o8YCjqeGNwQj1pH+Tev60Hvy+Jzret
pJ7Emuursvz2gJ3tn080Pqkn6fLVJsu2esKQz/ABo8F6Yvl+zklI3hOOHyAT
P2n1RD9q3NvU0hP2ahg4xbI1kJEmNd/HUZ4Qe8a9RWxLA4noHXc7UeYJVxPo
H7sONZDyg1GW7/s9IS43qdVSqYF8kPyjFffXE9jHVF2WXWgg3qqLh+yFvODR
s1dTKc4N5O/Ly6ssVbzAuWlB7FhEAxnaM/be38ELlI4WHH+b3EBu1VxIq4z3
At6s3LWO5Q0kdOT6BY4GL3jl2Vm66lkDkeSW4An84gUXhUY2ZQ01EN6kPfXr
VnpD6YZnqidnGkgCZe/5djFvqHx8RvH9ykby53oz5Z6+N9yNUmJzEWwkDVeL
nCP8vCHcN/YOp0QjWVNa9u1epjfs42X9mqWK11dGqbZ3eUNAv+1f2cuNJHjT
XPI6pjf4yKZ/6ndrJMLXGoYDNvvAxmeu1x0jG4nrbMxaDnkf0PlRN7ciHa/z
nRCvtPKBbaAknl7VSDivecv7R/uAv8j0YennjeQzdZXclVofMBcLnH39uZHY
/360z+6zD7x40RN+9Vcj8VQSWh670hfKQuoHFjmbSEuIyPP+Q77A9WrVj7s7
msha3ZBAGSNf6BONfysq1UREL01vbwr2BQ6BA75t6k2kT0245FKBL6RvzRsz
Mmsibx4zRbb1+kJs/vvNdM8mMm7OHbM47wsf5WPXXrvVRAaHjo3+3eUH7uZ5
r7ZkNhH7txI7+TX9wPAmVbustolYU5s1DDz9IFBG+oHSqyZyu+e+eVm6H3yd
Msz6MNJEsoUDLfZ3+YG/4C53p7km4hAvof1kxg9UtO052NY0k7LHnnv8BPxB
dmmFRcKuZnJEe+XYWWV/OJf/NPiATDOpns6OUXH2h1svAs1btJoJywmePReT
/OHDd9ZV+leaycAoe1Z0uz8c9xB2GfdpJv9uqXKO0Pwhe7Yp1Te6mZz4dN9Y
jz8A1k8n3ubOaSZ6fmXxo6cCIPhVjHxGQzNZtcagOs4xAL4JeNQcedNMdsie
JqaJAXDccAu9/XszsSg6Wa7ZHgD+83pT5/42kxj2ZTfP0wMgM/xX3sTax8SJ
pqkRviUQ8tx69/oKPyZPub/9fKUUCNeUHttwyT4mBpxh4VIugSDpfcsh5exj
MnO0e745JRCiXq+VELN6TDKjx/SudAZC19Tehmb/x2R/XN3tfT8DYaG/gFUr
7jEpCP+Tx70jCJ7ssl09nPeYHC+5lLlWIwjqrWTfOzQ/Jn8NEv2PeAdBwNGf
5ou9jwn3E1Mpt+wgKN1hWXpr4jGJkrXu7n0TBJNN5k1blx6TGI4rKmcXg+BF
aktk4QZCMo6xac/yBsOPc7qbZPYRYvwp3MZANBiW/KavPJMjJGLjmh9tCsEQ
lWHiaqBPSOVK32kwCgYpo1AYtSHEsS9T96VjMKRJ7X3pHESIaoa5iPW1YDDr
Ftq8dJeQ7jvx9htSgkGgRmnXzUJCYp/wbH9dEQyOgVepm1oI2W5eDgldwfCz
0dAzu58Q9ju6r12+BIM6K7X58DQhfbavnhvPBkPkzILZZZYWIiiwIKm3JgR+
/RU5vZurhdh01K2+sCcEjlpdYZ/iayHqUZ/OusqGwJalhJzSHS1E585ptkS9
EHCLKtvtIdpCuH4929VtGwI87+6GHpdqIWwjCmW8oSHQWHiI/JNvId3etwps
EkNAtdf2Q7t6C5kbCuF5XRYC4RsP90WeayFrjyx8VegMAVCwKdIyayHZyf07
Oj6HgLIAi8UG+xaicnLiheFsCNi6DM++92whocfXjP5ZEwo+nDTblJAWMl4j
dPWRcCgolG9uMr2F93+3oG8vFwpxh1Sndz/A9TT6lMqeC4Xj2lfnJh62kKwo
Vw8Bx1Dg+HBxtKiohShZteZyRYRCdyJfkXNtCxlwlz/FmRYKRka+upJtLYT+
ruvM5ppQ8Pjs/m72ZQvZWC7dfPR1KPyYo0k3vm8h9pH7kszHQiFN8K1n4EgL
GaQNf05bCoXSYZ54BWoLEUl7e3tqYxh08MfcYptrIRf1urOUDoWBYddJi2es
rcTreaJQmUoYDIyzboribiU+ZH7FftMwaHHqytPY3ErMafV6ld5hEHbBj49n
VyuR2pC+UiM2DB7ksJr2iLWSmUmXnT8LwsBZVe16/LFW8uDgfNajtjAIl5O5
aXCqlexN/XfT9WMYqIY22W3SaiVZTLUPqj/D4MiaZpFBo1ayZiLjzkHucKgb
2t2WZNFKLGRf5u8SDgfNiU/SFx1bSV5hvIgIhIO1aG+koE8rru8xt6xROARm
TNcOh7WS+XY+IxOXcGBT5G1Lv9NKVk+arIyLCgdnTql808RWsn6T5da+rHA4
9vO4rVB2K1nJRY3f0xwO3X9WrxopaSX0YOIc8S4cHvHdD8msbyXPJbPLf9PD
QVGx5Z15eytJHDE/5/kfw+UdTnUbxnEiNKiQykiyKio7CXfLikRURrKiJJGK
FEqyR/bK3ns7tjt7cyaOQ4peDe0UUXrPn891r+/3cz/X77l+GwJg44N7nOKj
7XhFu/PKevEA8KzP4Jujt6OgcMRAjnoA/Fvct5r9ph0HRYOTjS8GwI6Dq612
X9rxDrf3II9bAChZsFzeu9KOfFlyNoyQABjy2Et7zd6BpQkul+pzAsDUR39/
1pYOPFG8UpndGgCnrjuY2Qh24Ehixs208QDYpGBhJyrZgZeEJEILvgWAOI1P
5+XhDmR8PbehfVMgsBp4c6SpdeBl6of37yUDYVe0T6alFjPu1yKz93ggvE5n
3S5o1IGWdeEjThaBQHT9bj9h0YHjB8TJL+4Ggtna0YgEhw40SddRkX4WCF9P
d0SZunUgcbB9JbUoELg1793ifdiB51zNRfd2BYLEG3UpYkAHjp4eyyG8DIRS
ebaGiKgOvMDFEmzxOxAExarF9Z934PS99EFu/iB4XaroxJXfgU56XreIh4Lg
/ujt4O7KDlzRNHPL1guCC/4X/Z40d2AMLxvJ/2oQLHQMmkBPByo+PhF191EQ
1AQ3/1sldiD9FKPsbkoQ7B7dEtDA6MDgXUn7n9YFQW5U9dzd+Q483gpsOcQg
aOqNEJL/1oHrFpLVSAtBQLsVJvtplan3yq1RHs5guPE4XqCIoxOLqU/bLfcG
w5df8fSr2zrxGVfe1gaNYKAPedzbI9yJfoSEFnHzYEj7I/aBIcU8p4h1p98N
hqrHfkcS5Zn5btwH9kcFQ4jJI6vz6p1YuSi20FHCzHddf5lbpxNnZqW4bvYG
g/XoX4U+407cvTT3WGIuGHRczs8+udyJbp/2XPi4Fgx9pz45aVzrRKpf3tNO
wRAwP9vQv3S7E/Xdjm4pVgkB16dprNXenRi47sFixvkQEOAM3nYzqBMfilIU
826FgNDuq78lYzpRYH5pqDE0BGq4hBtnUjuxziYNp/ND4NFyslFyQSfWJt/f
tK0zBERE+/B8dSfeeq5ZaTITAgfLozg2t3biSbfcsrzVEDAan5bo7u3E4L3W
bJw7Q0FiKFnQl9yJaS3iVZ5KoaDbVv5WZZrpT7eAsGQUClYzHOFf3nZiISmd
L8glFNbZhnMWfu9Ec1vslQwNhYm7+y1s/naizro2MiU/FLwN+vx3cnUhue2c
UnRnKDzbZfKUyNuFF7L2f7R6FQqV3LWWwSJdeLCWZeXo31B4ZEHbcHxfF9ax
hlpJCoZBqnxW5JJCF56NeyCw50gYFHaxfijX6EIDjyCJA6ZhAFqvhRx1u3BL
tUPQqdthsO6//RIiJl24aDygeTMyDGJo3euoVsx5NjfO5JaEQYRuRn3o9S6M
ertStNAXBnGumSdP3OlC9u9yVifnw0DbuyZnyacLOULb7QvZwuFEZsdkWXAX
/mq0bRURCwcp7oa39rFdKBfe45StGQ4Jiz4Du9K7cOumvOsql8PhUPDak9FC
5vzj1Y10r3CI+i2+LaCmC5VUcy6HJ4aD+YOJu2ptXXhoVdbYsC4cDqhzlH/p
60KIY08UpYRDtltiSy6lCzu4Zw6yfAsHOz2PTPOXXcjnfnv7V54I4FoON+d5
34Uxg25nv8hGgEp599uOH10YLxFD+3smAoLTNup7rnXhw6DQMiGnCMhc0vKX
2dCNmWs8NN2gCBD5bBs1w9eN1nFU/YC8CMio1nWP3d2Nu0yitpE6I6Db480+
nf3dKK61JCk7GwGHb4rWrih24/TdtuAElkjw7prjK9fsxuyPKUe3ikaCQZWQ
rq1eN44STqgma0SC5tUqI37TbsTpa0/lL0fCD55nB3uvdCPZuUOE/iASNs6l
v/RyYs535mCPSo6EvbyD9rJ3u7Fz/p3KxYZIYAz/bXnp242W73YTZMYjgaoj
9iEqpBufPrDy2/orEsqqRBdOxnVjcoF5Evv2Z8ChMYeL6d3426tvhVPpGTwW
ung9v6gbV1evFAqaPIN6X7s3l2q7ce0IOVPd/RkYJH1X3IDdaKU6PucS/Qxe
JX+92NTfjR6c4rfLK5/Btjrts87UbsyvuKG7NvoM/IRmBIRnuvH0MXsnqy/P
YGgtp2bofTeaTb5678AZBXFRj8R9Frtxb2xap8SOKLi/7rLjwX/dKHe248SC
VBTsCBT3nt7Qg2UR+682qkQB79kXVyP4e/DGn4oDz7SjYHOI8B4N0R5s/xoU
f/NiFIx67C3/uL8HD2fV5Ro7RsF3txaeVKUe1EviNtP0iIKFMeoJfejBXJur
FQqBUSDHdVFnRa8Hx59GFh9KiIIjVw+IFpn2oOczGz2F/CjwOKPef8m6B3du
qgjTIESBnaCHFseNHjR6YnjbqCcKbit2xNbe7cHaR3wrN8aiYNfPjbV2j3qQ
HkGWjJhn6mlTy98a2oNmR2wWCb+iYNPXYzfa4ph6OaId3nFEw/F3y/+cM3qw
NPCol9iOaPiP4/K1XcU9WHHi0GE76WhwKzmX2VPbg1c6TgUVH4mGi8ptxXew
Bw1jDf1WdKKBhz0mcM9AD+4AcZHzZsyzZ53iMLUHDYwSLKquR0P/J95qr5ke
fGLsfXSnVzTU98axSn3owXPDRY2BIdFgeFVyL3mRycfwx+Sf5GhYJ17B5/uv
BzmsD6Y9KI4GA3vhsf0be1EwVJaFpTka0p9ecqLx9+Iui262iMFocJ0/M/xY
tBefmw8ViE1Fg8q7V6yyB3pRiU/gY+vHaLj+no1zXKkXvbZ5Em3/RsMDvfQp
P+jFdTOdptw8MfDftZQnsmd60ZaDdP/F7hgQzJ1dHjPtRVneO+oPD8dAjJUt
+Fn34kq4b4bG8Rho/8FyUeZGL1qz9mVxGsfA7p4SddrdXvz6W/wU3TYGRJUM
fvg+6kVt1mv+1e4xcDRtyGtfKDOe5WAX6x8DszY7iKS4Xgx2XJx5GBcDz14K
/HqQ0YvZ9LerznkxUH+vbkG8uBcpAfwEe0IMjAZMVw7V9mLNT0Me+94YMLzl
pXUPmfEaZ/YbEzFQGHmnSGSgFwfPQNL99zFgqk2Y6qb2opxWen/kSgz0LsrM
uMz0YsJBq6TSTbHg+butcvuHXoyLNGInC8fCZI25cetiL7Z/N+D+dzAWHP3n
X1z914vlb6RqFCEWonrP/du0sQ9/fK7+6WoUC6MzjzbX8PehZGo3tcY2FhJl
bN+ZM98ouoei0T/3WLDe+DKG5UAf5m0gXTv/NBbSGK82FSj1oeiMu1BZfCz0
rJmYnIU+nPT7dGNLQSwYUcScfuj14U3v7Re9GmKhqkHpbLIp82yOUx/6mf14
PP9pWvehSw6u2TOY8xUpj9449SHXfx+a33yMhfvBiiMhd/twtHA7v8taLIw4
P/lw6FEfmnnxc/7dEgc6GsVUSkgfqr5ujosTiwPLy/Hh9+P6kMP5VYuiYhz4
7DvEK5LRhxezLj6aPB0HkqzWDu1FfYg8PxjBF+OgT4s30KG2D8vs08ma1+OA
/aLC3Q3Yh1eOJdr/8YoDQmbR4bL+Pny+2BbZHhYHRkV2DUZUZj7XW5PItDjw
XdThWXzZh6++vqq2q4iDbxyn5RPf96GPlG+JZnscXHI4Iaa22IfEvVEaeylx
cCXuwMuptT4Ut353nfu/OKjb+eHaow392G5qdpBlKQ42e95oE+Pvx1/eVaEr
XPGwVSnhdefuftxs3P34j2A83KZeIjns78ezZxy2cByMh+mp5AhOpX7m/5ad
yg6Ih3VkbYEizX70iX7287BxPESp6jmf0etHVnKLgZF9PCjHh4UvmPTjlHDL
sfv34iHz5rJX+JV+tFi40lEQFA+PTz1QPOjUjx0Ej1cvk+PBP321YfhOP9ot
U+NFSuPBbN21jbd8+9F/v/6sfVs8lP/Il+YJ6cfbncXdVcR4UFzK21oe24/3
oRs45+IhMdqw+2x6P84I3DS6+jMeAnXCtD4V9uOPDrelPs4EqE7Tjg6v6cd/
LblKyoIJ0LvTuVCmjenPl85ZJJsAHhpzoQN9/bjv8Ss3CUiAm1HJqk6Ufpw+
FuZaYJwA5gn3qzhf9mPNgRI2hasJsEC58TPvHZNf97aDXR4JQBy2YD/9ox+/
B0YtWIUkQD2X4svXf/vx2/yy5r/nCWC04eWTR1wDqGktLF1YngC6ptrfhfkG
UMJpKMesnRm/dVG2SWQAP/lM1m6lJsD2qWW5S/sG8I3ATgvifAJo7d3Jsqgw
gCZlF2MTfyfAs+705CiNAQxqumbjuDkRcs54/pXVHcCBeuF2ddFEkFMJl+k/
P4AOu3XqBBUSYW5zn7iD1QDmXmtQZ9FKBGeT7fMs1weQvPnkpU+XEuF+5BX3
VPcBPBpUxz57IxHqT0b2HfEZQEmjN6df+iTC+GLkO3LQAL5+lbFjNioRQvbr
k11iBpBQ3ej9KScRvBzKArjSBvCLJttdlvpEuHgwc11OwQCOr539KziQCMT1
PHoa1QPY5Oy8U2M6EeLvvDYbb2H6W5PtdvyaCKar7Aq3ewfwufxVtiS2JGgW
s6duJA/gQZ9ZMlEgCbyc5yF3iplv4aW47UASaFh53dV4O4CbT69ImGskQd1D
DvexbwP4uUqloNAoCaL176u6/mHOF2Fp+mefBI+NG3s5OQdxC+s+qyueSXCI
t1Y0c9sgzlEfRXWFJoE+r8lxVeFBTOWlmyikJ0HQ2OP9RKlBDFRcX1BQlQTP
5qQZ1+QHcaGSFiLRnQR8bQoX/h0bxJ3swn8KJ5Kg/UNYYoL2IF7IL/qr9DEJ
dD+LZB80HsSvdQ6Rff+SYNNPyt0uy0GslTlRbs+XDOVpyVssHQcRv2+04pBO
hndJ5u7f3AbRPTE6pVItGRri1lKDHg6iVH6Oo51hMgjDnWcigYOoWbKlXcgu
GbZpZ+vVRA2igGJu0dS9ZEi45DGo+3wQuQcO78kLSYYisUn+l3mD+OTPY4l7
acmge75B8k7lII5ddCQYVCWDe+LqX87mQbR3KKfJdCeDREZkWmr3IIbWSj/h
pSeD1Y7L7PLEQSwkZjazfEoGwXJDhe7JQRTWfuf3iyUFLLYZS5v/N4jaWUPU
H/wpIPTl7NzHL0xet4Rrl/elgOXPw46PVwZRWS1fdL1GCuwkv67gWz+EtVGq
O3YZp4CRouGL/C1DaL+WlaLkkALreq0TjwoOYeaWqqJLXikgc4xVeUhiCAeM
lE4/iUiBAQ2R5CuHh1DdcMWpNisFpr3TO78eHUKzOJLg57oUsM13rX1yegi9
K4IvHh5IgQvXHzrznxvC9bKfhe+/TIF6t9J3eeZDaJJAdOn7ngIBLp9kjlwd
wp4Ha7p7OJ8Dbt6v3HdrCBsctMsfCT0Hmz967OZeQxg255E2f/g5XPuglvze
fwhTH18RuHD6OVCfzv/wihzCM/2DOwfNnkOO1xH+jclD+FMvIlfX5TlQPHau
JOcM4e/I243Dfs/B7sDdvP3lQ1gnoXPJIuE5GJ5UFmhsGMKQxCmfz8XPIeGm
toFu5xCS77AcDMXnoHIpRmd8eAg/a/ldPUh9Docq2bgcJ4bweMpBiYl3z8FH
MiBicXYI9/ylOIf+fQ67HVgnnnwawq8rJ4+d5k2FbSL2b7cuD+GWPXox66VT
4cJqXHP6umGcXK51GzmWCvNlfqay3MNYue3CWLpRKnTO8lU37hjGb7+WOjwc
UuGjjgpVe+8w/la6qXLxQSpcDqM0UWSHUdrssZzGs1TgsxxzsDnC7PdxXZVM
birwOOynfTwxjLcfddSLNaaCwaV6Li+DYTRIjTgtOpIKQzM3WNZfGsaeUYVL
EnOpEFp6qCXKdhg18x9/kVtOhQDnT8eEbw7j9lItbi3uNGgZiH5U4DGMBS5G
lTZ700DmPkeQgt8wXvB0nfA/kgYUMZXzrWHD6HPhdkC5QRpU3tv0WidhGB/G
SdS/sk2DdrHbiuTMYax4cclF0DMN2KjGepdLhvG+I73AMjwNPNSS9s7XDaMS
733H3Kw0EGA7jK4vhvGE0bqiRUIazDFYRH8PDCNrmbarwVAaMNyXTzyhDeNw
LV9jyes0WLnHsm/Tq2EcOqQayLuUBkEFbKTYD8No/SNw7PHmdLDJ/awu/HMY
r9CGin6JpUPHzjLn3H/DWPiR8u/OkXTgWdhvJbtxBPmNHSeWDdIhi9VoWy3/
CD4VNFQMsEuHiZMbg4+JjiDZ5sLWXffTgS/+VHvH/hHme6TtWhuRDhUv51v0
lEbwceeHc5dy0mEzx8wDouYIpmzhrmZtTIfgbwKrF/VGkF3VM75mJB0eBXlp
TJuMYJrpj98336SDcfm3E/ZXRvCkj/7MwZV0uGxwg+v99REc6dfT+rUlA9Z0
RqJu3RnBvecbZHokMyAxiIvxw2cEBQ7ZxqQdywD/b2xv7wePYMg9Hi9v4wwQ
u1lS+zdmBC8dD52xu5YBo9PvTz1JG8Er+endRj4Z8FG2OI6jcATv43YZ7dgM
GIPx/NDqEQzOadxyqigDPv2xfMDTOoL2N0zv6GAGhJ8R3xLTO4IfZCovmNAy
gHfLToft5BFc/pdAcFzIgJdykt5JUyOo8uj9wAuWTDBKUDYVejuCUaKJv0mb
MqFTUulT2rcRXL159O28QCYkdW/S2fNnBO3u1MX+E8sE2csFttkco1in+XVN
6GAmTI9+U5fYNopzkyP71FUzYSPn2ESe0CjSTVS22ZzKhK3vNJWlpUYxqG5T
Q5Ahc575jvOFcqM4uUlJpMY8EyRPnDm8/9govrCLOz57NRO+BHQMFWmN4v6e
bXu3u2XCZh7nAweMRnHdyeh2/YeZwMBDusUWo6g2u7Q7MDATGv2WJQ84jGJ7
9QG1ruhM4FCr6SxyHcUnyMPHkZYJIqN6YvsfjOIt/pAi/cJMsJEu0Cx8Ooru
rb5/42oyQWY/QUj62Sh691B5ZtuYfppsG/KSR/HhMbdphYFMoHTE8UvkjqLt
PhWnIFomuEmryWWXj+KO5E3VM6+Y+kbVN+1pHMWIZFr9sY+ZsCEzKC+tcxSr
lb0ePF9i8ny8/p/gyCje9WL8XluXBc8vZe1ImhjFDrfXyo48WfBpo/YX/rlR
DJV2O0TalQU7/V4GRH8axaaim3MgmQUPMy8wuJdH8RRbi2m1XBY0Sw8unWYl
Is/xU0/2qWeBfJPW6ycczPPNt87ZOllAXNlS/GITEQ/HRmzbY5IFfZdFz69t
JaJNu+CdrCtZoG3iRD8mQMSodXejpG5kgbfxHHgJEbHMztep4l4WJA48CSDs
IWL+p91rx/yyoFdeo/iHJBGvV6gZDoVngdoKZ7mcDBFnawjmNklZIJY4EeUi
R0Q2zvt7lnOyoPhh7vliZSI219pnx1ZkwXoh2x/zakRc7Lsyo9CcBTbv2O6I
HydixjnDcVpPFny4+IRkrUXEYtMdod7kLKDSSTypZ5j93qQvSb3MAv03bw9M
nCNi8oYBUdr7LPB93yjJf4GIFiSfdUE/syDjssa/cxZEVNbJyFBnzYbJymv1
YdZE3OnJt/RzczbYmB8y7L1KxG83katmZzZY9wd2rrtBxAqlYOodiWzgvOu4
Q9OViMcnz1uoymVD0FCHntddIsY7saewqGfDFu1oi1ovIiZ+9osd0smGIZNe
vS++RFS9V6mdapINn69b7DjwlIiOG+7VuFpnQ+4ydF4NYe6jvpau7ZwNuz1c
zmZEEnFPqGmjmGc2hJlO1NFjiaiudfQ8i382NOz2+MOXTMQvxBO5s5HZoMut
KWaYTsQNWYYVfSnZ0GUpJRGcQ0T+xRN3qvOzITNTYn1HIRFTuda+ZFRng5H7
oa7VMua+RRwko9uyQefaUVvlGiKedzPnCxzIhqXtx6ZuNRAx7nhro+9YNtD4
9ysXthLRb8h958PZbLiwsuz8uoOI2ecvH374ORveX858LNhHxKfbLq/5rmQD
O4X/jskwEat1TAMCOXJA+If+qXAyEQmK0l3RvDmQbXLsW9c4EUX465syd+fA
prAJ779TRLwtPX+95kAODBzeNa88S0TN0oSRfpUcOD/xXfbWWyLyvi5emDuZ
AzuELI3zPxLRnX39C9ZzORAeqWPy8hsRP5sG6Ytb5oBkf5mCwBIRt2zjj9S9
lgMXbP2/nP1DRFvPiKDbd3Lg2afWkABWErr10I6kP8oBHXYT1lYOEvaoj6aP
hOXAt2OqFxc3kfDrzsst65JygEXGPlhmGwk9k69EqeXmwNtr/Yl2AiR896dB
0KMyBwRDbJ4mC5FwxO+sZV1LDmyW3G1I3ENCguOa8XJfDiiQlxY5pEgo/aFs
TZOWA2tSc/c1ZEhYcUbTNuR1Dsw20uh35EhI74n2Gv+UA6Zi3TuKlUl4OC1U
Z/9KDvT+yFd4pUZCzc2bBn05cqG81+2AwHESRp//yTbBmwveijv/6WuRsKZc
5ruSaC7kDcdU+p1h1ltHxcfL5EKq7Jhm/TkSRmWv//z7SC7Q5seLPpqS0K7e
ZdX2dC50xUR8E7MgodxUceuwUS4wej5uv2RNwqBzGUoaVrnwbNeCQPhVEn45
d9Cm0ikXTMR8F184kfCn0JHj0h65kHz3efnPWyQU/55OzXrC7F+kqnXgLgk5
tumI7HnG1HdJv+GKFwn3128TzH6eCyz8/ZyxviQUEH89IF3IzL9XoNjrT0KL
2MTDVbW54Mo3dWw1mISPtHfoarbnwnH/y3sOR5Jw28OT/KPDudBqufu1XSwJ
U1xXY+0nc8FMcYdvQhIJi+wkelfncyEwU32pP42E3TEZZYk/cqHx6FODv9kk
fKB5TucISx44xs/5yBWS0DR3e9zk5jxY0zMKsy8j4ct1tFi/XXmw9AnvJlST
MDfJVVtWKg86d+xT668noXxub8mkQh6MWfkyVltIuPUqdoZDHuRcbDA71EHC
IYGjkScN8iAjabDKppeE31YENv0xy4NjTWXzMUMk3HjumFqjQx58NDZd6iIx
+xsHCz1wzwOpX7Vzv8ZIqHPiVbnmozyw1Ogu2TfF9H9ZcpEjPA/+tT44Z/Ga
hBOvjy6Qk/IgkGdwJGyehNNbWOKy8/LArrtkf+sCCQUlLT7fq84DLi9em89f
mWebAysGmAcLuHhb9BcJr/87Xy89lAe+crrWRqskfHaCIMlBzwNl23X7/FjI
KOigovXuvzzwf7dzqGo9GRMK67aPfM+Dqct++rMbyfjsjEBi/b88qDWVz+fd
SsbwELX+3M354OO4e+rkdmZ9Lntp/K58KN6n+cldkIw9ExchVCofquQD6dmi
zLgjn/8TxXxg2/kxkyxBxqxQYU/f4/nA7+5wat0BMr59airkezYfzMfevpA/
TEbP2DRXP4t8OM24vstWicz8f568E3yNGVd9aRB1lIyXyB+lY+/mw9kQsERN
MrpsIoRl+eWDp7L/6c+nyBi5f3tGTWQ+cPxJ5xLRI+OR9Pe2/c/zQSo1uEDf
kIyMSV7qbGE+sNOUxR6YkHHZyO3nv7p8GHJIvVdoRkYO99fdezrzoYy7OnfM
ioyPK7S0tIj5QA67Wc5uT8aZB953XKbz4UZGe4zCdTKmazkYJX/IhyzOAmMb
FzIq+80w+pbyIdefdyHCnYyiGQPb/7AXQCb595VmTzLStnKsKfAWQEfN+bJ3
3mQk6dyOcxEtANV53rHtT8gYVbcwUSJbAIf3y9FPBpExYNB08NPRAiAfyyS4
hpPx4GqYs6JOARhNm91KjSYjG8Gt0du0AKhD51j6E8j4yGW2tt+2ACL7H9z8
+ZyMwrEvrARdC6AwZrRaLIuM55M+1NzyLoDzb09RzuaTMe0z1PeEFAAhcHjY
q4SM9zgzr+1NLAA2ObvsvEoympp+6PLLLQDH7CUjUh0Za7XXRt5UFcDmNH/6
nyYy8ho1B+hjAYjNrB7b94KMs69Z3tcNFQBF+uJ9k24yZriUL4tPFoChSnCk
7wAZu6/m1Ma/LYAX/UG+RaNkHFJF4U0/C+Bi1hldKpWMhy1fyz1dVwjq3j0L
a3QyXtN4/5VlayFk7vp2ff8MGT8bES77iRRCheoLNHlDRg3OfXfXyxRCQtL+
rz7vyThKEjkSoVoIT5b3rhR8JqPIXs+8ndqFkLEje5r0g4w5TnxYYFIIInWp
KavLZBzbRfZXsy0EySgueck1Mirkxvwg3iqE+WuMTEM2Cso/UOJx9i6EyNWN
Hzy5KHiWO5HCFVoIuhsjNmdxU5BlNPlUcWIhnDK5xDXAS8EOOeEr5/IKoSTe
evr7Dgry5P7du1xdCGVRz8OERCh4JUUkJvdFIXiwsfKd3ktB2QDLEtORQlAs
C7hzU5qCX2kJt7imCmHbWdGyOFkKSq6VM/B9IWhmd2KLPAV1XP2/P1gqhLfO
10veqFBwMOVH9dH1RXDEic1tszoFD35/KfyHtwiszEO5lU5QcH5eQq5jTxEE
rH73t9SmoPuH3I9hh4pgikeR8kSfgrq3NM+bqxdB1Pnjq0VGFJybI9ocOFME
IwFb/xAvULCl5djOf5eKoP1aMm3JgoKGN67cH3coguR6YtBuGwryXtnpV3On
CPyUSnm1HCj4ZIOeQqxfEeSniXk436Cg4MvRMI9nTH3VUtXRrhQ8dzY8wiqt
CKzlq3rq71Iwrc/qiG5JERhMEmqmvSjo0y4eotJYBAduHvRie0TBG0WtT/b1
FoF0/sYd+59ScPrbRondtCJw1TkdYRhCQaPNCzd3zBWB/BYi404kBTVuaFjx
fyuCpJacdcmxFBTxeb3I/68IyDx1rG1JzH4EguIu7mLY3P17YjaNgulBqbvE
hIrhTvq1YM4cCirbuefL7i8GZYvFLbKFFMyt3zF57EgxeNfHuxqVUfDab+da
Q61iuH/vRMHdagouJRkqO5gUwwWTT4SkegqOcmZcfmRbDMe3PktvaaHg9Xr1
A2muxeDoLHzlVTsF1Xdxprf5FMOieNhPtl4KdqdP18+FFcOO38Sr0kMU9G7M
8NycUgx/i+ZKzpAoWOR+cFq1sBhahBsHXMYoeGTp5rvrhGJo2qTXHsWg4GyI
RnJqVzGc+BnyrOYVBSk/Hn6hkIvhcPdt5bH/KHhyjX2B53UxOF37Vb38gXn/
3OvCzn4pBmIvN5fQVwpa7rpBeva3GHTIZUoaP5l8Wv410zaVQIX7kKr1CgVb
JUz0RQVLYCHOmt/vHwUDhU48urmvBBgSVr3Z7FRccsq/1KpSAld5mo27NlDx
JN2auk2rBBw0XGv+46FissKZn04mJdCR5vqRg5+KB+FkU7dtCVwWqv4jvYuK
Sn0S4pJuJSCQLftGdzcV6Qkjh4N9S4AkQst2Eqfi+bvCrz6Hl4DbgyzV0H1U
JO5fUDR/XgKUnKC84oNUDHi8Q6a3qAReBvi8H1CgYu4J327VhhK4s9mLfeEI
Fa+o/FlX3lMC7uJuvzZqUPGN9K05KVoJvCCY4YGTVLwxU+mYM1cC6tX7rM/o
UHGPVFa4+PcSGGAdozkZUPFot9CFApZS0I++KB5iTMUPAX/x0JZSyDbI1Cm8
yOwvLz7cKFIKlaJFJ3stqTgY5eStK1sKZr8c+edtqGjnUjY8qVYKD1pGW9gd
qXgxavCFm14prFjRj4k7U3GiI/PCRrNSaOrxij7hRkXBkQ3hBY6lkDKb32p9
j4qGD+fsde+Vgm/axRc+D6iYH7tx+qN/KejO+SY/f0RF01eWS3ExpUDP2K7X
+JSKoQdqq49nlQIfbh0dC6Gi97GvPF8rmHFZR5nFSCpemvq4KaetFDbTNl3Z
FkdFo7HAIvPhUniWs+R4KJmKSd9T3vJNlcLJp6La+ulM/Svre0gfSmGDvdfq
tRwqzhByT8f+LoUemdXAp4VUPPHNxN6MqwzMB1LeZZZRsdn9q5jYjjLIP2C4
p7Wair7slx5/kiyDZ6qbDtHrmXHXq76tSmXwc6Z3288WKub5/BSKPlUGTZsf
DG7toOLtpXmz6+fLoKN4h6VsLxUN8rcrn7Itg495CS90hqh43eRKpZhbGQh9
+LhqR6LiSm/aANujMlCw38rtO0ZF+eFK//cRZcD799ePJAbzPsreZZBTyyAt
J6Gy5hUVL5d3kbCkDAgn/zs58h8Va4QfOVY2lYFmz0Txuw9UvH/8cXJufxns
ELz2bt1XKk7P5t5InSgDiQOBq8I/qcg/3E9PfFsGOrMyb1RWqHiub3A+4VcZ
2BwyzDb6R8WOtKDo5PXlYLoyq3yDnYYpApP0DP5yYFN4le6/gYbcfzKwSLwc
DNuPTafy0PDMDsLJeoVyEIxb+FrHR8NA+d92fSfKQTvhP/rIThp+5dPeM21U
DoQa0aS3IjRsCfJ68NO6HPQnnsmwiNNQ6KLb7W2u5fDui0zczn00PK7LuV7e
txxuzb8nyR2koaW0kLJpRDlgAb7RVaBhZksw68PUcmgTzRmyOULDkyTZG3kl
5XBWLTTkvjoNbx16c4vSVA4GczeEok7Q0DwtbMv6gXLI4Dj2pECbhkpv/+mr
0ctBOupra5s+DRVoIhJ33pVDr7PfCM2IhgFyHYkVS+VgEzBX8/ECDa909Od/
4agAat/mW2yWTD8m24wVBSqAY++PP7tsaOhcfi/hgWQFjHuH28g50JDtOcWj
W6kCDnSPJGnfoGFpB9d3vtMV0MtbmXfZlYYcPiucjiYVsFNlX5D7XRpmtwY0
NNtVQErPQY1gLxpK9Txl2+5eAayvCL1pvky9E6R3t/0qYCWtUarGn4Y3lXWu
k6MqQFlY1qIvmIZ3RNFPJbMCbD3Y7aYjaPhunE85vaICDvepan6PoaFbpuiT
DVgBZw/iZ44kGhY3tVy/P1IBzu0Rd4TSaHjseve7D9MVoJqZMnQ4m4ZdH/jW
2X6qgKv/MX6fKmD2839SO/mnAjJLdVYvldIwp+nnPxmOSkjaRiU6V9HwxGN+
94/clbB22PPBIwINM2pCK8u3V8JjcenlmGYaRt7TanYXqYQRzkm9/Bc0fDkv
H6MqyaxfDnBt7Kah3T4NZZaDlRCxTcxpaICGHyxMc/uVKuHyrSyVmVEa6mRc
nYlTrwTCgb/j36g01BewnLc9XQm6dgfOsk/SsPuVRKOcQSV0yYkmCMzQMFi0
4hKraSVMVJGq972hocOP+XaKZSUosarmqL2noYxP41KBfSUEqeleM/jM3M80
328f50rw81pes/pBw0blue4LdyqBSNe84bpMQ4l8/iuHH1aClOe2osd/adh6
Lr59o38lyLk4NkevG8OLJue/vg2thPRxxaxszjFsI6l+6ImpBDGyq0XN5jHs
X1CuKEiphGv3t77t3DaGWh0qEJpdCXvmN+lQBcZwvce+lFvFlbCqYvbgjdAY
MqSX0bS6EooCFx4v7hnDhOWYSvUmpp+vzRbsUmPIsWHeWaqjElSikZNfZgzX
vF5+2zZQCff8PwaJy43huZtOJ/+RKuH0nCpDQZk5n+Wu1Wd6JZwfSmE9qTaG
mmYLJ2deV4KhBdeqEYzho9iW76T3lfCu0LPX+vQYWlGoN3u+VcIo5aXjLb0x
LFQVq2r5XQk1vxTp3oZjqPAmEmtZq+D0QZfdYSZjOPxrY1L5hiqQj32skmw2
hjrRT9SKt1XB/tNXxQqsxvAOdTa/YFcVMCx5ZmrtxnDv653T+WJVsPzzrmvH
tTGUnNg2XbC/Cg4diiSP3hzDs5NN+cXyVSC7x4hr+vYYOnOxqlUcrYLct5Vb
P3gw/fmTEupOVMGpzPyFXw/HcMh5V2urXhU0OUgns/mNYfVsd2mvcRU0mOzf
tTVwDMlcXQ4U8yr4GJDtLBzG5LXG8u6VbRVw7gyJ2hfF5D/vpPjVqQoIkpQg
pfgxbHi5oMPqXgVFAx7Gx1PG8MOGu5L8D6ogeu+NT/oZY3gz+MvgvidVIKKX
Y3kpdwy5H+ofg9AqWDXfmWpXNIaZ6+7duRRTBVNuWO5SPoaLYH73dkoVuBZF
xt6vGcNpk/80IrKrwF7U+4x/wxjut+YgFhdXwfXPPpSI1jEseVJ0YKCayUMh
9FBSxxgqzjSfXWhi5nMkWmb3jmFs/IGjPJ1Mf4EpFqVDY/i8Z/ajwiCT70io
DIE0xvxfIl03p1SBz4rVCI6N4TuhN6V+jCowkNx4qp8xhqN+nI0lc1WwdCMg
hPxqDHP+2xcxvlAFcm+7sxj/jaHSdeX96xeZvOvaw958GEOTA4IRSn+qgP37
LZ1PX5g8DboaHNirYa2+k/pzcQyffN1TmrS5Gk6JExTXfjPrVUSuDfNXw5Nz
6lc5/o2hT1DBezaRauB3NnDkYR9H0eMNiuqS1eBiPH1UYMM4nl/Q0PI4WA3k
p/+9FOEZR2kZid3VytXgbGd5QZJvHCuzLrZ90agGax3lNNmd4/jv6wvJw9rV
MBblRFAUGUepZkNTN8NqWH7+OVNt7ziqZC/o1Vysho/dTZdPSI/jKV1/juUr
1TDp3PVeR3Ycrc6xhmpeq4YPH1h1DeXHMdHcmBroytSf6eRpqjKO7Bus/yN6
VgPP+2+eFsfGsebf9lbhx9Vwe2+0ns3xcWyYsbW8EVwNcUUaHx20xlFC/9CL
xqhqyGR8snY+M44b3zgubEyuhqbtSblu58bxocHSlFVWNXDXKTTdMx3HEKnB
uOqiamgTqM18YD6O2vwjvBuqq+FXIq/Zoyvj2F2/cNG2qRqm4k+/8rcfxx01
W2ybO6oh2eX40eDr42hYKCm/Y7Aaznv/sQt3GUefo7t671KqQVHU1SrKfRxr
ucb2UhlMXjWR++I8x5GjQee08ptqYEkw7kr0HseA9+YySR+rQUOiXO653zie
hOXxP4vVAM0pLumB42hkyXPG/m81yDZwP8wKG8f2mSC/wfU1IHv/r1lu1DgW
3DLyVeapgWtmNpwF8ePIV2xyPEugBtYTZAOLUph6lXx6eURr4OBnM1pJxjj2
lDfw+UrXANcVxmJZ7jgqtHyT+HK4Blrsit9UFI2jyxrfqq1qDbibt+RWlY9j
0I5NCWPHa8Aog1O5pmYcY4s6fhro1cCj6CfxtQ3jmHtRSrDbuAakIsR76lrH
ceCFGBtY1IDLl1c9hI5x3BWaWdlkVwPe26sS63vHMcs0cq+qcw08uByq2jA0
jh4dY2b1d2rgmZh9UQNpHAvvOZioetfAXLv8h4axcdTfKsXb/LQGUlM+rjQw
xtFViT0eImrgDVcoo+HVOO57usDojmfmO7GEN/zH5JnVO382vQbaBLU3N3wY
x5RDT+vG82sg/b7x5fov4+g1vFnXvqIGil/t9CYsjqPinrPpX+trYFNljHPd
73Fk9Mk1PHpRA+9O1R2oXRvHJ0458Vv7a+D6b4/GarYJVMuNUskh1UDtwZEd
VVwTuF3oTcqRyRr4rlGlVcE9gVJuIR3DszVgECRwqox3An21bpY5LNTAW8fF
LSU7JlBO477lvx818PnoidJC4Qk0+J00lPKnBgKsfuzIF5vA/4SaWFTX1wLt
EKtJjtQEcuv0Lo1x1wLHJlurTJkJHBMurfIUqIXj5zYcSZObQGMwPSQoWgvF
Zl9nkpUnMMaoxKVNuhZcnm42S1CbwKLvqa5X5Wqh/LBpRgxMYGEvv9Lmo7WQ
WN9aF3l6AnNurzXVnaiFc17wPFSPmR+jxW57phbWSKPnAg0nkDhE28JjUgtD
ux0ofiZMfx0p0y2WtfCy5aekj9kEtvE/dnG5WgvWG+7r3LeawGLH2yjqUgt3
bWeP3LGbwL/mFhTKvVrQ2Suz5HJtAvuipIpCfJn9C3UDrt+cQOGy9uMngmqh
/bz8rN1tpl/jHSkrz2qh0ZvBbeUxgaW7+erqkmph81MNrksPJ3BTQ2a0e1Yt
zHafJRk9nkB1LDksX1wL9hnrnM4EMHmMiT77Vl0L9S7nR0+FTqBVxruKmmYm
v0hFdo1nE+ja8i3as6sW7lmlcqrETeDzUSlljeFaOHzUn34oeQJ/PLiTzD5W
C+a+L72k0ycw2KazbfhlLYiE5r4TzZlAl73r8pLe1kJW46DkzsIJrLETMnD4
Wgs8N87Iby2bwJudKzWKv2shdFlgE1f1BJbMh02xrasDzQ7pmn+ECfS71dRN
21gHxhJ39i81TyDL39uuRXx1sPDwi8vnFxOooZRO9xWuAyWp2Mf/dU/gacIB
9ouSdWDy2NR2amACZSTZvhw6VAdub/dvpYxOIJs4X8qGI3VQ3bAhop86gdPG
2uvnoQ5OGjMvP30Ch02C5bp060Cbp+Nr3csJnBvoEso1roO3BkHjJXMTqGD+
tifAog4MbsiFZ72bwKFMhryTfR2kddbwJH6awM5TEZcNb9bBOgKndfj3Cdz3
5q228r06yE7f6+O3NIFbJMa/ivjWQd7kynWPPxMYlKdtwRVUB4q9gXudWemY
u3Gv/+KzOnBvbymy5qCj509T59mkOgiXil0z2URHXq5BXnJWHRSYsIjpbqVj
8BtXr85iJo+8la3q2+n4XvZwBqGmDh4/uD9yWJCOev6L/iUtdRBxyM1cXJSO
jSEl0tnddXBMdKJKQIKO+rMQmjJSB1VF+eMb9tNx2+G0krjxOhCQIQ/8OUhH
Ud6KsKhXdRDLYhz2RYGO/gdtD0S+rwPDoF27Zo/Q0Vg8IyjiO5Ov8N67VHU6
psSb5kSu1sEeEdvUnhN0vC3l4hPNToDA+aHoBm06vvOkbk/gJkA/zdK0WJ+O
6xQ9bqYKEGDyDPub50Z0tIgAv1xRAqh5tx6PuEDHGy+FTMv3EUA5wveGrwUd
V7b/fNMoTwCU17R1tabjqHidYq8aAUZEfkjYXKVj9ZLW8bFTBDBbH1dn5MSs
94ve+NaAAOdTd/CduEXHlkq/mN8XCFCZcFdD/g4db91jmeC2JsD1wiwlsftM
Xrg0KX6dAG4B8ctbfejI52v8/NhtArS81g5heULHmKylnRceEODE7dL5L4F0
jNxFNXHzJ8Cvty1bZ8LoOEwj6keEE2D09y3OkSg67ugZZymNJ0C7ReNASzwd
5SbJ7kPpBOhoi7EoSaHjLGtp1ucCAvTQvxGSM+i4KHs2greKAN3WwzNBuXTc
r5+prNpEgGp2Ydq9IjqeMXiWYt1JAD9vaoJ9OR1F9rC3BA8R4MDDTxLGNUy/
hHfJNTQCZNVaPdJsoOPympTSq5cEYEwJ5cu00jH8fWEozzsCDBfsTt7ZQcfP
DmZpmt8IcKv/stn6Xjr+Zy96022FAFU/h+a+DdLxCOXtrxy2egh/5XDsJZGO
pTnPNeib6+GXxm7rARodN3ZLHN8qUA+z7R8NCZNMv9Iua7qi9aC9p29j9gzz
PjReue+/rx52cBfERLyho+XNuTKUr4cz6o/n77+n457D/6X/VasHmu0Zjquf
6Vjx7ay+xul6KJX/883wBx2JOZw1vmfrocc6vOjoMnM/yn9o7ReZ/TK/yUr8
pePr+O21HDb1EJ+/15tn3STa1GmcPetUD0rSAonLHJMY6n8lK969HhZoHT6z
mybxwFfbypmH9VDhKCo3tHUS2RbkH8gE1MOdiL3lddsncdq+Ye1+ZD0cWutY
ShecRN8zMxp9iUx9N5c2B4tOYnlk1JFdWfVgFUH45CYxyXwPCQvOxfXQwreU
bL5/Emmfj1q8qKmH+ZqKbScPTaL5h/X+Aq31QBIbNz2gOIlB69gdb/Uw5227
as+rOomS0rvZ+kbrAVXOaqyoT+KqjqaFOL0eyrRCZl+fmMQRU0Pnx7P1IPed
x6RfexKva6iqzCzUA3ylRlbqT2L4t/+a4Gc9DP8gxScaMf3YnvidtcacV/nn
mu+FSYx5qPRtPVcDHGfor3ewmERW+aJs520NsEWa4KJvPYk7bodwUwQbQFFX
IUv+6iSmyKC8ukQDZH8nZOxwmsTzRkpbCg42gNGkmtNfl0lkHyXn8R1h5tfU
/p11n0SvxKc//Y43wAl5Ias+z0m8l6y49k2vAVy4HILKvCexs6sf7U0aoPJj
sHeM3yRKbZBXG7/cAKvRPuqegZPocNHExcCxAbRKj/Zahk2iTqqgeadrAzz9
UiN8PGoS4wbc/h7zaoDSLXPqEvGTyEcCC8KTBqh50SrNlTKJIRm3XRXCG+AZ
QW16IX0S2yS/qlfGM/XlGVmN5jD1meR1HM5ogITjvwqqCyfx8c6HLFWFDVCm
vrc1vozp96rlL8XqBrh5djD1fvUkRknL5TY0N8Cg1Dtty/pJlDCe2wDdDdDi
7dqs0TKJe0hXpHtHGkCFzWxFtH0SzySG/zGaaIBDt5LY1vVMolPsxZCp1w2Q
fFt6fG5gEk/X5Q87LTB5tK/e7R6dxOyPjv3Liw2Qvm3zdD51EnX3+3mHrDWA
mMC5LcH0SfxnMTMvxNUIn540b3J6ydzvbWeuym2NsLRJl6w3N4kNl7e81hJq
BAWHBbsD7yZRb3Od27REIySeTG3d+Im5Hzfteo9DjbDDzHj2w7dJrPIsq92m
2gjF5qykgV+TKMBHvV5+ohFOr2aHFK8y75t8LsVAvxGmvspuDmVhoHQX58+P
po1w9XO8mdN6Blo3vhuKvNIItALqLd2NDHRmlbdUuN4IYqQZQ+ktDOQNH8gY
v90IsLt8eT0/A4X0MlJ8HzaCxCmVm292MlB/X7K+dEAj9Py4VdQhwsAbu7Kr
SZGNsPONYWXmXgae2Jw76pPUCLx9Q499pRkY+zU4Wya7kfm+zQhelmXgPoKa
DKOkEYbVfHyPyjOw1yDHKbyuEbzk00oEVBh4JLfUCrARshaUs3+oMVCz9Djn
Yl8jqIlo2hGBgbmmeo7F5EZQfVC6UHqagYcjKh/YTTVCDMFTM0SPgflaNqeF
5xtBPTDBwsGQgUSXk53jXxpBNu0fnDBh4J2fx5fifjfCpYqiz8JmDDQb0npl
wtYE1W5hjsuXGXhyVs2Xn7sJFOOfF1BsGbgqtZE0JtAEI0RiVbkjA3VD0yZS
9jTB/XGxgBBnBn5dfRlnc6AJ9lkFiF11Y2CTc8P6fUpNQN7+PVDzHgNv9fPJ
fNNogpt1V+p2PmAgiZ3B3qLTBAtf2ku/+zKwhHs5Jti4CU558boM+TOwnWJK
u2jZBM7rdX7lBTNwSpsxKOXQBJd0L+o+imBg18V7Hsu3mmDtp4q9WQwDk0Y2
0QbvM/Xoz2jLJzLwY1fA28wnTSDvrPVjQypzv0GDZZ7hTTBlb3N9NpOBqje6
pY0SmqBURzq/KY+BD9otLxzIbALivujSmGIGmr72UOEoboIHu+If3qhg4ILI
v4G5Gma9zAG+k7UMvDo4xdvZ2gTS7jp3djUy8I3GMndubxNErM09/9rKwKj+
oy2BpCbQnPsV3tvBwMiOEBFnRhO4KHhqp/cykMWHKG/M/MSdWbPsuzvEwE1n
fy2rfmkCDvNUXn0SA8cC59z3/m4CiulhSbExBj71fZzBzdYMs2ybWZYmGagW
XOe7srkZHO/vzxmaYeDu5Rtb3ws0Q2SXL0/2G6b+vSGm9D3NEL6y7qTneway
Wi6fGTzQDDGyZRoGnxmo9yvzR5tSM5Bu3mUV+8HA87rOhrWazfBw+FzEzyUG
Hs8DyxLdZnhho/K6/w9zni2HYO75ZqCoiv5NY51CG2JBaPrlZpi7xvr6NscU
MrQ3l6U4NoM4CzVca9MUjuwU9ktya4YuvkiWXVun0CoFOZIeNMNSrZT6R/4p
rBCd0Uh+2gyff8YB7prCt3/spFIjm4H+bnRjzO4plA1UfJGZ1AwfM0bSropP
YeaWo5sKspvhwsHgZZV9U+j0yZKzorQZdHN+CG44OIWld57WNhCaYZGPaz1D
fgqjfqXwdr1g8ohuIZSqTKHKQJAYaaAZTh3ikvM9NoVdJxVfz1CbQefPa7dz
x6fwSm2A8deXzTDAfcJrj9YUyty55r7ufTOs3RXW+6Y3hecoL04J/GiG7aed
X7UbTuGnfQ+6Zf42A0RIQIwJU2/fw6WTnC1QbgcOdmZTKLe+nG65rQVix6rP
K1hN4W6l384eQi2wZ/Ue5zq7KRQq0iqPkWyBgNlH/iTHKTRoeJhZebgFfqX3
9mQ6TyG1zv8k8WgLZJ08TXJ1m8LJn1px3061QNPMx2zNe1P4eKg4nt+wBdyC
G45xP5jCzxEp2kfNmPWG6c8ZvlOoHfk339quBXy14juK/Jm8xVoIQTdb4Ihv
XKVn8BSeTW27V+XRAqabYh20Iqbw9PlPc1OPW2D9v6DXvDFT2Jwox7oxrAV8
nG9IvEpg6nnhNqwa3wKf7OQPlT2fwnqxBF2njBYIXKKseWVOYSBPiPvzoha4
f0wvQTtvCh0Z8vqjNUw9x4MXeYun0HvqPpm9rQXkBYN3zZQz9Tpoc6n3tYAF
HdaX1Ezhq8EnH++SWyAnKr/eo2EKPewEHlVMtYD6+Rq5k61TOObzHhfmW8BM
zsqNu2MKJd3flO//1gLSGs89JnqmMCj2i77TagswQq+eyhmcQjGVHwnF61sh
X6ZyzIU4hTvLx5992tIK9fL35FRpUxhzLkBFQbAVTlUUG62bnMKqW29C70u0
gidB58jQyyl8bj0d/uJQKwSbn3oTPzeF9zzM1DcebYW84rhL1u+m0J5TM/nC
qVZgaVGI3vdpCsMdPXKyz7bCQAZ/9LdvU8j77r3Ft0utoHJd/lLTrykUfvUY
T9i1wl3px3NPVqdwOFucFHuzFeq+LCnrs0yjwdOmZ289WkGG8syQb/00Nk8c
XFX3awXON5oHGRum8dSiA19cWCs8VPpDyuaZxvUy+hMf41uhYaxN/QbfNEqR
uvV0Mlvh85SPi/zOaRxSa7uWU9wKRuZyV5eFp1GoRViBta4VtlwZ3oNi06ha
1F9og61w+a9+ToDUNOpdLBts72+F63o5C/oy03h7R2WKBLUVHEwHfm+Tm8ax
403bQ162QoBcw/C40jSmStWqf3nXCktf7K+lHZ3G98KBWy79aIUvuV09dprT
OOe5M/LF31ZIsyUtSJ+axuIwkwYZrjZQUPUb+6gzjY6lopFJvG3wSm0wsMpg
GtUPOWzhFGmDiYf5f+4ZT+M5h83qntJtoM+9UVXt4jT25P3ley/fBs6sn1TX
LKax65RY4mX1NnC6of2v3XoaXWOtu0nabeBpwR0WcHUaF95lpusat0H3nOqU
rtM0WiUN7223bIPAnS++b7o1jR9+Dhsfc2yDDxtTRkbcp7HxQqhMvVsbiA+3
ukZ7MuObFiqUHraB3e29Yybe05h3c+JlTQBT3wZkFfCbRp4htQalqDYgFIZ+
Hw9g8vNdOVaf0gaHbbwLk0On0Wf8n9OxvDa4czJM3PIZcx8yiifbK9qg1rbc
XjiOqWfUu0u3iTmPOHV9OmkaTQW6v5K62uB7BrdiehqTt+liz+XRNjCeO9Jx
JXsauWa+a7+nt4F76XkB0QLm/A1Fbp5v2iCI+8LhmZJp3CL97xTnlzZo36nC
/T/D1R1PdRvFkSgSDZUUIYmQEbI6SuRVSVYq0rAaRiXKbEjDSFLICGU0SKlE
49h73EkZdw8jiagk9f7+fD7P8zvjO86590HZAGonDlSnT38ER9aX54deD2DC
LW3hBnEEv9Dg5UpVA+h8mfameiGC8WiF9cDHASyq/LBxnwLCmFvVpqy6AXx2
g7R3TA2hviFw+EDzAF51n1x1QxchtKfNW6FjAL3JC26vNUWYR2582EMewE57
kdIaayT+D7sV3e0eQOmrr88edkCYvnY2yLlvAI9aLeGI7Ec4ob70jxxrAFdZ
ikznH0Pg6+rt7uQNYIT5sbe2gQinl+LR+KEBbJ1RXfPlPIKC7VsLu68D6LBl
nd6dKwgCwyV94t8H0LHOedA8CYGzu8my5ucALtuZYidIR1gu3u4d9WcAB+82
O6Y8RLjVuMLRVJSBC7wHRKxKEZznFvybnMvA1nMV7mNvEQL0/M+WSTHQP97S
PbcOQVix/+lJWQbq+rj9c+pEaJU+XbRuKQN96wZ3S35GUMkq8GOvYKCjb5/1
By7C909fRzJXM9B0oTw75CvCLoPtm9xUGegTEamuO03guyLbSk6DgQtNIq9P
ilbD29/f5Fo3MNCFWkF2kqwG5n8mBVf0GFhwxvvriwXVUH7Ob9bCiIHrz51j
LFpcDZZfzyv8MGXgXzNG3pnl1XBd7dh06RYG7lybspm2qhpyrq7O9rNmoOHt
2Hxj1Wq4FvtAfI0dA/vYxcwMjWrYk8za+GkXA71DJ8ZmtathdsUnpeS9DJwo
daEeNaiGrKQo8g43Bj4Zqb3RbFINxkead/w7wMDSBL0lGy2rgS5SdumNFwPV
JpKD7m2rhksDG2ICvBm4IbIn5++OarD1M7Rae5yBIzd/5vrtrgbthR/rewMY
GBfNO0d2IurfVrfg9hkGKlfcXm3hXg1Xzpqt2BHGwN7UibQiz2qQXKwo/BNB
nMN+85YcqwZaoseFlxcZaFOdJX7Jvxom3X50+l1loHln+4+vAdUQOMAUrrrJ
QLZo9DvPs9Ww+7ZcPTmJgR7vHjp1nK+GbE7Msbg7DOw4oP/eMroajm1VbzRL
Z+ABq5W/Sq9UQ+nqXyNfsxi4rn2vhMqNargqHKPl5zHQ6VCb4E5SNXxbKH7J
rZCBc/eFZ0imEnjN0f42/ykDvZY5KUVmVEOZsZfqh+cMvP7H5tx4TjUoLL+7
PPgVAx8c/y/H71E1WMg3dKlWMrD9w54MxuNq0MgT2NM/EHrav8vX7Xk1sLXG
r1+rZeBopsHcrlfVEKraf8O0ieBbMHXOrqoavvzM2T3SxkDJ9Btva7EanBT1
aVkkBj5bxG63bCDq/3NjtQOdgSblYy8rW6th/oI8zX+fGUjuLz5hTKqG4MqA
X88ZDMz4+u97Ob0aBkOENw5zGVhhN+hg0FcNF0vnMuQGGWi/0zXiBasatnTj
ZPUXBl5wM7ugL6gGXQ+ZzuBxQr+tN+1ejlTDvjL+8TU/GGgkaTZkOF4Njdus
mrt+M3BegPnBNz+q4fKVpUPR/xgo4XE5x/RPNaRx9rfriDNx7yax8g+iNSBD
kjzTP4+JUm6l6dska+DLO/nemzJMdFcJ39O8oAa2LYsQN13MxIM/3HscFteA
/J6N44JlTLQw2qLXvbwGTndr5qYqMnHFltUHDq2ugUOrji7atoY4nx5yEarW
wGBy1/axtcT3uvfWnF5fA8seHTfL0iTydS/7MKNTA5MNGhN2ukzc1nxI65ph
DdzwFT01ZcBEHZ8j/ktMa4AzNVqUZ8LEkQWLw3K31BD7llew24KJD5S93XS3
14BI3oDPtBUTg2btJT78VwO9WV3CRzZMjJCoitu1pwaydrzc4GhPfH//UU+/
Sw04LYrSn3FgImPl318BB2pA7ITGdIEzEyMFlcP/vGrgXU3xZUd3JvI9256l
+NTA5eu/On57MBHY6rDuZA146y7se3SEiU9J7/OqgmvAT4392MGXiY4JV2h7
Qmsgo8ff7NcJJu4JCejhRxDx32Ul5AUxsW0w4EnkpRp4YhmSax/CxOH/zu9e
eq0GsrsE576fZ2LHz5jqZwlEv6yRBVlRTLzvdH6ObUoNxLHDfbZfZuKZKpdl
rLQaSN4aH/Mljujv1rzp8OwaWHB66cHUeCZ26197uuxhDYiyZH6ZJzPxiWi9
TnlxDUT+DXTjpjJxudfLGMfSGrhisTH0ZgYTrZ/Y5H0trwE1Kdt9+jlEvdan
UxIra+BYz5PpnnwmHru53lkHa8BxqatndBGBN/MQt6O+Bsb1LC6vfcZE9YeS
1kGtNeCQvc+/tYyJSkbLziwi1UBoS45s8GsmFk1FBb+i10CA+vzz8lVEv9sN
trj3EXpSScqr+sjEuVfW9f1h1cBvbfUErzomrpFz2JEvqIGHbxtMxJuZeGBX
1mW7L8T7TX6PituZ2J8mnjg2XgN8WVHKLjIT653CfdN+1kDKu5vV3+hMNB/4
ttBqtgb2Fc0EpfYy8WjawbghsVowt97JMmEycT+7pP3OvFqw/Re8qI/LRHvF
PvaWhbUQt9N7TvQgE50LuhuGl9SCSPqqN2tGmZjFvHM+TaEWal1ua9aNMzFV
UeL3duVaeNVf6enzg4ktpcr239fWwrmEBCfJGSK/GNU/X6sWPFtE5j3+x8SG
V4vdnPRqoVBfEtTFWGjiQ140x7gWZO+69Z4TZ2HAS9GsV+a18Dl02LVRgrg3
vzfpu7UWJj5+fLFsPgtP5lxSXLmjFv5z7Rr1lWYhJ/yNXOeuWuhUWSFVIcPC
U0EatMtOtRC44K6EpBwLuSubfDa714LC7Fau22IWKqy63vDVsxbe963MLVzK
wsFFnt8LjhHxkhUtfyxjoXLm5jHP47XwTMyqykaBhffdZCqXBdUCfWXs8ruK
LFzP7XAkhdRCeTXXhbeahY+Yp97cDK+FTf0HzhiuYSF7uH/I5mIt2Lnygy6r
svDlQ7kR0bha6FsSs5u8loXjxb8rP8bXAuufmvQaDRYGZyS6Rd6uhW2ipOJA
TRZKLH1fbZZG9Psvet2HDSy8VnH+13RWLTC42rHSuixsU30zW5lfC1Op9Jr9
eix8OOlLCi+uhXUzIcwiAxYOt0UFW5TWwuG/EgNTm4j4O0YH/pbXQnLctSpr
ExbKShSvqK2shaKIibDbpkR/hblr4rAWUhus5ZnmLOQ3tUzZN9SC9a6wFO0t
LGyetyxdro3g6+f1sQtWLFw277xkD6kWHj8P0W7axsJib451TnctWHoY/7fU
hoV7PuzY7dtfC478FpsjO4h4ZffVNnJqgWywQbX0PxaaMToafwlroUTbjfF7
Jws1eVTjutFa6K6yDd/hwMLLRx6cTfpeC5sbfk3dcWThminVqAPTtVBv6L+X
5cRCuuVeZ41/teD/NTlB25WFIb2rfkyK18HigcCi8/tY+Pn4eZ86qTp4KZzN
q9/PQspNt7wUuTow+mEaKefBQvP+x4+PLquDhG9Kxh6HWMj74x1tuKoOHn4s
7io6zMKi+HDluap1EGBHtft+lIWuGgMJPRp1QDt3P2+LD4FHYEzjE506aNP9
/fmGHwtJIi7t0YZ1sOXg13HacRbaRe7OcTatg9XcM0PKp1g45+IhC02og33E
Ej8RyELakwuF/7bXQe+jVWGvg1mYmnm7v9u+Du6WmsqInCXwHU9nlDrWQVh5
92X7cyzUt7/87JpbHQRljvWkhrHwrY2V7RGPOjjpcHEB8wILr15ueGp+tA4O
vopdoxnJQr8H4gPL/OtA5/WvJWejCbzNv32eCKgD0uZPgvcXWdgxGZ7fdbYO
DDSUMySusPDPiTTjkgt1YO3fouV4lYXpFpvvxcfUwQSXkplxjYWh8xxrTlyt
A+3LJl84N1gYGECusI+vA47Wd0XtBBY6Sz2/sOF2HYg2im44l8TC2ag+CZm0
Ogg391L4mMzCLX7/eY1l1cHms5JCiTssHPMeuUzJrwNd1x939twl/Cv/6vSb
4jqwa9FYk57Gwm8r7m3ILK2D0Iq0eFYGi9hvsWUXX9VBoeS27vVZLHyaHCzi
V1UHLXmqIqdzCHytHRQdquugNcBofmUu4Y9aWVHjxjrIcg4dF3nIwk+lRS+U
2utggzn7rV0BC2cK5unMo9SB74IzXslFLJTboX52oqcOLJ+v5fc8ZqFQ79uV
gYE6yJae+k/5GQv3i3l4tXAJPuYzE31LWbj5wMG5b4bq4G0yo6ykjIWHeljn
Ho7VgeONsZeTL1mYuYJZdnuKwL9PJtX8NQtb39u9uThTBxBo5HK5goXvjsrF
BYvWw1mto9+bK1m44/H6NUck66Hy563Tsu9ZuH1jbKyTTD2IfKzqdP1I+OGO
fPn2JfVg7MOQyqpm4UBI11MThXqwp/9Q59SyUP3Mo8ANyvWg9eOf8voGFhpp
XZtRVq+H5udTvwKaWNhvfsJJfkM9LBymlpW3sHDKxuqstH49jCXc2zHdxsK9
whlPMZN62HfR9MOWTha2fLy1+LdFPZg8e7solsTCjSe/Jk9sq4fIX7I2LRQW
esRLfR6xq4dlu833LaSzcO3H7mG+Qz1M3ja2c+5h4YF8m0aWSz3MeT67PP0z
C3u6/zvZf6AeDBMSGvv7iPn8m/7502Gi/0VMZxUGCyef9i/q9q2Hl+vG0YfF
QrjpuIR2qh4Gyj9KPeGwUGPTWgblTD3wc603feWxMMrO/gzlfD1U0CMsDIQs
VPR93UWJroftZsfUQocIv29w/0GNrYcLb6YGK0dYGLlZXUC/WQ+2BhsTZ0cJ
PWnJPviUXA/pd6Xltn5j4fe8eSr99+rBqznudOwEoW8L8VOsrHqIf5n1ommS
hToZkzH8/HqYZ/EfSeonC+fva/cYKa6Hpl3XO3ZPE35eGi02UVoPr9tdHyfP
EP47/Sd4+lU91D8sOUadJfwtbVYs+q4emJXxf+RF2Gh4WbNYqqYefv4YOesu
xsblIR+ClzbVw+9trS33xdm44uKgqHJHPXy6qvq3X4KNBjbZB7Wo9RBa9E1O
eT5xf68zyvhzPbTF6YkdkWajZm2gvzWzHsTXM8j5MmzsexOkuJdfD2mFUzE8
WTY+P1J3z2ukHmZXn12wbjEbV5Ud7A0cr4dnj53C/JayMe+WliD6Zz2s8kmu
Ll7GxtejKlW3Zuuh7uT6waEVbPxUYeiWN6cBVn5e9lVLkY2X+vZWlc9vgPTm
fZSTq9m40TZQ0CjbAOWuwtRnymz04If39so3AC+zxmhUhY2XC4/fG1NsgLw3
nFc6a9moHKa9cq5qAxytsV0cuI6NT7e/9lFc3wDZPUO7S9ezseDP1HkD3QZo
W9rs91WLjbEJLGf7TcT71AEvXR02trB9fxw1a4C+0+uMAzeycXgo/HCkVQM8
bc4ZLtFno1/KwpR7tg2w89W2qFFDNlY0L4l/sasB9B0XftU2ZuOB8MidHU4N
0F0xa3FqMxubU82oQ+4NUCYhc+KpGRsj5lqpSno1gLH75nPDFmz8Xhm9Wd2n
AdhNEYc0gY1FDwblt59sgHWnqer+W9m47FFQ1bHTDRAdZN5WaE3kezV3XWxY
A3gxnjvwbdgojVnuBVENsO2zdpmaHRuvl61zarrSAFkRpWNH7NlYEnp38fCN
BhCy9GRydxH5/vZmyCQT+K4tm8dwIPA3HhLq32uA9UfXcxT3srFb+uUft6wG
kHl9N2O/Mxt9T2p8isxvgI+bJ3XTXNkoaW0e/rC4AV7Ns8qn7WOj/kUmp7W0
AXyszn1fdICN3nISi7+/aoD/Zm6p7vEg6mfnSq56R+DhkrAx4RAbm5h5dTY1
DXDV33dly2E2fp3+bRPcRPCxdyV37jGin9U5SZkdDaCq/ejGNh823jWOym6i
NoDIEpGFMX5sXLDp5pnJzw3Qr6IV/O44GwViFTKqrAbQCVEq+3mSjQ+TpwId
BQ1wSv1zh2EgGz+0mtyL+dIAsnvdWoKC2fgsJ+jK84kGSFyckv/0DBvHp5OM
Wb8a4NDV6/uFIWwUa732fNG/BpiuN/qqGsZGrz87v1rPbYTuL3cPH7rAxovR
HROh0o1wYkVBWUYEG7mWf98/WdQIG495MWhRbBRZT9rFXN4ImYPVQ7IX2eim
ZZS/VKkR1OsbKPaX2ehpoPzBfm0j2Cw6kXE1lo2pOhezL2k1wtmRx5bVcWw8
N9/eulKPeB94CX9fZ+P58sDSceNGIL/6omQUz0YlBRZDy7IRJnqFB4MS2Tig
kUzztm6EmZnA0Me32GjUEXzrwX+N4G8YHci9zcbsH2dl+/Y0wrOsRdtXpxJ4
3o53We7WCFbO6j/d7hH54x8fcvFohKwzr68lp7NRgYI6KUcbwWTZx6mW+2zM
cqquIfk3wrX95lvnZBPn31kr5YIaYa675gmLB2xMqdix2fFcI2joxAafy2Pj
r9CXK29HNIL35A6X0odsdFjXVUO51AjGLcHywgI2zi+/pSN/vRHkmn6XKxcT
/pQSeLonNULgfM5G9ydsfLyy3ikrtRHqnqreSH7GxqskxQXs+41wo+UtNpey
8ZUC88a6PCJedC5V5AXhB+6/tlNFjWDNp9dvLmej+KpgSnkJgd9K1zvBr9mo
WKaSPVPeCK6bV0JxBRtDEyW0t1c1wn8HVZqZlWxMzJOLSaxuhAs5vrrL37OR
/Vn/Xk9jI3iuFpx2+MhGoZrHadUOgu/vmSlXq9moEnBJLpDaCCstYpPf17Jx
7sM7Z6s+NwJ3cebJ7/VsXFIee1+S1QgWd/rVtJrYWHPT9qqroBGyP22vPNzC
xuTlbYaPvjRC1N+uDWltbPxhK174faIRnNaER3R0sPGsBK/PeroR7u2H4jkk
Yh5ae9BT/zUCNii+NKWwMX3kUIpgbhNYX5TOCKKx0fTLwGLTBU2Q+UjKs6Cb
jZ8N2twSFjeBpYP8395PbPz9bMUh1oomyEvXiJTrY+Niu7frjZSbYMsDyx6b
ATbmjme+uaneBIlRzrIRTGJ+p72WZG9oArE9PmvL2GyUWPdTcbNBEyzfGLSM
z2UjLd7p+63NTbDNNICvICDu31QmDm5pgj/XD952GCT8nqI0stWmCapMjVde
GWZjpMxZ6aydTTDpOx1T8YWNb+Uff/2xt4nwd17tyFc2bk1/merkTrx/pMlR
Hif6u3xptvRQExh9SWI4fyf2U62k5gKfJpin1FFxbYrAb7vJ8hMnm6DElRXw
7icb1/8UbW4+3QQZpfUiY9NEvqb95uvPN4Ht9tBg1T+EHx/qnb4e3QTrDcbf
u/5lo3HY+eNDsU3w9o6+4LoIB+/pq63dGd8EgbGGX96JcTADVfNKbjcBKn/v
/CrOQVx4nCWX3gTql04lqUhy8OKCQXZIThPI12dquczn4MHC2wWfHxH1iUc9
jJPmYGPLvg3wtAlCPBZMv5XhoLW39tmCF01AHrTZMCLLwdVbxaIWvG2Cr0nq
ZqsXc5Ay1G4X8rEJNsgVqe9ZysHn5VHd/fVNMPixcfTiMg7aMueus21rghcT
F1NeruDguhI3kzJyEyyaQ1nCW8nBfs8jUoqfmuDujjen5Vdz8I/+8gdxjCZo
Xa71zFaZg4tPHJ+a4DWBWZtmXZgKB8tt/5M5PELUV/niTbEaB/3nFQs6xptA
1Oxj3Gd1DjaPhV6y+NUEwY92Gkqt56CHZdHA079NsMvR7b2ZFger9LVmFOc2
g8rdXpWT2hw8JTP+OUG6GSJaaccydTk4b9Hohb+LmkG4Y+vlNj0OLo+S7Qte
0Qzj3quiZgw4qJfy3yxXqRnULxx12WDEQUZyAmufejPI9svOO2jCwReVLbHt
G5rBnL8m/aYpB813TwxtNWgG4y+3xavMOTg/4afs283NEG/ntXvIksDrTesP
XWiGpr1Xz6yw4uBbGc+cQptmCPUSCdmxjTiTH0go7yLytbTvDd3OQTPr2I3p
Ts1wSCCQLrDlIC1/ZsXi/c1QtnBnPtWOg3L6P2sTvJqhIGNqqdhODsbq+uvM
822GVgbnmN5uDr7rA/fYU83wzEj21qE9BL8XgqxFzzYDfSr0XsJeDr7cMfg1
+kIzUEOXhVc5c/DOtcwDszHNoC83bDroysELF8LjIuOaIUrhK13enYPfPEPP
/Elohq3DSg7WBziYeO6iUtSdZljQez4/2IODfSI3b/7NaAZfq1+U7EMcDLCK
fXMxtxmYIRnM1sMcJIUczp9T1AyiXe7NP49yMJ0h63CtpBkOFBokrvXhoNPH
K5XSr5rhnJOa7l4/Dsa7lPCSq5phQEvjadRxDn5mR3UtqyH4vGYm/uQkod9C
wYXsJqLfj/tNuwM4OMj9xF3b2Qz+mpfsxYIJfXy2kSmhNcMVpRIT3TMcnGlW
+mHU1wxPpj6LHAjh4MIJlxxkE+8lxAuvhhL93/08136wGeyLNTRenCf0MJmt
Tf/aDP0GW2P7wzmo63Bn8ZEp4vvZXR8kozjow3tSMTrTDFaHd1AMYjj430+6
YoRYC2i+1K7zvMTB4Ka5MH9+C0zaT9+6foV4f3eDSrpsC2hdfry5/CrBT97m
Wo1lLXDwuemHgWsc/KutpPp2VQvIahWunneTg3VhHVb/qbVA938j+w0SOHi3
1kSpT7MFTH3nnvFIIvTr4FAVoNcCjd3ffOKSOVh0QExe1KQF5n1/bFSWwkFJ
TRvdu5YtxO8HHfbnVA6+npaU0NreAqyEUP85aRwEGYsstCfuKy+3aWdw0PQR
5Zvr3hZQ+bZbyi2Tgxv/vZ8zuq8F1l2nrY3JJr4/9IUWe6gFNnxerFj8gINu
c5y8V/u0wDuzuaOkPA4W6jBfvDnZAkfFi+9PP+SgvtLVD45nWuBZ4k811UKC
T3mjayPnW0BD99t1+2IOWrmwFl6LaQEPy6SWM084yFt53kUtrgV6F3fy7z/j
4Jwno/uqE1pAW+LZQG0pB3W2GSgcutMCA4FrXwyXcXBKzST9T0YLRD4yPLy4
nIPCW6O0zNwWSPlLHzZ9TczLRtsu86IWKKVJ7j1SwcGkeZuu9ZcQeEc3pFyv
JPi4V/gn6lULqDtLlz1/x8GHZbc2rnnXAulP6MXdHzjISmMp19W0wNb+NVGz
yMFHCTc7fJtb4CkMaa+t5eDVrujN0l0t4K294a19PQcX5ZUeLqO3wM9pjtLp
Rg7St0rbuvW3wNi/BUfSmol8E1cH/3CI/u4WRH9o5eCu77J2j4ZaYPuSx2Hc
dg6uuXrfe9e3FqjsWrJrfhcHTwwu2zL1owXqVTkzumQOVnuG0nJmW+D7Mblr
LlQOlqg/0fhPvBVIw/dHL9AJP1x8aDIp1QrDC6M3PujhYOpzZ/HcRa3QpvFm
V/1nDpZOPE3ctaIVRBPBZqiPg7k3s6nTSq2w7N4yhYUMDv6sUOguUm+FtPsm
zQYsDtq/W3TXTbsVFk3kOO3jcFCFHionYdgKspN2byN4HFxia2b3xrQVlH/p
Tz8QcPCJw24LPysin6ubfP0gB8M35n1ZsaMVcr1fLhgc5qCspsb+tt2toBW5
jSk9Sug9gnQp2qUVfn4XS9w4xkGyf5KvwcFWSFb7Ju88TuwfPSdJ4ZFWiD0q
ER76nZgni2W8s/xb4dC8bZUZU4T+HMsinYJa4cmpB9T3PznoraWzd35oK0wJ
VrYwp4n9ww5hV0e2QktnWYbYH0KPr8/rXLjSCm8iPG3U/xL+F2oaGdxshe02
q9t3iHDRueLCr5HkVhC78kXnhBgX4333hxWmtUJEQtOJBHEu2htVvTiS0woW
lU8ul0pwcZV3YtHqAgL/wynnSPO4eNew3r33aSvU94ZbT0hxEXh7GtJetsKj
6MNflshw8cUblVHXylaYfQjBRrJcDB3RIi2tboUD+Uu73BZxcXWdRyCtsRV2
kPvmnV/CRbPo4qbUjlZwun57dYY8F/d7/utzpbXCXGUDmarlXJTJc3q6vK8V
Rr9U9vQqcJF9445RL7sV7v2nHjWjyMVT7uXh2YOtkJQQPKuoxEXj3Q/Dj4wR
+Mmku1us4WJ3sYvRuh+tcFctPclDlTg/fftk5E8rfFgX8CByLRdb71X3vpjT
Bt6BS+Kz1nFx6xPPhvNSbbDM6dre9+u52LTu0gmrRW3gqdkw0afFxfFdq1rn
rWiD5p0tgTPaBF6ea3hkpTZgyyU3rNzIRb/06LeZ6m1gTJL/aarPReqW9Tt8
tdvAie02Z78hF9VuL0zWN2yD2sw9w2FGRD9dqndmTdtAbt+fp/dMuHjdws2x
1aoNuo/vt3ttysUzaveb0na0wSOJY0g152LNbuYvH4c2+JUvv2jCkovpLst4
m1zbQLU3wFLOiosryRtviHu0QfAO/+2627gY7LFqkHa0DYziRNft2s7F97fa
RQqPt8FHfWPOcVsuaojrU8OC28CDL3bhmh0XKU5mXvZhbeBl4T38yJ6LgqWf
H62OJvCguBnX7uJiLHf24XhsG5C39ngwHbjYsy/DozGe6H8dx/OPIxdnpbI6
M1Pa4M6qEFMFZy6q3vsxfTqjDcw+3hgzcuWif0oGwy63DdYWKV902sfFifRz
kWuK2iD3jMFI4H4uDm+LoP4qaQOR9x/14g8S9Wtmcsmv2uC2Uo1jkScXn/Mb
nj191wYFRsY767wIfuS+6MbVtkF81so1zCMEntZ/jx9pIfJ/PdH1+xgXlVaM
elqS2mBBk9r+Zb5cLF73WGplTxvsqNn6Qd+fi7nz1IJ/DrRByvmamV0nuKi3
b2cSndcGcP3BUv9TXAx/utjn1UgbZMd/krwSSLzPOT55Z6INfq8+Ts8O5mJX
i5VFyHQbFPfujnp7hotrG69buIq0w5THlX+UEC62aRtMGUu2g6GVhMdoKBd5
93R8FRa2w3NlaorkBS5mZJ+89WdpO7y/J3ioEsFFqd7+YJZiOxRZWd4yj+Li
Uf5pqQbVdqh5S3VxjeFitbuixxPNdth/v3Ay8BIXHTpafJL12qH64svA61e4
qN8foBFm0g42kpO1eVe5eEPpV+6hLe1g0uI3XnWNi5d19lNsbdpBeETqN/UG
Fy3yL73buKsdHp361P8lnoss+aMeCs7tgLGdGXOTuHhLZeTVnAPtEGczpKeU
zMWzh2Qavh5uB3t79XzjFC6W+FQm9Pq1wwHdmFGHVC76kpjSTYHtIJn4fbHf
PS6iyeltr861Q65ozOKYdC5yNh3Sy49shxANpS/37hP8H06jJ19pB1pGx4PS
LC4ucpUxuHiznZi/N3Qac7h44kmZTfDtdjhH3nN3IJeYR79Pyx1Jbwe3DsWe
yXwuOg1sTXF60A6iV4YnpAu4qD0q17a9sB2aEt8OqhZxkV7bVWVS0g4/r19+
a/qYmBc/A49seNUOLFmbo45PiXhrmR+V3xH5P/zh+5ZwUZwjR11a2w5rdAut
o55z0bF1MluqpR2W/bGMuPOCi2tCI5RFSe0gXled8Lici1nRd/f96m4HC6UN
5/E1F4ciDW2/DbTDgscXLOkVXNSUsh0Z5LVD3d/i/uFKLsbhB1vOSDuUV712
FXlPxDOOd++faAet81nF8h8Jv0g+WNMz3Q7hlP10rWouPm0byqGIdMA37+E+
qCX8uMqD2inZAYxW+/cu9VycvCP40LawA1IehIUebyT813LhUIt8B3hGB0hF
NxPzxl3iddOqDkgU0zyf0srF5J7Imka1DjjXVIiF7QRf7I4rjVodcNSfy6rq
5GLzwuGZRv0OKLjY19dJIvTwq0azeTPx/dP4Mg6F0PtmW5lW6IATsd8O/aAR
/Pr5FbbbdkBCoYRwfg9xr7Rsqmt3B1iXtNqt/sxFrZ/bpqkuHcA0NI3V6yPm
5w3Gy08HO6CU7pBhPcDF3cGfVRhHO0BMd951NyYXD1mvteUd7wDNT0ccj7MJ
/LOeK48Ed0BIkPtEBJeL25eeKp0I6wCDW4MBSXwuem63n/gd3QHllIV1uUIu
NjaYjcyJ64Ad9Kbxl0NczNHXzZBJ7IAtBnK/60e4KKci/2d5agcIY3l93aOE
/nVYS9QyCfz8t6YNjnFx11gMSze/A26dV9P+Pc7FIyL8I+aPO0DH8dp96Uku
Ppr+l2ZX1gEfbx7nrPpB7JuQmstuFR2QVNc4R/cXF7fNX6nq87EDxu9m/t3y
m4uDe3+fC2nogE3ZPMqeP0S/Qqfo2PYOKArJuXj4Lxczjy41v0vtgMyKBsnT
Ijwc99j4rLC3Aw6J7vO/JMbDiKBU8lt2B2wbdci/Lc7DfYabnrYNdsDdZU9e
50nw8OXWf5uZY0S8FT75L+bx8LGhIPz7jw5oTor0r5HioX/+5+B5fzvgv6Wj
kuQFPJTVaF2pNLcTwraXX2Qt5GHLgeLzmxZ0QkFVG2VMjocV3d43dy7pBJXF
hn//LubhrOG3PcdWdoKZgC+2UJ6H9dLmLREqnbCVwmKtWs5D3Z9GP1LXd8LV
02vSNyjw8Ngtcnfpxk7Y55W33kyRh1cD/p5oMe6EuSaHU+xW8/CjVslLnmUn
sO/sp7sp81DncGeJiE0nbF50c9xbhchX6OSxelcneNh/FZxR46FDutZHM+dO
yOq9/PqiOg93dthS3Q90gp3nds8kDR7KM9Myw450QlnARkamJg9JvguXp/l3
glqR1ebHG3hYNHvfpiKoE8YfhZx8o8PDtxa6Gp9CO+G4WHNY3Uai/g9v301H
dcLAARNPkj4PtVZsmLPqaidk/oeKA4Y87Bacm92S0Anfj3uUDxnx0Kn2xpOj
dzrBaJ/02h8mPGyy3id17X4nvHjWHCBmRvAj3rXqWV4nvJ57O3mhBQ+1s9ls
cnEnpM4eTli5hYd+RTH7fz0n+tlodGSdFdH/+4wryhWdsMpEStZgGw8LQ9Yc
3vGxE3ye99+13M7DyePiY0ENndBg+HjKzpaHVkbGehntnZDkdUrXxY6HT4MK
1eqonSDbqWrlZc9Dr5c2LaO9nZC+skXrxC5CP/fEVRQ4BN+sg19DHIh6XlO1
bIY64W9Vz80YRx7eKnooOP2tEyJtTEVuOhH4Sfi4PPhJ8KsY5ZDqQujl1LyQ
jr8EHj0PzuW48bDrRLTNn7ldYCGWc67YneB7e0XzBpku6Bk66/DyAA+n/ubP
HlzaBR2eSiLvPQh9PtDnJSh2gS3cv9lwiIfvNzhHflTtgmNBvNHOwzzcUvyz
4ZtmF+zqmtb8dJSHB1bK1qjpd4GqVc8WtjcPLa/dCNi3uQsWPLygPezLQ8lJ
t7Z46ALtzwMTE/485Pv49VbbdsGTOpGUmRM8/MV+cv/H7i4osmbOFw/gYWDA
ogU6rl1gbxZ6YEEQ4QeZeF1vjy54c732ytLTPJRpkhTLOtYFsnI1V1ed5eH1
B2FxtBNdEPki8PDaczz8ndn6TuZMFyg5NC/RDuNhcs23vB0XumBVU+sDwws8
PCXfu/nyxS7ImD0jbh7Bw8qs0IsfrnXBO8qHrduieJjh8eb8dFIXPNIo3vdf
DA83H7ihYnyPiD+ga+t4ifDbfWb42ewu8KY7yOy7wsPtao9jXzzqgsvfxEs8
r/JQdJq+5dvTLvgj66DufY2HS1XcHm8s74LvSzVCT9zgYXGuQn1QVRcksRIe
BMfzkBEpd6uspgu+OUfmhSbykFelJTXR3AXgOBEReYuHvV7uRptIXfDgzYju
5ds8HA2+IRfW0wWb/H2qrt0h+PheklnF6AIVWw+lxLtE/yOvu//yifj6HQdS
0ni49fDtGuvRLsiSfh2UlkHo0VXP48ZkF5x5LeeZlcnDVaTLhV0zXWAoN6Ca
l83DPycsHONFSSA+u6ym4AEPRYxF1TfOJcF8z3cmT/J4+Kzt2l7qPBL4LWqK
K33Iw1TdZnrYAhJYzxiXvizgof2Rqher5EiAM5Klb4p46O3rxq9ZQgKxSeO4
qsc8PGuVGuy3nAR6DdXGH58SfE6cdJZRJEGAYz7WlPCwNoqeWK5Egv7QT2sa
nvNQU9CsfECVBAUKhw80v+AhTWfLfNF1JBhWMD7VVs5Dl3069sWaJOhy3+fW
+Zro1yeJs0eHBOEV1SvIFcR8OLCf8lOPBAuXB5VTK3lYsDlOIXcTCV64e63r
fsdDmzkyb+02kyDOM+n0pw88zH7PLxk3J0G5xHRqLxJ4+c2buQ8kOGiUldxf
Q8zTuQEPtluT4FFriDejjtDPfenMr7YkKCuKkWM18PDV+v7RdHsSFJVUprKb
CDxedqdZO5DgyQflcU4LD6XMvqd/3UsC5ttSdV4bDxNrNcczXElw8uIxA34H
D484nMm12U+C01NmywVdPFRi1ReOe5Bg+bQ+TUAm+g1XEM85TIKLp2yOC6mE
XpX939p7k4Cid6ZbSOdhNKW47qcfga/Ga8XBHuL+LlW94CQJqvWkTQc/E/Pl
JIvhFETgqXtad7CPqN+t6avIWYJvMd6McICHwv0XXZ+HEnwlHM4TMnl4L2zO
kkPhJKgt4SoJ2Tw8+NJOQyaaBCfsToQIuMQ+WmCX8v4SCVZbjufx+Tw8d2Pa
+dRVEogGnCviCXk4puV6atUNEphVfo/lDvGw87tTX3sCCb6IHTfjjPDwoWA4
NyqZBOYbKE2sUR7OkZD/oJtKgt1LtHWYYzy86NKykZVGApussycGxnn4nPbv
1+1MEtgVFcT0feeh2o2yFdsfkCBSHk99nuJhQAg16Uc+UX/ze/2enzxcm3H4
4ONC4pyb2Umb5uHn6T3RHk9IkB3tbk2Z4aFKRsZP2VISzGz/dqtrlodJF4ya
6l6QYAvN61X7Px6+zlYcDXtNgniZR2UtonzUmLf9uHYlCSQplbGNc/gY/q7Q
nP2eBD1iOXp1c/loVWXufa+awOPS7lcoyUcZyRnOznoCD90G2ffz+RjyqL9C
tJnQz7Co9VtpPs6/+4lT0UYC7XQRh1cyfPTqExwL7CL8s/yjXpkscR/+z0yd
SoJoe5ORp4v4mHl2pX9/NwmSFx2PKlrCx+LWjSN3ekmg4OAozJfnY/0lk/qd
DKJ+9tD6nOV8vJyp+X0OhwQqzwy2ZSjwMXTl37D3fMI/tzQMUxX5aCBa4nRu
iARVAQ0zSav5uNNJ94ruKAnerpufdUOZj85y4fMHvxH9Zo0tiVXhI8vyOj9v
kgQdpeeORavx8cqA43KPXyTQsUq/eV6dj13jbTnL/pBgp77LjTMafDwQNR5B
/kcCh2OFXqc0+fjqcmVpwhwyuFfEy/huIPAQX2ViJ0mGpIWid7x0+Kg1d5G8
uDQZ5O3nfHPfyMeAa8l21QvJsGjnrbVO+nzsSEwhRy4mQ9FEnt5OQz6yV8qW
mS4jw4zK5qXbjfi4Wf8v94cCGfSrHLosTPh4grov4NVqMgRlcY4YmfJxnvjS
XWdUyPD58bc2HXM+PmrQuqinToaUunMy6yz5SF+ZOn9sPRmwNXCdEhD1SNgN
lmiT4Wrup2XLtvLR4uaWVQF6ZJi/rowhY83HjMdBBdqbyBBoMRE114aPn3yp
V76YkKG3PnPyjy0fb9YfqXhmTobg3MfbJu34aNOw2CoAyOBWtsJ/xJ6P908y
Vutak+E5ne/N2cVHpar3jmO2ZMgdlzH97MBHn/KCT2X2ZHDgJ/K6HPn4b//t
12ccyDBw+6hfoxOBf1mYcJMTGU5/ul7z3oXgu9Ix8KcrGTben5146cbHlLCl
9lX7yWD+9sNMsTsft49WhUd5kqFqSWNfzgE+6qy2ENl6hAzkxCV3Uj34yJyf
3CvuQ4Z8yYcqNw/xcex16fwWfzK4Hj19LeYwcVZLTkw8RQbpmIj6kKMEf27a
vk7BZPiy5eOn4958XOQYcWd5CBkUrhjXH/Ll474l5+QHwsjwVpsd5+zPx4H8
RV/yI8gwturdGrsTfLz33W758RgyiIrV3LY4xUf1zsVpG6+QISdv7LNeIIHH
lO/JH3FkmFTbPr02mI/rN1imfrhJhsYX78ZWnOEj1yBx0dUkMnSfdf6wIISP
PzoduLtSyMBPmXdUJJSPYrUX5svfI8Mrk08D38P4+KxzbuxABhkk41FPeIGP
6RXDToXZZHjw+t2B3gg++sGa0KA8MliyWg52RPER1+eMbi4gw0NDoWF1DB+3
GXtUij0mw51PctyXl4j6tZw+tz8jA+mn9fGCK3z0aA7bnVZG9F8V1Zh2lY+m
lHr5o6/IYGj37veNa4Q/pPQNdN6Sif+D03MjbxB+3fQq/9c7MvSfMB4MiOdj
5WJbv3okw1fHwDyvRD66+DFikuvI8KkgR3/vLULfUyFfPJrIcDClPn3bbT5K
xIiWaLaRwQQGug3vEHppiqj50UkGPTp/ZO1dAo/kPs16Chkkovp65NOI+ZKz
QnC7mwxRXu/uS2QQ8+ql1g+vXoLfgsubft7n49Zb8w/oMsiwN0y3QJhF4Pfr
2aJZNuGnv+++9OQQfni+YHU7n9DP0fXSzbl8dA9bE5k5RIYnHcEib/P5uGkJ
S/fkKBka/FLaix4R+WysjczHydC5/2ZQWiEfo0hbb0lPkeFKu+tQXDEfDcOo
Fv2/iO8Hx01Dn/BR5c+YZckfQg89B4/4PCP0pnIrJVqEArurk71cSvlo+bTY
zFGcAg4diZusy/j48sAmY9V5FGha58jSf8nHrxOaVyelKXB+inZ0zSs+phlf
0miSpcDaowrvF77h455B/dX3l1Ag8e7KL38q+Pi+1dA3YDkFzr2lTwxX8jE6
N1psqyIFsr/vIH16R/hdW2piqTIFmoMCYxs/EH7X69w0pEqBN662sq+Qj0bB
ta0f1lFAq7M9OK+Gj29LGOUpWhTgi/4rTqrjY93Tld/8dCnwRKG3IqKBjzPa
gTGWBhQw23Iw27+JwHeSdGSJMQX2pcfsd20h8teZpQ2ZUqDOcfuXrW18lDv0
ULnakgKQXOiq28FHzzixmXtbKZAU8/Duyi5inv3boxloQ4HTOzY/kyDz8fXN
K09s/qPAU7mjGRMU4v5LavTq3RT4M0fJk0Hj40N+RMGUIwXW2R//2dLNxw1m
esqdLhQYld7q//oToe9nj0cK3Skgdyb/eW4vH5P+MqUuelDAqeBmR3w/H8u+
t0buP0zg1fmjJpTBRweHo1sNvSlgsYyXcITFRylytruMPwV8C/bo7uLw8fqW
c7XCkxSoeGRcaMwj5vF+VnRtEAW+WdybXCMg9MPrTsw+SwHqvZMK0oN8HM9z
HDsfRgHVvvKlU0N87HWxeegSQYEcg1MCxgiBLz57rBdDAanG20nNo0T9BdFi
MleIfj6qyLwc42Nf08uSoTiCH2uFo5njfPQftnraeJMC4THnEmO/8/FC15qZ
h0kUMLpveCtgio+lpvbZl1IoUPze0c/tJx9LRl7d9rpHgXuyrfIwzccVxe6f
LO9TAN9l3deY4WOqvs7pVTkUEA41TMnO8rHBXstjJo8CnbXbNH79Jfbnmx0Z
vQUUMAmS28gSEWCncdT6qscU4C7XlmkWE+BYUu38+yUUuMNPqXkuLkCnS7KW
4S8oIC26bVeahAAzSQdrD7wmzneMS6LnCTAQHmSYV1LArT6A5yMlwFPJ5NpV
Hyjw7ANvfNcCAVrGDVv+raYApSidbrhQgBe5bClWPQXinsbdWiknwP4TzzVr
mwm9jD9VFl0swO8M+/uP2ol+8+fGCZcI0F/smcc1EgXShMm1HfICZKW1Bp+g
UUBpyJ5evlyAs0dyund/osBsl97HDAUB+qgpJ+n3U+BXPUTFKArwbc72NHkW
0f+3kMU+qwWYc09iYppLge2RHVH2ygJ80+GRwxBSQCHZFjeqCLBYArLqRiiw
yHWge6maAJeIF4wUj1Hgy/ek+um1AnxwPS4h6TsFAu66X2esE+CoW190yE8K
sX9MVOvWCzBXP7P2wAyhryvrU4q0BHio78O+rf8ocExF81O8tgCblplvWT+H
Cgt8jCeDdAV4pVAqVFaSCmvDdguc9QRosHvtvx9SVDh18WSpiYEAwztiPjMW
UqHwceIuxU0C/DO0dG7TYircVXxR/ddIgF4+fZeeL6PC9F+KFMdEgNvE2vak
ryTuI79pNZgK0OFKX+AlJSps+CChUmwuQLWn4swTqlSIHFo8etNSgN4WW3Jd
1lHBXmvxrQAQYMV0zMstWlTYVywq6bhVgB8LauQ1dangncBwMbAWoNKcmZYl
BlQw+ldwfqmNAM/T1Lr+GlHhhqbrmR+2AjzTb6g+bEoFtU1DWz/ZCbB0QLWd
bkmFxh1ewkp7AVLuD9bVbKWCQeKro5m7BBjdHbmg1IYKWjqC8kgHAe537im4
/x8VghzHez0dBTiXNnbr2m4q1CtTe7Y4CVBd8WNryF4qDNVdf6LsQuA7Yup2
1JUKeT6yziJuAtwredDAcT8VSnW8yax9AizQV/Da4kkF8vZY9Zr9Avytfapf
+wgV2qmn9uQdFOCvdzufKPpQ4egcxT2XPAm95j1vljpOBec/8WuPeBH9PLhl
8vsUcS9832V1RIAmF7g/hoKp4Dj6xHHNMYKv8XyJ3hAqMI2di/55C1C8tcG3
9TwVKF9eUhm+AnRutF7+LpIKwyZN9A/+AqwpXrri2UUqDFollmSdEOC4od7x
7FgqJOmJHYw4JcAbWklSt65TIXejGmN/oAC19qz7czGBCv2+o8abgwW40Pub
5dlkKrz77emz7IwA/8rzunxSqcBgnT4+eVaAbpO/XrinU0H81DpryjmCn4R1
vJ1ZVIhbeGHieZgA2096+0IuFarM/MISLwiwXPnJZsNHhH6OfiWfiBBgqtHY
AY1iKmROS4vZRQmQarahQ/EZFX4Ff5BUjyHO711vyZVRwddchCt6idCjnW/e
3FdUgDbyHcZlAZadcpkzU0GFzykbV76LFaDr6+Wvv70j+hNfHpoWR+ixrOgN
EQXKU64Wnb0uQLGRGcmBOio8fH6+dM9N4mZC+jG1iQqvOkZvbkgQ4HrXrozW
Nips8eJYSCYRen1g2VvTRYX0bud6zi0Bfj3kcKKSSoVVhaDy8TbxXmX6vxc9
VFhj9dA5444Aw84aXXjcR4XZZZEHQ+4S/uD+/pnHpIJUdtPmPWkCHJ61arzP
pcKD7VdGNDME2OP4j3tHSIWlF5+dFc8U4InjOnsTR6hQU2NFZmQJUIZeK3Nt
jIgXYSlemSNAZZUKhUvfqaCikrvgTq4A5/eJnov4SYWrar7Dp/IFqJ18Xzl0
hgoxUwnZto8E+K3jvMLpf1Twn7943ZpCYj6ppB49NYcGGeSJK9NFAhxcwfvt
J0kDv2rtCspjAQqsDnOOSdNAx+4DPn0qQHkNEYXDsjSw6svLji0h5qf7uxyP
JTSYGelx9HwuwOxjN87uX06Dl188Phu9ECDSjqS5KdKgeo+uycJywg+mFlIu
yjSIuPbfCcErAb5Wlmvfq0YDC4lnZz4SzDgtpffv0aDBgS3OjvfeCpD76LKF
wwYif77FnMAqAbYdkhvZtZEGCx/5xNu8F2BA17nBnYY0cH7TNrjqI+GH2Ceb
dprQwHXnKcVJJOaXVGGXvTkNTtK3q7XVCLBkzKvSHmjwtdFJJL9OgLo1XeP2
1jTYlHLn5fkGAR5bMHp+5w4apD0WN9vTRMyPQ88ddu2kQWDMw3vqLQSfNgvP
7t5DA7m4gOaZVgGucRAVODjToHvj4S5yuwDlJC4WOe6jwfKx80+LOgX45Pel
CqeDNNA2fu0RRSLmQ+VfeVcvop6wxVwnCrG/ukZr9x2jga560pb1NAEebbX9
eMCPBq0v1INm6YQfTETnHTpJg/u3ukMoPQL0fbQ090gQDSb1cvYUfRYg5JyP
8zlLA7154f8i+gR4+eXad8fDaFB4zS/WcUCA9wLltgRG0KBUxZuxlinAAS9D
2bMxNHhgFyAzzSLm65Kruuev0IAaeHFRB4fgb/lsZtQ1GuRKZA7n8gh+f6Xs
uxJPA8/LVekhAoKP7VuO3LhFA2+XfkW7QQEuvfHj7a07NFgwNntWcZjQr1P5
oXtpNCipX5X3dUSAiRtPOWVn0iB7h/HDmlFi/z1bkfroAQ1MhneEp44J8OS+
MrVnD2lAUtqzzm9cgB4ftERfFdGgdt9/RabfCT+ejNF+/5QGxyQ3zUpPCXDz
t4KC+uc0kMldsJ7xg9h/PXdPdZTTYFkqSaPsFzF/ymwvdVcQfLhG/bn0W4C9
EmVc5jsCj31yhc5/BNjn33JnCGnQL31trfpfAVYfu3n7ex0NKDxG2I9/AvwS
O9w/20SDARf53CZRITbuZ5+b104D906N7PQ5QiwL8vVYQiL8Urck6PhcIS5y
OZ2sRKPBdGG3vJmkEO1TpxdpfaJB53DAban5Qmz48INl1E+DM6I97F4pIbI9
D89uZdHAzFNW8ukCIUqK6fo58GhwKXipaMRCId432ad0cJAGOSXcLns5Ic7G
U1X9v9BAGBd+duViIaYn3A85940GbwK7R4aWCLGj8eGSK5M0ONIzublSXohi
zYJ/yb9osNWQeuD6ciLe6oOmD/4QfEwG7t2nQMRz+YUlInT4l9iwap2iEONn
Xt95L06HhNO095OrhFiSE/+qbR4dShdl6NcpEfW3Bav2LaDDO5ZcxO01QjSV
8xwYlqODzF7TDC9VIQZM7+D/XkqH3zTZBJ21xPulmmbSCnToZdx2nlEXYtHY
zz7F1XSYy34/1qwhxNDlz1q1VehA2510+J6mEDMULCW2qNMhJ21O4bENQjxz
JT9pjyYdqvRWVuvpCPE4h3rsiA4dLsV3lc7qCpFR13z1rD4d7FeqnGnVE6LZ
6/OTV43oELhngVSagRCZ1n3P003psD07KfTYJiFumhVWPLWkw9rQgoqNxkLM
Cry3ALfSwXeXQ8eMiRDD1RklFBs6HEmJq2gyFaLx8zeZgv+IeFU7Q++YC9Eg
Y3n379104BpnzveyFCI9+JeHrBMdFMPPnNYCIV6qc9Rb60aHkz86S6ashJit
tMLR9AAdtJVKP1ZvE2KCrO17h0N0eH1M5lH8diG+VqOEeB+lg5fpsKebrRAv
DJZfCPcl+lu07csaOyFajXBak0/QIeTQ4j0j/wkxsNLNvyiQDrdS3ONe7xSi
D0vC6eMZOmiuWZwSs1uIiaPD1+ihdMi8YHHmvz1CtAv8PX80nA4Wi+jrluwl
+B7T/iQeQwef/Z+f9zsJcaFI+MSqK3QIqLeVKXQRInfDZ3eja3R4Vr8SgtwI
fEW2STvE0+FCu5PNZnci34Jn8/1u0UHX4Yuy6AEh9vUtdLl4hw5r3vM6Ww4S
/P45MpyRRocn102dUjyFqP0nq708kw4q6wYfH/ASYqdfxe+OB3RgSHylqx4R
4lR7ccjgQzqYZdt1Dx8Vomilv9mcYjrcPDj15KW3EA9Wft2p9Izo79W4c7iv
EI8dNHhsWkaHUwrm5K3+QryivcHJ9RUdSmY7VeefEKJiFcn29Fs6WFOf2JFO
CvF3/Mprie/pQP7dti0tQIhf5osseVJNh2XkjYsOBQkx7t754cZ6OugtpJWv
PU3cp0bI8Jrp0Bf0RmvkjBC3+otEinYQ35fTzr0IEeLzs3+NlMl06ErTvhsW
KsT9KwPMLel0SPz87rrleSH6oXXCwc90aDW+6DgnnMC74cL68AE6WAaEfWmO
EKL1bQm5DDYdCsweeCRFCdEjlr3tLZ/wk8dUrnMMoXcxsZqeIYKv22GVKy4J
sTDQ6+bPUTqw7qoVDlwWoqr2eM7yCUKv63/65scKUfp/iss7rufvi+MVCi1J
SUIK0bJSihyRloYyMxoqioZQZKsUEqVoSMv+RsqIVI6iQZSkT5+96TMrSaLS
7/7+vI/7ft/3Oa/zPK9z3/ml/2wGOiBZuXdoT1IXJppcebDtbweMyFVDzM53
YYXZxYK4fx2QlOdS3HOB9KN6FjdXiQKM1ltPn6Z0IW3Ro/BqZQpUrpuecyS1
C3UG365lT6QAreqhz4orXVjc8CVEQZMCgz2buf/SuvDW6OcvRtoUaCuYsqbu
KuFTueLiuqkUmHnh+5FzmYR3+7jU0OkUuBH2/qzLdcLT+MmMlFkUGDP6yl81
m/RT85FDj40pMFmlUqslpwsru4q2tJtQ4CzUZqXd6MKs2uTE32YU0NjT9sPn
Zhf2VRmOTF9EgejlXbN0Crrwp23wm9VWFAg7rGDUWdiF1fmuLSHLKfCoU38w
u7gLj3g0zUtZSYHhWVbF2293ofODzvdlq8l5qm6GBne7cJNO1AuKIwWKtmw/
yLrXhbX953qGXSgQ+WZ3dv6DLnzxn/ZBYw8KLFYOvOpfQuqbqwlu3hS4880n
wPBRF36eF70lejMFkgyslXilhI+nC19m+1LgSuj4o0VlhO/iNcFvdlEgLrmx
NvAJ0Wtb0XZRIAWUbKI5s58Rv7dZe2PSHgoIrMa08Z53YfmtWfNs9xG9Vx2/
XvSC6DNqMRQYSYH8yZ0LAyuJXz8K0U85SIHuiCk3Dau68J/W64RnsRRI0FjM
5lQTP7liacM+RgH9J6Y/81934Z4LpVbjT1MgXHeUsesNqf/uZSeWJFDA+k9J
tkFdFxaeeqW+K5kCS/QWLmC8Jf6wepk4OYUC0xcnpebUdyF14k2Np1coUKr4
uH5rYxdGO4hPsjMocNv5XpvO+y5c5axlMzGbAq/ehJe3f+jCgNNqdtZ5FHhg
OhKc/rELFTy+JO0upIDl2i0yzxbCu/b2GVduU2BsU4yz2ucu9Fp2Y6TqPgW+
x/rGvm/rQlfdVBPxQwpcVh89mtRO9J5mckO3nPDoGuy1tqMLbxcFbHN8ToHZ
4qQ/o5Qu9Jy82P9gJeHlQfCRamoXnm658riwhgLXXYaajtKJX9gedm2tpYBe
oku3FZP0R0WH+b96CjRMc+vqZRG975X4WnygwLbGkacPOWT+RMtbd7ZQ4KJb
4KZQXheeir165dIX8n7gwSZjQRf2TruaXU2hQE2T5SSOsAt/vBZIZHQKWEGm
We73LrzfdCppBocCy+ML9TeLyPzJ3b7fU0CBRC9vlqakCz9ej8w53UWBr8G3
D32QdmHy7CeTyqUU4J/OYiXKiV/fNGjj91Bgn9/86dBD5n/kHfqUfgqYvN5k
/qe3C/UG1lo4D1Kgfae+1tO+LhRn9zTFDVPAfDD2fXg/mV+VBY8eKnSCxCN0
87wB4idV6xmcsZ3QPF32jPOb3D8Upd7aEzrh/CwFUfafLkzrPqzlrN4JLN3i
bu+hLvT+zp12XKsTkrC1aeJIFz5dP2//Y51OWNmZFPv2Xxeyzq4cJ5zWCdXT
638fVxBhv1RfpDezE2rdzrtbKYlwlvyltqdRJygbtRyWjRFhvEj9fMK8Tljn
n3ng9jgROjloras0Jee9ocJOFRGmbn/l1mPZCbeUcvjaE0R4NkshZ+7STrAR
ftnWPFGEjjsYC3fadMITo8TieDURjo5fo5mxohPajv+HthoipIwxt/kAneD5
aG1Zr6YIu0vT7ik6doLgsMfhe1oiPBCxN8DWheyn1av6aYvwdPG9wGj3TnCu
eRA7RUeEa8tdSh5s6IRLlb+ffdAVIWfYwZ6/qRM61zxqOKMnwpOii1On+5Lz
dJtKrPVFCJ36dpt2dcL+n+uCZdNF6GEuvp0a2Amm1+f0Fs0Q4Uc3+dbGkE5g
Vgd6bZ0lQsG1mRsV93WC/dyhs2qzRfjywOHrKyKJPqndybVGIoxc9X127MFO
+FluGxg7R4SWu/f/KovthDfedHWzeSI0gKFJsmOdMM+0JZVjIkL/5amHTU6T
eAYn8zIWkP1yPcOghE4oP35XxcVMhMfUrmkXJHfC+gNJisPmIsx/9MeTkULi
zSxreWwpwse/7b9MTeuE1jtGUUGLRPjZw/fmpsxOWLibztddIkIz7bVl6dmd
4JrcseDDUhEK/+ub2JpH9Pii5XhyGanvUf9HakWdkKGUuniRjQjHss9kud3p
BLuvjn385SQ/8Hx//gHhZ5xN0jU7Ee5WwDWNjzrBalOg3HmlCE0SPoxRftIJ
wydrTf7ai9DCLFRtXUUn5K3evOwhiDBnx5Wdia864ZOvvq6fgwgzj9j0v33d
CR7JGh801xL9+Vvbx7zthK9JC71rHUVY/6/rz9rGTjDUPV5y0EmEzos4exOb
Cf993VRjFxH20Kxm1Ld2Qjf9PO2rqwj5ftxpyl87QZTi9OjcehGuMaLtcqZ2
QvrbuZusPUS4IllXfJ7ZCXdhTst3TxHKe69UfeB2Ar8GpmdtEGFC3coOtW+d
oDAcs8LZh+jhP8XaS9wJVS/eWf7eKELJAg12urwTWkoX/Lq7WYTKSbM/ff3R
Cf35xZe3bBXhTcq6MXoDJL51FkPjfEXYe+rgmR1/O6EmoNHu+XYRrlYvcCz4
R+pVGOERvFOESb11XgIlKvANZyzV9hOh4b6OIhMVKgT3t0tr/UV4uOqTXbgq
FZZZpB05EEj4nXtLv1yTCtksL8rMIBG+k7g7DGhT4fNUrfGfgkl/ra8rXaFH
BaPuNrXjewgvF/7uPmtA9g+mCeeHilDju2xXoyEVZrx0u0IJE2FhcVqB+lwq
eH7+p5a4n/SrAstk0wIq3Pn0367FESK0dXg/kGtBhT117mfZkYSHu+5q/MVU
+PqGfyTlgAg9D/iFLrCmwhLGPoflB8n3eL8mRttR4Z2xgCU8JMJvdhP7X66i
wqeHrh7pMcRPaq4aK66lQvr5vCv2R8h5D5NyXJ2p4POedlt8VIRxTqzNV9dT
YfPZ0UvXjonwSUvqNoYXFZh1qi4OJ0SolXSlaM4mKpgXDnfITopw4BFtUeQ2
KiSZfbbOPi3CuuQg5Zc7qbDoSOK+tWdF2LlpjpFSIBX2X5sa3R0vwowt2onu
IVQ4np3slpMowu0tJuZZYSTfq18G1iaJ8MLINn1+BJX0+0BMdzKpz9x8T4uD
VPB6/qMx+4IIHyZ3Nx2NpcIWpTrZmhTCf4jDhXfHqJB4JUQouyTCMQqXr0w6
TQX9KHrp9csk3+xmxs4EKvg9nem+Oo18P/pHxINkKlyNXFQtTif+1zywbiCF
Cn+fqI9ezRBhSNeXoLVpVKBefTZl5TURblU52ZiWSYVoQ+MR4XXiV+GyA+xs
KqhEbn2Zmi1Cq216AeY3qcBO9XKyziX8qw5mHiuigt3VCffYN4g/NcVrvr9D
hV2pCfSkmyK88flx69T/qJCSXsW1LBBhWHBsx55SKowvf1xJKST+Uf/JsOIJ
FXT/7Qo5VSzCT8selY97QYU/F98J5t4W4dwB1fObq6jwK4xn9emOCKe68G7d
QSp4PHqy7fA9ESpFzBk38JYKa/dae01/IML1dz+WODUR3v7bp1f3H+FlWVtW
1kcqGJz3eBb6kPj3jgXvRZ+JftosI81SEWpu/wh2HVTI8Zsa/PyxCC8fLB9K
oVEh//jfIzvKRej+vXWYxaJCx4lEP8WnIiwZmLl2EZ+8f/jp1HvPRKj67VpL
/HcqyA6fu+VeIcKWPrOCDgkVNqYNKva9EOGmQOqz+T0kH+rEpVmVIhyJvqp5
4icV5gS+sl5ZRfxxj/fj1t8k/xXj1HnVIlx1Wi3TeJgK2nHi5+deE//696rm
iAIN/CxCFpu+Ieu5m8w/jqWB3b7Y0y21Iry1rJVjOIEGUofphQffinDKAWNq
jDoNnjV4Z+jWi3CDrotOsxYNaBP1fF81iPB5mFWWoS4NbhqG/9jVJMJ7JZxd
sfo0WKvvvlPxgwjPzXAI+ziTBpoTK3JuN4uwVGFDpZEx2Ve6/8D5kwiTr4/x
jDOhwRwdw0uSFhFGGG40+WxGg/5NBg6pn0X4lrNsnckiGgy25zYt/CJCsc6t
e6esaBB9O8foS7sIHcZe9aQsp8Edqq7X4Q4RLpD9sbW0p0FH/CRP3U4RjtP8
EpbkQAOn54mzXlIJb6VabPY6GqyIj37rSxehnmrZdRs3Gvwe+mo7xBDhpL23
M9I8aVBj9Sg+j0Xm8ZjvX8U+NPiyavCmPUeEDbPDt6/dSoMj5s9S2Fziz2Ms
59zcQYMfmpz1p/ki3CY2WvLbnwYJQ7HsWUIR7tFZk+gdTIMDisfWvvlG5llT
vP7DUBoML/1+LKBLhD8dmf3KETQIu1OZqCAW4dLmddq7o2kwsrcvoFBC5kNe
RUxNDMk/9bLmahnp76G5BtOO0aBwwaU0jlyEAfNTlGNO0cDGQyw41SNCajDL
qi2eBoqqtyfM/CFCrz7texbJNHCIeaVY0yfCeZPn7bqYQuqdb/pxR78IcZzq
1q4rNFic3Rf69xfxP41XmY6ZNNgbM4ma/VuElRGmusXZNJjtEj/N5o8I6cEb
GaN5NCgycrLo+EvyX2Yu3FVEA/Op27UPDZP+MHy4qPoODcYtr26e9I/4y94P
b/T/o0Fk1r4tpaMiZK4/lRlXSoOHzkFP1yuKcZYmllCf0EBpx22+SEmMl/oS
lJe/oMETgZnw3FgxnrF5dzuriuTT//uFkbIYA2cdSfqNJN58ZT9UEWOKNKNk
6zsaJPVvpuyYIMYgltaUl000WDdBaDg4UYzO1qTGn2hQ2l1qn6kmxlwbjcdx
bTRQefHMfJGGGF8ZHefRO2hw9fBPebOmGFVt521dSadBhm3Y2b1aYpRWKU/K
Z9PAQ29Kl5K2GF/LtNUUBDQYa9w3M3+KGAVq69bv7qLB0H7FBba6Yqzclf7p
nZQGMeNWj/s6VYy3DXuvmvTSoELx4dPIaWJUytp242I/DRQOrbWaMF2MNkp1
3+WDNMjePzb5loEYC28Zx3iP0ODNiKzEfqYYi6sPOz1XpEPNiqHizlkk/ssP
t09TpkObjUV49GwxyrfXlZ+cSIfVY8+qqBqL8ffuR+v5GnRwf9p/+PYcMRqI
guc7a9PBbmvSM/t5Yqwx4zo/nEoHTyWrBoqJGJdH6f6nZUCHpoahB1ELxNj3
85/nEUM69FQw/MebEf2G0qxZc+gw9ltbV6G5GPMa3gasXUDOD2I62FqK0Svr
8qcHFnSY4Pgnom2hGN+Wik5MWkKHMznzwsMWi3Gr5/vII9Z06IvZvVJxqRgj
X5jcYtvR4bb0P3a2lRhDzIamOQEdaGr/fBZZk3yldu2P1tLhq9Q3p9FGjPG2
7BYdFzrQc6vL/WzFuGcLU+2UOx3MzOfk/bIT45ME89TvG+ig8eTytksrxVin
1ODltZkO71b9/W60SoxDUwo3vfSlw1VhsHMliLFqqPzGbD86VD7/GOflQL4/
2DcnZTcdTr9beOrbGjFuc9/e27+HDvOML2067kj0XM4Z8dtP4hdwhic5kfqM
HvV4H0WHOdMWHLnrLMYXvJmcpYfpMKYj5O0KVzHeMGx6kn+U1GdBJu+zmxhL
RvY3TThJh9YFT9pC3MXo/krRMOYsHRy7ajL+eoiRkXWmknuODtGHn5tc8SLx
dXIy3S/SIVdwPdXYmzxfpfvk5WU6KDkH1L/wEWNvgoHW3Aw6yMs0W9dvEqPy
IVF5ehYd8pfe+o+zmey/j878d4MOvjy9bYe2ilHjw+OX+wvpEPAxslPZl9Tn
Wc5M2m06DCrfmp+7ndSjeV6D0wM6BN16ut5iJ1l7eT5+9ogO357mr36zS4zz
41XoRk/o5P9pt8pGfzH+ue3qlF5BeDo2XPAtQIzr/qj2j76iw7VN+yce3S3G
fW/WCSKRDlNkD50mBovx44pubfZbOvz1wU15IWJsfDh8zqOJDik3Cq0s9xI+
gkJtaz7SwWCD+3cMFWPpo/mWFm10+GleHea9j/D+3Cr4ZgcdnhV2v+bvF6Pt
7QSGOp0OCkv53w5FkPoXq2WeYtMhZv819tgoMc6lN6T28OnwvE35wbUDYnx2
6EFTQBcd/OVW6+YdFGNCdonjFykdtJ1mPq04JMan0e8UHXuJ/kG1fU4xYgyd
Lx193k8H/U8GYztjiV7fdGH+Hzo8nLiwa89RMYq+rMLcETq8vzVwYyCO8KG3
/Yy6EgMmGR40SjouRl2ef/wZZQbMVik8pnNSjMGbnOt/TmRAHvfU7dunxDgu
T8V1rybZt1IvXHpGjDN4WeoMbQZ4X3CNqDsrxg/uPZO99BjwYe8SNe8EMS4d
P873rQEDLLc2nOAkivHoys8cm9kMmM4ZgxFJYqye7HLv4VwGLE0WfxlKFuPs
Z0GPZ5syYEpnzMsLF8TY7Ko/eN2SAQFb7kVNTREjfXj3WbWlDKi4dGLw9iUx
Hh6wWh9vQ9aK/T5LLhOe/ZM3D65gwOhKtdN4RYzvA70LI1czwKrh7Qn3dFLP
uRfNvjkyoG/ONHfaVTFyvs7/vcOVATTuRHlIphhNs+eMafdgQMrZLP++aySf
7MNebj4MuHe55tapLDF+G9Vk1m5hwKcrxysn5hA/GZDft93BgJtqnwuv54px
8t1xFeX+DHhxqdLXKE+MYTaeY0yDGfAqy1r46KYY69tfpxWHMsDl+brVtgWE
v9ueftMjGKAQ8S3iXaEYNb/078+MZkC805QIr2Kyn3S/Uj2WARHvP9vTb5F+
kQQ4Jx9jwO6T07jBd8QYN09HR/E0A5Qkso09d4mewdVGxxMYIL3umhN3X4wD
nzwO/EpmwGtVy7Ix/4nRKeXNSNQlov/n7OzUEjG21as2S9IYULz/vM/UR2Ks
uDuPGnKNAT9DhliFpWKcvnX8XF4OA0qdeu1My8RoqHC/fGc+Aw5eCwl7Wi5G
yYfhk9RiBvBovmErnxLeuSMXNt1jQM6NZrv6Z2LcsK+443MJA1bsrmR5VBAe
0nkBHmUM2Pt8tg/lBZmHp56YfXjGgGqDMdl+lWJU3KFm7VzJAOasnY+/vxLj
4g3fT7+rYUCIk1l2ZLUY9ZJtJqypY8Dg1CifgRoxts//3YYNpL4G89gnUYwX
/Qzo9s0MqKJ7rhhXK8Yd3vmzq1sZYMboCrtUJ8Zw08P37b4yYN6dnjDtd2Jk
Tb4WWUllgNub4BW59WL8vHTw0HIWA2yerWMbNhI/qMh8+YLHgMvj033uNREe
3wautPnOgB7HddkWH0g857aMVkgY8Lc34PHTZjEeMN6naNPDAM9MfpbtJzH+
bcxY8+InA1IrmryxhcR740OdzSADNnG0WI6fxWjUNC7+5TADnK5X235oE6NK
7MoztopMUAxq3OvVLsa7LSE1r8YxYd6nRXu/fiX9MXTUduVEJmze+dvGlyLG
7DkR/TUaTLDInkZndYpxyWHbbtBmgtf46x67aWJU0+6YVzeVCdut9l/9Thej
p6lNvqMBE3puZd3fxyT9LtiyqdGQCY/Y09K6WWK8sMfM1W0uE6zDe10OcsTY
xCo58WkBE+Z/ndb+iyvGwejW7g2WTDDOz7SM45P5755a8HUJE5q8/XcMC8T4
8Brz8jYbJryIPep7+hvp9yPPqpkrmHAlkz1fqYvcV/TVFgSuZsKPJWnvE0WE
l/v09m+OTDhBS1mhIhGjtdvUmn2uTGjT/HzqgpT43/xKYY8HE9J27chQlRN+
Il64xfgwYaubeVxqtxipqyf0/N3ChPe7HBZp9orx3cc7bWd2MCFxVs7LtB+E
X7vEPuUAEv/UJZMn/xTjSPkN79RgJmz5ONE+o1+MabsE3dphTChtmG07ZYDc
H0J8PuRGMKElNUb52m8xuvZzBLMPMsH3wdg7On+IvyxOWPEglgnywk9Trv8V
407npW2LjjPBdLhls+6wGHf5dd1+eZoJ5WtUQq+PkPlYcL1idSITZg8fXq87
SniwWq78/jwTppfpKlxXkCDd6W2GdyoT7L9LzukoSbDwn6U/PZ2cN6+XmTlG
guHnDoYGXWfCmd9zxk0ZJ8Ggsecey3KZwOEl/7uqLME7t3dZxRYwQRQ+9b3W
eAluvfJzYPQWE+wMvwSnTZBgrtz+94X7TIhJqGjTUJXgFdHSZVMekf2ZbzVT
1SS488HHsvxyos/RgZmqGhKc5TsatqCCnK/nNXpeU4Kjhm8Dnr0iPJ5vLlPW
kqC+qeY1QBKfx76liZMlmHWTrtz8lgn/ehYkK06R4LXbBhVbmkh+g+MfntKR
4PLQj8X8jyR/+bjiIV0JFmnxPka2MaFsy6ywo3oSHHjvbTXUwYSw6o2Kv6ZJ
cMsrHVoynQnSO0X7oqdLyP/0nKopHCZQclXuyA0kWNd1iF4kYEKzUWJZ2EwJ
ah8Ztl4oYkJovU7qt1kSHOI/+1wtY8KGiVV2gbNJ/psy77n9YIJh3MFKppEE
p/xKr6L+YkJcjt2EbXMkmCK/rbb3LxOG+7RM2+dK0Gjvu9xf/5jgov57uqeJ
BP9e7ApJHMOCkSgRu2k+ySd+XKT2eBZUFwsPrjWV4HCMztNiNRYYW0g6a8wk
GHpFY9kSLRZ8vf5bfbmFBIt/d/2s1WFB5F5VnSeWEmzszO7x1mdB+rw5crNF
RN9tevP5M1nA2rH6+p3FEgy7vevmQWMW9F32mzRrqQQXCPy9xsxnQbTzyR3Z
VhIMWKW7KtOcBX/UbhzRspbgUs6RsLmLWWC6tyL4oo0E33Qfb6tYxoJbrE9G
Y2wluPD6tFgXOxaoDHLKj9v9ny/nrfRVLPhpL9XqXyHBJd7/DoevZcF4m+41
4fYSVH+xtPWfMwu69nU5CldJ0MuXE5LuzgLLwI6pO1cTPgIHl8/xZsGpooqq
dgei7+8YlxebWXD06YVF69dKULTOK9NtOwuqZnrE1jlKcF7McQO2Hwu+7xu9
ZOskwROlP7jRQSy4MavgcJmzBFWmP+CNCyXvvzO1MHGVYLcge2ZuOAsMeYUV
N90k6LPkZZZlNAsWjYxOmuIuwY0L/7m/jWGBS6HTyoseEpw6dveqbcdYMNHn
0HIFLwnW0Oj75adYoJObOC52A+kfmn9HfAILJijE3ZJ6S9DBXHRM7zwLzql6
TQ7cSPppaN/O0kssMHMc50PZJMEfUZw4x3QW5C7O3b1+iwQnPV3ZTr9G9N+h
5vhmqwR58rjQ6FwW+LhuH7DyleB518u24wtYwIiPj3uwneTbc8Cp4BYLSq8k
fJqxU4IslWlXrO+zIOz3jr70XRL8Un1Su+Uh2XeYKBrnL0Fjm+vtIeUsmD5w
qTQuQIKDBb6tI89Z4J3HXycPlGCkISpff8WC3qoJpQFBEnzIq4mzRBZkMxW6
2oMl2KbmMb/xLQtE5xp6nfZIUKk5aHJAEwviwbe5cq8E/df9sfnzkQVj01/E
modJUOPO2JyrbSyYpMTty99H+NA+ucycwgJH/TbQCif99tJXvYHOAofAC7sS
Ikj9Md0wgMOCe34q7r8iJZjhZRD1V/B/fV1V9x6QIOVq72CmiAXmNzxvUKMl
aPVk3OuFchZcEk8Zdj1E9ik+rz/8YAFF7YZF1WEJ0ha0/gkZIOdd4iw0j5Vg
8NfoA4pDLCju5SrdPEL8Y3Sx0c1RFoS8uXlXPU6CV78qa9qOZUN6wpTpp45J
8PiJLuuO8WxoqF0b0H1cgjGGzTnR6my4pWQa63eS+Iv4vo3GZDZ8+FS/s+WU
BA0Vj04q0WUD7T+dKavOEF7SFs5xmc6G6Nl6eY/OSvAuNhz8NosNiyub+w0S
JPjzpdVw/Bw2vPpjOfNSogQN7hx4Y7iADQ/3rdYbOidB50fR+NqCDXcz/vHD
kiWY+dfyz84lbHAd3nuKel6CJhUFEUPWbFhmflzidJH4yYQqg9wVbJhQYm3y
PEWC9w2OKtuuZsNehRwr41QJMqa1mFId2SB/Wjg5/TJZL3h24YgrG1Z4uNf+
uyLB1pjZxlM92dC3MXd1eDrRc5767wofNjzxupBGuypBnT2R47ZuZYN+09Ry
p0wJluxc6fl7BxuaHR2Ln16T4OulkW1ZAWwI8VAPNswiPE0Zurw8hA1JYdED
l7IlyDWhJ9HC2NBmGOX7J0eCi7OUKo9FskH4d2xqyA3ijyn75xocYkPA6cXp
bXkSVLNU+1hzhOwv+xliny9B6j3GQ/8TbNC666L6oID4h1Fbo+JZcv7WRWen
FEnwa73A4PY58nzb/cbTxRL0qJ740OkiiS+vjC25JcEcS/sY8WU2+YN2ath8
h/Cx7uDRSxlsMj9DT725K8FlZkXPF2az4Ye5jorZfQl+VKk1b89jg13S+oBr
D4jfjX3Pii1igxllwsXR/8jz68ua9O+SfG97JoY9lKDr2Ej56/9IPEf1vNof
kf70/bM+6DEbFtFDJCsfS1By0FWo8owNY7yXbblbJsEXxzZXPHzJhoLgc1c1
n0iwNGdKnXcNG4rzNhUcfSrB34MnVX7XsqH0TNEJ3jMJlteeT8prYENQ9j5T
twri5wbmsKaZ6LW/9P6TF2S91H+xqJUNjmf3/9avlCBz4bRdl7+S+gUW6ia8
kuBTW+86KxrhJ3O9srSK8HHsXwCDxYZ7hfsbfGrI89P1bOP5bIjUGN3y6rUE
Dzhdc1vQxQb7kLEvZ7+R4CXjiGufpWx4bn5MfL6W9Cvz+rSjvWyIkflJe+oI
TzkTOmf9YsMM8/KaLe8k6H2u+lPjHzZ4HIoKqKkn9Wu8OxL1j/Dsmt1u3CjB
tIu4R28MB5qsTadebJKQ/5uR8bUqHPCuMzbrfS/Bact8hWFqHOAfStDc0kzm
T1TT4GQtDsxod35X9VGC41vWOFXrcKBgb5Tr7BYJVh7DjyH6HJhYOZif1CrB
ffnLLmnO4sCIJ/+d9LME7XbnJVYac0Cv3LRqwxfi9z2S50HzOTC05/PZ5+3E
3yL1DDUsOOA82Kan30H4mGDw9uViDtyQWZw5RZHgBbEsP8iaA9eb+S/4nYRP
m/inGis4wDDoQSeaBE9Pb1d4BRwYH+qd/R9dguPeUJJCHDlQYzXeQYNJ+PFI
XKflyoHciZNfRbMkuMr/y8oaDw4074wY08GWYMjeivAwHw7sfKE3YzlXgsJD
Jh06WzngZKqtcoMnwevlBrF1OzgQ9nFH7Qif3F88Ur2iAjhQ9OzH+gChBJUP
Hwg0COFAy5/2u3XfJHjKp6bkfRgHPj1R/DKni8xPnf2WRyI5cHwg7lOSiPin
5IB4ziEOvGCsyBGJJWgxUs/8coQDfnFOy9ykZP4fDxx/9gQHvL5nF5XIJHgv
3S584VkOhNouYat1k34OdxnPPseBcxe0pBE9xM9t45mXLpK1fFlTSy+p71yO
aMUVEv+J/JiFfRJ8t3OLhTSDA/fc3X5e+SnB7WqcB7nZHEiMWe7Q20/uH4EH
/NxucqBKPdR/w4AEdc8rrv9bxAEzc6pH2W/SD48uRP13lwNPupLVJv0h/jM6
2ry9hAMWW2NvRP0l9fhvR4BqGQeOpRf/bRmSYD8tw7z6GQdiH6maWo5I0Km6
YFFEJQeU6soWpP4j9T0ZGz7zNQcGv6X9kY4S/1mvyW2t44DtopIcN0UpWvkE
ppxtJPq++DfhgZIUK14HRS79yAGNjItuKmOlKKlRv/DtMwcCaB47QsZJsfTE
FkZWBwcOFjmvfKssRarJshA3OgeMlY7IDcdL0UNWOG+EzQGfyYzIUxOkKBxI
m1Um4ABTdPANY6IUjx0e9goScSA/z56/XE2KsnT6C105B4442n29pi5FrRNG
Wz/84IDj773X+zSk+Mm/2eLUAAeEzfXzvSZJcTDs44olQxxYRvNJKdGSYmSj
wdnvoxyYYq3xWkVbiolfaKc8lLjg92fgTdAUKXZMfUe9N5YL/bZqmagjRZ0P
Lp5KKlwo1/CwmT5Vis9OB3F2TuDC4csv/4vVk+LMVs1LL1S5oP/Zo7ttmhTf
eLpumqzBhXiJqpLFdCmqX1NdHjGJCxf6f3xLNpBi1HIfm6bJXNAYN5rDnyHF
za16PsY6XOhZsmSm/SwpmvduP39qKhdUrl08mGUoxZDFU+i0aVxYvkYl68ds
KYYvWO28zIALu7zvpaw3luLjSHpr2kwubKaFbbgzR4o3stiHZIZcGOn1+PZv
rhSL7FyWuhhzYdljH7dtJlK06J6scXsuF2imR06Xzyf1cbEbqzCfC43HXiVO
NJViOrdSZ6cpF9jPp28PMpOio3vqmpfmXPjblzNaZS5Fa6Oyi1MWcmHIxSpm
iiXRa3BG94HFXKhpEb8KXyjFK3u+hH9aygXDG5Wf3y2S4mfF98qm1lwYfVdc
YbBEihMCR6qSlnNhRdDt8MNLpXhff/8lgR0Xyi7V9DVbSXFavfrR1fZcsN8m
dzG2luL7Ae6pm8CF18wlUcdspGjqxC3868AF7cWpIW3LyfuuKuytjlyYFj5k
Nt9OiuVZ3tbPnbhQevtE3akVUnza8OrBZFcuPP6huaBjpRSnR6xafmA9iT/s
mb/ZKin6zqbyPnlw4cCcsD1nQYqMuIS7Zhu4ILWxsO9cLUUN9ZVJF3y4sL5q
VGC+Ror+0SNnujZxIbyesz1+rRRX2b+9vm4rFywjPhZ1OkpRX+VC4y1fLkS+
f/fS3EmKfiFu2ko7uTDxR2PBWWfCc7fSsQA/LnD/ft1CcZEifXnp0OsALnwc
kbBM3aTYS3fOnhFE4p00Ydnp9VI02d/sdSKECyFuljvb3aXYfdrKiLGXC59q
fTeaeEqx7PEpTbt9XHibelH/uJcUeWl3puaEc8GkHstbNkhRWnnbbjCSC5RT
g3pGPlK0rz1ydGs00adt6YaYjVJca6/fVnGIC5e+HtjatInw+S7ZUTeWCxvy
Sy2nbyG8yKu+xBwl76+TdURsJed5PDnecYwLw7z5Hm+2SXHqyT2w7CQXii4E
ZU7eTvpB6+uMa6fJeuONkuAdUjxQOKD76ywXmFtar1bslOLx2vemmxO5sPC/
f67j/aT4cKKr7/MkLhwNnt/m60+en3ygWOcCFzLy1s8vCZCiTZSdcmwKF3aH
7fUaDiT7L24lUlK58IZ3zMkjSIpJZ+/NsEnjQorBOfX8YOI/QQ5tWVe5ULzo
3O3uECkq/wovGMwkelsdU4W9UnRvnnveN4voszpozZVQKS44uTflVQ4XNoaB
KydMiqpFFg+m53FhTaO64cL9pH6fDvFO5HPh84FPDafCpZiRvcyKXcgFzomT
9i0RJP+cyCK4xQVXpRmJM6KkuC1Ef0HRHS50Ty3JDT8gxbcZVs1K97lQ8nXe
2apoKTa9epkc/B/xG68rNhMPSfHrgWK/hodc+J4vqNl2mPiBu9xr/mPSP3Sj
KfdipFgpyNxxsZwL4qnudr9ipRjxKfOs7CkXZkX5LVp7VIr8AlGtZwXJd2Db
QFoc8bMfKQblL7ngVW93iX1MirXbjqVrV3FBqU+pz+wE0SP8sWFsDRduZJSZ
xJ2U4rvaeR+oyIXfb9ZYNJyS4t5eRuqKOuJ/aS+VtM+Q/C9/2J//jgvR+lr3
/c+SfJd0Byk2csHt8PoZD+OlOBK9Jjb4PfGj53t2DyZIMUFYV9zY/H+/Czzi
eE6KUwz3i01buPDQZeXOtCQpzqqydrv8mQu3m/onMZOlOMl9dv2PL1xwT7l4
zeQC6ceweds3d3Ah6d6w+OBFKe554DChspP0l5WbxusUKd4ujvxiQOeCkctB
pQmpUjwrvf/8DJML8PdQw8bLRB992RMhmwvBgZ7b868Qf6pf+sGFx4WoTIXX
ojQpzk88PvRQwIVV/134seSqFNulr520vpN+qBT1n8iQ4pqMPyUxIi7k0Qya
GjKl2DXJxIwuIfobzt0/6boULYfWvFslJ35xV4Htm0X4E7kcudXDBa2zpYa3
sqW4PcrKcXwfF+41WiyV5UjRYJ6iWUQ/8av0kzrLbkjR9tZ/Zl8GuLC4P6/x
ZB7R46S5k80fwqdKimvDTbLvFn8sb4j4N9/phkaBFP8U3mtS/MeFvXmt1VsK
pfhxavaivQo8GHKbU5pfJEXDdV5PPirx4Po4x6jvxVIMwiaPJeN4oCewULC8
LUWFGQpjslV4sOsvNyDmjhT39/e2jUzggePunenVd4m/Ma+/ClLjQcnigvQx
9wm/++TV7zV4cOD0/UC3B1J8vqyXulCLB1G7jyim/yfFrK+5Gte1eXD+x8To
zhIp7mOJdg3r8CB77e6yGY+kmPe9o2G3Hg9ORp3AoFIyj5J2ub7X54HOpW35
Dx4TvTce/7ZwBg/sy36595RJ8YXQ9Mb1WTzo6PNptnoixSete/eNzOZB5b6o
aceeSnFJicXG4Dk8aLJ0s8FnpP7qRzc3z+MBezN/ztgKKcalrolesoAHzAFr
vssL4j+15+/mmPHg5nznqNSXJH9w+qVgyQNFpckf2yqlmHIzdlfoIh4Icq4P
6lSR8w/pcFqX8GCOytd+32opBm6ZecxmGQ+KAt6/uVlD6su6ZFlgw4PlNTE7
ea+JXgU7h5XteNCwlNo45w3hc/EFQeRKHsxn9CiF1pLvmWkIKat4AB+q1Evq
pOhi1DWyyoEH36euEMnfEr97pLn43loejNDDry6qJ3oGJZzUdOJBgOkGtUMN
UjxJtxccceFBt4Fw8/NGMv/u2+3muvHg3HuTqN9NUhQFx/x18eDBGGf9bbYf
pOh2R1xS7sWDdQ9fTTreLMUdChmx+j4knknjc6o/knzVIrYnbOJB6gXFHyOf
SDwBh7bKtvBgw8K7etAqxdH0oojNvjzw0vuleeazFGcs/5n3egcP9uyQU960
SXGyOOibiR8PjmhejlBsJ/e1FT1O6QGEp/WUdoevhNf6tNq/u3nwe279hPgO
Ka6b4bg5OIQHsyt8NesoZB7Rxiq17OVB1eQMoSKVzL/0lkabfTy45XPgggPt
//nm3S0K50HFpd6RM3TS/+v356tG8eBL5+Q1bxjk+WPLHsdE86DdjbJ5lClF
n38DVM4hHtwYtrVdxSbxRJRMd4vlwbix9rITHHK/3OV55NlRHvQeYUdWcUk9
9zCkM4+T+kXNqP3DI3zP8Iy7cJIHNQp/+DYCKZpNK57Vf5rks/bA1xihFJ17
v7D94nnwyyP+2tNvZJ7bMiveJ/Jgt43lvB/fiV9drLxnlcyDBN1DSZYiwnfc
nvKCCzywVtpQsV9M/CWf3T7xEg+2a717fl8ixTmXZ2jGXubBh+0tid+kUhzm
zAzipfEg5FeEsZFcirNN2a3uGTyYOFiU7tdN6qG0dfPLazzIigtrze2R4jjF
cz+Ns3kgTnvLpPRKMf9V0H9Xcgnvmx5XTu4j87yhO24ojwc+TLM9nj+l6Plq
9u69BTyYt2o5/0I/uZ9YDO5uL+KBTXq7Rf0vovfziBNwm+QjG3ZR+C3FGPHJ
0pK7hK89T5euGJRijv+cP1Mf8OC07oA85o8UN5Xu3JlYwgML7XdHyv5KUTfc
iNr7iAeRhwzaJEOEv4XR4bvKeDDD89+fOSNE78uO0z484cH0V6F9fv8Iv7Oy
2dbPCZ8t219lj0qxJ25v9a0XPIgravf+oiBDh6WlTya94kGm25eXqkoyNOfv
rT1ZzYND3M09jmNkaDgjTSR5TfiK2/Xr5FgZphwzmr+tlgfDFqIPFeNkSE/T
P1P/lvSP9q+oHmUZHhs41LukgQcKDglCk/EyZDqYxhU28aD6U/r8gAkyDJ9g
q6/RzIPoz7NWZk+UYY7gRvvxT+Q8f/NZn1Vl2LrH8464lQcrMiraVNRleGaB
+5WtX3igfrZmI2jIULcuLb3+K+mX1avvxGrKUKlx6sOlnTzgdtk3PJokw7IW
JruIxoO8y88rhFoyvBzFWDCJSfRefzd2urYM1VZrpp5i80BrmaayzxQZZlEO
jZdzif67e4LP68jw5vuxeTsExL8k6zJe68rw4uMa5w/feLBMqJXeP1WGn2fm
qtqKeGC5x8fPdJoMGY+udd2T8CAoWXnIX1+G036WMHTlPHjuZ7H32nQZ/k6k
dp3r4cE/pYbiDwYy/PZHV+3XDx7MSml9NDpDht6i3S7B/YR3ddfzVrNk+OD7
i7z2AR74FS9eEmYoQ98UrQlr/xB+/M+X3JxN9Anfn/pkiOzvcO9vM5Lhydm1
C4z+8eDJoxNqynNk2AIa7HQFPkyK0Ou3nSvDniWe/ymO4YP3/ZklEfNIvUqP
X44ex4d/Zy8vLjKR4Va7qxd5Knwwzdib/HW+DNXPpOZ7T+TDqzMPHqqYyrDY
NOxDrRofMno2FtmZyRCFhhpLNPmQl7gnJMJchuN9y8KKtfhQJeQOFljI0HSJ
NmvyFD50Pqvb8cVShh/014Um6PKBkqN6eewiGV6pcVDt1yPvL6+6Yr1YhrPq
xzYET+eDlnVbQOgSGc5jXsjumMGH6TYeirlLZej66GO8kyEfCrmW0c1WMlwo
aEp8YcSHpM6YsuFlMjw9/1j+/Ll8KH8zGy1sZCgwYbbmmPBB1WHJTb/lhI9L
Ej1VUz4cHbnrdsVWhvGjhXEnzPnAzj3diHaEB4uhH3JLPsx5XaXdu0KGTth/
1n8xHyzVdiw0tJchLeDCgralfPi2YJf+hlWE3+pnojXWfLCorv16GmR4/8RB
fLacD/K95/0er5bhIvfXj+atIN//UvaC7SDD8o6Mp9n2fIgosOOqryX8vO3+
PHE1H/4cnktd6SjDZbUfxp1cw4drvw8U7F8nw/NHjX16HPkw/6OBda6TDCMy
+58HOvPhetb8vCZnGaaj7eKvrnxo+pfRNuBC+ud291sndz4U3/WjzHEj/dut
EVnpSb5vdf4/n/Uy/OF0faG5Nx9E6yd5nnGX4VXfM+MLNvJhdsbAm0ceMnz+
uWlQawsfckvtxjA8iV5b9yuc28aHFWuZU8ZvIPXJCpo1uJ0P4l/0X1beMqxY
8Wjz/l18uLjf+m6gjwwje9beYvvzYZxr99zLG2XYvdN4vM9uPsBSpZhXm2TI
snROrA/mw6zW6Izvm2XI0yyZaruXvF+78uzkrTK8+59b3cMwPoQ+3r1q1TYZ
tj2YnWgYzod8e8GHMF8ZTnxptiszkvCh9Xrete0yHDgd7DE+mg/3W/q83+wg
/vWwcdOJQ3xwm37WXbpThmldGw71xvCBdSNUV9dPhpeYQ/eDj/LJLeT+49X+
hP9l735Rj/Fh/0cHvf0BMjTKv+PrcZIPSxqWbLgWKEONNze+1p7mQ0Ly8a24
W4brnIr3WMfzYe3z6ZbiIFIPxjPNkkQ+bOuf/HVyCNHbtLV1VjIf7okDXFfu
kaElS3Y38wIf9OzGXQ7ZS/ygYMK1CZf4kHZxtOhyqAwz9GfnnrrMh4HTXude
hMlw7V/Lip9phDfst+Huk2G7yFIcmkHqI++uHB8uQ0mawVL2NT48LbVXXRxB
+Lr5M2NjNh+a73PNfCNl6Pbyser7XD54nemcfjaK6HvJPXfVTT7Mpc9m3D9A
/Ky+Hp4V8GHpDgz7HE36S33q8IJiPvjff9z4+6AMjTVWthbcJvHt6eufeViG
docWVerc48N/dsk/1sXIUKerpzLlAeHvfURNeKwMt0+JbVN8yIflL+9syzgi
wyd3Xo8eKeXDkRLLt5VHZVi3rt6xu4zsu4wf4cTJ0KrgXGHwUz7sXrpEWfm4
DB/vHJrMeM4HptZDttkJUo/5RnneL/mQcj4myfukDHeV/lrR9IoPm1deHok9
JUN2VnTfqho+GH75tTbvtAxV0tLxOfLhS3eJb+0Z0v8O3rfM6/iw0aZs1fez
MpRveXjz1js+JG9Q+jkxgfByLL9Uv5EPmzhFsQsTSX9vM6akv+dD0fnL7zee
k2FCjvWUCR/J9340So8kyXCTuD30TAt5/rUH60ayDAP7Btp/fyZ+kzkrH8/L
cIP/jc1R7Xxo1bO3FFyQYTO9Wv69g9S7906qcooMj2puzfOj8sERfasXXJLh
6L2QQAqdDyvNtr1yT5WhspdwpSeLDwJqYXLUZRkuf9xi2cDhg1HE0jlXr8hw
xSFDm1V8wu8lzbRnaaQ/13VsrhDyYZhp1UxJl6Fnm+iiZRcfgpRudQxeJXq+
2UK5K+bD3yLfx/qZRI/X+stnyfhwN2DbtpXXZLgnZlFZVjcfPAT5n3ddJ/2U
lrFq0g/ixy3meqezZKhdCYLzP/kwr0lxYWE28e8bi/IVB4gfHp6hU5sjw1/c
wKhjg3yoOHL6Ay9XhjOWtW75+ZcPdUdMvJTyiJ5rDm8KHyF+OE3nltFNGRo8
dQ/9NsoHjoJLw5p8sr9k01U/JQHUtOPL3QUyDNuX9KVzrABKrU8ciy8k/aLM
me+tIoCslhOqxUUk/zLfax8mCGDX6tr9tcVkrd031VFNAOJFrje4t0h/0G6V
1WgIwHDdlNzR2zIsKd3nb6MlANFso9CZd8n5K9fMKdcWwNzwg+Ps78nwpcW8
UVNdAdQ2jT24474M7S0m997WE0ABk/oo7oEMi74p/p45XQD33LtfZv0nQ3JN
186ZIYDXNY4Zz0tkWGjGcNI2FMCHr4yV7Q+Jn2hUX0k1EsAT66fPex/JsH/T
lW6VuQLYef7DiPpjcl95sCEo3oTkFzlbx6xMhp0VQ/LhBQK4dPnFkHM5macm
ly4fMRcA59Kl8uAnMky+O+LYZymAVI1C67NPyXxjr9eKWCyAYy9/XLz5TIYQ
d/Bn11Kyv/BsaeVzGe42ipDuthbAIz3Poo4Kkk+izR/WcgGg3ragHy9kGOf6
ycB3hQD++5rfr1Ypw9cGplu+2gtg04/Zm+e/Irzcd73jtVoAxdq8xLVVMvyb
ZTKxeY0AjnMZCX7VxI+uYaLTOgHUD2v5xNXIcMl6dZ06ZwHsVU/oyXhN/D5Y
rcreTQCOLyx3liLRJ+VlbKW7AJwKpmQ3vZFh1H51l2VeAvDeZ3WLX0v6q1R5
Ybm3ANxrUk8O1xF9RgvMLDYJYLq9oYnuO8LfhA77B1uI/pelBQvriX/FFIXM
9RVAx5aeLpcGMq96FW4V7RBAip3ZaGCjDD8a9/ya4Uf0Zed/O9YkQ+tXe/1y
A0i9Ra43Mt7L8ITfHqZukAA6h8wMH36Q4Zqq71EZIQJ48Nrx8Ltm4p/HhXqT
QgVwtiMji/mR+IXLjs5L+0j83/Qu9n8iftjqVDIhQgCsq+3r1VpleORlcWZS
lAAsE94yjT8T/368L2PMQQHM2CFauaKN8O6fe+/MYQGko0O4zxcZVkZbtI3E
CiBqc+u+sHbin1dnTToeR3irTVt+5qsMKfvCgwePC0DlwbmO6x0yvHVXsyXm
FMmv7JHDIwqZR71jPX6eEYD2yfEn33bK8N8PZ96BBAEkPr2WTKOSebrl68Xu
cwJoGNwU2EMj/f3+jmv4edJfP9ZNHMeQ4er+FzMkFwXgtTY0Xp9Jvh+vrBKa
KoDgq1XvF7IIvzNSx32/IgBuAnAd2WR+RDtPC74qgJLqn/W+HMKDyeI1/Eyy
5nUei+QS/mTrzgRkCeBtlvRfPE+G9aFn29k5RJ8ES58sPuHDhbNiV54A2G6F
h0sEMrRYtqOSkU/eT1+9B4XEz+m967cXCcB0RMOk/Ru5P/Fv/KTeEsDaJaov
vn+XocLg1rKtdwXA6LDS/dslw9p6w3jKfQFQL6U4qouJHw/8CN1cIoBZwxpr
DCUyDLZqDP76SADZTa81lkplmG2aF7OxTAALsnL/Wycj9/mE8BtfngjghVqx
zjY5uZ9KllK8n5P9lq9e+7rJ/Wl899y2FwIIOrPE90QP0fPC9YsbXgnAs+nV
4su9pL56C8Z+rhZAq1sEreCHDLf5F131QgF8fOi6obxPhh3jh5a11pJ8Mryu
1/2U4VNc3O35TgBfik+VtPeTeCwdqloaCM9nKFeEv2RopjD3pud7wkfblrW/
Bkg9ONSMlmYBxNqN1o8blOFwzLYCzxYB2AW0TtX9Q/wnqgBbPpP6djUsn/dX
hkGxD/o92wXwL+bbfOshoveyg6taO4gfPTYVrRuW4Y0tv/K8qAJQt7seu3mE
1POc5aTPdAGUV5p8Df4nQ+H+adkbWALIbWcrHB6V4aTn5VZtHNI/5lXD8Qpy
jFH9+c2bL4D2sOrGdEU5vp5GK/kiFEDvQn5goZIc0y76J23sEoDE2Ly5dIwc
M8bHx3wVk36S5IypGSvHyFUr4zbLBKC1wEy1eZwcmygX0indAhifyOFRleW4
/sSe11t/kHwLK5K/q8jxJu3TKPWnAByMy4Z/jpfjnpyqzdsHBOBR3rxacSJ5
fo/ZG8Yg6c+e8Zs0VOU4KNGDXUPEj+L3Wk9Xk+PkL6e/sEcEMKLZ1WWiLkeH
hh3HAhSEoLkyOdRKQ47mB+9b85WEwC9xfrlaU47HzgSqBI8Tws6x8zvdJ8mx
40a87JuKEIIkJvXbtOQoiFT5vneiEFhKzvHBk+Xoflv6U6wmhLK+RI0D2nJ8
/t1UN1xTCHV+vLDjU+T4nvvGvVtLCH+lOzKTdOS40P5B1oEpQrCH/tR0XTle
vssZ6NMVwsGRB1vypsoxpdF/X8w0IZxqPtF9V0+OX9zm9v2eLgRXz/DN5dPk
OIFhdvnYTCG8MD2aUqUvR4pR1KoRQyE8HleYVj+dxPdRonTGWAhTEwXBrQZy
bE/IZSjNE0KH25rxtBly3NgX13RuvhA+/6s6xp8px/FvE9+PNxOC3HFDtXSW
HHMLK9gpFkLQrvv3sd9Qjo+XqY7XXCSEedMbH47MluMP81Prri4h+v26v0PZ
WI4qi1WzdJYJ4Wn/LZrGHDlmyR4NZ9sIYfD1i3lT55L6TNwda2AnhLeDgjWz
5smxwcp4bOFKIQw5zbc0MSF66crvGIMQkj0TRZbz5VizvWrHPQcheDz7HW29
QI5JJRfmmjkKYfGM+A/2puT5pxvHPHYSwnRL4z5HMzkOzND5tcRVCD9S6KL1
5nLsyXz/t2K9ELIZ90p9LOTo9DZ8ygpPEk/txbW+lnIs3vjXATcIoV8Qf89/
oRxLeyMS1m4UQuz3K/SQRXLUXPeW2rhZCIGR5cz9iwmvQ78c3LcJ4aZh16Po
JXKMfq2In7eT/IsXeR5ZKkdczvfavEsIeVmpNSes5DhGJ6Of5i8Ey7sjQ2eX
yZE3ovnIb7cQ7h08MyHZmuznb4oTBAuht0jne4qNHNULd/qG7hWCjFqdnrZc
Tu4nxh7yMCEkVseoXbOVY8LhO5sOhpPv/4AtOXZyXJHHivodKYSZM6ZH3Vwh
x+OfG/NPRAtBKlDeWrRSjrIqf57iYXKeREnjjj3p15+FNsmxQvDr0Mi8v0qO
auuSitTihPA70FRcAnLsA9VZV48LoebJZvXHq+XY/MysbOopITz5nabwxEGO
cFiw6eYZIVADmHXP1sjxp6elunECqcfM5ZterCW86oyn3T8nBPS//azSkcSf
Hf7S8rwQ4jfPFlatk+PI/a0lzy4K4czCx/waJznOmVpfbpdK+J3hWYbOcqx/
Wtb85ooQzDf8c691IfX20v3jdFUI7AF8Wecqx4lVP2w/ZQqhzSHj51s3OQ41
rLq8MUsIyoFHR96tJ+u1f37Rcsj5iVGUenc5livNiA7IE8Jq5tFTDR5yfNN+
Z/R7vhBcsjN/NXjKsS35SlFEkRByRXUrGr3kmNzTsaX/lhBsR8Z4N26Q4wXG
4VnH7wphrvK2ZY3ecowzCB1SfEB4WIqiBh85KiSUSM6XCKHnme3+ho1yfMux
k2uWkvheNVbXb5Lj3jGTx2SVCWFCTBjr3WY5pr82N5/5lPCoPevT2y1yFPKS
Qu88F8LZBlFK3VaS3yqDl+YvhdBQ0zCtdpsc794S6T97JYTQBZWx6CtHP0FX
2ooaIYTZvimu2U76/ZOO/lsUQvMM5s2qHXKsWBpZ4VYnhKvK6qGVO+XkfioL
+fKO1NN4o+KLXXJc9Sx1/vZGIWy4Uxr2zE+OSw64/+O9F4J71ayicn85Gkrm
dIV9JPW+dvdeaYAcn/RNFvxoEUJS8NqTJYFyvLh9cl9cmxD+R4Gdx2PxdQEA
L5EipCipkKQkRZb4kUNJZKlISosQSpYopChbokWkkjUlayVCtnQtlaVdEaVI
nv2ZmYe0aXvP++f3M56Zueeec+4ZHa7fFhR7UmTjqIqC2JthiLpKLt3wosiN
0wa2p3uGIf/A1d68vXj/McfUGX3DYC68xM/2pkj2v/3CzPf4/M35T674YHyj
YtwWfhyG951txy76UiTLPPX9zcFhGEic9Ov8PopEzrwUZPAZ492w1fbMfoq8
fJo4q5GFvtDsk+CH+W+67+U6Lvbr1VbOMQco4rliRc5z/jCwqI+ykf4UEUT0
RbpSw3CgKzUjLIAixwWeQYPMMETM3fXlYCCeV1vaDu8fHQbZnxbzDgRRZFOC
2LnRMazXrNUK3gcp0rdpeu2x78PQp+f8fncwRSaeFH4VH8d+SMUEbwuhiP+X
C9bJv4eh/3dHz+ZDmF/+/0pm/xsG41RtabvDGP9mHbVrE1mw+F2hrFUoRapa
5pQsFWfBTUmzT2ZheN2CWFVNZkG7rSDWMBzrcZryl9VTWXD8ZdUXnSMYj6+L
qtqkWfDyyRV9zQjst88+ntosy4IHB9LXqBzF/fa2CHw/nQUOg+Vqs47heXvO
2td7Jgsit7OeyURSRH0WFcIosmCTpOEGiSg8/16uSI1QYkHbnLxLv9GTz0q1
TJrLAk6TZvmX4xQpUI6QSJ7PgvJlHRn8E5iv9uE7lNRYsPDcKadP0RQJGZ3w
8Lo6C6xmeL57G4Px7ZcHnUUsmCncpvc8Fn/fX/C0ZjELLm7wd30YR5G1LbX+
a5bi83Zl29fHU8Rvt7Xqs2UsuOPCm15+EvtlzIZh1xX4/p7ONwoS8H6/mxqG
9Fhwo/Ld5KxTuJ68goIAAxbcizhhnJJIEZfVY9d+GLEgftjS5GQSRQbyi8vj
TFggr6E+9ehprOcbD17JmrFg9z614sAzFHkzfaVEpjkLAj6ZzfI6S5FztX83
LLJkgSUJd3Y9R5E8f7X88rUseK/3yt0uGfvFnwsyZtYsMNtvawrnKfwedDrd
ZsOCfZcGWStTcL9/bp/jbMeCPezL7pqpFHGXKKz/6MACzbP+xXMuUIStuzLQ
bxMLGu55NE1Lo0iJ/bj+NyeM3+Wwon9oB61x6VgXfD+3m7tGL1IkPF3nm8w2
FgTpT/g8fAn7rW/KaIYbC7ZtDl319jKeX34qEzV3sUB5WGpHRzrWX/DrBXfd
WVA7t9mh4QrOL/Y3t5h7skB/yRW52xkUqX1yLaNzLwuSTVLycjMpcrHprmir
Lws6TpRMSMmiSNSvvu2f97OAu3R4RUw2RWY7zOwO8meB0M9ieUgOnv8Jbp6/
A1nQG/Tgl2cu9vewmxOTgllwa//uK85XKRIjmlipeJgF/olq4lZ5uB+t28Ou
h7FA6bc4GFyjyKymMrsVESyoGpO21bhOkX01v1feP8YCi+uG6gr5uJ4IWGZ7
HPPXILZz0g38fW/Iqp5oFqzsH7H8gjbLv7DFK44FOe3xiUMFFNlwMzNOdJIF
E5aa5r4qpMjC5oSHUYks2KWrGNdURJGD1U6zpc+woEZ65qo7xbjf28aPXTnH
AjmhQX1OCUW+HosYXZSC+zfx2LSzpRQ5wjw5WnmBBa3HWDpHb2L/jqcULC+x
YMGZwyr7blHEWOpd0/N0FpxyX/LR5TZFWpzOHd+ZyYKxJRMD1pZRxGr5JEd+
Nq5/9r9O3TvYbwJWrThylQWMm/qP+eXY/wcXqU++zoLohQfGpCrwPN/eqXnx
Bt7/Wh/5jmYVqq1WL2LBm0mBbsN3KUJlaniXl7Ag89iShy8rsb9JdOWa32JB
uPHUP/erKKJbq8F/WsaCA37TJUqqKVIZq7R+RwULjlia91+8R5F/hiXVvEoW
XKMuxEbXUKTmepfhkXtYz7myPw7UUiQ+I6Vtch3W18kKM9c6PF8EH/0uNeDz
Xx7btKaeIrRvnarGA+w3FQH6Og0Yv8G57LtN+Peup1iz71PEW1PsgWUr1vto
u49YI65/6r6il49Y4HV3ZY0QPdvN9rp7OwvK2h729DzA+YR3rYzuxHrwPPGo
ieA8nRjwNOoZC55UeMaVNlGkfnLxr2kvWZDPDpx+sRnnUUMHs+wuFtzWveEf
1UIRZfa2ZO1uFgiI2BWfVorocx+P1L/Fent4+sLGh/h9MC3NZ8M7FsgGmu00
foTng0adsK+fBd+Es7+qPcb9/mcQv3+ABXOD5++a2obnY5CYzs9PLIha6nBx
BN1uNZ+TOIz7YVuU2deO89zGmLtKHBZM/qN9sLmDIkF7lp4v5rFAN+y9Qkkn
2kYhyljIgrzh6sSUJxSZ2ftfZDuN9Xmk4Un4U4qIDWac3TbCAjcP4Yfdzygy
pKtTxv3CguIXNmTdc4pszRINHvmG8fvyMmjZC4qIiwY0pv5kwYrf8cyMl/g9
9O9bRMYvzCdlb/Of6OJMvUGtvyz4ExW8c+AVRTipZ1zrJ7BheGup7aMuinyv
njC4YRIb1LvlJt98jfPe27MR7yXYUL/kemrKG4rMbdPW8J/ChtsxHsLQboyP
S9/Abyk2/JVznLWjB/uxc+qtczJsKJu0T87iLUUUUjeeVpnOBnL2zluNXopc
HpCLuDODDfrvNYKm9mF9yT0/YqHIBhnV9m4KbTVyMunVbDY4JGZId73DfuOi
f9NTmQ3frTOm33tPkcMyXR++zGOD9Jm24Yx+fB/ergUnVdlwLl4jMeoDRbbU
dYXOUmdDlFf5+J6PFHnouOx9kQYbBlwPmFkNYL0c9dlsspgNd1NdHBYPUuSd
dFRvpxYbflkE6Uh9osjzNwcO7lyG671U2y9EJxcsn0MvZ8MI0dvxYgi/Fxyb
u07osSGfeVdc8RnPt2uqOfIGbOjaUvUobZgi0gHrjuQbseGE6oOKUBaeZ3HL
9xqasOHWiR/+rmyKfKzq2dNmyoYdBV7fjTkU+fnKJHC7ORuSm/5tUubi9+ZN
57MCCzbYTHwW8QvdKa/WELWWDafTnwT38yjytDtzXM6aDS6Vv4wb+RSRbScb
rtvg/eN3vcgRUMSk7vRNAzs2XDAdMTguxHk74vu8Ngc2SE6p2b+bosiHdxOv
bt/EBlnlOwHmNEVybxXoCZ3YUHytz0KFwfOOfHxz3IUNvc+NPv9Br2EVJ8pv
Y0Peq8dbPogwn6l/9jfc2CD2LunS/RH8HisZWLBqF+7/7OiCrFE837hrJTvd
2XCloST+6Bfs11FL/uz0ZMOrscn628dw3jFKmiTai+/7Jb181Vd8PttDOc6X
DUu5O/8ofsP47SqznOXHBnuxrXPG0G1+fhEl/myYFRIn3vUdz7PB1GazIDYk
+bIe3PmB81CymvLLYDYUzYi0OfcTv7+sZ8R5HWZDcP76a37j+D5vPX9/C2OD
wNamY/0vnB9myiacjmCDotHxJo3feP9OOTWVSDaMpvMSJv7Bee2ZV2fFcTbE
Xz097yN6GSVxcl0MG55EesTU/6VIw8+RjX1xbHjqHlh9+R/G/+FC7YAENpw6
UlEbMoEmnfPSZ01Mwnh8W3rGcSJNLr5ZP+PSGTYYSL9ftlSMJgr39VS0knG9
rOYciUk0ofM3/deYwoahqoEPg+i2nXk+m9PYsLvUgGoQp4lVzbx81iU2XPva
9OSyBE2k4puZiCtsuPk4PiJ4Mk2a007by2ZhvjlEf7OTpIlMzaG66zlsUKuv
XKM5BZ//4IjRqjzMLzPV3ROm0uTH0UutT67jesRbbd6hP99/tGdPARver7kq
ViVFk59bJGS/FrHhgWbVmXPSNPk4c9OTpFI2hA9OHPaZRpNVndeuqNzGfMpL
lLaQocltm2+hlXfYcPCSjdgcWbyfu62XzV023BNZto+gjw9e3vOhCvPp0+Fd
nXI0WZT1LiCkhg3vrnxqvj6dJkf3TD8jWc+GxnWJX4/K00RzokFt9n02xCnt
/+E0gybPHSy/6hE2LLeM71w6kyazZxusaWtmQxPTd0BMgSb5OlOu7nzIBtMt
fv196PmeddKjjzFeuYbzKhRpsuTk2sRTHWwY+2uqnTiLJvt9ryvMf8oGo4Ko
qe6zaZLQ96r87nM27Gsev2eoRBP1W8922rzCfhJXqT9tDk04d1KVPr7G/Jpb
fGIIHV49Z/hQDxtq6noza5VpcuScB5nah+9zbt3J5Lk0OT/Fu/Tqeza0tNHm
e+fRxOu7aoHhR3T6mzaT+TTJWJp858kg/r3Od1U5FZr0hNzs8PiM8a7bun4Y
/SDv0JfvLPSBL6vrVHE/4oeWJXPx94eeTUpWo4m26EuohgDzbyLriucCmozf
zX9eT2F/W/ffHyN1mkjnUkabRdjPgp7pSi+kiVjsszLOKPbz8lz9AfSpFWB0
/CsbthmVSVRq0MQ83PyZwg825K78XZiwCOOt1Xbo5jgbvr5JnO2mSZOz07u1
1vxhQ4zDFledxTT5ZujF9P5jg9LIbp8JS2ji+V/AwyAxDlj4lVi9Rh9exBRP
luBAZpDBaIEW3u/vcHaOJAee1kwIOrKUJjOeb8gzkOJA6E/Zhg3aNGFnzqt8
Mo0DZgL3nnnLaCL039rtKceB1rVjTTT6sd3Y5HF5Dtyue3q0SQf3H0bXpypw
IGsSf9KF5TSJd7S/smQ2Bwx67Xd6raBJWczf72QOB5Tor3EGujQxGRT3dZ3H
AeEv1lEJPbxf8A4WrcKBzbXzLXvQv1b/DUlYwAGqL6encCXmoz1PTkWDAx6z
fU3D9fH9bijdr9bkwKbFR4PWG9BkyDEx3EGLA+5Nb0NmG9JE1slgDUubA8sz
otdx0DPuKc2LWs4Br32hnHtGmA+xehKKehy4NnxvW8IqmiwmR//c0udA0sN1
GS7GNIk6JBJfZ8SBpgfqJRomNDEqSp77wZgD3CTHxC/oMY/NlqGmHCjo7zBq
+Y8m228ahMmYcyAj4FJViilNppwxqC+w4MC+LxUT3c1oUjTFQcZ8LQeqNdRU
dFZjfmkfDepZx4GFtYNTf6FNftcMBtpwYOvesYft5jQ5FCPmIWnHAWZgx8bL
gPXX6iK66sCBC59ml3hZ4H6330423sSBYVWtLl1LzJ/MyWavnDhwcnNK5x/0
Mdj5Y78LB+bqOF7oXIP3I6WtYts4YL3fSyt9LU1mqdM5WW64f/dfnveyoolE
kPopg10cEH24/GjFOuwXt9eeeObOgcq4e52/0E5shwQfT1zfXt2rbdb4fNXV
2f/2cmDdKom1aetpEuIp03zFlwM77xre221DE7/q+jE9Pw4cP9vyQ8uWJjFq
lque+OP+Rt6S+oreejM7cW8Q5pvxmIBsoEnqrg7un2AOpIRnZp+2o8kb81bX
9MMcsBJdnediT5OmrQnduuGYT9sl/FUdsF/ekvXsjODApP1PTvPQ6rbb/nhF
csClZ/RIpSNNBla6F/05jvntGmkUtZEmXcGqe9JjODDtxr5W6000uSpzabFe
PAdqgmtVp2/GfJK5/6czgQPB4f52fWjHoylDe5M48OHASevrTthP3GR7/p7h
QK6EuPwBZ5pI3tPrvZLMAddf3FL9LTTJufiNuzKVA6WTDBV+owf/bJvyLI0D
q7u59g9daBL8c4uR72UOVGhKuJzdivmTzA6ZmIF/X3Z62RZX7A+Ppz7IyuJA
58Kjr+duo4lrYf1so1zMF7M3tp/R0au+nniZxwHZ8ozzpdsxH2Kqv/nlc+CI
wZMbwW5Yn6e/H5Mo5MDl6P1Jxjuw3nfWyOUVc0DKLnT1P7T3H1HFfzc5cHQD
0/RoJ012h+Z5dt/mwCnD3plnd9FE/GnzgoPlHOhu0TVy2o3xnbKZkarkgETJ
z8VK7rge/Q1PCqo50Jirz/uA3r2lpNqilgNX3QYi8vfg+RniV/a+ngOOaX/6
9nnQpOBiUnVYIwcC/iVPXe5Jk6pWsSfyTfj3LhenfEGzJnfRt1o4kGgv+7bG
iybvvb+o2TzC9Wf+ORy5F+uB6+nxuY0DU757Dll40yTv0rzy450cYM8GVQkf
mtwLnSej/IwDklUXtDvQ81J2H6l+gfGJ3S15zpcmYcKPI5u6cL+M8+9u2kcT
3wsZEcI3HHBL9tBR2E+TlKTTcolvOcAyyQx/i07vu1258B0HPo84pGb60UTl
9D9v0s+Bb/5RR3cdwPP/+jHNHQMcaPbQ0lfzp4mBtsrXb5+wHyQ4NQyhp2l/
fnVhGJ+f9nNGQQBNRCWP7y/ncKDHTPU/30CaxN55WN3Jw/v/91BXKwj3Y23f
fR8hB3rX8r7x0eYBE7rEGA5skz1/9tZB7JcGRl9zRzgwefO9kYBgmrhdC9M0
HcP9anHXXBGC9Vnf6P32GweOzTm7VIQWJkpWHvqJ16eZ/S0/RBPlmZtkp//G
/XA6eC34ME3kPNLCb/3lwKFrWgorQ2kScPQZbTORCxnl+7aOot/6jB9iTeKC
l9HyfXfDaPJFZ5Zk7GQuHOYdtQ0Jp4nH23nFKlO5cDB647jeEezXflKuDdJc
+Flx6+gIupl5N3ObLBfuGqR1lkdg/w44/XFsOheATOIHHaXJTEqhJnUmF9ZO
+de7/BjOJ4fDcpbP4oLn45PpFDpg2s3UJ0pcWF1+ZdGtSJqMNpSl7ZvLhfBI
4zi/KJoMn47Kl1Dhwr1P3uVLjmP+RM9svq7GhczLC26z0ZcL/IWwkAsdm/0j
bpygSeaEk4s+LOLC5w5rRc9ovJ6xzf/oEi6cq66IVo2hic6Rz02ztbng9+R2
Qz964o0FC6t1uDC/xfRxRixNqjXk0px0ubBh0868rXE04U8sni5ayYXUZdM3
zIynyfq13Kxzhhg/mW2tL9CBoicG2sZcECs1mHb2JE0myG983/4fF0JqCzVs
EjB/bwWc91nNhSSmbJr4Kaz/zoWbxS24QEk4PiTo3EMBatfXYLzuxtsdS6QJ
lFn/gXVcWHjT+bpREp5/sTc5H9ZzwayooX0E/fV7+sCxDVzQ2dX44NZpmmye
NYU1xwHfJ257vO8Zmqxkff9es5ELGq9S5qifpcl//l5KW524EPzb63g/WqrS
2npsCxcW3H999/I5mtg258RccOXCu8eD9zYl4zyUu7dT1w334/WZ01LnaZLt
lK72YicX6PRunYfosWG9+AB3LqQ8eZAXlYLx2KX7VdqTC481bD4bpeI82pp8
qHQvFwzcQr4yaG8V2382vlyIVDd/W3wB57WwHVc4+7lgaXAr0SMN6+d1s3mC
PxcWWzdOVb5IkyemR0Y1grjwSjbErQvtUnu0sjWYC5+snhw9fQn786ZHMZ6H
ufArt8NvzWXsl9Jbdk0M50LL64Cl4+hZI+rWeRG4nozauop03O+py80gkgvD
RaVK+69gve0Iho/HuZBQZbVeLYMmApq7MSqGC3vCTq17i373JCVgXjwXZt84
NDM5E+vx594rDQlccBibWmGVhf0/2uOlWxIXiubbqfxCn/aJVRw/w4W2nlU7
KrJp0lvV6puRzAXHnpe+vjk0uRKyoM04FfOxa5bV/Fw8H4vS9XvTcL1xUqIu
9Iib+u3wy1xozLl1IPEqTV5ebNSfncEFm74/91bn0eTWTu+2e1lcCBD+fTWK
XlyvuG9rLheeniu/X3QN66OqU/FbHhekD88M33mdJie3RL+8lI/XXZZMlM/H
3+etvGJYyIUKHuP2CD3h2gf/7mIuuLP94iNu0GTBrijH0JtcOCKWGaVTgP26
X2a1YhkXro5FWX9Cb1t8xri6HOvx0OyBi4VYH1YjFi6VXCgw9F1vU0QTfzOz
rV+rudA5EnDiF1pt1r4jl2q5cHr3slNlxTgf9B0sMmzgwqmV+bs9SnA+Snb6
3N3IBR+N1xIKpTgvmk5dFtaE9cu/H/kYfZqXEjOrlQvOZh6tR27SpOEq6/O9
RxjvF019S2/RpM57krNrOxf27+gn/Wjttezn3zu5YHq5KjT5Nk3uwmnXK8+4
0Gy04ReUYXw9BULjl1zI/ZKzaQSdVCVxvq+LC6Fx5aHX7+D6zbpXH+3mAi87
1s+5HPvtxK0/lXu5kPNNYYV4Be6ndHxzwzvM5/X7WqvQZl47Lu/8wAWndVGL
ve/i94xcb/ifAS5cKdqyQ7GSJmtnf/POHeLCLQ1m9yP0iriKPcDiwopDDitD
q2hyzm3yvkEO1ovtwW6NatyPAtGxGD4X5N232bxB6/j5Z6tT2O/2Tz4Td48m
NRWhHa0MF7apHctZWUMTi7gpk7xH8XkmNSc+ofez1Wwnf+WCsn+DXkot5u9Q
fVbRdy7EBSZWmtdhP4juGrcZx37+XUWCQs967OXD/43123hCM6se3/++38cz
/7A+w2/Otm2gyVS/z546YjzofX+991vD//t/x5fn4jywu+az/8Z9zE9p5dSD
kjwIPf69Y3Mjfg/JvvxvhhQPfmltHf+LjuJyRJXTeHDcLW785gOcL/J2VbrI
8eDG4xOd2whNlq/Wif0uzwPZRfZ+Ek3Y/9qcdmUo8GDPMl5fBfqbdaeV6Wwe
mKW5ztndTJP+lvPGH+bwwHr6lSVSLbifa64an5jHA3W3m5L30H3Px6wWqPIg
ZPGFex6tOK8Hnt3VugDff7mDocxDmpQu8Yz11uDBT80PcbXo9xIhlZKLeXDk
8ZrrXo9ockCmVlSixYPvrcdTZB/T5Le17n/2y3ig3JPqWIdeUd9znl7Og7jK
yH6vNqynwKKRFD0evJ1h8Z9sO84//rnu+gY8qC3t961FT6mv6es24kGHnrO3
Zweudw/jfsSEB7d331g5rRO/t30sR5XNeCDJffmiGn3pdUlKozkPjsX3mbk/
wfmjXMN0jyUPbvIfREx5SpO9k8pGxKwwHq9iEirQkt2WVQXWPHhOq3u5PaPJ
nWX9sTa2eL/x63KTntPkj3zELoEdD5JKxM7eRKedVbBKdsT1Va7pdX6B5/GN
UiO9zTwYe+E19gutsWeV4RtnHmhU+Qzmv6SJT/s9CN/KA63Z9tl2r3A/hzW2
Km/nQdEdhSVf0NPuRx1p3MEDC4PmuMwumlRubSzcs5sHV3Y43bF8TZO59wcG
J3nwwKm/vZSL/vxlULPIiwfyAYvCzr/BfirReGSDDw8iHu6TN+qmierPoB5q
Hw+0M9Ii+9Hvu79C6gEePL1WWBPbg/0hf0O1QSAP/l683rLkLU0a9/sZ9R7k
gbdWYs5ztJbu5tZjhzC/FLfZHO7Fevg7vkM1jAe7ps9sndNHk4X9XhNaj/DA
8GWdDEGPvzxV7nOMB8+kHZbsfYffg8Oe/lLHedAZ8WzG1Pf4PJUR/bJovP7S
9NltdHTCckmnONyftiuuTv0YL43Z7K8neRCuwKr4hp75r/BlRiIPvAIX9Gd+
oAmt8u7x6jM8+HzGscf8I012nrnV/ukcDzIXBuQNof/aKfecTOHBUmHUfwkD
OL/5qjJaaTxYnx1zQ2sQz0/rmpnPL/Fgk2LEx6fo6LwPa0Ou8ODOaW9u0Cf8
nniUfGJWFg9+69u0zBjCeE5qe1yfg+9ro+5fje4viZ3jnseD+glfWa6fsb4m
PwiflM+DHWnNK8bRV/eFfioqwOcZJ9lmD+P3mUrBVvtiHigudtA3Z+G8E2b7
VlSK8UuXpQbQMU27vS7d5kFN0/OwGDZNOLafxk3KMd/fJb9U5+B87PEs5+Nd
rP95m8Zb0Y+2qtrHVfNAgcwc28vF8yj8tcSSWh7k/HjXKMHD+pnB7nxaj/s9
sci1EP05zDkruJEHrtMjmq35NHk2Ojt8VhMP6nY5/WKjp3ev2N3QwgOOmoHE
KQFNNvmnb9rzCOs3VXVAU4j1LmnnKNHOg8kcxaTHaJ8xa9fSTh5oblea5EPh
82NPHdj4jAcHVZc4SNA0MZ4w9czYCx5EBlv73kBr3G+rzujiwWDC4c1rGZw/
xZsE5t2YL+mV0kNoKy162fBbHsx4J345WkSTlnDHiKR3PJA7tV+kMkITWfjw
cvkHHjR3Dyk3orueXdZ/M8CDlj/BijtG8TwKCb8WMcSDYiOlwR9o58hjyqos
Hkyr7Tl6+QueryZXcx9ysL/UlbH0x7Af/fio48fnQWHINbVXaN0pq9rlKPz7
ueXagV9pYl+TH1DN8MCB/36y9DfsD1sWqOwY5cEEJc27Rej5y2/1TfjKg/vv
z+tYfcfzOM0ir/A7D+YEKEcMoqd3vQu2H+cB5s3FyB/YH0zCHUd/4/reXo5W
+on3V5phdOUfDz6qnDGrQrPuFy0xF+ND8YyC9o3jNBELM9AcFufDFD5LQ4C2
uVC1/LQkHy71O25O+IX5vkdjja4UH9gLPjks+E2ToeXRe3qm8eHiSI7yfXS8
/cOkSDk+GMYl1Gz9g/eXpBrVZ/DBQzZbYwRdeufb73YFPpR3Dnic+Yvf3xc+
WAfN5kMN4xS06B9+n/7NyVJU5sP06m/2BP1srcGvhnl8cHJ6Or5tAkNy7mR7
e6ryQeHfmyOjaOnU1++mqPNBOCrfdmYiQ5qNut3uaPDhsHc8S0OMIZ5MDstl
MR/WJOu8aURfmrr02G8tPtA3ZNO2TmLI39ehc/OX8UH20xJ1Bm2ZE/XYdgUf
TI9GxZwSZ4hk1epIkR4fphXLVKhKMOSrz12zdAM+KF1/V16DviPeK2m+ig/f
rrKiN05myLv3pR+GTfhg3rdiAQetYrr4wRkzPiSdrE89LskQtWDbkpXAB//+
hC7FKQyJfypztc+SDycUL3++hR7JOng12ooPbvt4D9dOZYjU8sDSxesxvtNi
w96hj7wSa3puy4eHJh4/DkoxZODN0sFQez7ELU7cICnNkOGEIan5G/ngK/PD
Pwe9zEjT4uFmPkguvOuuP40h7nqjJw5s4cPvqzXqHegFbWs6Z7jyob9h6r3d
MgxRslZQrd/OB4uykjljaO5vz+MeO/nQWHbFIUmWIcb/aXOnuPOBGnu7WUWO
IWX2+3eWe/DBp3afZiWaiZ3z3nUvH4iu/ZP10xmSp228958PH1IvxVn0o30u
NX8v3M+HYJXpCQfl8f6ydy85+vPhp9iXLPEZDHnCljD/FsiHpqM6sVfQ1Qfq
RDnBfNjZ2GS8bCZDbIXtt9cd5sNesTJC0Ho1uqFUGB9CYr7NclZgiNxcyvpS
BB/mhmSZs9FnfMbVV0fy4Yd0rlGEIkNsuFumso7zIS/h31/pWQx+H/z4eTaG
DyVzmtNz0fM7hsYM4vlw6/fnCXqzGRL7SHa8P4EPlr77/2tFN62MmHoyiQ9/
U5ysXJQYEuGuslDnLB+OVuSpcNDbMsetu5P54DjBpePIHIZMWCkVGpX6/3w+
aCWlzJBZoba3F13kw3bJr+ez0OZ3q5hnl/nwYPnnm8vm4n4Y25iFZfChz9Ps
SiN6r8uENJVs3I/3E10c5zHk5ra+L49z+XDmhcHQR3ROyovdQdf4sDm8B4Lm
M6TfbuD17Bt80JLiBvxDz+gTd24qxPUQP//zKgz5nGDWv6+EDwdfuJuqqmI+
58cGyd/C/A5uf1eG5h9/Pa2+DPO7v2CDuRpDAny0qzwr+KBj8/P0M7RaSYK3
dBUfBoWtWTsXMKT00ie1qnt86JwoGSVAlx01Zu+s40PMg9blR9UZ0lN4qlri
Ph9y3X6VT1nIkIf7niSXPcB6l7kzKR2tKjchxLWZD95yg5qLNBhyjrvAfcJD
rJ/088qV6PK1OltLHmM8+h98tFjEkJVBKq5OHXx4MTvo0HN0Td2Ix68neL8T
13p3aGL+B+eH3XjOhyX2rrI89C72iksOr/hQV5WqELaYIU+90xq/vebDpJHN
ArElDHlt3slc7eFDlnHGhfNopaaX2rZ9mD+t+6TmaTFkjXF+8Oh7Psxpb3Yq
Rn/5uro56yMflp0oOGCwFNe3Pkd53SfsP6qKLk3os5GNUfRnPox8kpez12ZI
41AmP53Nh1e/szPeoqd16HlY8viwqLhmzHMZQ9SPH//EF2D9zvVSo9HXN0Ud
uEjzIT45b16EDkP0zy/9t3oE88M4mDdpOdZ/Ymw25wsf2jf3JCSjlc/ErE39
hv1K/tWY0gqG3GctHPvvJx/Kyjz189GTOd5lw7/4UOtxdo2OLkOycNxI/ovv
57FRvQatqlQPxhMFwLBvdVnoMWQ16+GsoUkC2LCk0LkTnZ625/uZyQLI2mVW
4LySIW+Ckz4ZThXAkQcH2/rRl5+bdg9Io2Ot6r31GXLqx6GuJFkB6H+qjaLR
dubL+/TlBWA544V8uAFep314H2YKwNghMewf+pOr8qTEWQKo6GDdPGXIkN/t
Vpor5whgDeFWyBlh/aUMOfXPFUC894XEdPSsP0xigooAZMY+r1Bdhf1s1/52
3QUCCL3+sagQ/e/fBvn3CwXgXBwn0jHG/qOf6nVSUwDmq99MrUazrI3JCi0B
vLjy6oupCUNCE8003mkLIGc0sqwFPWqdeSF+Of597FsT2/8wfq8cpFboCcDu
xNClF2iXUOczffoC2LHgaouLKYPzR5FivJEAxPNkm96j/1tvXbLcRACDK1cm
e5hhPs1YZt1niu8vL63DQXfouQjjzAWQdCgz23819vuxxqzllgI4mfKpfwRt
UOq5pW+tAOTzPlFh5gxZlQez4q0F0NqX9eIXOn/R5k/LbQVgECofGw0MmZuU
Vt1nJ4DxkrUSEhYMsZ4zKS3eUQC37+hvT0K3a2RHrNgsgOHGoSgZS4asG3fb
/85ZAKumOR1KRftyTT1PbhXA6q5YE8U1DHm12nSv7nYBnFsf9vIKWsvWJej9
DgE05esYz1vLkJnbE+ISdgvggErpwavoVfc78/Q8BLCEEUaoWzHEpFmlrd8L
f+/w3bkATe4d/3bKRwB6wZ1/F6/DfiJgL9ffL4Bbqb5HS9HC284HPx4QwGX2
i8fLrPE8s2+uTwoUQEKR+HAZWjhrmaxhsABmTpPs0l3PkDq3FL/BQwLotutN
uYvm+fBfnAkTgGduhJqBDUM0TxuZr4rA/TcVRlejZ84Mrh46JgBw07trZIv7
t+myYfJxATSu3FBVg05Nuf7AJEYA3r9XnTLewJCD6hc2seIE+P31a2kd+tIW
D0FKggBSLNOvmtgxpDB02nmzJMzPZdKsOrTNm/Om3DMCOMbe9svEHuuJcERp
yQLoKooZqkN3x0+/A6mYD0UJmSYODJE5PDlMkCYAM5X9C+vQ/u8frUu/LIDI
NUujjB2x3qbaqazNEICJ/ZOiGrSRw4V/dJYApA455BttZAg1ls7LzMX40BVB
1WjPjdv6ra8JwOrbz2kGmzD+N1+8Hc0XwIdmzWN30cqu4+9zCwXASTSp193M
kJJrb7gbSjBfYvU7y9Bn+9z+frspgDKO4s1lTgzZ75A0L79MABn0p52l6M92
O9durMB4vrgysNgZ82/hy5BflQI43GyqX4B2WPiptOieAC78fuKqvgXrO+OM
wLlOAOtrNzhcRY+9eWIw4b4AFi+rmznPBfuLRm7CrQcCeHpe6eYVtGTP38Ft
zQJ4puw3U3ErQ74Z89dKPBRAs/gd+1R0WdbOOxWPsR5PcrfKuOJ8Ze+0cHeH
AD6+nr0yCT03q+2q1FPsJ0vMP4pvY8ic7lqNmucC+FS3c0c0+oit+l2vVwI4
1HS45Be633qCzfQ3WI+HTrWHbWcIPXcj+34P1ovU5doRtNNs6XP7+wQQ13gt
wt8Nn39K12xWvwDyWm9Kc9AFDQ1fWj5ifLZUB3rsYMjgxJLKoE8CkCwm19+j
xUvGjs0bFkDM1ydFLjtxfvmXad/BFkDu4fdRL9CZW64sCuMJ4NtORsN2F+bj
N+7khUIBqLGn5LSgU/STRC9oAVSt12Kb7maIyC10KHJEALZ1mydUo+c0lPRr
jQkgLCROoOOO73ddfaDnmwBel5KiQvSOPf28uJ8C+J4haai6B+fhNa9/6/4W
wNHwnWnp6IQrk5Q+/hXAl6OkRc6DIRvL95uemSiEn+/1Wk+hH/ZO9DUWF8Ki
rqqL/9Cn97RnsiYLQeaS7apwT+wfl+t6LkwVgs3OkVIandX+StlimhCC3G8z
3l4M0bWW8aVkhaDUc1ziA7ps176GTHkhvP/uI3Tei+f1roHZNgpC2Pjb50Yn
euRiYOTXWUL8/onWsfRmyESnGbzrc4RQcqbyVA36/OfHuzbNEwI5KVap44Pz
0pXEd39UhPDZIvBOPvreA2f3mwuEcHvse+QcX4xvgYZwm4YQqnvz5p5Hn8/6
Hj15sRDSNPzOiO/D3zPt86u0hPBBzuVpBNqOudjisUwI2l2eH2n0Dr5rkNwK
ISjmX2z22s8Q+RWyGo16QtCrF4T2opWmVQ36GeD6Nu7/Ze+H3ws+NgVKq4RQ
u3amUzM6+/ST4McmQliSLYowPID1PWJifdhMCKVtYodK0BO7k9XVQQhbm+1W
z/fHec6iafJLSyFcvf2iNwVtNe/laJSVEI41n1snHoDnRW4LW3s9xs80Pi4c
va3r7FCfrRBeltdc4KOH6xayT9kLweneskO7AnGebT4/YrhRCPy2AY2X6Nxb
b8SHNwshyeVF0ZoghngceKd6YYsQ/h6W+F2F7ve6scbCVQhUbfSCxQcZMj3E
LIDeLoTCv2ZKGWifNTlXs3cKYWWm2aBUMM7Xq2r6NrgLgbMyISISPZ58au5P
DyG8o5WHKbTHOWnvor24v6O/VN1DGHI01OKei68QTnks1XmJPnZ6oZy4nxAe
7ymStjzEkAy5u0F3/YXgqHC4oQI93Yb3dk+QEDzzUs3UDzNEMfzxerkQIVhp
TTx/AT0wYE0aDwvB+HXrXbFQ7EePfM39w4VwouVdUQg6+4DmI+WjQtg1d33g
EPqvQrRzRyTup5jUZKcwhnwPDuaFnxDCYbFFQc3on/u+JmjGCsGuObNENxzn
hxHJZd3xQtj71b/6KvrCgoLeuFNCYEHOBdkj2F+ndZxdeVoIjKWOZRT62OMg
m09nMV+zVZoF6I97L0mnnBeC4UjIDLcIPL9+GfaYX8D8GNQ2bEdr5zkUUxdx
/6fZaRkdZchCn96Y7HQh6Ct20fnobZ5dnnaZ+H7ZLSfljzFka8kqu/FsIZiu
VaGPo/M3ipuWXBXCnVL2YiH6ZK/Bym3XsX7d5utvj2TI9msdupIFmN9/W+Qe
o0/0EqN7RUIoGu9tXBmF81baTCvvUiFMH92z+ip6L69pm8JtIXQl7kyWPo71
SLcebr0jhALPZ+XhaP96pSshd4WwZmH1jc/oZo+GlgXVQvAKVPTbeALn3/Gi
sZc1QmjiMBMa0KlZ73Si64UwQ996v2Y0Q/q2bwxc0Ygem5Ofir5sJ3bvIxFC
xHP/st/oigRGPLlFCBN9LM74xjBkj+bMHasfCaFs12WTLvSWkQO1wjYh2P8O
qjOLZUik5I952Z1CWHHluVQRWrOuMtHumRDOt1bqyMdhvm/N+jX+QgjF0xeo
H0Pr6N4MLe0SQqW8EncYrXp54Nv2bqyPbZknHOMZ0tprcGJqrxASjpRwa9Be
NkWyde+E0Cq2fuGCkwzZYKhfsO+DEHqTDq84jX7IvFmjNCgEsTx9mS/oee2J
nLYhIRx5e/L+jgSGXJO1SwtnCSG0xX/1Q3T2TCXrxVwhGHzhnV92Cr+fllP/
evhYD+7/Ki+i+b3tTQmUEHx23yn5jT6aW5RoJBLChRO/Du5NZIjb+ElX9qgQ
ftuzpj5Fz963R+fyVyFc2hR4WD+JIWZe+lLWP4TgoHClPBPt5PuL+jouBAX1
vQ8mnsb7M1W9BX+E0D/pTc4+9LkjOztdJlCQtpbn+AL9OJJukZhEwbIDBa8M
z+D7HfFtqZag4JK4lGY2Wovd2u49hYLmDCV7sbM4v62Z0KMoTUFuVdfafeiw
KXP4j2QoUBkwkXmOflYpJRE2nQK9/I3F+ufwPGx6pak5k4L204qKGej8Yr+N
PYoUdKmec/6LNuK9Op6gRIGlsMbLKxm/7/9MqjaaS4HE0fR17WifPX9G2PMp
kHXW+bnsPJ73yfWG6WoU2E88djwVPTbROHr9QgoqZGO7v6KPrQp59X0RBToS
Vn+3p+A8XuqtVbyEgjuBLT8a0c3dsonbtCnQ6v77cEEqnheGftSU5RScaRn3
PInetO7w9jpdCh411XRx0UHRWk/361PQsX2Vgv0FhsR4JqxTNqLg5Oxji++g
FXxPPeo0pkAQFz9tRhpDqqZq2R8zpUC4xKX1MFr4yLdP25yC8BTa7i163WyL
gH4LCqKsnApNLuL5G1EmeW4tBczzmK4sNJt3p3i1Ndr8xMs/6MLetZtoGwpc
1DbmuV/C7x9z37+5dhTcDf1i2YzOzJhVudGRgsOPAqrVLzMk2c8xcMJmCqZd
JuNxaGddad0KZwrYAXx5Fnq9n+0Pj60UHHrNjK9Lx/MlXaJtxnYK1BxeVRei
TY3Nslt3ULDLI2WN5BWG/OrkhR/eTcGVy8uv+aL3v5ByW+RBgcWh26/a0J8e
Zq3p8aLgYZTsm8UZDGlbmqF3yoeCC2bOxafQEdH/NI33U6BsFOXIQW9d90Sd
d4CCTtG5x9aZDHnw44dGZiAF078kTC9Eyyif1LELpmBn6/5lElkMKVrib/b7
EAXzuauU96L5+aWbb4dR2G9G+1rQRtKrA3ZHUFBtk31gQTbG74PqeblICg6k
Gr44gd6TtbGm6TgFm2yaxD+i/7W0s4JjKHj9ZfU0sxyGLHpzSnlhPAWeyuWs
DLSOY5LLmwQKAtcopX5HR5Z3XD6ZRIHXaLisSy7mw9F1H43OYvzLX+66i/bW
/qnNTcb8nqRxQu4qrmfNpxMZqRQohhwK8Ue/hfG+DRcpkIxtWtWBnnnd4r/f
lzGf66e9WJSH31vc8rzbGRSk5203jkUHpq2Xcc+mYMb94kMf0RsWTIyefhXz
6cKv6P+uMURD592P5msUhD1z3nMZfd+7K/zQDQoahu7Jj6LFn3F+axRR8MNg
ySWH6wxZKpiV2FNCwTGnEn4x2t1m55zEWxSkdJjOEM9nSJd/VbnJHQril3yS
dkeXD851FFRQcP1P5ts6tNay8yPZVRSseusXqnAD9/+tVJZjDQXJa51Ygegb
fmc2TKin4NtLp8UdaIlAmQl371NQJxNourCAIY37zzV4EQoWJRYsiEJ/Z0lG
Kbbg856P9/Wg2X4RVm0P8XpQ0F7dQobURn+Uj2ijwPmHeHMSOuuOPmtpJwVu
P+4zQ+gHJ0If9D+lIOHPFZFpEUMcI/Jykl/g7y9ntl5ER2lUxFp0URC7qXUf
hY6YeiNg9A0F/HqFwXXF+H1XHrr7xlsKir1StHLR56+pu2x9R4FU36p139BT
vYs2T/mA+VcyTd+xhCFScRO21A9QwPOc/qUA3RK3dKf/EAX/0qxO/kHvZhb4
qbAo4HaW8raU4vzi+DnqJYeCL5es1G6hxZccSI/lYz7GzdSadJMhByTu3TOg
KMhZMEfcDR0S2PSezVDw5u/WinL0ekHC5IxRrL+S57qSt/B8EZ+8yu4r9ps7
MbG70CqW/wX8+Y71eDW4sBIduVSt5M44BZ8k87Kn3v7/+VXF9/hDQVmYrDeO
5GT7+q96ChNo+G3c/K8KPe3W0PHHYjRklzf6S5Xh+8lFvDoiQUNotMQtd7SU
eLWW9hQa3NZlNlaheSpppz5I0aCWHXVt6h3s/1/kBOdlaMhaUOG6G+2uuGTL
muk05IYYDd5Fn1bqbRmbgc/TljOVLMf5PGXeqiJFGk7zzfbtQFfIj5ZvV6Jh
rl2z7x302hUuutPm0hDLzzGZVMGQVVFrqh/Mp+GS95sPW9Fbzt+DYDUaNLf7
bClF+/28/WLhQhqmeLrk/EFbblzk3bOIBvn5+bWb7jLkusacCUlLaJi5eHNh
PnqbTEKeqTYNQ/M8fL6hl+Xss6Z1aHDKevPDphL7s2/jSJ4uDavg9q4s9J6J
Mded9WnYWyC8SKGd/tzZNtmIhtt+F3OhiiFnGGuFOmMaWNqFR1PRvQfWdB8w
peHTyYVan9GTJl/NUjHHeCrKlhpU43y0ebvvKwsaDoX7/jmJVv4cYBy/loY7
NnoL36IzHPpkV1nT8HdRwNwl9/D8XXSFz7OhQf/WPPYRdPifwifZdjSoH7GM
60D7+Ynd3eiI8db8MDqnhiFN/wpzxDbTcGzLiIEf2mZzanK1Mw3nck/Y1qM7
Rhvj922lofhakq5ULc7vR7Si526n4er4dP529BrLV9HPd9CQbqUUVoLOmVKd
ELObhqQpBW9+oGV6X6UaeNBQE14nYVPHEAN/jescLxrMvFynpqMrY0pqMn1o
MMyOHmChtbt3dTnsp4F8MUo0qMfvmYXmoxP8afj2X+SkOHT2kvWzqwJp+L7G
afMr9NtroZa+wTQM9NcHqzYw5KLd44PKh2no6KvZG4A+NmRY8CyMhjdSdksb
0MsWNn+MjsD8sQxrmXIf19u5d75BJA0NDqY6W9HBF+d7cI7T8Gpitl8+2sGc
W5IZQ0PE8syjInRkfPN3h3gaXtxYtWt1I85rCws3TDxFw4hh2IzT6N29F65X
JdHw665rZg/a2T3+n+9ZGqSoD2PqDxiyODTcY+55GkyqpdSD0Md69rU/T6Wh
qH9gQQOaAReD2Is0BBm4j00mOJ8GmhQYptNQdu50hhP68fwZc3kZNETXecnn
ogOl+y9lZ9MwKUm4g4du/pKmuOkqDc7PNCMMmhjimWaUOek6DWddFfafQI8U
Ni2suUHDkx/3tDvRCoLld/2KaNCJnd6s0Izz+rzj61RKaXj+UF3LHZ31vfTD
q1v496mMVwl6jcndoyfv0GBRfyT4C1oyN2WeyV0aNsg1bV7dgvU7tKZVWEXD
ZM828VPowNZHgXk1NKTEpZx+2fL/elBU3VJPg8S6+Z/ntP7//3W6byQbsX7D
g2S90JWB8skNBPNVmDjtFjpE9Z59UAsN4ocPfBhDP5g7d/rCRzSsGVSKWf0Q
z2+11b09bRjviWnfT6LjeEoFpztpsC19b/EcvdbgZpj5MxrsSsd2znrEkDmN
IvvRFzTMfz1gtxtdaMFeXNhFw/uvuTKF6JRjiZJu3TRc/6x/nUIfWfpGINNL
Q3JA3lTDxwyZIPX4TfM7Gu7vZa+NRHf2uLWEfsD1Z0pubkWHOZyv0hrE/jAg
oSfVxpBbS/fc/DBEw6j458+b0NLanYWpLBrW9+ftT2/7//zRWbiOS0OAkWXL
B/SzUztv/uTj/g4/oha2Y/3uOl51m8J6rdEV7ke/sVnW4iGi4XN0XOMddMJk
rzeKX2jwl2/y+Ipe4awq6PhKw5b/uL3/dTDkkGDX5OM/aKh7+kc9Gv34/FzN
lb+wP+SIWTxCxwtdNrD/0LDP7ecKqU6cBw9IHcqcwIB89PCoI/r2mGGe4yQG
fis8TkxD7wvqfiU2mYFx1byRt+jgVpZkzRQG+osO68x7gvvd67XmgDQDhyrX
me1Bi1+2j1GVZeCcraLKDfTg5+yHr6cz8Pcgq4uDLizZPC1xJgNpurVu2k8Z
8vu57zazWQyonj9fHYg+a9pfLFJiIDgt4HMF+mfPzT835jKw3WrL8BiaTny9
dbsKAyXF62pXPWPIDJNNVTILGNBrW+t+FC39QmVWy0IGmgs39d1HH19pFhmm
yYCWY6DmP/RsuwL2Ui0GTB/mWls+x3qc4OoyoM3AY7lhkzj0pv8c29OWM5C5
ymLCI/TqwVNgo8dA0prqjMkvsP/3TWj4rc+A16p1k23QYnL3/qswYuDnvNF1
SejFvjceeJswMGe8cVvn/693tlsrmzFwubvUXPolQ4xV1V4/N2cA7tV/t0Mf
dizyirNkgH2diTuL3gk7fqyyYsDtut3np+jLfcapQmsGDjS8VJR5xZB28dXL
r9kyIBiLnuuAzine+8LFHuPhsnvsLLr+1q3DUhsZCB/2y3uKfvxDXoVsZkCj
uFh1WhfOY4dTnxzawkBs0ZwQO7SN5JKoJa4MuPNI+mm0TEbXyg/bGUg+nJPS
gXaXTxam7mTg48aqnVNeM+Szq2uptTsDarGTf1ujLbdo+//ywPvPuBx4Er2A
nryyfC8D9ZO9q1rR2jKcX3t9GajyCX028Q3OexntHXP8GPhk3FEHaOeI4qzn
/gzMiPeMiEK3XooLjgtiQGnj2mkN6O/dW+2MQxhoyQsI+YHOWKCqRR1mYOjE
55uG3TjP7emTuh7OgM2XwtoQdGNErGjrUQZaJ9ZfuYM+7zL7nXQUA4vuqtgL
u/////OLbU0nMP7Sb7uW9DDkx+j32tBYBgZmspZ5o9/HrS5bepKB3q4NbtfQ
JNSzaOAU7q+j1I4PaNtyrxsXT+P7nl+0Ys5bPH/nmhfYnmPga0ZuzxY0P4cu
+XuegZCw8M0paCe1kLuVFzB/te9efYL+k/Towb5LDBwlm5on9zIktYX1fP4V
BgpNXO5ZomsrXgx1ZTJQltd8PBJdPXRi/FQO1uO2dOUadJX6qOLqPAYmHOxJ
GkHHeyw0HL2Oz+NGP9Xuw/UUTN9WVMDAcurKkDea9e3e8Z3FDMiUqD29itbY
MbNE/iYDfGvlpD50Yp/628e3GcgbOTVn5jucr48MTYksZ0DqzYEoe7SCxUZz
vUp83pz2qpP/v27oE86uxnwR5JIHaH0PjaqsWrweNprzHf2qPWFsUwMD5PPD
jbrv8Xw+dNp48gMGQt2VuvehN+5bFt3QhOuZyehcQ7+/vf/JwVas32V2bn1o
GTtQ1nzMgLBruZt8P0PqrEv937czMFU/W8cWXVlU1JLyhAHP8EtvotGvDxvM
s37OwKvOeRtr0XSVQ8Svl3i/bQY5DLovUNRX/pqBXRs+PtD8gP2sZI65Tw/G
5+m8ql3ogwceF8ztYyB6ymjkRXRHw5fpr94zoLN0z5wn6PXXck8kfGRAbuf+
pIkfMR/UH46YfsL1dsg9W4WWWO/hO/IZ+2GWy3AAekTh0GAhm4Gof2Yv8tHb
0r7t3MljoFGl/VwfWraD2y8vxPrU+KkqN4Dz8n3rPW00AydNu05aoe+HynAi
RzDfk11IBHrPuEnwyjEGptiefFqGLtnc8ZfzjYGVl7xuf0b7x9aez/nJgHLu
qIfSIH7PpIlrOP/G/pVswLdHV50pbZjyD+s5Vds6Bj1a66w9MEEEL171hVaj
QzQjx03ERGBy1DKCh34o7/Dk4iQRFFTv3TT/E9bn34c5jLgI6LJ1vzahTwcN
BW+YjE5hR8SjX3Pz1xdIiiAmwfZpDTqTklSdMFUE0fUHR/lo64kyP9ykRPDY
dbdw/hDGs6iiq1paBMuTFOo3oSd5jZVNlxHBhYhLO+LQ3JrXZw/IiuCp8+eX
1ejdWo7+j+VEULNmgjIX/eo/T4cF8iLQCaaNlD/jeRUkqxs5QwRSUuWL7dFu
dpsV3s4UwWLj9cIotNVmrXE9RRHs1rwXfwfdLX7p09lZIjjz769oEB3Bu9DJ
mS2CRHqh3oxh7C+xC6rXzBHBCpXF69airzvDtRxlEeyok9I5jP41wE/+MVcE
HP5L7g30jJvqx53ni+DWh2NHutEf9VmBZSoi2HRbpl+ChfOJr67HVDWM94mE
mUbo2afEXPYuEMHtFI6KD7pT1W0DURfB2Hz9v5f+7weGlsoaIij3PlDxCL1+
JM0kdJEIBAUXjL+iD1od0n+pidfn3UzTYON5v65rufYSXP+UmhZndEzMHe0E
LRGIF9Y+ikW3n5y69NNSERQb3M2uQB8Z+KhltkwEE0cL1g+iydzl2uk6Ipgz
7/JjWQ5Dnrd91RldLoLfovg5q9GvDxqsdNAVQXXZYYsD6D/53FXFeiJwTPM1
zUAfo6fDJH0RvOp3l2pDR324uX63gQg2dLjfHkOv/Fuzuc5QBK2X92uoc3F9
H/R3KawSgU3ciaCN6JCpKn5BxiIYepqfHIl2kw090mkigpyK3pgSdGXEqsRF
piKIC1Kz7UGX9nplRJuJIM8qaliMx5Cg2h83368WwZ/AEecVaL3CMWIEIihc
diJ9B1ptxdbuVAvM54Yld06h/QbnCoWWIpjsJsqsRMN6K3GbtSLoWtfrNoB+
Lno2P99KBIqNQ7QUnyHr/GqM/64Twbs/8q5G6G6Lf1u2rxfBUut9aR7o2xNv
hFTZiGDGG07+WfQvkxupchtEkMW6kFiDpsP+VvjZYXxqD1gOoWvWVbx+ZC+C
B2cOP58mwP6t3/BNzVEEAdl3VqxCn3ymPDdyowh4S1S9PdCcvOcWbzeJwCzo
UeAZdP9/3b4rnUQQfPuGfTU6dYlOyjlnEaQtIH8/old9f1PH3SKCsqmzT04R
4nyl/2R47VYRdOaXDeih5fxl5a+6Yr7pJMruQOctyzEf3yYCI3aBfDz6o1hY
gIsbvr+UFO8W+sex9P9xcd/xVL5tAMCNzEoZGSGRkU1klFwhoshIkiRCSYmk
IgkpI4rIjERW9kooREqLqOxkJfoZZz5HCO/Vv2//fT/nnOfcz31f66HKKD+O
+dZf86AbLSbD9HntCTLMx5YKrKADo0uZzziRgc2L5iE7i/ull7Wz5SQZnEsj
7h9C57X2eIq7kEEg3uveFXRnhUWW/ykyKNrln3yEJset6f/qivGso832Fq1N
WuBVdSdD2VWJ4Fn0t2NK5ndOk0HN+lS7wBypiTiRFjFxhgx7WVnIu9HvIw1b
957F/frINHkKHXpmG0u6J97Pb+fKKLR5xG6D+XNk2JEqbVOOPno5KtTGC/NX
5NDbHvTXxrWvSy7gep8O8yyjm0dfsXH5kOGw6qDiNhLWr/35Zm4XMf+5DcXN
0CNhDfeafMmgGSQ4fgHtrcLSvdmPDE97HYIeoL8OXRK7chnj9SzvTB16ejuv
e9cVMsTc1FMdRqfk9ZUq+ZPhru8PkzVk7Pez7xYiAshgGbWwQx6tmDhiPH4N
418wjmaB/qKxJUH/Ot6vZ06kLzraOWQ0NYgMTN90qElonUo2deIGfv8TS7UX
6Jqm4lCrEDKwyk8bDqN/Svh9LQolQ2/VegVWCp7HWQdZjjAykBPqJmTRfRpO
107dIoOQCOXyAfTxTTc+N9zG+E+oGfBCr8+tlRGJIEO19TqB++jOgHVBfpEY
vzl0yWp0mIJ/9+coMiwNXlzTi2Y/tKiiGI37vz/8xQJaK/B+VHgMGXS0NPeL
UUlNDFO9idG7ZHweDcrXR8scWjDYE0uG2h/u353RWZJtmSlxZHinPTdxE33Q
IWeFdp8Mbw6LtOagWWJjnSwTyBBw8/eVt+g8u4imwgdYT/ldVibRQqZ3JNmT
ML6O3nTgopGadi4m3XJJJsPLdMtoBfQQa/HUyxTMX82PcQfR1KU2C+E0Muh7
zXueR9sE/K669JAMzck9Inf/vZ9vg+jndDIEs57LKEFfOqkdpvAI38/0nGj/
93nCeeZ2Jt7P0EupObSe1x270cdkmJ2+Ic1DJzWpOVY262WT4cK11UVldMmx
XuWUJ1hv+/fmWaDj/86n0XLIUHPUWNYL3TzIx2WZR4YNJhsCY9BC92T9C/Px
erTHOUXoK4XqU2xPySBa8Tf7A/pF245jLoVkcGmXvvIb/f769o8vi8gQlSK6
hZPAeuzMqy9cQgbHU+NpsuharpmKS6VYD6/dmNmHPrbhueznMsxvdRKfKxo4
L6YrVOB+dWvzhKLNo4X5wyvJsKXW4ccjtJNq8Z3RKjJs3u4Q9hJtG63AuucZ
Ga5f1lnuR2/Qir+eUkOGteT5g/PoC29HGbTnWJ8m07wFGKQm669CvpZ1ZBgs
2uahjk6h7ZgrrMd8j3mw8xBaslH9HPtLjNd+Uq8nuuM932+XBjKIjWtbRqCD
Sr6daWjE/vLnwsMn6CmmK5PCr8gQ5J78sgldeZE449dMhu+qVZWD6K4i69+f
W8jAldkaNI/utI06p9iK8S3RIc4/j/nD93Au/A3Wb7Ev8Sro+KjbvmNv0Sxf
v5uh3Z33z+95h/PEnq9Lbmh9veHrqe/J4KbbTQpG57QcZCU+kKH/1GBtGloy
NfqO1ScypMpM2T1D73HP4Ctux/OdXX7/GR36Kfghx2cyGMhJ8P2HDvBTl3Ht
JIOF/iHVNX9ITcUsFWWNXWSYeXRXcgv6idjyrs1fcR55NjyljZ48I9B2+RsZ
ts+a3LZGs94hDnd1Y/2rfMPwRAdvzxxV6iXDbV+nPbfQE1MbfCL7yLA+hf9Y
Bvqlj8nqeD+eR+ykWQ06zt0gFgbxem++b/iMnjq/KvHwOxlGcojCSbSlUnAF
YwjnsTRNUaYFfN4yazKyGcZ+y5fuLIw+d7axp2SEDOEBKoFqaM0dgZ5cY2Tw
3zXnaYpWNaOvuI2T4VfzkKozevLw9gevfpJhNHD1/VX0+PwmBbFfGD/fjujG
oksHXry6OkmGNu3xoDx0V5aw/dcpjAfewuQGdDdVgazyHxledBSHf0MbXaJE
3pnG7x+YPTCNznnnKfVrBuMjy/sn8yKp6WZK4kuDOcy3WM3Dwmj3SJ+jGSSc
jzZCsgq6b88i9Q+ZDBJx98v3oU85qcfaUslwLVAl0wF9L1ZAqZyG568v7OqD
nriS/X4tgfPyPuu/t9Gkuv4zZxhkaFkY9HyI3rlSy/56HueJD/Wl5WjD3/p5
WxYwPreR296gM7d6mlxbJMM37xs1A+hvZrqT3Utk+E/U4xoJfY67KFJ9GefF
hDL+NUukphmORoW7K2RIMjp6Uxg9NunTPrVKButkl7dK6G7LFp99zBTgW+oc
3ou2nCgXeMxCgf8G8jts0b0Wu+uWWCkwkz0V74FeVHF2OspGAfmmRKXraH2V
LWuq2ClQ/bDiYSxahXKpkIeTApk5+iPZaBtxZ2tPLgosGsPiM7SG/eifN9wU
6J9+9vsd2nE/47HkOgpYsOSWDqKPxGWYBa2ngAfBYzaHzu/rpvbxUEBPnVHL
9JfUNPAmI11zIwUGJU+s8KEDl2kmcbwUOKphIiKD3ijTS5nmo0BzVxWXNlp6
zDhjvwAFlM8WfDZF7xnQN3uyiQKF7rLnHNBTla+IFUH8fg217+fQJbwfsh2E
KSCj/04qCL0p/ZhVjQgFTKhk/Xvop/NeK7yiFGh5UayWiaa8ZyvxEqPAU/aV
+TK0f62E43txCmyAyQev0O886tfKSFCArcuTowvtEfLtRchWCqRvj7YcRY/m
nD//XZICUxUHvCjopsBQcZ1tFFjoK3JmXiY1RRXyfk6QpsAYV4U8L/pdj2go
SYYCz8od321Fs+c90jgoR4Ew3Qo9NfSnhpRfedspcHJjRTigc15zprEoUOB4
llPeIbTQiVkLJ0UKRNi/fHgCXaJqzFKvRIH5rE+nz6NJIzzPN6lQ4OXv+xyB
aA9Bs/MXVXF9D3luRKEfX6ZKtqtR4K608YdktGQOV9/2HRRoIGnP5KJbTe/e
u6VBAUHP3+NV6K+XrxuPaFKgeIdjRTM6bFvP391aFBCgxNt+Rvtxp1Yna+P6
tOLav6NNxl+fp+lQ4F6Cndh/6NTTR2Qsd1HgRerU3nn0BgvzH4W7KUDqN929
ZgWfbyzzk9n3UEBnImAtL3pUxt36lD4FcsxvVIijg6JurW0ECuhn2SsroBt2
rHkrYoDr81sbrIXeOzAWctmQArp2qXmG6HwdCb0uIwpU9a3JOYS+z147r2RM
gfgYq6sO6My/RVWRJhSYYAneehrt+3XB++d+CtR+is+8iC40eqy014wCwoH3
6NfRv9ge/X54AO83008iEt32hZI3fxDf/37/1gT03Kk0t8MWFOCP4Z7PQC9d
SJIqO0QB9atNTwrQ98p+jnBbUWCr2FnZKrTJUFjmaWsKzK7lDm5Avyn3dWqx
oUBeb05JG7porEx8iy0Fjm3Uq+xCpyruGgo4gvm9/0vMIFp538aMbjsKDK/z
3DOB5ppQO6FuT4EOKlvrHLr9bZr43WOY71EFW/+gRbLNf0w5UGC/q+1h5lVc
j6px5j5HfH3DOkdu9Ee5MOfHJzA+tn7ZxY++aMQm9deJAmZyT0miaMndH8aP
OlNArDrhmjT6WltnbpULBbztHwwqocWyhDw2uFLAMreEbyf6aUiGwjk3CnxQ
HJPYg361xWX2rTt+33VNVmM0i6ZLudQZCryRz39pjt4QkH7phgcFnF/rmdui
w/N4tQfOUuDTwHzFcTT35abFnefwvJkHZ0+hdTNyGu+fp8DBtqnVs+jq3qab
s14UCGjcNuWDFh3asN/MmwIlV+/lXf13/dMJa3N9KEAPU9x9A62qaNbJ5EuB
E37LubfQ4hOqiY6X8PV+9sk7aH9zE4daPwq8Mz6wEoceEYmWELhCgZ+mH6aT
0Ay25Z/eVylg7xdVlo4+/j6t8KM/BdSO3THLRpeKufrIXaPAtcjPdfno2Fpb
rbBAChgmHGcqQT8+cuHvj+sUSOFWF69EhxSXtuy6QYHIYJuNz9GdlwWikoIp
IBHW0v8CreL5yJIaQoFzeWEBr9D6hgcFD93E619LIbWiH9WIDD0Nw3iJY9V7
j54L5sxhu43xGtDm1I7+bCd4ziUc8+/Nr6Nd6FGawY6GCAo4cLjJdaPfbLiz
IBxFgdUOg/Y+9GbX2Vd+dyhQU3LT7Dv6Zp5nZGc0BWI15dOH0WnxTFZKdymQ
SNd+M4bmGCkRirxHgd4bFa0T6NP7Lw6Px1LglFtK2hTaPtQsH+5TwEiLZDKN
DjLZ6f0wHuvX7dr3s+grlhra8wkU2DPOkCKjx2wNV20SKeA7UmxDRbttcGkr
TaKABs+QPR2dqn0vljsF68ty1E4GWir83dHTqbg+qJmaR2dX8WxtSaOAsbub
7wK6xv/klHg61rfVpC+LaKZ7deUBGRRY89iK6y9aolg0oPsRBbb3Jgguo59F
3zJQf0wBLS3XxX92maBy3c3C/nWouXoF/fqi+5epbMyn8nLj1X/383sgbV8O
BdxnNUr+WZnNxvVxLgWeJFlM//PloPeKf/Pwfrcw4R/y/xtCWoT7bQsoECPm
PYTvh51u7uElTynA+b0i5Z/d9PI12Ivw/FaFNf559sv3EadizIeLIzm4Hvgq
x37veQkFhNQ453C9sGn3tt0byyjwSi+O55+frdOc8ijHfpbsz473C+XpOonN
FdjPoLkb9wM4ptUMN1dRIFvT8zruF9TPi5F8q7E+Xr20iPsJH1v+Pvz4jAKd
nEOWuN+gbd5pKv2cAi6TedfxPIDpQTJxvZYCqfxdIXheIJ1mk91dRwH/u8cd
8Twhz4nZUuUFBVZsTTbMocNGnyyFv6SAouf9VIwHaJDaVTDcgPH3SW8J4wUO
S7Xa6jRhPgeZav5Cm4wYMN9/RYGHgdX7xtE+TE9LfjdToFEiQmkE/R9p7pjh
a8zX8bfTGK/wpJSf/WEr1pe2Szf70Wl6QpW0N9hvP94lY7xDR+rCCfM2CiSR
BLS+oPe+refKfUcBTw2uwx1ocrPDs+X3WL+TPfd/QA/H9DvbfcR5arMu/1v0
WjntdWWfMP4b/Wqa0ZfjLj3n6MD4vCmu3oAWf3/vlPNnCrx21wirRa/pilxf
14nzx9ma4ir09gKXWt4veJ4xeSWl6DuHRFw9v1JAqpM1/ClaobVs/etvFLiu
0bEzB83FJVMr2oP3V8PW8Ojf/ooHnPLrpQCHQ6FoKnrzu6fr2vvwehEN1gno
Aq/8GpkBCmRomp28i47i8Ha+MUiB0EOW+yLQLxOZuHu/Y7x2f2YKRRsIO1ap
/sB6//7Dg2to4dhQx8hhCqgo7GXyQxst+rCNjmA9+aNq5IVuPKZQqjuG8+CO
tBOn0TElJXbx4xQYGbhheRJdTCyu/PcT10saErZHb93Bl2/0iwJlF5/XWaF/
nqIdSp/E+ue8docZeiniEYM+het72R9q8C/es/gfWfyH53Fb6qnuv8+X2Rjn
TVPA9sVEvjpapeL4zMoMBcBp2w35fz/XzldJODpHAYULg4qSaIj/qFtOwvyY
Xl8hjG7lUxvhpFCg8vnL9RvRuar24S5UCuwd+c+AAz0TZqhUT6OAlXWqxcoK
Cf6WzHbxEbif9HdqBFrD3P7qOQYFHKuvTU+jib8hYq3zmE/XyoLG0I+dTjeL
LWC/UfWY7EMnbuA4fXmRArxNuds/o7VLXbg7liiwie+swRv0rz6/UtllCjzg
q1J/gWZRAZvgFbzfwlsL5eiZg01E7yr219c/UvLQ7F20FDVmKoTsb9mQji4/
Prg7ioUKl7eqOd1HH7zj92OUlQqKOvK3wtE6Sw0hu9ioEOhfGhqI7jWvkUpg
p4LBx1d2PuhoccfWaQ4q2G12YXVHV64tdd/HRYVEy7iIY+iyZ4XsGdxU6Le1
HLdAj9VZ5RNrqbDMnymI8xWU1jzaf2g9FQauhEji/AU+BxIm83ioYH6Gzqrw
7/r8yhGrG6ig/HmpAec3cC73lLXnpcLRlGRLnO/AqunAm3I+KuQVv6vF+Q9e
/PjoyiVABRoRu4DzIbCUzDCf2kSFzU5zvNPo8HdFmfWCVKB3/GT+gS78zLGH
X5gKJ3b4ve9Ef3Re7T8nQgU13wyP12jzzfevtG6mgrG/y/Az9L20F3ziYlQI
UGlWLkBTg4NKL4tTIfdGw+E0dJ9Ht1nHFrTNUesYdBat+afsViocfhArewNd
2mgQHCxJhSjlM1+90ac8Dov0SVFBinP4qAt6cyxRqSZNhT/r/1TZoHW7ZM2j
ZKgwub1q0ggt0T7xc1SWCu8MeWmaaFVJ9aBd26lw1Zi/Rwbddo5jU4I8Fdo3
18cJog8cPFM8rfBvf9i3caCFnSyN9ilRYfDnQsz8XxLEGzb2pytTwazkQcck
WiS50ptQweuTeid70esXFdgOqVFBI6m1rw3dySWblqdOhdN3jmc9R792y1ZZ
3UGF3TUZBvlo46ePWo5qUiGGNaYuCV13WcSufCcVNB3luMLR1md5f3NqU2H0
qY/aZfQ7uchAFx0qnNXwUHVDw+bg9fW6VPh7kIf93++d9m8iHvHtpgLnF9dq
A7T37JTqOT0qLD05u0vt3+tXj716vYcKJo+3pmxBO0UYW4kBFY7kRrWvQxtQ
i4b99lIh9X7uwOISCUJjoi+0G2D8G11umkKXKIz/lTHC80xdCOxB22ZV3Lmx
jwrUixobW9Fr3hBCvcZUOF607XoF2sKzNEd1P56X9MemR+gG9wG1SFMq1NQr
DEajf0X7vxwxo8JtC6MOf/Thioj9ugepsFq/KdUdnVjI/uW+ORUSRrN326D1
zOnH/7OgQmnm9DN9dK+n5YShJRVefSVzKKJpA4IXHlpRQcexSl0ILXnRjEGz
xusLaWqwoueYfwWZH6bCpp+X1uHzPsy6TK/JtcV8fHypYQD91N0+evkIFeoU
NE3eoqtGFXntjlKhyKUmrwKdWuiWVGpPhYfbln6ko2ceMItyOGD8HWIlRaB1
LzNnnjxOhR0tn3t80Ru3ukrVOuL9HndJOoFm8pTJ3eiE+bRQq2z673py++XO
nqTCscDe9B3os8ptBc3OuJ7GhnEx9IpljvzmU/h61nkWDvRv16Gnvq5U6GKZ
+ENewHjZc1H+oxvWn2a5tgH03wqngm2nqdBXv9OrFW2QmCN7/Qyed8eG6RK0
0EuDnG8eVPjZX7M3Gb1xSVNS2ZMKW18qXghBP5cNyrh9jgqeh70vnUVn8IuI
/DiP+X3jppUN2jqJ44HWBYzHzafZdqNPhe3nifWmwjSHaPw29Mmy3ohJHyo0
bstmrEX3ztUw7fXF/DD/u4P+hwTHBH/6p1yigr+Lwv7v6MuLJ8hkPyrs2aus
0Yqu8952xuwKnlcb23wRuvqAxlDWVTzf7ur4BDTjZIzNoj/WH7Pd7IFonlvK
bTbXqPCeKc36FDoqetPuokAqXBro8jND/zlgVMoaRIVP1ePeamjmlGdbHW9Q
4fGlTkMhtOzdc/HVwVRQskybXZ4nQbeiG+v6UIwvViOfn+gu80eX3G9iPN/6
+OEDeuid8HhDGOZzq+ZyOfqF/xdrwdtUYHsezJGMVtv5oelCOO6fZcnv6+il
nhWltggqfAhpfHIKParlnSoRRQV7/eqdpuhc5c1s/neocCAwNlMZzf1gxbsz
Gs9XwXqUD91pKDqw/S4VpPcuLs4zcH7g8zYKvUeFK6XRM9/Rcd//FPXHUmHR
g72mGc0b8Jx/x30831PnjuahV149vXYnHtcT+6LzDlr0bsfIWAKez+i8pDda
sUbaZHciFQQsJA8eRlMFigoTkqiQ3apjro1Wv+nMM5NMhbTdICOKLuoxurgv
FeMhd2fPCkGCbdOHv6an4et0sZNj6BMpsZrEQypwizOa3qBFnhMPLDKoUM3b
8qcALbr1Nj33EdbbN6FcMWjZYr3DK5lY35W0qBfQyxqiFXZZVBDVHam0Rp+K
k+Apy6ZC7Y+Qg5pooTRTT44cKjzYKPJSED0in/jmZC4VxpqfrlmgY70SXrO1
No8KPRMaMoPoev0HARsLsL9414o3oA9d3vfF4ykVwmx05h6hmRP5FZoLqfAk
tDopBJ10hSlUpJgKu8jKQqfQHVSu3osl2M/v53obob3GVJQ+lGL+24s9lkbv
3HIhRKqcCh06CQVs6P9uvP16rQLzTWZt1C8a1r8hLdmvlXg93tsGbWgpvsar
itVU+E5i/pKPVmQ4vAt7RgXn6pu7Iv/51Drh7zVYr605Az3QEypdpzVrqTDy
IiHBFL15Z0F1TB0V9k3I3NqOjrWIY56op4JDc5M5J5rdOtJiz0usH0anZiep
/+bL2JTEBip4OfGcbkOvuf5kbLaRCl/Z3tTkoTceaVU0eUWFF0oRw7fR26+T
Lz1qxnrz9siIG5r3g+wLRgvu7xv1OiN0jNBpZstWPK8tYp5SaBaDEpP8N1SA
b5toTGiPS0t3Vt9ivB+XtB2m4HmVWnYcfYf1/9jeuw1o146CjeXvMX++XXr0
EJ1VwWbD+ZEKFd0vIwLQ23a6xzt/ooKku5jZUfQerbddte243jsJY5poo3i5
jbyfqTBxaJstHzpSNtLibCcV/Oo+ZZDIOO90/opq7qJC+pe4pk9ocS/DNyJf
qXAt26fuKXrTQOrqxW84H6l7RYejU+nTOh+6Md/CI3a6oldStS9K9WJ8FL16
Dv9ezw8suNaH55MvwieGrl+s+fGlnwrhNxP2/SFhvfSZ4lccpAKfsarlN/TY
Lx7TsO9YT+dn1cvR93fJBw4OYXw87pyJRm8y0yrRGMZ4ONAXfAb9mqT5I3oE
++sS27QhenatNM/PUSo0vHRQ2YL+fY1lj944FXiSes0W5kjAufmz54OfVIiP
DdrzDZ35NjJ5ZoIKbhUWXGVoZieV1/smMX9ZzUqi0GENjbPpUzgv3PORd0Nf
adERIn5ToffYmyB9tMqBh2AxjfPCBdNCYTTTjonTuTNUEPm6WEqdxfni6Ka7
y7NUkL8/FP0JrZ+sUHmEhPNZOWVvHtr687aeEjIVnunodASjP35f/cNGpcL5
HZUax9AsGQ2bnWhUSMp1vrgDbTx7fHcNnQqWafsi1qKnC/sdeBhYH4RPXv45
g8+bVTsDTs9TYXx7xe4GdNH4haTGP1jfvuweSESfF7lVKbiI9UqCyfoCekjd
r/3CEl5v02qmCdqaW3/y7V/sBw26bVvQW0JGVresUOHR1oq3jGkSPPBxELq6
iv3K+PSjDjRXXaHyZyYafN7pcCgP3anVaSjHQgP3P3d7gtB6be/tgllp8CmR
RfsIOmt/0tneNTSQEKzzVkLbJGoGqrLTICi0MoQV/eTuk+gIDhqwjJDODvxH
gsn1Y2nDnPh5XV/FCvQl2lyBNjcN/iTtehOBThV9/yx2LQ2erJppO6E3uXs3
T67D6wVnhWqiS1+NfAQeGvTZGuZwoxVFxLqTN9BgoFY5c+Q3CXYc2TpE2kgD
40E33xq0x/GZ8f18NBianhKPQfvyBf/O5KeB6+YXWS5ohnPv7LwADdKSvi9r
oVOU6WRLQRrsizu0Yx162ekbNV+IBtLafDA6RYJPg1doq8I0+Fu/XboGnX9n
gHp0Mw1iDyaM3kHvtFkhl4nS4JHw4asn0aIio7Mc4jSYtT47oYFeeRP6++QW
GuyR61XkRN+C4fHnEjSweZdx4PskPo+c//N9gyS+363RoBzNqfHp2xkpGnQp
7eK9hba5duxj0zYaNFvy1R1Ff9me+UpIhgY3lvfrKqJVZNKrvWVp8NH9+/2V
X9g/7Szz2+RocL62s6ULvTb7eYqEPA0kZWQ/5aD7SF8jryrQoGRwqOQqWkD2
ydXPijT4tnbhzAG0u6K0u5wyDewm/BfF0D6/jlgHq+B5JTu5kyZIMLhHW69X
lQbXDhcVNKMPCLfJqKrT4PF+59YEtIvjGp6IHTRQyrlR645uI8/Sf2jQYCSF
47Y2WvLlzQGtnTQIPvJXngvNn9vceE8L18/llD/wkwSG8U+zfmnTIHxCebkI
fcRTN0xflwZ+wl6KQWgyv49r0i4aHPkituMQuuayueHcbhrMGerzSqAtr7RL
mOyhAVPal3ekcZzH/lKWMvRpYMExaP8KHTNX20MADVLq7Zvj0Nc0JMstDGiQ
M27O4oJur5CPzDWkgUZlrag6Wtmqy2nZiAYcdhnrmdF7CEHNI8Y0GFtZ6u0c
I0F2xAJHiQkNIr53X3uMZpm7OrDGlAZ1W5QY3v+84X6RoxkNdhGrZoA27TIK
rD6A+RBrc4UHfVU01mydOQ12bJEJHBolgea3i4JuFjRQ6fS3L0bLjv03+uIQ
DcK6D/EEoqmKC0X8VjSgnihIN0PrpTz0O2dNA0gNZxVGF6zv2v3ahgaKz/8z
/DVCgh++Kcyitnhek90O1eibpeQ3vkcw3o6ZHbyJ1s7vi/xgRwNTfRMBK3Su
keUBKXsaHGxtfyaO9vY8zH3tGA1eiI6qTg/j97H8fNflQAN7v9Cbtehyyupt
eUca/FouK7mN9pbIMwg9QYPtU14VNuitvt1LfU40GD718q4E2qMzplrNmQbt
GemGMz9wXtj68VykCw1q3m3orEVbHIiVHDlFA0d+Ia3baC2Nvm5tNxqElFT5
WaPNWnIiY93x+97+ihZHK/+g6U6epoFVbEXg7yES3PZq/a3vQYNQrU37nqHn
7TalJJ3F/Z/hmwhBbw+d2DfnSQP9kSInc3TjFw2y8Xn8vOFouRDaccdqaoYX
nodh9eDYd9zPcBND4gIN8jbIDpegTWs4f5v70MB7QPuFP3o0f9+9nIs0sPzy
n7cRWshwQf2vLw245PYur0fHnZP5dtiPBic5dV37BjF+ud/5FV2mAX9eT1Y2
eph9hJ/1Kg2mVDfXnUevGJ+vcPDHfOpe81QLTS89Z1EZQIOVt8kXmdCntw9N
cgXSoFXjG9+HAZyvU5pCXK7T4NnBFzEJ6COTvMJ1QTSI1z807IjevPilZGMw
1mu9e9yyaPJzZkOPEBqI+13nIfWT4DpHxremULx/wc3Tz9GnPj9xFwqjQYCN
x+MQ9H6GAHHhFg2O23uomKG/nCLdfHubBrVHRRN50flL6hu2RNDgcMjNb/19
JJDJHky9HEmDgrpHM1no9N3TUu1R2A/GfIbOojnrThZKR+P5HlrMU0cHrtVR
ux6D+WirZ7bQSwJW6UvVX+/S4OEBndZX6AraBm3FWIzPcJJQJDr53Pram3GY
Dydc91mi31731B64TwNl2UQzQfRBYdln6glYf7TC5YZ6SLBLFdSjHtDg1Lj2
jyforMrqopFEGlSGFXl5ouMTbkvrJNOA2WusWw0t/rr8YWwKDdSJIcH5bnwe
37GTdzKVBjK+mWoNaKMvvLf1H9KgRXf7tjD0aoLxfGI6Df7LCpgzRSd7fD4z
m4HxypQYz4MWNSjt2ZdJg7NFgRu+fcP94Bk1Sn9Mg8g/Ku6paIWW02W0LBo0
7SlPcPr27+dl+iIHn2B+dzI93IauyDwdmp1DA3ZOqcCpryT4UPRjciGXBt91
NmmWoDVP5Zpb52M+1g2+uYj+W1VXVlBAA6fhK2pa/16P38zLVEiDTqapS4tf
cL6afetztIgGDy6pxTWitWsbOkqLaRB91/r2TbT02LICeykNUnPMD5ugmx3D
b58oo0EWz7ZFLrSUiN2P6nJcv2RPQHsXCew4z+9cV0kDVY0zX+LQXqJtd1yr
aBCY2stqi/Y3Ov2jvhrzo3A7jxA64qKpGl8NDe69OE7p7yRBcdL5kLPPaSC2
zbckHT3/pKvjVS3en5aX4Un0lTtXRIXraVBhfqhcEq232+G09wvsH/WC8+Of
8Xk6P7Ds7UusNz1tgnno4aZ+hngjDe4TpzZ4oAcvX9K73ESDjAu/R+TRJ+v3
h3x6hetNdoye7sD4v3GkZVsL1ss3DTwl6H1VD1kCX9Pg0iGecxfQrWYiBl9a
aTATaflYFc2j0R4k/5YG/h+wkraTQMO5pjakjQZLHk8TK9D7Wr5Set/hedS3
HvFFWx2Qllf9gNcT6Jnbgfb4necU/hG/v/2HM+0TxkOcQ/zQJ6wnu0aKqtCr
avqtmh00EKoc/HwJ/eiFFT36Mw2473z5pIGOlrwvNd6J8S38Npv2kQQ9h1cO
7fqC9aXyuXUV+r5RcsD9r9iPSgv6fdEfRx2yp77heZ1K27UDnShh+h56cF6S
vudH+YDfN3tiLqkXz9fsdkQ5WlT/Ie9cH8bv9tBL3uh5ptUdxgNYbwTDdFTQ
uXKRNumDOL94xvTMvMf6/GSnD+07DdYHPLIoQte5sccc+EGD3pT6jLPovScW
crOGafi9Y2/l0ANB6xv/jNBAwVXw/cQ7nL+eG3yzHMP9rLPPeYKOWXowlTeO
86d/ob0LunUX+9LyTxp8Idb92oK2Of1g7ZFfOC9GhJp/b8N52lt/c/EkDV6G
ccWkostNWOVYf9NgFfJy7NDZQ6PqDv/RwJrvWBI/WlGmf1fFNK7HaptL51us
9zxTBpyzOA9ZsbPdRZvcWb//5BzOVx6sN83Qf6JMD9SQaDA9K9rHhr61knxw
PYUGPVrWHC1vSLDQt3jAjYrzYmrOhhvos9w+pi9oWB89hSi66IkwhhEfQYPL
zEVFRCvWO627e84ysP9UOUMFeg+/xs5X8zhfdesWn0frrZ1UEFqgwa0mbaoc
OmJDwZYLizRoe3Ocd/w1CVR5L298s4Tzin4+1yO0MbMFk9gy9odg0UF7dH+n
ypzvCs4fw3W3+dHLPiID71dxPVVhXB0t//rd2tatzHT4YX3tdCQ69tea4qss
dPjFlJluiI5JZ43vYKVDeBW16G8zPl/NsV+RYaODzLsrD2rQm/vW219nx/dX
K9n5oG1thXS+ctBhhrSJIo/OdpISVOCigwNJw338FQmOU5WpIdx0sJKPrExH
f+XW/dS7lg50foH+I2inJ4Y5Kuvp4C7T38eDPvzc7NptHjq8+9pX0daE/cLQ
4tD3DXTQTxRwC0F36Ztv1eClw/TwXZIOmvWpMTmKjw4keRNbSiMJiECdxhF+
Onj/1o9/iv5bue2O9iY6xDwIeOqCPmfGbntPkA4eWfOpIui0XcOiE0J0kAuv
d+1qwOep0JLR3SJ4/drX7FHo6M0+ufGb6dBTJhC2Fz2/KnPmtygd1o6W9s2/
xPlNuUN2rzgdiloSOMrQLo/O/EzaQofBD60bTqPXHaJkzkrQ4YW3EUUM/V7b
89g+SVyfHG/x1xckoNh1bXwoRQcRD9W9d9B9eTJvKdvw8/mZJXvRX6VOB5jK
0KHP0ZXOqCeB7tv7CpmydNBYDhQoQZ+Iye8n5OiwfvW/9a7oJJ+8cHN5Otzp
qxgR/vf+C3fVnyjQ4eNqV0xHHQkehhwfWFDE/f/PnO8WmvfJhlArZTrIbpS+
qIumdBbI5KvQ4daE/dO5WqwnbLLvllXpoD46U/8EbawX7mGrTgfLgNFce7Sr
zzv2oh10YJbW8VyP3psxnc2sift7lMrR8hyfzxrn9Ox30qEgijf4CvpeR+e3
Ui06jKslf1ZAF7yP82TTocPu17cWftTg/RcqrxzXpcPXmsG/8eiLXnmxlbvo
0B6a0W+C/rBucQuXHh3M0z7GLj7D/nVLrvjkHjpcunJGohTN81lZu0afDq4x
vpEu6Nypta/W7cX4sZn7IIC2+vTKxNWADvL633+1VePzzuWDH+sM6WD8ds/3
a2jd4UKLjfvoUO0sUKSMlmL70X7amA6pYS6HR6pIcHls/GCDCR2EcmW749ER
vi/a+E1xP3a7qxmjS8tdDTzNMJ5fbnGfryQBpAzWvjpAh8BHtpeeouOkpVSE
zOlQdZTz+HE03Uory8uCDqpOu8XWo18LC/G1HqID/3ZSTWMFPs9ffR2y2YoO
oYoyij5o4syuWR9rOqT9+OEviWb+de1omw0dwp6LP/5SToKOmbAmcVs6OCqN
Pw5Dl161lfE7QgezKrVATfRi6DTO+3Q438KhOlFGAjYO0/+22tNh8vPZl4lo
aZazZleP0WHI2n6bCbrkgkVeuwMdLjZ+c2WU4vPzfjqTtCMdWqNHgvLQtlGO
x66doMOiatBFO7Soyu2yTic6aEoW67Ojs9W9WOWc6ZDUfWHiWQkJ9GP5jwS5
0MHg9Vt3d/Q+w6s5X0/R4ZjzsyYBNJdJMkXejQ6rUnq018UkGE/01Qtxp4Nd
qCPTJfR2Zc7bPafpEEIRmpREK3Ec/ajkQYes3975nUV4PQmnDWFn6TAw7G4Q
jG7zEbPu96TDoQNL1cporvm4ONXzdJDIVGf5XkgC55L69ttedPCx5Za/g5aM
TeH8fgHjZyRcXgednSxvsMOHDmJ1Bay/npJAp+X81ciLmM+2F58n/DO3S9EP
Xzq4yY/tM0DPe7INafrRQbfkb9FcAfbfYft10ZfpcMKuZeYhmsvNQXf0Ch2o
aZocZmhOGqebtj8dNlNsl4h8rK+RrjF3A+jwp0P6fTY6ecvZyvFrdCgrzPWx
RHdXCPfoXqeDy2IfZSkPn18PXpyPDcL6pP3KvADNtXxR8NcNOpyhO4baosfb
RTT0Quhw4315LBP69JszFvGhdIi0arhanEsC2n8O7lM36UCRuqVrj/5lTL2m
f4sO2wbYu1nRj4eU7j24jfVzw/4DZTkkCK3jyvwvnA7JjiapDujJkYiSvZG4
Pgf2Fja0+vG8uqQoOux9Etla/oQETapur2fu0KHmc8fj42iy+6sPhjG4noAB
O3a0NFv955S7WD92lfwqz8b5QcDqy9w9OpQUmlodR/Okh37ZF0eHObfSBDb0
rWyLzrT7dFBhGSkvyyJBgGrVR3I8nrfocP4xtPmBilaTB7jfB0v8WdEnFk1e
pCfSQVrBfFvJYxJw779URk3C/LFuyLdDV2vvzDJNoYPCcRZ2JnTd1+i4R6kY
nyNi+k8zcX6VuhJET6PDgWs8VjZoa0XamQPpdKhs6du99IgETwhmq8cZWM9s
gphz0O2RWTsZj/D9rcuPzdGqM53C5o/pYFN+fDORQQI5udiFrCysj+UpXhno
TQaDvfPZdGCcqEkzRtsbVFdZ5NDhrE1N1mw6CSxVRe4+yaWDslzazUS0Ax+X
20Ie7s9l1z170H2UmzqWBXQ40sv/5edDzI/u29y5T+kQN1G8NwZd8HrjwGIh
HT7pqkVpoOtapfKtirFeemUWDaSRoH64/mJeCR3IIn/zQ9HcYn26f0vpUNG3
/8Z2NEdowKp1OR22Gt1S+ZxKAj7BRy35FXQopFbWXkZHje0LW66kQ31It5gY
un32vMHhajq8DJ91aEkhwW7YtFzwDPPn0V9fD7TGD72alRqst85r3HnQgl/G
ztvW0iHnNLt6dTL2Dyl2ycI69IE1vcfQfD25X1br6VCeu2q3mvTv3x2/Cj3y
kg47eRfLc9CK4XYqRQ10yJQlfpqh1e+79zE10cE+mEqdS8T5Q3w22O4VHTqq
aQMJaK4dM9LFzXQ457yYroN+2OPSxvyaDuminLpDD0hwgc/izNFW3K/gLWWh
6PGZ4jUlbzCfZGFVBn3MKySTpY0O/QXn5D8k4Pk+fKtt/44Odx/nKl9Avw26
0V7yHvczb24tH/qaWL4z60est0dMW5/Fk6DoBlDsP2H/N662O4Z+UWQSXNqO
9Waj5uu/90nAXvSCe81nOjyzfM/1+P6/vx+SkXCskw6d6ZcVjNDte6ZFyrrw
PO7vkvkVh/Vj5EnGmq902PhWZDESvXLx7RaHbzgPdAs8VURzL1lnlHVjfziq
vKMjFvvvTWMRtl46fP/lluiD/r3hcbxDHx1uizV84UMHFjpzlffT4b/72v9V
38Pn5WPhQWyDdLgy0j1oh34hvZHk8J0OiVmp+X/ukkCef/lE+RD2swu3LNLQ
5krmH9iG6aA3mty+Gx189a/G8RE6PIzvlhuKIcG2v+selo/SYY8YON5ApzZf
X2Ubx/oi1OMpgYbPB1yO/6QDIZ5++FU0CS4pXXlVPkGHn+/iBV3QiSPLYuyT
2H8qXlQxo9loI1eOT2H98BVWzL6D/frclo7y33TgeFJ43RB90OqZFPs0HQx/
XCoYiyLBj6c5fsdn6CDecLn0JlovePp1+Swd1vRX3JNCv+mN3MhOwvP4KG/W
Eon1tj7Q4TiZDnnKw0Mu6HbV11nlFDropH41Z0av13f6xUbD/cvnTHocgf18
5uD243Tsh5TgOkCPGEWfKSdwfXy7n/8IJ8GhQ6I5bPM4D2ftjg1C/1RaGnL4
Q4du0zADMfQRhvym8gWcB1v5O+pvk0CsKc+MbQnr1ec5zWPo8oc+gQ5/8fzk
BK/M38J5/XF4Ydky1ruo6PuJaPmxyZ41q3R4XG4VoYFe9UtgcmAiQMbhzNGu
MBLc8YqUK2MmwMuwi9kbbTDy5uAaVgL+yMSFr0Nnjh7wOraGALPm3ImnN0mw
JVwwppSNgOFOfon9aK0xuQJWDgL28H7f8TMU+yf3jWZ7TgJG9ZkkQ9FC/MJ9
JVwEHBK8+Vsc/W0jMc2ylgA2W9eY+hASbBAWWD66joDw6lyuo2jDPX5rS9YT
YEM/4EILJsHUAwEhlg0E/PfZNiE2+N/PZ+kSRzcS8Jn1TaYi2keZT7aYl4Cb
5hnhbTew3yd7yTPzE3Dr9PB+V7TPbTYFOwEC7Hjujq8EkcBrXb9c0SYC/JkK
jqWhq/dOSjEJEXB+Qb1wJ7pJS1X0iDABlc+UujuvY71jLd9YKELAJ0rqwLl/
rvdgXd1MgK5nYD07WsvHnnZYjIDrg1/8sgKxP+26MVIgTsAmlmwuPTS3Uv+H
5S0E3E77z7/nGs4PDh6VNlsJsHApbfFBWw0oJOdLEjDLR/rFjb7bJBHwV4qA
qXOlEzkBJPiyxcTeWpqAhu1zjfroh+syNPNk8P1s5b59/vi8lLGNZ0mWgMUm
gskXnTTR99NyOwFu/M1n16JfLryozZEnoPglf0nOVYz/uY9RCwoEHPYnfdiD
ru/lsD+kRMAgi93rnivYTz9c2PZEmcC50yzJGy05uDo9r0LA3SsfjDjRPFvq
K8zVCKjvG/z4+DIJXuWn+2WpE/Bx6YaKLroyJk+TsYOAvenPznX54fpGeygH
NAlIuxIadha9p16pOHMnAcf3/7zMjH6vmO9K1yKA9eOwYeolPN8DxsJmOgTw
N17+Tw39UYH9Q4YuAeuH8s+/88X9Hp3yp+4iwOfn1fcnff/9Pn5Ger8eAY1x
k0zzF3Fel9rY8XAPnu+jP3z30G+6bfzI+gRIfChelUZbV1QJGe8lQKOTre2F
Dz5fvlevTTUgQMuL7awNev+OT0fmDAl4eqJkYsqbBHlMN8mG+whY67SqF4z+
z9QmMtkY419h+cIm9B0JPfEZEwJyQwoCiy6QgCVVv2yvKQE/RFldDdDv39vr
J5rh5+t4ZHq9sP+8jfrw+wABJQLtzefR6k86D+ubE7BvGnRZ0C1+SgPxFhj/
Cx7Ryeexn1qmn5g8RID9klmtEprZVOLHbisCekp+NjWfw3rsW308zhrzq31X
th16fNyh56cNASB46OS0J+ZzOe8hXVsClI23zgejNWd6W+4eISBJsOqsAFq7
uFhzzI6AvyaczwvOkqB5TewTLXsCRuIlh/XQ5tw3NkQfw3ioYRrr9MD96vL3
H3bA+uGd3+SGtrhw44eGIwGR/kL+f86Q4Blx1yDyBNaTWJu1MWf+/X49L+u7
EwG2Pg4BEuiqTW0ras54Xr1qLZWncf7vnbO/7YLru9k7YYwW7RYr7z9FgKSS
1c8+dxK0brNao+JGgGh8esM5dHVvxJGb7gSk+zReXHHD5zW21096ThMgfes5
0320RTMTScGDgJ1RUZ7b0FMSe7WDzxJgradV9syVBGU7Q65/9SSAcaypYz9a
TOhVo9x5AvIfyb7vP0WC/L6V5UAvAibeej06h/5wb/euzgsEqMUmHVp2wetb
XL4k7UMAb2V2/z300GjhU/+LBHzYmgBb0YH6g98/+RLArHo2pMKZBL1RbOsl
/QiwfCObboh+/N/2XZcvY/5/ao//epIEtyP2ub2/QkCikrObG1oz4mi0uD8B
zR3DGwknEjhudCm7GEDAuYeHUm6ji82cO99cI0AxsHRxE/rrMds5kesEZNgx
6+SdwP56Ro/rQhABxwTNrLTQzqlCki03CFjIjjB664j9VnBip2AIAcITjbx2
6IA1Ofs9Q3E9b8j1E8cxv6MP2zXeJEBTSQIuo+M7qS58twg4w2L+aA362VKI
5+nbBASpBfQlOJBARmPZuz6cAL7MglkpdFzGaV+eSAJeaX0fqjiGz9suLy+e
isL8G9n0dC9aIG/Zq+YOAe/Djlp+tidB9H35M9wxGN/cTzpPoJ8fgBNOdwk4
7bioNHOUBGZ/9lhV3sP6c+qk2zU0+ZX0XvY4fJ3t2xVO9LGPVCWH+wTcUXZw
S7LD/dPPFyyNJ+DBa5qSNFp1r8Ey8wMCtpRnd1Ycwefd+aaRI4m4vkEPS0Ab
xUg1P00iQEDV9OknWxLUbvN4tJxMQE284Y9jaM6JWH/rVOxvpGNzvw5jfjFS
LHPTCDBSjuu/hGYE39y28JAA152TmUxoWt5BunkG1hOys8FdG6yn8bTmx4+w
/5isNoigHc8GxNAzCXDc2ropzxrnc5vvh02zCBg7XWG6A510SVQ4PZuAUJb3
do1WJLCj7+wnPSGge3Dd3gNowSWFZKNcAi4P3ljTY4nxU7pgnZyH+ft7a44L
+vDOLK7pfALWkOlbZg/h83DN1kb9pwTI9vz180c3H73qHV9IwNKtXXms/7w3
R/xXEe7PRFnlPQsS9CfnvdMtIUB+2ClNBF0XFuRzt5SA6uNmJ3LMsV8rbt80
WkaAg9HFJRV0dHVujWYFAc9u9PnVHSTBoAlhG1lJwAlGyHsjdAmnIHmwioCZ
+PML7QdIULGVI1L1GQErehlr7NFJz9rEwmoIUBgSmB41w3l8zq605znWS8fu
4nPoenKVnkIdAbuyR8wIUxIc/TnUFlSP9TFFp+UGOo701bLrBQHTssObONEC
uonfpBsIyNTq2Xd/PwliJ7fa+TcSwFUuYbkZXSl55dvHJgJaAhs0n5jg/vA8
sJRoxvO7WUEooou+BrT5thAQUbx8v9qYBMMpsnpvXxPwduwJ1x60363UEpE3
2P/W5zm+2Yf1qqFL1Ost3s8m9mgLdNjZjvBXbZifP9886DbC+Cy/N8f/Hvur
82TACbRFLe/hMx+w3vid3zVhiPNigV11/Ufcb86jPefRpnmOfDzteD6sTy3o
Bliv+qW8XDpwf63cHgeiZz0KWqs/E0DrudPBgq66NiPM2YX1P3hLX9RenAd3
zp09/oWAkzskGzai418VPy/9ivWk70FQMuD8YijHwtJNwLrjgSJb0I0jjmZH
eggYyOqJy9EnwZnX5ncLevF+EwvGFdCVGxntS30EnJWg8VbsIcEB0tG1lgMY
v3K1otrokdsXjbMHcR5KWmBq0MP6smRwnfiO/d62rtkQ/eryuzLTHwSIHFw4
8W43CTzE1ow8HMZ6eOpFtwX63Sb6OtIIAb03meW/7sLzikzWMhwjwDSx/ag9
+sLDWcfEcQL0b0qeGtIlAe9lInjqJ57/jtX9p9Db9Uozd//C+L3nwTWpQ4JT
QkIv700SsPvGybxz6PPKqt2jU//668QWsjYJ5nOI/zT/I6CrYdnXD12ec3Y5
Yhrr2Y+C7D9a2P8P31k3OIP9b+fvkuvo8712wipzWJ+LXz1gQn842rE1lESA
tqL60Vs78Xl0iSTzjYzxnqZHcKDpk/VyclQCssd+XojWJIG4sYrsNRrG44xi
Kw9aT9dMsp1OAOkxP3FfA+fx/7hFtjIwXqYymDehBUN911+ax/mu8NPv5B04
H0gFr7z5Q0B7V1bJZvRfuuqM8CLWY2MJiwx1EshtvdVzbgnnuTmTdxLoUx+u
NTT+JUDp2WaJbDWMv838WbwrBETfTLeWRr/UMg91WyWAGzpO5qni87iJjNNz
JgYYfq0w246+5Z2hzc3CgHY5sw2FKiQw6a9af4KVAftkksoV0SqFZ0bK1jDA
qDpNuUQZn0c5a8tY2Bng0mAfroJWE8sJPMLBgF3yX+rLlLCfcivuK+BkwOkR
zo9qaOalg1xLXAwI/rhSU6GIn+dn/2ixlgESX5/d2IEWvG4f9XgdA4aHVaWq
FPB6Dob7aOsZ4DBwIUsDPfmtZcl4AwPki/z+VsnjPMbXX5aykQG/dhlpaKKn
dt1ynuZlgILvd+Pq7RhPl16v1+dnwD1dQ01NdNx44vM4AQaUBlxZqZIjQUrF
4onxTQyQEg3M0UAfWUNh0hJiwC12G9kqWRL4s/g/jhRmgJf0ctgOdOmXe3qD
IgwIOHGjoUIG58OHmt3KogyAtN4vauiNtzw8Q8Rwva+5W8uk8Xm2Uv7vF3EG
uDWL3FdBUy2u3pGRYADjOvuukm0kaLtutcl/KwMKf3xpVES/c69O/yDJAJHP
IRKFUv/+fUj2VvFtDBjS4nPcjl7LLJLlLc2A+yuRfnmSJHjKJLylRQbPi2fS
QxqteuRRsoAcAxStVHSzt+K8L1O0/sx2BpgUOU9IoJOT9oTUyeP+cIV4ZUhg
/W+xJa1VZIDs2Xtdm9HVwyQHJyUGWE/e5U3ZQoIxJZ7X5cr4+awQ5U3oF79L
5VhVGZBd7SETL47vP9IVeUSNAav6pgs86D3lfr/y1RmweELyabQYzr86KXsX
dzBARZWhyYn+qLI72VyTAdqd79JviWL96nL879FOBpQ7PRxhQtOd/+pStBig
9cebKWgzztNiIuFGOrh/9aZ//4jg/RhWdiTqMqC7Re6bH3offxv/1C4GyKlu
iPz3//Sd7LA7skuPATQxZuHz6HVVzgkxexjQ+3Q1bFII75fpZ/sPfQacp637
dAo9wxheo74X71dIkTwkSAKm7sM6YQYYjxqOZHu074C+R7chAy65ZX/6uunf
7xMfP5Dbx4Df71ZvHUKrHLvaEGDMALEbV0TeC+DzjvXrsY8mDCjI4rxjhK66
ELZmiykDtlvX9jTwk+ARuUbKx4wBuoURq9roOMETe1oOMODKB/81lXwkWJa4
bCtgzoBrn+9OKKLtzFfOnLZgwFjPu+xcXpzPBuev1h5iwIEVRT0JdPJal1vc
Vgwwd62rSNlIAhdx3buO1gy4ve0SKx961DI4vtSGAXGOx9WjN5AgcmzHAyZb
BnAp+e1eg34rcDje5ggDYsqaJIN4MH5lh2Ny7BjwbM3en8R6EvQc6QljHMX9
MJu/eQEdM6591fQYA9zTJpd/rSPBEx7WM2kODJAW5D9yEn1XUPvwzHEG/OkP
jOxdi/Gy6+tu/RMMuM4qnWKJzq7v2RrnxICD5etvtXFjf+neyzJ2kgEsK7vM
AX3i48YRDRcG6HGXkmu4SLBp0Lj+9ikGJFI9LqqgLfYNx/W6MuDpN6+OXE4S
XDX57irvzgD+jkYOcTSbpJ5G4GkGeP89If6AA/sN/8rKpzMMOBZksWEtmv+E
ZNuWs3j+F2KHQtkxv/fkRvt4MsB4VibyDxvOH/RI85ZzDLghxL/BG63z6iOX
gBcDqrmP+U6swe8bPf/a/QIDwn4uVBxH6yafC3jujfvdMt/exUoC0tY2Ra6L
DDjaYvt2P5q78caAgy+un5n/YQMLxlfp/dvFlxgwkKFproHWV1tVWvFjQEv1
i/4CZhLsuvW20/IKA6ZcC422oN1+//LJuvov3ljuJDBhfmeeXE/zZ4Azc1sx
J3r9hGrevmv4foWFoqDVOfBZtNudFMiALa4PI6grc/B+y7dPk9cZ8KitDM6g
Y+7nOejeYADzFZ1vg8tzoBDf/vNOMNbPaG1jK7SAs+m57yEMmJQti2/9OweN
uwTnlG8yIMst66UOOtVFyys4DOvnqY2vi5fmQFigYKrzFtYv/ZXcreji+57O
UuEMUBf0cn+wOAfvRIK+XYpgwAj7SWZO9I/pH/veRGK+qfQEBC7MgdP+2ArB
OwzYWvitY+7PHDScu7vZI5oB/yU7Mp1Cn0vpC66LYYDZJh+e7vk5GFznM8p9
D/cPeBf2o0M4D4NjLNaTnYav6hlz8OFDSGpJHANW+NjclNFKCX9IK/cZ8IFx
/GcmMQciWXWGVgkM2LliasCHZtZ8fT/rAdZXk45rt+hzYB8tMERNZIDj3Gwc
gzYHcb+KpfclM8CSrzDMAy1yO9ojMYUBNp1rDg9Q58Ajr6zgVyp+nzHT6kH0
bJTwhPZDBlDjHkU0UOZA1PuNeFQ6A951jM6ooF0Tn9kMZGC9EP+k8pg8Bzp6
U2GKmQy4k3rSghe9/oljxfXHDChxeWR6kzQH1lx8g+1ZDJBMuLOVNjcHAaUc
zBJPMP4Oyna7oue79Lb55GA8F1w6/W12DnZXlRs05zIgsM3v2z503f1Tjnz5
uH9vFSWezczBaLH1JdcCrGctaSYyaLl9QeHVTzE+/0fRmcdD9X5xXFG0WEKJ
UlJa7LJkP1SUIiUkS0RIVCQUibKlQrJGKmWLbImUFlEJlSRLlgj5Yu4dkszc
OyO/8/vz/ZqZe5/nPJ/zOZ/nr/levyeFwYR/qcMpC4rw+1seKixAbh+OzrZ9
NANKLeZjZ8eZIHPS7WF+8Qz0jJZFDI/h+k6fL2aXzMBEUid9EPm7/Idis7IZ
WMCs21c/ygSF/n2FGeUz8Fw8IGwr8rPmpQ8Yj9Ef5SavZ//HhGmVeen6T2bg
hKFWkAjygb0KsXGVqNcLZoZhI0wAp6uBP6pm4MeswiD5iwlqudIuKtUz0NDf
7+qInOk6bBL+DP0ePGubhpnA+Na3qfX5DPDov6W1kVP1Fi2UfTEDV36zl+UP
MUGow33gzEucFxf5Fy5Hfjs0VVX/Cuf53O+Oy4Ool5zSWPFanL9JzyMnfzKh
0jbTzv3NDOTYugkfQW7TrVxfVYf+6MkMbB5gApXAHV/4FvtlyKlGGzktxbfk
0LsZ6Bqt6M3tx3pdEzlV8B7PL3mqWxR5YVnPFqphBpx5V1eF/WBCzY7Wn2aN
OB+tt54i+pjwOGoyJaMJ50XONt7DyI6V2qaM5hkgRJQD3vViPUUfTul9mgHR
aom3asg3e4wyr3+eAe2nMxNZPUyYf2AO+lpw/ip8Yi9CJsuHBpRaUY/qWT8C
upnw3oAMvfh1Bl4Sx7N/fmfCnPoqiZY2zCP+W40tkBd/83m0th3n03+cl9Vd
2A9OPw18OzAfHWuQ2IDsKHyuubZzBiwE0vYldDLh6hZVm2XfZ8D6t48r3cGE
/QyBnqPdM/BNf+9Bd2TZ5HlOj3tmwEtAY92Xdib4u0n2zO+bgVK/LR91kSvS
LW0O/pgBo1Ql69xv+D7/B80P+mfgWdL2Z8LILVvFDacHsN4xJzjn25gwsiz7
0c5B5MR8qeGvTCjWMpNIGZqB6QnOin3I16eWXPw1PANuf70mn7YyYc/d0QHN
kRn4OP0nbx1yUeoPiP5vBlhGt3WvfWFC0FYyo2N0BooU3YumW5gQ8FFsauM4
5pHFBygnZK9XB0yCGDPQquS6oeEzE6Rc85IbiBloG81QVEXet2zZgARzBsLj
Z5fd+sSEj3KJm45PoF/6Xf82D9mRkvOunpwBzrDZ2RMfmVD763OhwBTmQz3t
31+bmfBm57URuz+YNxsO79VDlvO1X/NwegaMe8suP2hCPbzRs6L+zoDDRxz1
yEpJypfNWDNwa1wg1r8R/dNwa8kt9gzUxwrZ9XxgwhJp044xCvMZ14pvBzJ9
xYvW4aA/pXTFFTYw4XdPptRV7gzcLcieXoZcdbpXq3t2BvbFlGmff88EkTvy
lvJzM/A1kt9+4B32R22UWzAPC6b/FNjtQr6lRvo3zWPBhU1pGiVvmWC7xyVc
ipcF6me+keLIr4/9uHKCjwU/N7pFhtQz4U63R9zzBSwwTzdh/6zD9y2g4hbz
s8BI8qLZbuRPkHzVXoAFl7lC50re4PwY3BZRuIgFvcl0hDiyxO6hIHoxC1Zo
7jgZXIt+1JhyfM9SFrBUGOoDr/H7b/bZZAiywKxrutME2TVW0HBciAXfwl0P
F73C+RXcKqsrwgLnC1rVIsgxE7d4ry5jQYW0/3TAS5wfxh4D30VZkP5USqjn
BRPONGk+2yLOgs7bKguMkGWH+ePPL2eBtsyT7zk1qM/RniONK1hwKbnw2iLk
76rlCpIrWRBqvnzVqedMOCERM31ckgV/M2Zivj5jwre/js+qpVh4b9j/VQv5
u9zWYIHVLDhjupHOqGaCybyF2+ykWbDI7Pzcv6dM6P7ZOZG/hgV6SuaDrshH
1uXnsNay4KtJ9v33Veh3kv42u9axIOlXsJE88sENevPTZHH/zj01cZVMsMz8
VziyngU1C96J/37CBJuuF5ZaciwoV9Dda428RTNgMmojrm+9gfPTCiYkL9kU
174Jz8f4y36piv/7Tauc3BbcX8fftaGPmbDj+tnnZ+VZ4KhV9rG/nAkrxoX2
vlVgQU7FvEPbkdM23+sUU2KBbDbxKqeMCdeyN7m4KbPg7gF/Pn7kFyU5w49V
UA8S6Zu8SplAPFzhPl8N62/qtLm5hAn/ERd+HtjKgm7VdwuVkE+3dhzOVmfB
ui1f6+KLmWBWvv7zpAYL9l+Odpx8xASjEVdDIy0WKCUMtx1AXt6UVJiwjQUR
95mbK4qYkFRVKdqvzQJJ4XwHceSwBR8ClXVZULVJxCegEOsn0tQRqscCOVC0
73iI/qNWs/WTPgsUCmbltiFfq8u4utoQ61sZ3ZJWgOtbffyHN7Bgw/NGW3Y+
+m2GrHKNEQvyBBpr7JD3pTSeX7ydBYN/ov9V5zFh0MPxzeEdLMj+vGCtJPIK
r26+hztZUMDYJX0+lwklf7fvZJuwoD7LkurKQT/0SAnbtYsF1dvWVmgjb1ne
WpW6mwWWS5/tSX+A88vh79gvMxZYnVpby7rPhIikeZKae1lwpcxa7BDy4xV/
d0Sas+C5nMPOqmz0e8OWE20WLCiV0Ty4HJl2T4iTtWSB6vQwnL2H+/+l8chv
PwsW/vFZ3HaXCbclXr+vPYD9dLrlsRryGxulPuGDLPj8Ukjnxh3sT+rixBFr
fL+KUhYzC+vjVDFbbMOCPRJK/ebItd2N/LO2LAj/IDJXeJsJys1vBM3tWPAi
pZsrgHz/SoZw5mEWvGu93uWRyYQ+n4OC4/YscG/ZcvNtBhMKWhkLdRxZ4Paz
YosscqOIGzfGiQUx9kp3w24xgS+ymuw4woLMuPSp3nQmrI9idMu54O8/sdbr
Io+e5NSfPYr79bFQT0tjgnT6fwX1rugvrzJlplOx351KY0WPof7EfzH2I49J
WHkcdWfh/VwhpTiFCcLrWgzLPFjgv/rM6sXIz7/Kic15Yn+ceX7JI5kJT6Jt
hiy8WJAvyf+uLokJdalOpbdPsOCAm/3IGuQCR4MghjcLXt2v+hV8kwmqW6d1
dU+ivuXX1HckMmGt3yX6yikW0BZJF7ci6/gPV3aexn5yXrky/gYTdt1cfXKj
H/ZLeWnCWAKuZ/MWmYAzLLie5vBrJ7J1/KKWen8WEG5rJO/FM2FgzcvzogFY
Hy9anhOH80t9h8zRQNQz57eULfJPucy60iAWxHvzj5VdZ8Kw5VuXf+dYcFXQ
IGUJ8s4lr2jzYBYMqaes9biGebk85kZmCPqjmuiV2qu4viwZ2fELLPhgV/VZ
Ctlx05VS7YssGOZG/Dkby4SZhy+1Y8JYcNE3dObzFSY0X6x92R7OAqeFuZ2b
kfPnEgw3XGbB7mWzqZdjmGARrVBzJgL9bThGozeaCZd9bqq/iWTB8dZdZZrI
wkvf5gtHs0BRERYnRGE+fPVa4kgMC9bs8t0+Gonr/REZ8egKC/gD+uyMkYPf
ijLoWPRTgViLjAgmrGk+vs/sGgv6rANk/lxGve+NLk67juf7KKd1L/LXeycE
RuJYwDwqeTTnEt4n1i931khggeuH9s/ccCbEKUWVX76B+9naK2WDPLvy+dyX
RBYs/qNsUhzGhEioMFubxIJPjl8sFiCP0KcTTiazILGuTsPpIvpDzsSXmhQW
rA0SoJ+EMsEqTU1ocRoL9D89yFqKzFDQ3GWXjnqQSFt77AITGqqpkLxbLNjx
aDisJgTnZ+rFR9MZWD+ehFeiyKd16ru232YBIzO9xyuYCdyVDTyJWSzg4+fr
rD2P/V0Uu6H/DgueNbaVSSArei3eqXQP/ddnsdepc6jHht3OIdmoz8DCubdB
TNhruDOw8T4+37fq7Crk+Tu5VyRysD6Dqh/8AjF/WvqmueeiHq1X0w0BTHDu
uptdkceC4H0hi9cg91tfzZ9XwIL3dvsp/7OYT/RVHlo+ZIEtJ+t9oz8TVi+I
z8sqZAG88jizFrlyY95dRhELUrYUc8+ewXknEZSsU8yCU+/83Zv80O8seaJi
SljQL/ny0VrkszuN/dpLsT9Krn0964t546TO4fXlOH+XDnY0nsb5tn1U3+8x
C2Jr6p6tQRbUsVj9ugL9eIdqiP8pvA9+8GQtrWRBrYLSqg8n0V+Pb/tsX4Xv
m625tRrZL6HmXsFTFpgY9c/4+uDvn/w5NVON+79wa+s7b3y/Rb/2zucseKND
mksix38N/ZdYw4IEnj6TkyeYYP788+v+F7geO2/pN14470JaLyi9YkFZU0ab
OLJ9XJRmyGsWqPw4efz4cfQbj/GxD7Us8Fz1X0+NJ/rXxblbK+pYcHrxImVh
5Ld73pocq2fBYfWOI64eTCjdoU2Wv8V5v+bAqUp39PN++xtz77AfDl5wFECu
SVFQsWhggYG9/RaHY5ifeh82ZnxgQWQN+a3YDder0O482siClXPazjzIW6lH
vzWbWbCk2PCDlSvq+4VqWMRH9DeLeSK5R5kQSzgLtH5C/zweocVywfs7j27c
mhb0u6gGPTPkdadeCfp8YYGO8pe1mc5MSCkmYp+1smDn2N1B4gjmEc238/jb
cF6CTqQh8vELOwOsv7FgQfUdvhtO6PeUz3B2O/pFz1e3n454v1tvYDnRwYKB
rV3ZW5H3n3lSqd+F/WVS/irCgQn3HL5KXP3OgnMZLs+/2WPet00N6OxmgXHN
aLIccnP33OcNvSwIUjHfF3gY/eOI0IYzfTjPwuJG3tsxodfuzdnXPzA/bi11
kkBuMlr5ZukAC8JaKyo8DzFBK050kf1PrN9w1uhTWyYsrSw1zx/EPDV1msuP
rK8ycW16CPNFlOLEIRvUz5kv741/seDL+o7afGvs5xmr2fgR9Avb036sg0wQ
UwtU6f0P/SmX5tmF3HtLx2nLGNY/Pfh0qhUTsvJvRweOs+DY098vfh1ggmHr
naJ6Bn5+zXVMA7ksDj6KkOiPmS3TEftxHh68OOrEZIGAr17/V0smlGfY8xRN
oF4SCwrWIa/63ibGnmTBjRjJA777mLAgekzWZAr3132j65UFExxWZird/MMC
a9FlIIgsyD+q3j/NApmntyMdzJnA29iiqTjDAs5+rYcP9+J8bj+gfp6F895z
4BFrDxPO3T+p+J7NAvnIrAQT5I/5suvEaBYUKfkeSDJjgqSj7zIXDs4Pwn5q
YDf2g5bt7CMu9u9ulzPKyBbFbcPULPZf0+XWkF14v9YebTCdY4Eh/Va40RSf
b5GUl8TDBj/nLUorkM8f+xY+MI8N3pcfb3EzYcK/P4W2Srxs2M5wXVC2kwmT
Z1ZsDuZjg6CsQS13B+Y9uxV/3y9gQ1/JDnsz5E6pwpdi/GxokjzflrKdCTlq
rZdcBNgwMt6vMGiM+U/smnHxIjbsKgx2U0aO39bJpRazgW9gb3CwEROixCsr
TJeyQUnc1vc9MMFt3QaPJEE2dH/ONBFFFm1fLz4gxIZ16WtpJ0PMW3kVLxVF
2CDGHop7aIB6Xdrmen4ZGxoCGTx/9dGfLl7ifS/KhoO3tQ8aIcefeXVXVJwN
HyY/RV7Tw3nqErvNeTkbgFuc0qGL8+zVz6aiFbh+056odci3eBsOsyXYcNHO
zsZHB/NNvvbwTkk2nHm2ie+pNhPa1mqdSJRiw9Pfe2/OQ04cfsXoW8UGj9iG
ub3bMH/6fD0uL82GGwJZ5qlaTPij5PszcA0bzFmfzw1oMsHnXppN/Vo2lPQ5
R8ojF+jufie8jg3NO6xOn9XA/O9/SdVRlg3V5QU6r9TRD+q2pxWsZ8PVUvch
fmS5rGvU9AY2WL+75nNgKxPyQhwOGW/E+oVIt2eoYT2/lZfFbWLDlsPS0sOq
mJfWxC/o3swGx//idiohS7ZO2GyUZ0Nvsd/eQBX8vWtH9hkFNrzQaFZ7rYz3
nz3GY68Usb58WSx+5MF/KopLlNnw98HY7f1KOK9Z2ScOqbAh4HbFuluKmA8L
U3MeqLKhKGA26qcCE5gJgt0TamwoeNrYuAW5XnrhEn11NkSOS5F+8kzQaA7b
dkUDzyf1z8SzLZjPhIOdv2myYfMO26/zkO+7TF+W2cYGyfMmyWabcR5oMbN9
tNlgUFuvmbgJ/Z7f80W1Dhty77VVdW1EP9tz5CufHhuO3w+SkEEODmob2q/P
hlsWjw95yuF9hO/95G0DNljKRweVbEB/99SkRg3ZcKf2b+Df9UzQllw3q2HE
hox0Xlt95MyEK9xwYzYc0n0sHiGL+dLYm/VxOxtIJb6KxnV4f877QK7cyYZT
HI6qCLKE5r3+YyZsmJS/HW8rg3n32O+PZaZsiNn5X/PttZjnC2squbvYsPtL
/+jgGiaEhv27tdsM2fbKr83Ijw8/O5+8hw2ZR4benJLG+20Zw3pgLxvs/P6E
PlmN92UqWUHRgg2JK2ok6VU4P4ufzAbtw/Ps0E8B5KsGe5rrLdlwxTBkMlKK
CZqbbZKFD6AeeM4rNEky4QZvu52DFT7vu7apMLKxR+PK/INsWH7lpZH1Siaw
RtS+TVmz4WTTolW3JHB+rha6ZmjLBp8jMu19K7D/spwMrh5iw5r5fKdlkT/N
rWW027Hhuv/TUY/lTFDrsU5eZ8+Gel+D7UXimIfecbRPOqCen6aHTIgx4aGt
+PdqRzaUL/yYrI68dMOds3xH2HBpVXdckCgT3r1NX7LfmQ07n7zzqFmGftTC
eyfThQ0LExLXzokwoav7h8J/R9nQ6mVU/f//BYwN3VK51Q2fN79dNVqYCer7
hnQuHkOWsIptFGJC9NCS543ubOjxeP5mKbL8t/uayz3ZoFsi0m0piO+ryn/k
chw/Lzr09eZSJgjISq195IX+IX2zsH0J9v8j6jrrBBsE6upcVyLLkCYz233Y
UGxL0PaL0V+D/9nHn8R+ubXMP2sR5odx2Zrvp3D9ZprN/QJY//bHK+R82bBv
vT2vLPKuL8Unff3YMPzr8qpj/KjvM2K1NWfYIG75WCxvIerXakiQ/yz65WoG
478FeD/glz5kFYB6FlTN2YIss7k2MyuQDdk/IvS9+Zhguedjz2gQG+7uG3vy
iJcJUguMJTTO43mtchNkzmeCyoT0vrBg7F/eaRMVZK27ruFNIfj9+jtHfOeh
XxcJlSwPZcPqVR6Hynnwvli0rtPlIhuSGsxVp+ZIuKWZySkKY4NIjM3YVuQl
A8GrWOHYLxIRl/3/kfDWuFZr+2XU77YuTsUsCV6/T1jERbBBKueQzTSXhIKo
YOeuSHz+ar4EDWSFFKbP+mg2ODgNFJzl4POr3gecimHDkNzE/Sc0CXfD5wc/
u8KGl+rqodMUCb9is8/zXUW/2Vm6TQN5pdeDs5bX2JAi4fHVn03CwBN+74zr
bHjoZW9RwSJhhPez4684NuhT8QVTMyR0En/NVBNQ75ELh9WQ7ReGbQ25wYbF
jfVzvn9JkP7v+Ir3iWywj2rklE6T8EGu4q9IEvppkFQX8w8J8w87fXFIZsMC
p2fJSsghEp55eSlsCJwuUPOZIqGb1RL0OxX1xmGUFP4moeFG2k79dDa8U41a
OjZJwuS5l0tjbqF/Hwjaswn5n6nxl9YMNqSvfnfcfQL3nyibsPo2G3wt/Twf
MEk4NeFi5pnFhj0FF01/kiRsYHH+ld9hg9qviQVrkb3gTyn3LhtU3zbkOhJY
nyOmjruy2WDFu2hjBoMEI2Ka9+Z9NjxwqYruHCdh88V/eb0P2KCY8bVBHHln
kavJplw2cE66jB0YI8F48bp+vzw2SGS4MuJHcf9qOmdf5LMhrrfnU/N/JIRX
F/LxP2TDiT+fbwggr9QMuHGgkA2Vtw01TEZI0DZMl7hdxIaQVKXqS79IiDkh
ljHyCOfrnTurXw2TULl/REKtBP3ZP/koPYTrjxFJDCllg3Tbshgt5L25iQve
l7HBMEQy7swgCYuNvQJEHrNBWL7Ev+Qnfv47dcC+AvWW9VV3fICEF+ZSu3Kf
sGE6KXZQDnnh+FTBRCXqq7n9xNF+ElqdZRbqPmXD+nnP227/IKF55/0jkdVs
EJ3Wlu7qIyFD5dzjz89QT0dtdokhE1XZ8yRr2NAhIGq1rxfX57fG3O0FG2rz
/Axie0h49pdMLH6JTAUuettNwrVu4TbWKzb8eL2h6t93EqKrIoS317Jh49PQ
HTrIB2XMdl1/g/vNiiz370I9lzgHd9Sx4ZiaPk9JJwni7PcFMm/RX1XzVUY7
SLBLuvj1xDs2fLb7ALLIUhLRrCfvMS8cv6/q2E7CPKk+ibkGNryS1p6f+g3X
szVC3ayRDW5a15+0tOH6WUF7kpowD/hm71qEvJ2nxrGvGfPM1eCa7V9J8Bzc
e2LTJzZcM5YSudBKAp+mvL/fZzwv6wiTyi8kvIu3CappYcPKS9UOzBZcf/Sn
wAWtbDgd9cJqE7Lt40Q/y6/4/LU35V0+kxD6MNvzVhsb/AX1h9I/keAzf9Zu
6BsbtAVfXmj9SMLXgw9MlDrYMNArwVqEbKeRrBTUyYYgXUur7c0k5Om2iLzp
YsOSYff44CYSjs8enFjczYactCNFjxtJMBOTbbTuYYOFmP7D8Q8kTIjq3LnT
i/64fN4VWeTFSemnRvvYMGdftsu+AfUub6S7tR/19MB8NPE9CbqnVeZdGGDD
uaIur8Z3JOSz3evf/UQ/2nroIw+ygtNQuPAQ6utvk7D2WxIC1fN1Dg+z4ehj
LY3T9SSoipaT93+hnjZn6eTVkcBzgyeLGGHDXvF5Mn1vSEjZkbJLa5QNLA33
/8T+z/WnyLAxNijv/piwp5aEkrzr8Y3jbKCW6Eheek3ClQimvBjBBlfDkoin
r1CPk0l1jiTWI0u5hXxJglzUBZs8JhuM/3vBWY9s2Jk/NDGB+fO7wyL7FyS8
Dl1+Uuc3G2TUhdgJNSTYCL/7fXkK82N5R8O75yQ8lK3y+/gH/U20+hznGQlu
+0aJ5X/ZcEC8crEastoWBzfnGXx+wJdQj2oSqs2E2gtYbND4s/Rr5lP0Z9N5
26fYbFA3P8nfWoVcpV6oR6P/GE5LL0R2Uc0VjOKwISomZ7leJQkX99j4fOay
gfgVzjz9BN+fueO9xD82xEtcL8ipICH++elVR+dQH90fdnx/jP5r8N27kIeC
PEKnVhBZ/kXY0z/zKNBcOii9vZwEzY+u//R5KdjEqncMLCOB+e+SUTQfBXZn
By8UlqLe6N7QlgXIp40u/igh4UeQf9VKfgp0+wZcRJGFVU3GjwpQIFHxfoNp
MQmCvQckixZRwDcy3Xj+Efqzxq0d04spWO59an9xEQm+f6S8DJZS4LpNq3qg
EPX6pSM2WpCCf2A5Txx5NupjbosQBfOCXyjsekgC2cx5sVKEgkvd4duCC0jI
dTjWcnQZBYm2dzcU55Owlrmgr1CUgj1DUn/680hw0h/49UeMgtcBM/dF/89z
U2P6yyng59XUMMklYdWkwVjUCgq0w7/nBeWg/zfUDn2WoLBPR+iHD3A9hiHf
JSQpKFzjotp7H/1Y6GSTixQFK+R37xJCPj+ZUvVwFQVvqGwwyiah//bfrKnV
FNRf9pU8c4+EuY/XwvXWUKD8vOrbg7skfNOxOxK5lgLJlCC/9jskON623/ZJ
hoLbAlUTC5HTi28uWSFLQdOiAEvtLBKiNvL0HFlPwbO4pze8bpMgU3s/N38D
BeGx4RUZmSR4qwd7T8pRoDH19WlzBglHdaIVdTZRwHhRnsW9hf5y7f3opc34
+x9r3ZWQD/zUvde0hYIqcxmhI+kkmPwdtBJToIDNqUyPTyPhZ9grHkdFrOfP
Ib7XqSSs0/30MEcJ1zf1yGoiBf29T2gfqUyB/Abxy2uRE9ZFkJqqFFh5r06y
TCahqnbLlYtqFCi+/BAVlkRCmP/8NQ1bKWgWWm1fehPzwNTSUmENCkxtJEX6
E0kYZe3Ws9OkoCKqPl8IOVqvqu6eFgUbU6TXGd7Afgu0NhnbRsHTc/IXTiag
nl3X16vpUBAsR1bfjidh5qmsfrAuBVE3jnc2x5HwW8WqrE6PgsmSu530dRIu
RZSvXWJAwceAlGdbkHO9ja4eNKRga7d5qN01Eg5l/5vIBDz/1g+yMVdJyOxj
7B82omDKcmlhZSzW9zt/seJ2Cs7tlRIbvkJCo4UVX8AOCvqq/zqJIj/+02T7
cicF2+KyrxrFkLA+0i9ngSkFd17K3DoVTcKaahPSYhfuBwJjb0eRcG/3LrXU
3RQML8x1aIrE9TADfH+YUfB7UZkwOwL9zq21cONeCo4YZOTKIRs4Hx44ZU7B
zlQP6YOX8f2ZgsueWuB5LloZFH4J+7mV1J/bR8GX6+WPi8PRH55Tbrv2U3Bf
XOtLdxj6uZBadMIBCranFrTwI49HJz3otKLg/cKl5RoXSRjulXmx1hrPw8Ht
7NFQEg43drV42lDw7Uq5ZPwFnF8Lan6U2lJwNZK69zyEhGyzhlHWIaz/DsPF
/wWTEGCJIfMwBTXPL9uIIT9rcWTG2FNwrL/xMpwn4XTEr7EWBwpi81bc9D5H
QtL6tAEJJwqMF/hEpAWRsMnL76vzEQruTX60rQ9EFjz7Ot+ZgpdO+ksnAki4
8eFO/oQLBSXGLx9IIR+z/n11mysFMYlW0qZnsZ5e3l5hbhS4bJ875+eP+enN
0h0NxyjYZ/a+6vYZEnaLt0sIe1DgnlnY0eBHQsWqt//ZeuJ6lUq7pnxRnze+
P75znAKvvx0vpJGLFZafH/FCf/lvQ8Tu05in8gJ1lb0pWE1lKvifIkH22exM
gA8F5muhKusk5hPpwpKXJynYbLls/QcfEhZdDzm64DQFH0KXn5nyxv575Sds
4UuB4b19D1Yj2/hcr072oyCn6HWV6QnMn5bNjr1nKFiS4v3I14sE7jpl7vqz
FFw/YBOZcZwE88wnqd4BFOh3hBm+9cT5e/aIYkUgBaormd2kB56fp8JLOoiC
0KUPDksgyymtMtt+Hr9fkP3cyB3zXqjSl9hgCsIGiFmvYyTcFHW1ag1BfRXG
rE9yw/mTU92yMpSCCfqswgtXzKek6m6XixSYNDxd/uso+llOU01+GOqf7+Cg
IHJfZJT8RDgFWflmiVou6A+mR5O1LlPQmHtH1tkZ80S2ExUaQYH4tHVqzBHM
z/uDD7+LRD+JOU2UOqFeljx9sjQa54fN7w1djiS8vCa2xDoG12/VBzzIO64m
OGZeQX89q2Ww2QHzfq38w8FYnC+lc6v322O9fg1PbrlGwSxbrz/oMAlbK1+q
+12nINCUGXHXjoQ7I0/8quOwP65LLmk4hHpQbyqci8d+ra09y7QlQdJ69ofp
DfS7zpHa5ciy8/cJxSdSINMQP6FvQ8KRmRrt9puoh4ganmPW2G9jpkdWJ1Mw
Ps93+upBEtxTmBfdUiio3lbaVG5FgvLjxxmFqRSMSV6I6DqA9aBulv9OoyA5
6/uauf2Yh9Yn1GvfQv952nRbDjlmLO9LWAbOEyer2b2W6F983V3vMykwivQ3
OrOPhOvKm3sFs3A+y6h5pFugP69N7La+Q8GfTfGnXpnjem+If8u8S4FOQtzh
4b04D3Qffxi8h/Xdu3XTYmTo8Krecp8CIauwTpU9OK+l9R74PkA9pgWdsDEj
4fsHudinORS0LVszELybhH2JW078y6Vgd2WA9r1deH9TMTU1yUc/DLrk/84U
85JTiPT1Agpz/s7EcRMS9rR9mPj6kIJR+TeJwsiye5RfShZR8HUh56zGThKW
hhRFuTyi4Gb7tO7hHXg/XWtkll+M53e9fCh0O+bpCQY/s4SCobUap+8bk6CX
U/JGo4yCu1Fhfe+N0G9ZMYEh5djfj1OVGYD+mB20se4xBWWZF1yFkZkOoa0C
TyhQ0dI4r26I+aw/PciykoJVQbVnDhmQUPizcWVqFerVcoNliD4Jy1yEK3uf
4vwqPyp0V+///nDcfP0znBcbQ8rqdDH/jbb/8HqOfjbsrzmig/3+3NanrIaC
t+sssxYhr5RkTM+8oCBfXGRUUZsE1ujNcwavKPD582z5/m2Y7wT3sSJeU+Aw
bbnRXwvnm9dqv6ZarJdFu2SqJr5/cPaXSB36qabFZLUGCScPT9kcqqeAHHz+
sEcd7y8VVG3WWwr2Xltn+m8rPr9NbNPwO5wn7pHvZJD17xhdkW+ggM4b2bRD
Df37b9iw7wcKuqL3nnRXxd+/atV72oj716tKiVEhobRHM362iQIBekv2Q2US
BlUf9ez4iOdFPUxoViKhLFtjw9VPFPD66RwlFTFfLmvx/PIZ51VKz3JhZOtj
IXkrvlAw/05SsaoC6i9UZ8CxFfur9thmK3kS+I0WLX/wFfWqbhXtv4WEjTfG
d461UVCg6NyQvJkEpQN9p1Xasb8G4xmVm9BPPX6mBHRQ4H99eKpjI863JzNV
NZ04H5zd+lhyJOySlm6b950C4ZtCRSuRL0RZj+/qRv+3H3PQ2UCCw5fb3Lge
zCsTMxOH15Nw9uffRd968f0xup7BsiRY3XYWlfqBfnro6ZuMdSREDn9f7tKP
8zbNd+65DAlpWcfE8wYoELngJdOzFu97RXOCxE/sP/3cDZw1mCcmC+dvHcJ+
Et60dBVy3AGPqaBhzIfyUx260iTcL1fre/mLgkP1i6LsV+Oom15az/sfBWeX
+a0IXoXzeZb1wGwU379H4dotKRJ6S6fCEsbQn3P1hqol8T43wbVtH6fA8VDu
mq6VJFy+t2LLKgLrkeZtwJIg4UEuzLiQ6CeZibACuXIw6FUeE+udISWnuQL1
qvf6EjFBwXTjIubB5di/N5cbbf1NQZCLa8YZccxjn4KpoCkKzJI3ySeKkWD/
iVn88g8FpZmOWaWi6GdBfk68fzFfPOKb/rTs//ff+QJmM7iff7LKhAiej+39
4ngWzq/3z/cuRhY9uH/fNzYFj3RbzDcLY16OWTouSePnN93UTIVIWN3ZEe7M
oeDX/BDKTZCELrlS0VwuBQr1K3MvLcX8cyjl7vgsBbDISOPuEsxz+2I3qc5R
4L1kOu/FYhISJ64WBvDQMD23bfb7IhJapTM218yjYb208DaWAPKLqmweXhoM
b12wFkdeUzaw3JSPhvjCCBs1ftRLj0TUtQU02MVs0t23EPPPOseJLwtpGHH3
nu+9APfrWWy9QoCGCxesSmL4MP8kLKl0WETDsXkDBjm8OO9DA0WyF9PwS16i
vHY+CRrLmR4jS2gwUeHw983DftU9U60gSMOnnQnbKR68r7bMX+AnRENddofL
cuRLz+6aVwnTcPLCN1e1OQK29OxO4IjQsGLJ9d0W/whQW/nvo5EoDfMjeUS9
ZgmQtX69IFqMhhBpzdeRXALiz1zXaRan4Z2g0v57HAL+2bofF1lBg/w1xtsa
mgCeX2Y3bSRomGz2l+6kCJDh0X2asZIGl4WNh6fYBDCvaXb2S9Lw2pd5XhB5
2lt/asMqGmyN/wvdzCKgLmKfwInVNHiXVLnvmCFgqMpbslSaBlOms9qRvwQM
jybJTa+hQXXbyMC5aQKsZ98r6sjQ4PPa/GzSHwJedPKpXFyH33+ZyiieIqDU
wUKxXhb349lg+uE3AVU+9zYIbKBhbOpn1OAkAUeYsxIWcjRsTxsr4E4QoPXW
feHNjTRYX/1ZugK5sbVzomMTDZ7zP2WoMgnIpw9+W7WFhlrNUq89JAEOst0V
LvI0PLS/tvoYQYC/4on4XAX8fv6xilAGAee5vMfGFfF8rAyV08axXgH5GirK
NEQnroorGyPg+gVrnrMqNARkzrU0jhLw5M/ihmpVGg7lkTOD/xEw73XTlVk1
Gs6Mjs7jjhAw+ybJZLs6DaLp05PiyLoD7rPRGjQEM8TeKv0iYPusUVmzJg1/
Vu4JMR0mIIe74YjINhre2mascB4igHizjN9Gmwb1Hv7UoEEC8lT5i27p0HCt
N4VK+EmAq+KCPT90aRBJ3GVcMEDAw/Qlw7L6NCxWkTlZ20+A4GGp854GNLwh
ZEO7fhCw8oDaokeGqA+eg36TfQQcOrY/eRJoCL9XYSaAbBsYJKVpTIMk7+6F
Mr0E5J7Iyzy/nYbrR8Tyt/UQ8GVDn8SrHTSsHVupaNlNgPuVVQnzTWiQ+u6Q
4vGdgIlzR+ftMkW9HesfDO0igPO95NS1XTQcr8sTT+nE9yfwdrbspmH35kr5
Rx0EtIY464rvoaH0o6BcfTued0Rdut1eGgZ/VfB2fyPA6qri1G1zGjYXFr6f
bEO9+2eZ/rSg4aPl35P8yEPrlqfKWdKwTDCNkv5KwNT5pAGv/aiPlUleGq2o
3yMrN5YcoOFBPvFyzxcC3J488Jiywn79nTfj0kJAr5PmfS1rGiQU34kFfSZg
zPBTV7ANDdVxe5bHfSJAXM978Wtb1Iu5Luf+R9yfpvA2XjsalO+mvatuJoBX
7NmRXYdpSKxxP/u5iYAflccvXbOnYWVXPv9wIwFL56+52+JAg6DC0TDqAwHS
PV1PxZxoqBhP7hFCzthwq/nQERpsLExXb2ggYHndke5MZxq0Y88Z67zHeqVt
Ge53wfV/U9677x0BKjHU6HpXGn66++i4vSVgPODzqKcbDRr+GkvP1RPQZlow
VHSMhtGtV+uv1xEQ0hf9fcKdBuMeX+fsNwSclD7RpO5Jw5X7jP7KWgLUxw9U
BR2nYcHr2Z1Nrwlw2WSYVeNFw6xHYfyPVwRcqFYOmztBw7Mv0y+mXuJ6Lq13
3OFDQ9jWgZaFyK+PrdaIOUlDWt3pBqkX2C+mkvzNp2gwe5r3QLmGgKNLpNqF
fGnoNb1ybPtzAs6lrLlj5UdDar7EYttnBHz6sNE19QzqU9gu2auagMkrW9d1
+9Nwv9KcN/QprveZcY90AOqzhW17o4qAFgPrG0cDachNck54UIn9QHkZ5QZh
/2tHPqp6QkDol8uM0XM0dP/xKmmsQH3k3klUDKaxr8VSeh+jXp1ebvUNwf67
EuUyUY793P3jc8UFGjZ+fiMyH5nBw+vBCqWhnvdjrngZAYufbGHrhtFwyzl/
7aZSAoI7raIuhtNAShy6qFNCQMO+i4J1l2gQcPvxZm8xvn+26MaCCBrUgozG
nR4RsLmhR8gskobHV8NZp4uw3xIEr1yPoqGlLXvsUiEB6TrG3JZo5Cv5tUkP
CQh6GOgtdoUGTn/yhdwCAsLritttY/H9wieln+YTYHR8RDfjKvqFhfqDD3kE
7Look9l3jQaL1nHB7lwC1ow6zMjE0fC7JdWJkYP9HJtufiyehg3huje5D3D9
Jh1Z+Qk0KK38XiSIvJxn+fj4DfSvzwGFa+4T8Oy2tZryTZxvXWLxKtmo93/J
/n5JOC9PVdka3cP3Le4oe5JMw8G3LnwH7hJgfl9ijJWC82HZirSjdwi4Wnh4
tV4aDWXXvwudySLg5sLbey6m0+DlXeJ9+TYB5K0f/m9u0aA1nFZ8M5MAhd3r
0vkyabBXuvXtfgYBM4NuT3fdpuHL6cqBx7dw/055rVezaLDkn2ytSyfAu2V0
5NMd1Os584KvaQQ47VdgidxD/zH97DaYSgCLdXK+dTYNL/6e45tKIWCgr0wg
7T4N4kv2X52H/FxyelH3Axr2Lz70VySZgI312xZK59KQFZRoIpNEwMffIbPO
eVivzvkhKjcJsHhZO3E/nwax4pIUw0QC9hks7PtVQMPN0PQUixs4P2LN320u
xPV+rA92TMD1PEsq8C6igV6jYeIdT0DFcE90ySMatrGJ6fNxWO/1ci6/i9Ff
en/HXrlOgOL10xoapTTk7DflS7tGQNq2Gt6gMhq2dJFuuVcJ4OoLfH5WjvOE
xSioiEWusE3iPqaheOvOtjdXCDB8kncQntDAK0QPtsSgv9mwhS5XYv8ILuvq
iyZAtHTvu7dV6DeV1x8zolDfXfcC+atpcLvqe4aKJCBpnCW75xkNA8K1EvzI
pZz9Tdef03Cg6eJ98Qis3/pHPi01NPxnUCYqexnrE7xosehLGhqZh46rXCJA
YqXXfetXNMgdPf9APxznkVizZtpr9GvJlW/Nwgg4GKny9nst6jljW5PtRey3
y6kWq+vQv0/0VLqFYn3keL4eqcd5t5Q/xvcCASeifA5kv0U/X/DKIDSEAJtn
Pc1D72j40cnbHRtMwIrvFsYbGzCPLep1SD2Pn3Pryo9/QH+W3lN//xwBZbp6
0kWNNPxLPyBSGoR+UVQVQTbRcGnu7/aaQPy+p+YvlY80OLfrOjQEoD9EPjU+
8wnff2f94bazBKxbbXDryWcaevor9Pv9CSjZ+Z4x04Lnu3piAeMMAVtXHNTR
acV+/d71ZMYP9VAwdCnkK+aVzLNm85FzRc+9e9lGQ/rwu3pBX5wHPiJ8PO3o
n7pf1kuexn7//MhgewcNKevSvDacQn+1tDgT2Yn9JL0mReUkAfL8U9nvu2hY
9/h4nq4PAaaCmR8FurFfjwVnmXgTEHB+99SeHhruPLUN3n+CgMNutGhcL/qh
6jwDBy8Cbg2WKbf04bw9GPrL/TgB7UI+Jsv6cb7lfPb39cR6zykcOjiA+8tj
/xfsgfPi46Rbyk8ahvr/GUe543rjnnt3DmJ924YvJRxDfdvHnpIcxuctKMm/
5UaAzh4nH4dfNOjRThUPXPH3Z7Xcs0Zo4NFi5xQfJWDwt/jh/v9wfuuHX3jq
QoDQd/audWM0LE2idN44Y38bD6q5jdNQ9MKzr+kI5p+drStyGZjvDD57fHMi
IJn1bmaEoGEqQ7Wjz5GAOP/a1s1MzO+Hbir854D7aanNPzGB85Wa8Zi0x/m6
oeHco0nMJ/Ndr1CHCfge07aT+Rv9nt2RMB+5X3RkieoffL/z4dAldgTU9v77
5DdNg99zYr/4IQLWzkpfq/hLQ3t88mJpWwLuX9ux4+8MDa4u1oVyNtgvd0/P
aLExD1aoqCpbE3DvwP2ccxQN+Uvkb2sdRL1X91g8p2moIk2Zhla4PsaqKQ6H
hrt9sRt3HcDv87olGszScNV5ZqflfpyHEuUKYf9oyGMlmB2yJOCN4cI3tXM0
SMvbazjvw88TXQ/Mn8eBVSF2CzwtMD9vfN+7Yz4HPp2Kf3HKnIDfK9Tcong5
4Bg7dzhwLwGbzj8Yfs/HAfa+0r7QPQQou0sfFVjIgQ87sndFmRFQMHWny4yf
AxSjK+36bgK0dTbvvSbAgWfNhz8n7UJ/3f+s+uMiDqh7bmJkmOL9Yr/VOqEl
HLix3YSZbYL5zPJPpOVSDvAMVnUW7MT7geftoRuCHChqDMsv3UHA02ILg69C
HHgV+sCpajvmWz3+m2IiHPC4LEe/MMb+2NT403oZrt9hUWi9EQEpsUmKqaIc
kIm3GmkEAirPe5zpFONAbBaf1hdDAvYLb69YuZwDmkLrfToMCBBw3ThxeAUH
9h8rv9KrT0BkrNjGTAkOLNhQcW1QD+d51iK73pUcuNSqEDCqS8CBSoEoaSkO
kJNrTJg6eH6jIsVHVnEgaOENzh9tPB9L2S93V3Ngb+rldGobvn+eAXNAmgNJ
G+hVc1roxyuO8suu5UCoJh3Fh/wzJ36VmwwHtlpEdyzSxP57904+Zx0H+iey
BYU18H6VsFDzlywHSrP3K4iroz9KHdDduIEDrSMpKpJbCei4mKvrKccBnx0B
UmvUcJ608WoVbORAmd4UQ1YV9ariozi2iQNvD4rkbFIhQOrRD2n5LRzoEm7b
rqiM/erssNhbngMS0wYfVJUI2Os6+LtIgQOFkdYamooEXG72/0YocqDWRCpG
RwHvcxXCj5WUORBRc7PWQJ4AD9Wqq6dUOLDmxJsB4y2YBxw8j5SqcuB1+8P/
TDZj3ti7XmlSDc/7smW72Sb035XjM6rqeJ7TlQ8tNuL6v9fU+Glw4EzZwLED
cgQ45qeHPNbkQI9O20KbDQRkp4dr/dHigOzyxAS79ehX7/wJdW2s93vpOQdZ
zOM7z2Sd1UH9fL1g47wOP1e5YFapywFmTflNVxnM25mJk3/1OHBcoLbKfS36
4f3HN7UMOHBbr+jN8TXYj/b9KkGGHKj+HljhLY33q16JD0+BA8MeG6+fWo16
M3R0YBtxYJ/ny71+qwj4m/5oTHs7B9Y6w5S/FPoT7yL/8zs4EP21NCxQEs8v
1Y/1bCcHSkxEp8+tRD0dHwmkTbB++icsQyQIuJPo+Vt3FwcIvZrE0BWYP7f8
9QjZzQH7BoGasOUE3NiV0FljxgFtN9vmS+IEFPNq7eDuwfNMyq+LEEM9Bow9
1DfnwGTv3L0oUQKcnzxcEmqB9al39YhZRoBeV+Dxl/s44N/UJhorgv7A3l87
a8mBpUG2eVeF8X6jpC1meAD734Ipc12IgIQ4xaMXrbB/vty5HCeIfqOmXPjq
IAf2RHs3xy8lwEzVgPnPmgN1vw9xEpbgfTH7sBLYoj+keYomLsa8lRXhGXaI
A7s4WSI3F+F9SK/m9mu7/+v139+bAtiPSTyf5g7jeQvF1SXxYz1eHGSDAwey
35sHJi/E+8DnJ2vCHTlw2cJ4WcoCzOsD641qnTgQv+lUUgofAT5Lsh15nDkw
1dXBTeFFv3JXPGvkwoGOXxctUudjv/G/jw4/yoETX72iUucR8J/AqeRaVw50
ymbmpPIQUBO+IYvnGAfMHFYUpc4x4G/02D0jd6z/3I/01H8M0FZ/eTfcA/s5
mX0ydZYBW7Lu3qr15EDgHQ/5VC4DTvTeiOfx4sCTe4qfUzgMuC+QeNHoBPbf
2n2HU2gGnNG55xXuzQH67ufmZIoBF6JfWdb6YH1yy+WS2Qw4zk+o8pxCP3pC
eySxGNDRtlnQ6DQHzu4vTrg5wwAf3oDhMF/0l38f7yb+ZcDn4i9Vr/04ELDd
Ke3GNANuj+tFzp1Bv7h3NDDhDwMutlaZw1kOvLndpx8/xQDxYGORsAAO+NZ8
G7/+mwELuT2fXwVy4HH4nvBrk7jfU9FX/gVxoMp3+2zsBAMix40MDM9zIF+4
9ugVJgNso5eQocH4/Z/vi6NJBojZj6S9DOHA3An7n5EEAw6HthrMXsDzU7nI
vcxgwAPq4w/9i6jXTM258HEGmJJdwRfC0F81I8cujjHgef7fZS/CORDVfrLm
wijW9/z6HM4lDrw4OHM2+D8G/C53VdOL4EDOlXUrzo0wYM39imfBkej35n/u
BPzCz2+tMHgexYEd504L+w8z4O7YtRoqGv1w6Jan7xADjv4U09S5woEJz8D8
k4MM8GwteXgulgMjvQItJ34yYHyRk2T1VZw3q2x+eA7g83vWRLKucWA350j7
sX5cT8r0mFYcB9Jt5J8c/YH1v/JjT2A8B1Ln1wQf6cP38/XlVSZg/3aLb3Ho
ZQBlPzk7fYMDh6r0Xh/qYcCr7pX7NW5ifU6qG1h34/l/s83yT+LAyu65+/u/
M8AsvfDX42QOrGjLmTTvYkBIoPiWqRScV2obN5p1MkDvdbKnWhoHLn6K2WHS
wYDaOoVs33QOfAz7tNu4nQGGrd/bS29xoF6Go2nwjQFjuncXTGRwoP2K+BKd
NlyP5QVV5dsc8Lsh/UHjK9bHxc/2ZBb2t4jUSdVWBix/eTHo0R0OLB8QpBW+
MCCuMieJcZcDs13cU5ta8P0ZQ4Xy2egvbePNsp8ZYFej99LrPs7D/B6RNZ/w
917FTQUPOOCp1GYg+ZEBj/5ot/2XwwFDw3Yr8WYG7Cv60bExjwOKj39ZCjcx
YOvAnXb3fA48OCqgubiRAVcHz7fkFOD75YznL/jAgBvzfd8OPcT+/Zb0dO49
AwJuXHoiW8SBYjM+G/od1q+35O7RRxyodEjtnn6L+tFiR90rRr0PWeyeqGdA
2ISTZ38JB849U74zVscAru3AjjVlHBCv0u8desMA15dhq5zKOfC+PGT+j1qs
1xl9ZuZj3G/khEjXawa8bVjxoruCAwoCt/m/vmLApqXCUZKV6GdiUSPNLxmw
94acmV0V6iW8pPjdC9RXjr1A2lP0V7nVTq9rsN/TS+raqzng1dc6Xf2cAcYv
150Tf86BZWFtZx8/Y4C/65PNB2s4YDe0oa+oGvXU5fEt8QX202CjUu5TBrif
1gn58hL9zOa9x50qBsQHKUoLv+aAs/iaK2mVDFhnbPTcopYDKaxviTeeMODA
6gCr62/QHzuZEbEVyIebfzXVYf66fvrI5ccMsN+94+yitxzgn7RfF1LOgCyd
vtld7ziw8/uTj/5lDLAOvXU5+j36+7pLLj6lDCh3Ozf/XQMH5t+r7z1WwoBR
/eBQ3kbcj3K4sVMxnt/hu3+Mm3A+5TyPt3nEgNcCo8fCmzlwoSfwrUURA5oy
rVtffeTA4qLqQZNC9A/XX9qznzjwgxExZvCQARuKMzL1WvB5gb1dmgUM6G0+
S53/gnlg/fsypXwGjAidtapuxXzStNNPLg/P+3163sxXPK+djlLSuXje24f+
anzDeXxC5JF4DvZf20Ej/3YOuIi7b1z6gAF7msajyjtwvkodieW9z4B/AQXv
Jzo5EGIz942+h/2yKW6+8nf05yzzRVN3GbBT+ZaOTzcH7jWbbRy7w4DtPR+9
C3vwPJ7SCgNZDPC+uPnWaC/6s66bVOdt7CfPR282/uCAoGLM70+ZDJAetft1
rJ8Duu4nyt9mMEDEUpnvwQAHDrwSsa+5xYAFpOKanz8xTwlfZJSnM0BF1EZ9
7RCex9Yq94I0BnwQyt/hNMyBK7MvPtxJZQCP+nrLzF/of3tSxVNS8HktjTbf
RzggOmVidi2ZAYrqmYckRjnAaW7xuJTEgNjSNGubMQ6Ml207GXQT/Tf5tXnS
OL7//CXHk4kM6FQTM2plcODubJmG2w0GqHfdVBYmcb6taPprl8CAvE7DlRZM
fF/ml7v74hngFi4xe3UC6+/xYevOOAbckZXu+zCJfrOvskTnOvan0P7qhVM4
75UyxVSuMcAruSx+5x8OOHSHHt1wFX/PBy6XpzlwUvloumQs6qmEo1j7F/t5
nlm10BUGxAyNTM/OoJ6VdN7wxjBg9R+eaj02B9bFalawo3BeKO0JPE9hv5PG
8WQk6nOoTuUpjXlP3dVqMAKff8x7eJrDgZ9bM+Y6LjOAb97O5K2zHDj1lkxp
voT9tMgCfP9x4Gqty/LacAZ8/RT9q3gO58fcTOiTMJyvd35HM3i4oGb/pKXg
InJz3Pot87lwp+D24qxQBvDmOtR48HLBpb5COfECA06HOOzL4ePC2OVZvagQ
Bgzeiev9uYAL+a9Dt54Pxno4T7mv5eeCkJW26MnzDCgTvDruKMCFeFG1Hpdz
DAikrE9kLOJCxnfvOOsg9Ev/g786F3PhQRixeXcgAxqaohyWL+WCZF9VsV4A
A2r2Ex+tBLng2/R5lcpZPG+bGJ0bQlyQkNH2l/VngMXmQ9mfhLkQXjVTsfwM
A6ykHPmWLOOCtIfQDwG//6831XW3KK6fP+I35zT2V+bCF1FiXHh2xo7JPMWA
j82PROrFuXA7/Oa3nycZEOQQ68KzggtBizRzvvmg3jJvFxlIcOHVrx1ODd7Y
z90jv4NXcmGQrJt7doIB/SeOq1dLcuEgXXntkRf6beY6379SXIgakpl39zgD
hl+IFmxdzYWRS/wuiZ7of2v1e05Lc2G8+GRBhAcDGkXvLCpewwVeo0PdAe4M
qPxPW318LRfuiXz463mMAduYS+02reOCJruePuzGgOhAqXPHZLmg2rJvbK8r
6vnL0aTs9VxYeMrnjcFRBjhaDD38sYELm4tlIlRcGLBf/27Nqo1cWOB+Wnmd
M54XmfLBbhMXRE851oseQf9+3PAlZTMXXtxjGPM54Tz9rvHt6xbcf7tM4V8H
nDdP+r4KK3ChcniOM2KP+r9Z99FckQujede3dR1GP3o79CZWiQth002OjXYM
kMswfvxemQvM3Ffezw8xgOnWm8WryoWcJO9jRbbYz2eeRBqpcUEstd30tg3q
RbzJI3QrF0qieMTirBnQnim987k6F37pTn4IPciA+Xalq1kaXFCILzh+yooB
lrfCJtW1uDBxSGnqyAEGTJTGv/bdhs/3vexuuZ8BK4je2GJtLrwsK6oDS5x3
WScsx3W4UDD5aJHqPga0LdcW2aTHhe8CV3VlLBjw7YHJRzd9LtS2mtqImKOf
pydF3DPgQsv6/w7z7GWA7A5ZrT5DrEfnqd2TZljv6d9DkkZcUHz3U2ZgNwOu
zc6PszXmgsO7HUMtuxhwqthGLWk7F4LL0hNemzLgmfX4l5YdXGAdGZYrNWHA
vR1vvJeacMHkoXzenZ2YH5u655mZcqHD87RI/A7MozrbkqJ2cUHKv+pY6HYG
LBnoWFu3mwuRD3gf+Bgz4Kzw8/x/ZlyIaLVvdjBiQITET3m9vVy42v66bw9g
3t5t/jDInAuCV7S6dQxxvk9xZJ9YcOHcm7razQY479wn0yb3cWG7/fFECX30
k6ktAkr7udAlr2C+UA/nyWiBv9cBLhQvEf49rYP9f+tkd64VF9TbJcKHtBlw
7OA5/cGDXOh1NqNat2H/Hm+8tcaGCysj8x1rtRiwe9PRKXtbLthLaRWWaDJA
8yeYph3iwjIO++dtDQYIj7intNlxoezfH95r6ri/6LZ+YXsuFM7Ki/yPYuuO
p+p/4xdllDRIVN+iIbIzWvLcSCGhlBFlpZCGMlKKyMiKIjsZGUXZoVJkJoqU
USrinnsPRbLdc+/v+f35fp177zmf53mv4/Xis20Y7Jbf3mxkzYbzH9P5z6gO
A707+HSoDRsumNgQR1WG4ZdUa0bdCTbE7D5ZrKM8DEa7bXpptmyYPfrkjIrS
MPQWqS/ZY8eGqZYDAusUh+HjcovdPvZsaPmyPWaxwjCcZr49VeaA/Hjit3B2
6zB8r712+68jG5be3HiKIYd9RMkvT9GJDQKRWwo+yWKfqWirczmNfrcw+ueb
LdiPfrt+fXQG9yltzymQGQY9m6O/+53Z4LMqjT95M+o3OnzuP1c2PFtrPBuy
Cf1OYjnf8bNs+Hnm0hePjcNQ7z/Ef9+NDSbKyx7Yb8D7mwvxd5xjg26evKmx
9DDwyF6niVxgw/zi5pFdUujHN/dOGVxkQ03kyOUt65EvY+ZEkDsbOk8lDYmu
Q7/nrf5Uc4kN1xq/7KX9NwxPdb1fUJfZwB5+FDqyZhjidQIf7PRkQ7ygcFX3
6mGYDh/w9fRiwz2zJV/qJNHfCuLMi7xxv3xPvxVKYH6rpcr/vsKGF4fGW1NW
YV96Mjsve5UNl1y+54WKD4Ng5pPGU9fYkBjhddFjJc4npyTqoS8bvH5XS9uJ
DcMjvRWHv11ng1Hti1cHRYdh+eImEQk/Ntjudd+3fQX6z63PjWb+bJh4+Kts
w3LkH323752bbDi8atUKkWXDkPNuVr4lgA3Pe5dazYogv4qWd/HfQj5Id4QN
LhmGn/6B13WC0I+kHXI+CGM/aTRZfyMY57G87mnV4mHwWe79sjKEDctk2Q8f
LcL+OjJ7dDIU+ZUkciNaaBhOMrqZKmG4zzSu3jVBzN9wsStu4ZhX5z/NOAng
+6dLAW9uBObF7qj7pvyYB0uyQn9FsmGTtvr63QsxjxbMCq2/w4bk/Oa7mxcM
g/+3/ODj0WwQfnXk71I+nM+GN5y4GMyXR592zfFgX3VQu9R+F/0yxfTCIA39
WF6gXzgW9dPdGtXGJSFMSOugfhwbvt4xSazgkOAb1lEYeJ8NW2Z6ojIoEux3
tyx/HY/+ru9+IYJNgk+ezPm5BDZUlUnu9pongeYwVK+RxIbb3l1/bedIUB0X
kHRPxvu/fXrPYJYEYyLqTH4K+sPHTCm1GRJi2q4WEals2NdZlbB2moTdGu+n
NqRhXiycmV84RUJwbuD2kw+RT4m2hqMTJBSWpV9OTMc8a5wM7P5HwgxL5kln
BvpRfXVuzTgJiR2i35dmsaG2ubri8V8SOtnOwgcfYR4smiu5N0bC4KSMZnA2
G3iqPZJ8R0lYeNDYuiaHDZGr1dyc/pBw5faPa+xcNjiZ75Qz/k2Ct/bX+O2P
2dCeE96uOUKC7vTeZ5ee4D71lJzWD5MgsVestiCfDS6nNg8KkCRsyzvykVnA
BmktT+MxJgkfXlI9G5+x4TrvhqxuggRFIfEfJwtR77+Vh94wSLi9JuVHYhEb
tqpnLs8bImHDzeivncWYj8L+cjGDJKg3/utYWor6ePJOwecXCXNXG+oNy9CP
DULW2A+Q8FxOqDSoHPe1umpSv5+ETLuXqW+eY9+wOPNC5ScJPAU/A+Yr2LBB
/Z6bxA8SFqV4OWpWYV4z9wrRvpMwX3UD3F+wISLPO4b4RoJ4/Kx4/kvMl6c7
Fn74SsK9VwSL8YoNOxRvnyrvJaH0hUGF9GvMa5tzz1J7SChbJxVg84YN+u6s
oVvdJHRcPnsgvgbPn8kj6NZFgoG+gmBHLRv6t1StNPtCgqWcY51wHRuaNVYt
3fWZBK2sZb4H6vH5+P6bkOokQW2/hnJAA+ZZw4c6gU8kXEtp73vZiLhM7eaf
dhJM1Bkh0004b/5Dcp8/kjCWdFlx2zvUw9j6Vy8+kBB/4mqbWwv2t9xCrYw2
5I/QvGvOezbInebLDW1FvshP8Q60op+dXMs9/54EuSNu99d+YMPJZu7eYy0k
HBc6udniIxvivhZd3P2OhPrvLc9i2jH/WzTDpZtJeGxbrvG+gw3RH+/GCDSR
cEBy3XP+Tjb0rX8X+LuBhK4EPvW9n9G/x37af6on4f7ZM/nXvrDBzfurfGUd
CY3rDKXKu7A/jbzqf/CWhHTIvzPWzYaiWxGBt2pJcLaOmtvai/PwPrjctYaE
Y9wxO6evbGid5YSZvCHhUUVnbdo3zBedJ2Pqr5HvYrukevuwz4Ue1VldTYLr
Q2kfsR/IBx6uH/clnocV3mr8E/ky+DRv8AUJWb4+/93uR/07Ob9uriIhiCCd
3w6wIfyVcs3TStzH85/PqF/YB6SFnt2rIGGBj/X49iE2nGicCb3ynIR1VdYq
lxjYlxi8JifKcT4CAy75BPalEnkenTISNEb/PGAw2XD5tHeaTCnqlQr4IEXi
PtRJucUlJJx/82D++DAbQo6GPhwtIqGoTmdj3AjOn32Mr7MQ+RR/Yf+H3+iv
DhZHKp4hvxs2OwmNsoF6GR2Z8pSEf9+d/HTHMK90+Mv8C3Af51Tirv9lQ7bs
y6ZT+SSspAVnPx9ng0F2eZP+ExK8Np4p+fsP+8/f2VKFxyQIOnW+kJ9EPdLD
IpflkcB/pO210xTmR/PZIxM5JJR4H3udNo3++zaDrzubBH1H16qeGTZsdlRL
f/EI/SJjSZHoHBvW/5SWT8siYUsNZB6aZwP94qX0gEwSmId4YkLY2NcM5Bac
ziAh/PORqzUU9p9MQzODdNTDkLrtPAf7TnFvlMJDEhwX5YIGjYKCgr7ypWkk
iHXkr7nAQ8H9FouW8VQSkpt1/+XyUkDXOfT+cwr6y41zDQN8FIwfqK2sSCZh
9fWtcWsXUjCy4sW95CQS7phdszXnp8CzZ/fxG4noP1F2m6MFKPjQrr/EPoEE
yZe9jGZBCmAbI183HvnkTGbyLaJAWFVip8x9nLd0tM2exRR4LfhVJBhHQqjH
+2XewhTUDxiuGr6H+v2T9qZwCQW7eI+6tN4l4dTaxW6kCAWrE3lzn8WQwAgX
Ed20jIL8vuOfYqJJkH73uOzEcgpU+O2HL99B/z/10yx+BQW/9SXHjkWRUEA8
+/1RlAKZbyH92yNR7/2SgYtWUiA1VfhaMoKEye/rxPaJU7CuNSFsPowEi3Ov
H15fRcGZeF2dvtskDEiyZZ9LUKAVXsaoDsXzun/OH5OkYPD7uPfDEBJseY0U
tq6h4GETd/JmMF63tMtxXEtB+Y2fdo5BJFjxiq5L/Y8Ct+2JFftukQARp6K/
rKOAT06J2hxIwovAY5ylUhTU3s5UEgggQcSLccZAmgLyDmXE9Cfh8tiq1oAN
eN2dbtnsR4KMP6n4ciMFUU4XTR/fQD0Xnwyb3ERBdHqMRvh1/LyY54CSDAXL
bHIF3HxxvmpKms5bKDBuqWgwuobnSQkLSpelIGZz4yXFqyRU94V97JWj4L/0
rsUiPiTYBCqvEpOnQN3jT8wfb5zPah+rQwo4n89LF37wIuG9qnN8sCIFa+bA
6ZknCWuPUR9fK1FwSTKw+I4H7mPFTv5ZZQpOu/SNXLiMfJhas32bKgXaUmZi
ppcw36KyHc9uw/16MGVV3EnoPdMTnqVGQXpy+tZlF0lYv6zsWZ86zu99gOTY
eRKMxHZ9ENek4NWe6MkP50hI43EhTbZTQG1qq37mhnxx0uG5vQM/X0H3vHMW
9f6+QbR2J/JBeUTigit+vnpKen4XBefyOvOMXUjQftshr65FgcJ6zhYlZxJy
MqxVz+2hgLX+3L0lZ0hwk7+7LVubAtFDMiMjTvj8Ct7KP4CCDfpK296fImHv
5cWyEnspCCm+7fTEEef9wWTtYR0KKhT3BIc5oL8t1RMO06Vgi/WhWBd7EhR4
RqZr91Fg+K36jr4dCV8u6/2Y16Pg3pH7V7bYor9pHKlVP0DBFdtuY/6TJESu
FE0/p0+Ba9btFUM2JLzsD72WbUBhb3/69q01Cd+dSw//MKTgoI2RQ8ZxzHef
+xsljChYv+LMH38rEvYPKP81PUTBpyA+Z1tL9C/3m1W3jSnotpT5sMcC5z8V
7ldrgvNW6Ny41pyEB9qm9HlTCuew/PTcUdSP5Ae22hEKLG1+xXWbkfDjqFCZ
mxkF8vOHSsqPkDD0muv86Cg+v5R5dexhEn7Llkh8P4Z8Pk97fsmUhJCTm+rE
LSgYu3U41dQE56V89KyJJQUf+Y3dlYxRjy66IqFWON+4uW3Ch1Af38bz3xyn
QLndeoB1EOdzzPHArDUF8TZefo2G6JdZcX2qJyio7jZe9MiAhOvxYRdcT1Kw
lmAFBOiT0MzWoTJs8fxyRizbAyRIZb4O/mqHfka/umfPfuxPVjzCYg4UjLZe
8Vuth/v/LRhp5EhBxmWjZ9O6mDdKXUJBpyho65h936mD5yfdAl45UfArIqi7
aC/ya+zd1ORpCqx0J9qj6CR8FBk/reSMeo83rDwLOE+xXx2nXShQko+M0tcm
gf7hwa40Vwp80t4c3rwHzyci86DrLAV/41i8vFropw99qKXn0A8LhTO+78Ln
M0uy1D9PwZ47SsovduJ+J0Of+V+gYLrT7HH8DhI45vt5Ky9SULjhpqjHdswH
vU+mf90p+Cb5wtVUE/M1SiVZ7jL6nTV/oYIGCYt5bfvtPXB/YWd+CaqTIH/e
dmOSJ/rD/l8LhraR4J6+zb7DiwKhbTfEalRJOOfak7ToCgU7/mitSFXBPI0/
+lHHBz+/dhPnijIJDdNZPNeuUhB8ckf3USUS9lm1KJVcoyD82I2HKoro52FN
FsO+FKzMnDMXViAh/3iq78YbFCQyi+aJrXg93jDV2o+C0MbcqLdy6OfL2ivv
+eM8+38tTZNFvt5T7Wi5SYFv1xm/q1tIIP+4MfgCKXA+uLPvmAwJ/X8Dp3bf
ouDOdxs51c34e67evB5BeH1bl6PwJuyfsvqL8oMpcGTmRxAbSDCcmVoyGILz
Sx/IrJVGv3x8a8na2xTE0q7npUph/xUeFzwaRkHRI//UK+tJaBkBWkQ4BW+3
jfuZrSOhfPWFf28j0J8Mvpgq/Yd94pT/wHwk+m2Y6jKhtdj3Ejxa1e7gvhME
q3+tJiEiyKj0bDT6qajd8WpJ9O85wfjMGAoUH2gNJUig/9Q99vx6l4KLPRkn
L6/C+5VsMxWNpaDzdHzDIXF8vvvpMgfjKGgi1v0nuxL9Y9fMTMB99HtqjwOv
GOrz/PbGqngKNA1n476tIKGHxy5mPAHne/5YRflyEvxrL1lsTaLARtiiOXoZ
8t/voqRDMgVTdbzNrkvRP/mPdyWmoP53nni+TwTfh2RUYtpTKfAWPhu7bgnq
6em//UJpFOh/V7GbWYz9ze3RDP0hBS9NS1Z3LMLPK+/PvpKOfrNw+u0TIRK6
67+YFGZQ4JRKswkSxH7DsZgkMinwq+ocOClAQl72u/vrH1GwlONtuYOfhKNR
yuoW2cgfodGXyxeSEBsY0hqVQ8HxG9rLhvnw/eDoJ4eGXPRzyvVIHS8Jq9pF
J6g81J+cT2AqD/arBoObGk8oCMw8l+lFQ37xeS06l0+BkfChYhMuC/ZZJN7J
KqDg+cK1hbIcFny8U7rs21MK1FR/pPBQLOi/1hQpWojzU0m+0jvPAj7yM//B
Isy3rKO6JXMsaMztuxZQTEGm0jIqfJYFr4J/jlSWYP+52PHo1AwLPI78sPpb
SkGS8MM9e6ZZcL23t1a2nILFmdfrVk6x4MzvT1vsnlNQ9fnCrj8TLHht1RIa
X4H+tP9aWsM/Fkj+qRlqq6QgKy7r34NxFtB8KrT5X1DQ4DSm6f2XBULNz+7t
eUnBpIWji8kYfj8/d9DjFQWPlvCGbxllQfF4pmp+NQWHZNuTub/xeVwyrv56
jfs2+JzcNcKCuz+yXq+uwXxZIRr+bJgFDzbm047UYj5tuuMSQrJgy4LKPbff
UhAmbbzdlsWCFybvvd7UYd96fHRCk8kCVifjyXQ9Bc/scx6KECzQcxDqU2rE
eRKGWowhFlg1qC863USB+XfdxleDLKj84KKW2kzBPOP+3rhfLPhnlGfZ+Q7P
m6n/xG2ABXHCEz6L36Ofl55YsK+fBap9hvE6rXj+F71Ga36y4Gjk00KfNgr+
Ha+7Nf4dn394fUPhBwoi1NbnN/exwLshrYv4iP2KMVr78BsLYkaUhtZ1UOAu
vrvZ+yueX6Htz7FPuC/Hha+Ne1mQf/TGREQn/t4Fs6zNPSx4r0afevsZ++g3
OR92FwvsE8Qm5r5Q8PRg5J5PX1jANmX/Vu2mYOHJgL95n1kgpzDzy7mHggNl
S+L8O3G/M4Jf0nopYIyryVp8YkHgLeW6L1/RrypmHyt2sKDtgdvTJX3Yr3Ic
/1vQzoLfK2ti932nIMDOy6/3AwvcKhS9r/2gYGOwZnthGwvzs+RY8U8KTlXm
rghpZcGnyiMqrH7UV3K77on3LOgpExaQ+kVBSlvZKbUWFtxcNdBjPoj58c/K
U+gdCywKPuVGDlHw7kmt548mFozqDVyuY6BeEiacyhpZ8OWZyO55AudnM6EX
3sCC1EorjiqLgqH4hpX29Xg/1bpXziTqc+TCZ806FvATxj5pw5jH8xO3hN+y
oDlnTuXLCAX7zxzfNFDDglydpkHhPxRYf8wqef6GBZrBFbG6o/j97u5tka+R
v3vf06+OYZ+Wnk93qGZB/N4FrMK/yKeDy3h2vGJBqLl9JDFOQcfsWtMlL1lw
2nhQcd0E9rf3m+8MVLGgejry3dFJCthOytXPK1mwQdrWMXyKAt4z2n0RFSyQ
TrScqZmmQMfdYsT+OQsOKF27PTODepbxG9Ysx309axRXnsPn3VLVu7iMBUdI
7YdO85ivK5dU/SxhwbGn/ZtT2Kife763y4pZUNNcmNNBUdC1d4lBWBHeb3HB
ZiEuBZyatzMnC1mwZG9XGtA4cLssK0HtGQuEd6mIe/FwYOxVqazgUxaU1lWE
5vNyINN3JvdbPvL1mfv0AB8HJO55SBY9wfk0WztILuTA2wzFq0GPWaD407vZ
hJ8DkodkW6zyWLDobYNCsAAHwtRchJVyWXCcbhDxUpADd6Yn9vDmsKBQhsYc
F+JAwq6Ptl8esSBp3wjILcbvP+C6P85i4fuTSKytMD7f2xCPG5ksOGV/ZjBu
CQcsjc6dOZKBmJpWeS/CAaqn1FAmnQXbF9f48C7jAGuJ47q5NOSj1dvqHcs5
cPe270DrAxZEl3O551dwwO3Pwvj0VHz+v157Honi5/v4tDxTWDDcJef9VYwD
/rNX2/WTWf//P/WC5eIccBK+aLE2iQV+Rgd+HFjFgZbjrNbRBBZoLyhbckOC
AyYHR9TfxrOA97bjjlJJDgiNXo+4f58FZoSZLbkasUVmp0scC57JhwRIreWA
S6z9kj2xLEhx4KSb/8eB3RWvNJfdw/MnVL2KWMeBuE8vTX/FsGBr78vPtes5
EDXtaF0ezYIONX5yRooDOzQqzG/fYcGy4vg5pQ0cyE+t1rGJYsFZ+0sCThs5
wN7ru145kgWOxvHLkjdxANSmRngiWHAlSEC8fTPuI0D1SWcY+pNo3SqBLRwY
p6sdz7mNfFjQtnKPLAci/WhzPqE4r1Myyy7LceC8yYMwoxAWaO1t48/byoEn
NcuF1wejP2U3zH6X58AJwvbG31ssWJm+jCWmyIF77ZH9bwORv3sKOg2VOOAc
81DjfgALCkJSX/orc+D39tSrzjdZ0BQx8LBchQM7v4QW7vLHvLC6fnNElQP2
1527hP1QD7PnT25Q44Cv9t7R79dRTz4V2y3VOZCyVWKm0Bfzh3F8SZQGB3qP
jP8NuMaCx0YWP95qcuBAU+e3o1dx3hVPC2a3c2Auua5CxocF05oOV5R3cmDx
j4agGW8WCHReAqddHAjP+Kn7zosFtin9vMm7kS/T4v+SPVkQlPKs9qMWB9RG
z98758GCmZ99N/i1OXAr6fcmuMyCXV7ntmsBB1IXJeQsu8SCdmfbEXc68tv0
8pqBi3i9vjQ1Zy8HPK7f8i+5wAIq/vzBPh0OWGd8/HLrPAsSf0dOrtjHgZMf
bdaZn8N5doim6OtxIFpCyWKLGwuczHjgxn7kT4TBzRlX5IuvxfeSAxz4urs0
pdkF9Xl81VWWPgfW77ycl+TMArW5vSvWG3JgKDY85+wZ5NOZ7uyjBzmgZ8cb
r3WaBc7Pvm4PM+KARf437yVOLNj83aj+9SEOyIetN/zuyAITmqLJpDH+/qKP
S545IJ82XP+81ZQDV+BfrZ89C+ZMtS3tDnNg9c4oF1M7zIsE9664Ixz4IpjN
I23LgqsLJcxazDjw5jWE/z3BggtZ21poxzgwet6Ov9aGBQM3a0HTnANeW5Zc
vmuNfvW4qfCsBepxzrDd4TgL9LfuX5duyYHBmXXSalaoLxGt0C9WHJhRi3Lg
s2RBlcOTP4utOVDxMjXukzleV487vNeGA3uyjlRlHmPBoTtzhV4nOJA4X/Tx
8lEWuPp/E84/yYFfn95065qxQFRMy6nflgPbtG91iB7BvmS+ukrcngPxB3mq
f5myQOrYlcVGDjiPJXuSS0xYELLGwuqmIwd4YrVcA41ZEFz+PLP8FAeU/i6Q
NzvEgrRtyeSwE/qBRnLfBiMWmKfwKkmf4QDz0oKAcUMWyNNGz5k7cyCtUk+i
1oAFWa72j8Nd8PfWnHoYo8+Cvczjv964cmBz7qnV9gdYEBD0TWLqLAc2XjIK
VtmPeWdMGMqfQ76GSQ1y97FgwWFfH7vzHJimMdQ+6LLAICElK+4CB2aJdM8H
OizYo2rw/t1FDsiYWuWd24v+KBs4xnXnwH3D5R+06Hg97OByjcvIN2YbYzHg
vh0zlVw9kG+74sd697BA4k24fpon8uXIhZE8LRasK1ho2+mF1+k2vVd24/40
V1wSusKBIHHHqgO7WDDkUnxT24cD2kOhEeI7WfDkCBF5+SrO41WH6dB2FpRR
Rfdzr3Fgf5GeQKkmztNbNKXPlwOvPzKeBWiwIPO98IMVN9A/FV8YHlbH/BRK
Szngh+ftbuxar4Z5uasl3tefA/wDyy3+qLKg1u3unaKbHLCyedD0UoUFa/In
AxkBHBCzvKQQrozzWDjlseYWB0wZdwOslLCv3Ip1MA3igLTEwpYtiriP7R1G
QcG4D07rwil5fH7ZQrWqEPSPx+Pb6rYin08rrxoNRX9SvHLkrhz2Mbbp9MYw
3GeC4yk7Wexv0ys7LcM5MMCudFbawoJYR7+CyAgO/HP1t2Vvxuc9FBVYG8kB
hYkX+u82scC0Vtd8OooDOXnumxI2oj+0PtysEI1+kJI97rSBBW98s//axaCf
9tmWqEljf/16rCruLgccbmSc5pFiwd+pZ37v7qG/37ks/GEdC3Z8LdvLjeVA
+oburJT/WDAb60xTv88BM/3Pyq5rcd4qzS+c4znQs/xiwfY12M+qui+nJnBA
P7rgv4WrMf/pCbIdiRx43nnXv0OCBb3vBXv5kzFPxjZ9SVuF5zknH7o7BfX3
z3ndOXHsV0o8ahdTOfB+zNFq10rUx3/hvVkPOCAwszpEQAz77753N3rSOFCw
+l5O5woWfC5+vV4knQNtLu1V6cvx/eSy2yudDOTLVO+b88vwfeNuu4V3Js6v
vbRy91IW9P039udJFuaV8KlHgiIsEJRuDvj5iAPDFb8DPwvj/nJPiK7MQT9h
mB/LWIx9t+bpQ4NcDsTmZEleWIT5eOXV1ht5HPAR/vZxtxD+fndYUfFjvJ8M
7zVBQdTL2CoN4gkHPvKvlfjMj/73zqlsTQEHzlYr5aYvZMFFD89tpk85cPEk
yJ9fgHycO5B/6xn61fSR9F182Eddvm+oLOQALeX8IgFeFkS27rz/uwj9xzr+
9Cca9gM1a/4NJRxQ1u8oS+MyQT1H97J5KQc8L22aOcthwmeNiW9hZdifhu8q
7qCY8HT4nO7rcpxn3QbzBWwm7P1clP3vOfJ7aY/7xzkmLOG+4ZetxH7wtco/
ZZYJiZ4pjjZVHFi4uzXAeYYJjnp6r6JfcGBCe+UV9WkmjF99KVr/EvNuJt6O
NsWE+g18Z2ZfcUD8ynGt9xNMOGmw+rnia/TvD/aLE/4xQWeed4HDGw5cX1rS
6jjOhLF91Yfu12A/MDALVP7LhNFth2Lf1eK8Ig8ozI8ywb29sIvzFv1iOLap
4Q8T1qmSq9TqsR+p0C3v/sbPR8wdPdOA+Zlj/PXECD7v1l9RyY0c2NdZf1hu
mAnvTB7Vf2jC++968mKCxQRNHZ1ZvneorxMLJN8wmRB+4IXcjhYOXKj94hJO
MMHn0XILt/ccaB7e8tScwYTS9P03H7bi/k9QQ9JDTCBvWud2tqGeU2yW//7F
hLbww+8FP3KgeOtBlYoBJixbuPW3VjueJ7JNJ7CfCbZqjEXuHZjnB0b0jX8y
4YJNyOZHnzhwqS9PR/IHE37Xi+zp6UT9dQirDPYxIars+uElXzjA92T18mff
mEBz/+ywtwv9kOwe8vnKhMk9q9w9u7GviR16uq+XCWsc9vnm9XCgMN/XdWkP
E7ZsPHmrrxf3t/3c6t4uJjQ0ON1e/o0DGjs2VWd9YUL+XZtwvT4OdG3LOXbh
MxNuv9cN8/nOgf+ezP/c2cmExVVrgwt+4Pw3bbFb8IkJxEPmjf6fqNeNyp/a
2pnQ3JDrsXIA/UteclfiRyaccT95xuAXBw69IWMdPzDhImORxfVBDkQ45f1S
bGNCzNlnukVDHJBLOy4z854J/vsPKQ4x0M/G+E7UtuA8Xw6JSjIx/74/Dol4
x4RAsavTRiwOzA8fzTZvZsL83cXd/iQHfqYIVEo1MYHnRnJZ6TAHlno2vSYb
mLB/jXw0cwT9ZyalqrSeCdcKX5xZ+4cDlx+H5d2oY4JZoLGW6Sj2u6XxEfpv
mXC9Z3DJrTEOnHvc6LiilgmPZ/y+Pf+LfYMrrfztDRPCZKRzh8fxPPee/Hn0
mgkfcpsvrp/A/s90ybhQzQTZ+quaZpPYnwIdDHe+YoJBjcZs8BTyj0hi8L5k
ws+B+YqqafSXBAnv91VMeHChzfPPDAcU1/TPx1Ui/wqeKm+Y44DK+KyHbQUT
jvWnMo7Nc6Aq3XlA9jkTCg+nJt1mY38r2LZvvIwJU7pPD76iOHAt8UTSi1LU
M9U+O8bhgAHrz+CtEibw1Qs92kTjwmupkY3GxUxQ+GF+yJKHC4/fHrdYVcSE
hXerxsN5ufDhGN3v5zMmaG3UjHvNx4W54xnJeU9x3t3v1P8t4MKkeXD+pQLk
w7RPuww/F8Ja/xbtzsd5N+w7e1yAC/465JMFT5iQdFuBN0qQCxk7PZNa85gg
ELrtfo0QFyo0E67fz2XCNL/llslFXIh4ZXnMNocJq40elMkKc4F1+KW0bDYT
NqXy77VZwoU476aBsSwm1MDd5jsiXDhZHJBQmcmEHB8dk7dLuSAUPKYTkMGE
oGiJjqllXLD3WjVgmM4EoXcrj2xdwQVVAcpT9CHy8+zuDydEuQAvszlfHzCh
9UWYQYwYF6wkV/tmpSIfuQtq6lZyYV+GzR+3FCbc8H2iMSPOhXe9l49pJDMh
94pfjrwEF57vdyqiEnFfOwPEbSW50OmiyduQwIQVC8sC7q7mAtE4ciAqHv1A
SnKkfg3OezAywPw+7rPj2ZHZtVxYv2998bo4JujbXi1XWPf/72d/YdzDeS25
uspuPRfyemTHnt5lwvcNhZ73pLjguCqf4xXDhLrB/9obpLnwMVuDF6KZwEmo
k5vbwIWyxS1z/HdwX0GP/BQ3caGv2Z3ZFskEpdGaDrvNXFjppNxyP4IJwWvX
bIyV4YKUvVDmyXAm/DtSfLFxCxda9y68KBPGBLnu0BdzslwYCJPd9ieUCV1/
0/iUtnJB7s0VVlkIEwqGZvTt5bng5jQfdz2YCTazseGxClzw5JRt1wtiQuwl
z5ZGRS6ILH3aJnwL5x+fLDivxAX2atbxzgAmuOYL6iqpcEE42+1b8k0mOM+8
umqvygUBdW0zR38mFL15+Sx2G/JD3/H1Vj8mzBnyDzSqcWHoTL/U+HX0/2/J
y+fVuXB8ZbV3pS/O7+UNbSVNLvzo5Lz1v4bfVyp0tt/OBa2teQv1rzKhx0c1
OnYH7juxVmupDxM8fvGVNe7kQsEjU5cv3kxQLZLtmtvFhSOfLMNTvXC+sulT
ilrI70c/M055MuHrnfOi9nuQT+m/n8l7MGGzwl3FWG3EBkHF45eYYKG7RK8R
uFAlXfC40h3zZk2/1RydC7ueuib4X2SC8qyIm6IOF3Iuvb124AITdmxMuGan
y4WW8ZdHRc6jn32/HnpvHxfci202fnZjwoR7zd0GPS44aOQSyWfRXzecSprd
z4XT3Kx0B1cmfFM/k6agzwWDWMvDci6ol7GWdFsDLrR7N02NnmGCV+K99LuG
XGhWnIspP4389Hr9oP4gzn/nvw3XndD/Wk0TZ4xQD1KVebqnmLD2l36MvDEX
1E4dllnk+H+/yA0+aYLfv12T8NEez+N4ySfGlAvVYkt54u1Qb5bZLnWHufA9
FGxP2KI+N+23mD7Chd8uliUbTzJh32Izna1HcR67bSmWDRMqzdq2njiG+gyw
2lNozQQ13cpl0eY4jzdGl72OYz9Yv3Ki1oILNte007Ss0A8Uf3VOWnLhn4Z6
Da8lEx6VbiqRPY7P56HW02TOBMnZ3ihray4wK/cSUceYILhXwDnKhgvdYaeG
jx5lgnTHY+2aE+hfrulDq81Qj+MNKyZOciG+j/r88zATohk2gzJ2XJg+7fcy
2xT5M3muxMqeCy/C5BPdTJBfjvN+EQ6ov/cCbtuMsR9d4Td87ciFyEJJjRkj
zEfv6OXjp3B+VacnXh1kgmVu0pdNp7lgfW4iL9CQCQkmMokWZ7jQc6jpmIEB
E3aXqFuFOXPh4g9iWkQff1+iUfyVCxeGH1lGd+7HPGz43j7qygWxzVLrk/SY
YMJzPWyDG+r5p26W7T4mnFiaST92jgv3bZrXb9ZlgrbmkYmQ81wIWFseQ+5l
QvaL8EdVF7hAz1o694zOBL0h06O/L3IhyfurpScwYfh8Jk3qEvKZuf7pLm30
O82gx0cucyEw8dcsVwv18Hz6cJAHF+4FKWjV70Z8lj313JMLF/JonmG7mGDd
GptIenHhDM/pLJOdTCizqN353xUuNN12eCe2gwniQcFdJj7IB202o0cT9f5x
4FLAVZzv2p1zDzRwHyXdi8uuccFWav2CU+r4PLkuGYQv+ple6QI5Newn8vGa
q29wwSyUM/9blQkd5Q5NRn5c8BniI4tVsF/WtVr4+XNhk9W7Nm9lJuxs6xks
usmFBz8sHmspMWHQJPTCYAAXdngW+/IoMiHlbe+0+C3Uv/hPvQZ5nHdmx3WD
IC7MVzMWhm/FfnjWncc3GPl89v1LEznsN7EVAU9DuPBFIt5VTBb5mZTH0x/K
hfBao6U9MuhnU3o3RMO4oOT073HqZtzHpjszeuFcWEJF73HYxIT1D4IvXong
wqVg+UaZjbjP74qMx5FcyKeaDgxLM6HJNtiqLwr9zfbC62dS2P9SYt4tjf6/
f29S8liP/F12eKdODBfM2//c27EO81G94ZHHXS4M9n4aY69lglXg+NKce5g/
r3v21axhwp0rXd49sVw47MsfHbSaCdujvPoW38d9CNt1GEhin9Bup2vHc8H3
3MhiEQkmSCxkpV9M4MKrpCKtDnEmXLJ+TctMxLyJLjt1fyUTrrw8duJzEheW
G3ECj4sxoTqj4LlACuZVU0zSOlHcR2jT0l2pXJDn88odWM4EOivHye0BFx5N
FxZkL8N5ax+qfJDGBe8M/ceuS3G+fFWL2h9y4S9X54GSCBOOFI9a8WWgvoWz
b48LM+F9/Wi2RiYXBOu83coXM+FcxYu/Z7K4oLuxev/VRTivBcd2JT3igqWM
n4S2EObD5lf+77OR/81v+nkE8Xyxk3WcHC4cELqdUc/PhFetXH7VPNRvf9/x
2wtxPoZ9+x0fc0HbpH7RoQVM+BV051bcE8xbY73iZXxMODS36k1jPvpPr+Ph
Th4mmG+4MjtbwAXZvzLMeBoT7l0pUlF4hvqMjPWy5hIQ413vdLIQ86OgmL2O
Q0BfYllCdBEXLh8MuTrAJmDR8cDm2mLc5ymJsUfzBGRtU5mZKMHfnzx7wmWO
gD0PXm3aUsYFnbmQWoVZAnNc0cSqnAt/zl9aPzZNQKaEv3f4cy5QJqoeJVN4
v7UVqa8quFCe+O6N1yQBz1O/1IxWcuGs/r6FuyYIyBPv+yX9ggtOlll7qXEC
/vG08h19iX5ZP+b55i8Bm3pzpINfceFUpHJG4BgBbZIX9lRUc4HnyemG/aME
XN+9yYJ8zYW1a1IGhP4QUFfZdH5tDd6/5/PU+xECVJaevGVcy4WJX5J80cME
mJYPxfu/5YKxxnkBM5KAIjn7vOI67EvvuvnEWQQwf7VXDNZzwS7NdqabIOCG
7c4G8UYuFBcKDiUzCBBYldiu34R+NNfTfHKIgOVB471XmzHPfHqypQcJkN10
YCD/HWK5Jb6DAwT8PJ9AfG/B/sF/zSCnH5/vB0Eua+WCgojcUtefBDj/1RzR
acO+uPu/VoUfBFisCxn2+ID+EX4icLSPAOn+Hmb2Ry60zY6qFn/D66Uqg93t
XNAP7O32+EpA8IrIvkWfkO+bNl7Z3ksAeI11anXiPrs/LJ3rJmDFcZt35z9z
4WUKI+1lFwEROzpePfzChZ3nzsn6fSFgd4TZs44uzPf9rnl7PxNQ/KH/wYIe
zLdNvzYs6MT5Xr8RodmLfsv7PbahgwClZfJXnL/i/X/YcUPbCTDjZdknfcO+
UebucPAjAT5tlQbv+3B+N8Wrl3wgQH30gTLnO/oTHFvxsZUAkR+Joio/MU9H
1GzvvicgSSJ/0r6fCw9vVWQdbSHgjHjX53sDqG8+1oD4OwJ4zNaW1v/C/nC6
RbKniYB5/evR04Pob7lOBsmNBPRfmneVYyCfGl+5n2ggYP/BBF1rAnF1z931
9QSUGx1bHclEvw17nd//loDav2qj1Sz0IxnP15m1BEyVatSOkVyYjaa1ONUQ
wFhmc2/DCBee1p35sOUNAev8cx2O/kZ/qi58z6omQPn6WpXgP+ifV/trn7wi
ICegcv75KObNBLfo3EsCxBbfrGeNoX7kViQpvyBAKMYjcs047lt83bW/lciX
O3Fmh/7h+0eZ3LGSCgJe+w2t8pvA/Fq4W9bzOQEP+5x6Cyex3/JYTmiWE6Cz
USJ5YIoLtEfBlTOlBOxooazEZjC/f7/3riohYImpxKr9s+jfXSrKvsUEHFVw
6fCeQ389UfFjTxEByb1/w/PmkR83XG5znxFw4XOJ7lc29g91Q4WapwQ4xBfO
CnMwn3ztmgIKCNiZzCrQ5nJhu0nxiX35BOhqqqjsoNHoVVf1RhY+IcDbKlyw
HfHFQ1IejXkE2AoL/HThodGbwWAyNJeA/zZllfPy0ujb3jVcMMwhoMfTMSIZ
8UqntF+Ls3EfX/Ts1flo9F+hPaatWQT0rjHSaEW88Om151GZBLis9hY8vYBG
J40iVplmEBCa09jLQczzfbn78nQCbBK08+MX0uglPSvqOtLQr2q/+arw0+iX
KuKWxT5Af5nNMGpG/Gj8ofmxVAJCxO6ucRCg0V/Rdt8XTyEgjXjMmkMsa+36
oSuJABn9P+X3BGl006savImJ6G+LTwQqCOH3v2QoHU/A+fLPGNcjjmFWHF0T
T0DFkjeSJxfR6AGyNzy+xRFwarrs1xRihshsZGosARoJvfl3FtPo8mIq6Sfv
EXC4XslTVphGf1ko93T9XQK+mZVo1SAWPDFS+jMa+Szhwnd8CY3uE3OjLP0O
AZ0s0+ZxxDcaGM8cogi4nXw2KlyERg/2kM/aGIl84Ks6smkpjT4nanZ3MJyA
DVNa4q8QH/zv1NVHYehvBpPdx5bhfAWdbE7fJuBP+6+kP4hVTGx2bAnFzzsJ
2YQsp9EfOpuKMIPRH7pPr5VaQaOntR74nhuEeuKyv1YgTp7Sz3W5RUBZ0fuk
w6I0Os3muNvWQAJKar9Ykoh3eQVsHb5JAFdgrXigGI1e+apx4Ik/AdXmqR1r
VuL+HqvEufkRIH7LOqoUsWb5272KNwjY6mRhcEicRl9mGcL87Yv+9iGGj4H4
h2DA7afXCFgfv/jVjVU0uujeqk0XrhKgf7fec5UEjb7GR7NK2YeAmrg3ioWI
7eQogzFvAgq9qEF9SRrd7J1YZ6EX8nfR9eR+xCc6Ay3dPQm4uZl++OpqGv3P
a9MuVQ8CClIP8IuuodEvLwwwHb9EwMCB2KoniC3+W1dX7E7AvlmZ8/vW0uiL
/eW3Xb5IwGwwTboP8dSjwiS1C8iXBulPnv/R6GECpdS/cwT8Dg+/JbKORlf7
T8u61A31UaCtkYPYxtakxOMs+gl39xCsp9G99k8s1HAlwN7yVmw3YtJQ1WzS
mYDFERK67lI0usyQcHLZGeTzxdkxIWkaPTEyss/zND5/z5YHGYgLX1au1nQi
ID41y3D3Bhr9Mxl/ZMqRgIsxF6c+IfaJVgoqdyBANSwi3W0j6knmVrGXPe7H
Zvbgwk00OnNjWq+mHQGc788nUxHH8AZTUyfRL4aaHmhuptFdd8Ga5ycI2Kyn
eOAD4l+67WreNni/T0N/zsjQ6E7xOge2W2P+Ov2Lo23B+RckHpu2Qn59NNdK
RKzD+XbyuSX6JblsQFWWRvfgFXX0tiDAP3hDyDvEztt0HLabE6B1LULeUY5G
D+F3t5k+SoBXqsmHecT06UeHn5uhXmrdLsVupdG5vsRe7yPYB6oHxRTlaXT1
ZVqK2w8TEOBcUV6PWF/usei0CQFSsUyLkwo0ej59x2S5MQGT4l4zU4ib20ba
vQ7heRrsE+4o0ugiRm15mkYEfPLK3y6rhPNX+eU7ZUjAFo75lzeIGyZVD5Yb
oL5UHTyslGl0MdEaMS99Ag4NtS0fR6zFE9+jcYAA19HUp2EqNHrBjqrEST3k
+6aPhhtVafQvqqrHyvbhPo6fZrxALO3EK+ypS0CGk/3No9vwPIbq1eo6BFxb
U7vmN+Ju69azE3R8/sO3y4LUkN/LOsVKgYDSr8+N16nT6Nt/Glde1ka/izYm
yhEn7ttnpbYH832fsZ+JBo3+pKxqYnw3zvf9c3Em4u9PKsKLdxGgxwkv8NdE
/abtW3dpJ+b50xZdye3ob0JO+ao7CBgu9u4pQnzeXkrzryYBEj+jzxvuQL1I
XX9RqEHA8cUSfL8QR1Xf1Lqojv4tJBJ/bSfyo1S9UlkN/a/w8laxXTS6/dUU
1VFVAtZ+NniVj7g/9PWjpyoEyBvFmOjtRj1aZq08r4z5N2zY34dYzv7wTUUl
Ar4Ge1/y0qLRW9a0MkcUCGicWMW3dA+NnkdbZ5QvT8CokOK9HMSqoYZPzm4l
4Gry8w10bRq9basVv7wc9pcbFUXdiEftTE+QWwgwClWhuwONTmVoFubJoL9G
SrUJ0Wl0F5cVXOfN2E9P3bbOQJymQBrIbiKAr/8sc9deGn2JU100sYGAwe4m
j0+I14XnfMqWJkBOOp3mpkOj712VtOK0FOo/ajJ8gS6e72bGoc3rka/TDeKp
iN10G28N/kdAg7J4usY+Gv1wp0hF5loCli4Z3NqGeC7fj3BYQ8DlU6qlp/Vo
9C49KdENqwlYs5irxUV8ZNX0rn4JAoy7DtXH70d/ur3I9uEqfN6CdYdUDmB+
TNv52YoT8MbnUmcT4o9HeFLWrcT5yxpa2+vT6O8yxkv7RJFf2dn9s4i5I7vf
pazA/PgReuauAY1uvX3wq/VyvP7m78hWQxq9MWSctXoZAXYaA+5vESsPnpvo
EcG+tdV6yvogje595MR8whLcV8SJqxOIo7obORbCBKTuJ6kIIxrd0reUI74Y
+91+3pubD9HoNbpb5z8LETDmnc1XjbhMXWUiVhD509gVZG5Mo68+1soyE0A/
k44XGEX89bHgtxX8BFi6D4WGmNDoP3ez3rUvICAh662QlCn6vYhXeTQf+kfO
trAKxHZbyh+Y8BKw10lt0eHDqO/IwkARHgKOtTTcZiEe3O/m1MplQHH9b8GA
I8gHyzHdCA4DntDzQlab0egVzbrrD1IMuC87t7AE8Za0c9NCbAY0ufQHHjyK
fPzh8b5pjgHxY7Y8g4gz79g9CJllgGWe1w3fY5jv5dvP7Z9hgL2/zLyYOd7f
imfnwmkG8Dtc9C5ALOxXx1M3yYDUXcf+6VngvBRCGwMmGOA79fn8d8SrnM3C
9v5jwMzNfywvSxo9druiIW2cAaebn55aakWjDz9cK/B6jAFrKwV/5CAWfCxb
c32UAef38FrRj6OfWFpe0frDgBKdlI5uxLtKihXmRxgAZV0H3a3RX15rf68c
ZoDLzbI6IRvsPwF8kVdIBgTd09yTgXgVn+DO7SwGMLusy3adQH3sNxuYJBjA
2iWj+Amx4NGR0FIGA77m3s86e5JG36zSq3B5iAHiIk/XLLBFv+vf2KY6yIA/
5ufupiDWPPfRbWyAAZUXPgtq2OHv9TAEn/UzoGUfcaMV8XXF8xnnfjLgam3m
hJM9+s+5czsVfuD5Pi925SDe93C4lezD+blI/bjvQKPbtoza5n1jQKTrgJmy
I553wn/0zFcGCDQcaWpEHLch21emlwHNZy5p2Z2i0W8ePy0w1M2ALVo6hTOI
QzOa7mR2McBH+e3GGCca/Q6tc6XDFwaIKk3dlzuN+7t6J1HqMwMObvomVIvY
UJx3zY9PDPDgePoeP0Ojd/RsS0rtYAAjt+7POGK+FtlVNu0MmFrabBfuTKPX
jpIxqz8yYHb9rY6NLnjeQ/6LetoYsK9+Svcl4pThUf/4VgbIj0iXHXXFPtBG
nzz2Hs93k1/mN+JCts8ZsRYGyF18dD/oLI0+cS2jq6OZAeQjLv86Nxpd90iN
XkwTA9JExL3LEd8K6isyaWRA0n0Ww/gc9s81nDUiDQxQ33rNnEActnrrrfd1
DKgpa6n3O4/7D3Umw94ivzd/U5e4QKObuL4xNqhlwKLTBZmFiGmNO4oEahhw
0ZG+wuAijf5fVvfyhtcMWLfovn8/4hiBnIu3qhnguv/ZHx933M/041adVwx4
vCDSZsUl9EOfYVmelwzYpqry7jHiRfcuBLyuQn1UJG7XvUyj/zXU7r1eyQD3
4HdZXxFXZ59U0apgQEfI2+UeHjT68fyuW3PliHODbgh7Yl7ZF3ZVlDGg4fPy
4SzED96PynqXMoB33tlijxfm37+UKxolyMcFEW8/Ixb5Wt3wr4gBuT+uKZ/3
xj4VZiNaXMiAau+dyfxXaPR//NdPXnzGgEuV9fxpiCvNt+QqPWXA6hjpS9t9
aPQEP4exkXwG5s+hvg+IfUM0tj95woCEkoP6zlexL3vk+Lo8ZoBk15oS2jUa
ffzg6zdb8hgwuPf1f4mIzcVu8TFyGHDop2aoqi+N7viJvS8rG+fzIHC8GTHf
HZUgh0cMMHHJtnG4TqNLHZKpk8piwF2Fhw1ziDNFh3h+ZDDgXae7yr0bqE/m
Ze3UdOSj8dokeT/sa+09PtYPcf5BD/nqEGd0/lcqmYb+cZrrZuOPeTG9/3dX
KgO6+naiNPD9Z6/N5vspDGjvMoXImzS6QPkpm6PJDHhN18vdHIB90ObM3RVJ
yN8FEsurEZvtPtv4MQH1ueydj3kgjX7Owns+Kp4BsaY2A38QCz2/q3ToPgOy
Cz8YhtxC/7Wrs1sch/v9b3PJ+iDsx5aid5vvMYAKOLGmAvGK7ODakLsMGG71
CTQNRj833jyuF8OAK+TVYSbiCsspqQXR6Hd19mY3Q5BfzTST2igG1Boov5AM
RX7mHPT1j2SAgtPghmLEX6f7crUjGHCbLyDM8DbOr6a6kx3GAOXlQuMDiIWE
JrlVtxlw+epVq2th6C+fQ7b6hDKgQL7rjWg49lGFG0e3hzBAZbmUbD7ix6I/
rk8GMeDwKvM7+yJo9B0xRdkltxiYb1enviGeecxucw9kwK/dkSc8I1E/exun
lAMY8NQ4um5JFPaxkxLr/vgzQMrplnw2Yv6c6X35fgywvul6V/sO5uMbt7Ou
NxgQ+Eh39gviucN+MbLXGfDi0zK7C9HId97tzxnX0J9EPjUIxCBfriR/y7qK
8zIPV3yI+OfxUh5HH/SDwl2xO+7S6Kmmt2Wkr6BfrB2Y+4jYmbbh4A8vBmSm
BNi73EP+Lw++kOrJgM3q/zXxxNLoVnKv7ll7MKBwsFgpCfHKsbbnkpfxfIX7
4rbF4eeF337tcmfAucRP8+8Qr9iUzo27iHxOt3NwvI/94vvFjUcvMGC8ZaRp
HrHrr50HVpxHP5f0UY6Nx/efbr6zH90YcCKS/75CAurl1JeoqLOoT7n77DrE
eUqVxUau6Md/ZB1PJKKe+0q+LHJhQPfP182TiA0l2uaazjDAlMdGJSoJ9RO0
dH3IaQZYHOHcl0nG/trip6vnxIClX3KoasQ/YmSc+U4xICXK6pRFCo0+eWNx
ZI0DA9bfEGsZRZy3U7PYzx71nt2jGppKo9c7P+3aY4d5u+hxgtQD7Ocl16j5
kwz4/iSYW4H41OtHG6tOMCAr4uLpw2k0ur+6uuEVG8yDZ86tLMQ7KpXcNa0Z
YLzyonrAQxr96ERKwoQV5kdNSPLqdHwfjgh+U2zJgIqyQt4SxKTsP+ZFCwYo
Tgy7HMxA/79ALlc2ZwD7xq72X4hzBT12/z7KAAPL1B2+mTR6SWK80xMzBmgE
rHwoloXzbraJdjnCAIKTKVCAeAO95cWWwwy4+dHggt4jGn1tJkkMmeB+ZwW6
+hDnJdaKZRkzYPrqD22vbBo9/t1xHYdDDFhj2Z4tkkOjP/tWdVHKiAFld7+L
5CB+5UWmfTfEfFcQ9IZczD/4+yHFAP1C1uRHF+Kxvi80a32cR2jpgYt5NPrT
mYxtkgcw/4x3Fgo+xnzVPOHUpccAN9/vEumIz2kvSYzbh/oSe3Rz5xPk//Oq
VjNd5L9kFNmOWP7AOb4VOgxIjEgyc83H/ccp7PpIZ0DExZaXvAU0urEB7VIU
MOBYo7RMcsH///4w9thIG/313oM7ak/x/e0a39CiPTi/zzqzLYiXHNCRat6N
eru71PHUMxp9j2ipTcguBuQ1L2xlI74TbJektxP5eUNme1wh9t8DJj18Oxjg
XXIpXbGIRm+iQiRrNRnA5zq8uAHxAZMV1v4aDAjIivE6WUyjS/yaTNVWxz7j
dLp/CrGQ3a4B9jbUQ4Gr0Z0SGn3IjdjyQhX5eDPt+ZZSGt2zcMEFHxUGVP1c
uPEN4tvtic+3K2N+fHgQZVlGo494PeWZUsT8ND47N4bY7YDhoVIF5Kud2+nb
5TR6O8sj6ZI8+ptAZof0c/z8Ak2WylYGnNVbBlWIgyBu56gsA7hry54cqUD9
0ZPCC7ZgXkfflRhG7PLU6MdZGeyzD/OCAitRTyql6ls3M2DV4fnxNVX4fufW
Hc7cyADbzFC7UsS/F9UMZm9A/0o80mb0AvO7yBOcpJFPmse1hhAX8nOSN0oh
/64+fHz9JfaBYvu5/nWYj64ykuKvaHS2Ve7xh/8xoH/h75CniC8+6nl5ci0D
TppOTu2vptG37qak/lvDgPKD9NM/EE/VrA75KonPO9f22fs15tXPnaOJEgzw
O5Ght+wN+useByvLVQzYeeVFWS7iWv/kenFx5I/RGpm9NTT6B5Pfap/FGCD4
rfZ+D2LysG3WPVEGOMiVCFyqRb4ozoofWcGAaM3fVxa9Rf2G1YYvW47zWHiJ
zEB8T+Qt74elDPidoGOzu45GH7Dj9Y0UYYDTuG3bJ8TasqHTB5cwQEushe5W
T6O7L7bxXCTMgDhaUMmCBpxnUdBk0yLElVEyqYjvvRG+EiKE89zLStRoxL78
c4atJ4h8SYpb0oY4o/zwrQUC6C/1sTdPN2HeD68TebuQAT0NxCQH8cJNzkk3
F+C+0+64xjcjfwQ15Oh8DJgzjfyh/A71DZFVHB7s+9/7jzYhbjp/xfgVDfPX
IOqdXQuNvl+bM3iNOwTZsffos4gdj8rc2MUZgpqa8fKY9zQ602JGcpY9BAKf
8hW3tmIfHL1W8Xx+CB68q82qRexQW2HlNTcEOY811lq3IR+8yin12SHY78kf
+w+xaKlv1r/pIUhV0BSO+ECjp0uJGhdPDUFHR/2tTR/x+4435y5O4u+7llMv
Ea/f+CFPeWII7CYEvY+1o7/xL7D5Mz4EPB7VY78RN5duWV7wdwgWDXe5Bneg
3jv3Np8dG4IMa/OhdZ9o9AXCx29tHR0C/qZdds8R7+e7osP6PQTVtsFfTTqR
72ez+HJHhiDGfJcFE3HcTmbj6eEh8Hhj8cn/M+6j6uCdzeQQOBb9MJH8QqMr
7u6yGmQOgemeT++LEG8TvLclkxgCzStqhoZdmJfnQ2bsGUOw2IunaQBxWtXL
91JDQ1BnqL3/Wjfub+furB+/hsB60XCdaA++P+1Y7PdgYAjqmwT35SPW4NM4
caJ/COYTE97u68X3ZeKN9tqfQ/AvJln3fxTYeTxUbxcAcDOjIksqSypUSGTP
kqLzWIpQtsgWya6yZSuiQkohWyIlWUpRiYQW/YqoKKGQkrl3RhEqUorynvfP
72cyc+95zvb0AX1I465sXz8XihsXNYb38ZBdqisE8z5wYc6WWRPh91jvSrxT
ju+5IKy052kp+tKBvZ8k+rhwJ0HfDD7g+9i7vXvbi9/nn/a8Gx0lxW3P7uHC
g1GXbcH9PERyCd+LHd0YT7midr6PPGRzxquWxW/xfFb47ChEN/YYP+/owu+f
KunRG8D78Pr9r9I7uXD7geeuDvSnv3Y91h1cuJt4iQpg8xC5CB7ugtdcWOS1
y49F4f149NDky1f4e/vOj51Hf618wZ/6kgsVVS7hWjTOzwXTK7e1ceGdZcFM
K3qp7cJNgq1c2Gjpm+DNwX7bLO724jkXmpuqBf+hZ+8vPpb8DM+r7UT2WS4P
iYgVuba1Bf99JEdabZCH/HMUe8vXjL/f3XK1Ge2RqzS3pYkL4zy663Z/wn55
2nFDUiMXXvGpP5xCD8deCd3yBPOHeWdr+mfMtwcyN+c85oIHs/mN4hD2o+xn
XxsfYbyX++55jBa0q9BKaOBCgufZr87DPGSrcedh44dc6BqxPzyBHr9t/IL5
gAtjL0oFTn/BfXhsrtTje1xoEU3OkxvB+4Gx/IGj9Vxw6uNReoDe/6+0jdRx
IW+dYL39KH6+N0uZp5YLRzQqzMfQAT2TaQ01XGAOcfqOj/EQy/TOX7F3uLAk
sHq/zFech7S216ZqLtR1LeepRXcslX/z9zYX3qvLZFp/4yECiWXmDyq5cPDs
/dVD6MLAF40xt7hwXPJn/dHvGB+5TGP9m1z409ZqtXQc+88EX/N0BRdamw25
t9FpCtpW98q58GOpQ7TFBA85I7zi/aHrXPDvm7+Ig/784/X+Dde4sErKoyzm
B/YPBTveP1e5IP7DyVBskoe8HL9eUHeFC/phP3sr0N+KOHCwlAvJlboHtvzE
fSxpDnd9CRd+N0gLfUSfGRZPmyrC968qvxL5C+8vkis31V7mgtglykhkCvdV
D+XxyEIu3Mz9r/8q2mKB4XXdS9hvqs2jDX/jfhzk6//rIuYvK27JO/TwyyvK
dy9wwSzfvSb0D/bjQ/MnI/K5cCl9dIfANA/pfZjzWOc8F17/UvxRhB77vDP7
Zy7+PSWWpT+D96PNdvtrznHhvM9trTfozSszzCNy8H1zeN7u/4v96tlyFZ2z
XHA/wYia+w/r8eS06M8s/L3tNUsL0Eq3dJg1mVx4MyPzUHcW8+PE2x/hGVz4
ewX2tKN/7KZHtNO5UOspPs+fh0FmEryHJ9OwHxiXlDMYDPLW0Hv0Tir2L9dR
2zy0FWd4MjwF4/Xf19+aTAZRq/vH0jmN+ZtUUfgCvVmoTOJnMhcq/1Mw92Ix
iJPKuHrNSS5IJbhPzKDX+1BWEScwPyj7C9m8DFLBeyxMJ4kLg98FzFTnMEii
fe/Fn4lc0Gw6NvEUfark28uaBKzv4HsF7nMZJMmwnTcyngv7+e5aTqFNI44Q
3WNcML8U8efMPAbJOcN/7NcRLphYTl9V5GMQ4w8Hnt2N44L9ii2Oj9FiZc3i
UbFcCFV35HPhZ5BuIhSw/jAXss5o1k2gHb5bPpmK5sKtHW8DTs9nkF3z0lbV
HcL+ccZESl6AQepe9SUdPMiFasfY9gfodTkbJ/SiuHDqUUKCgyCD5F6r8foT
wYUN7x31vqKrHOzf14fj8zdMjyUJMcj2zzLO0WGY77GBJSuEGUSnXLp/4wF8
/3W3XevQU++c/GZCcD7MaxG1XcAgxz71Tt0PxvpbXtk2jPZ6fCXtcBAXnmcE
JsWLMAjHvVV5UyAXolMYRssXMohJtXX7v314Hip7/1ajW6oMDjXsxXzKKq/b
tgifxzZf6UgAzkPO04hBtEliOJv4cyFj0z2tuMUM8h90XGT4ccGoMXlCQpRB
9kfc2/PYB+snR6fqFvqU1AaVeG8uLO5tOLBVjEFcFXf+M/bC+F5X0KbQq1OX
veX15MJZtaBfh8QZRJGcqW7y4IJ3Uk79YgkGubruYe7x3Vyw7SqMLUd/cr2R
aOqO/Uo3zXjzEgbmq38UnxsXnnXu5u9HV638HfLMlQvhzyTaIyQZ5EmJd2iy
CxfiN9zJWbCUQS6q1x60cObCMbMNu6+ik2p+Jwk6YbzErioaLmOQx2vXXWjb
yYXs/2YnetEZCfvrUh240BZk1BC6nEF071S+t7Lngp5hyCkBKQb5Wck3b+EO
7C87UxyL0QuDotd32OLzdeasNpBmkLaBRSGZNtg/e9In36D3TXff2mGN/f94
TFOgDIOoVHX+ErPigvys49l5KxjEcUZ4S/c23G+81vhdQqu8yDh/zpILVj1f
NuitZJDvi/2mnCxwnkUXC3eguc9zXJeZc8Et2I4OWIX5wlFqeW/GBW7371qW
LIPs3aG08aIpF7o7z6Xlo48tKLjjvgXnfaKGr7Yc1it/hu7KzVwwWNAEL9HX
dAX/o4zx/NN3SPrKMwhJEbctNsL+qMaemEX3/qsb9jbkwjm+fa/OrWaQ+iOz
yQqEC0Pw87qGAp7nvG+aQ5vw859HTj5H7z6eRV0z4ILudiE/zzUMUj4+mbtP
nwuOfvmmM2gzIuWkuhH7q4/ammxFBon2XLzimx4XdgU086sq4flYs8cq13Nh
T7b3yFN05XRa0wFdLqzlF2h3X4vn4bSmWFuHC6afaqun0B67qpJ/aWE/swnO
S1dmkMAZvYN167Af+WkeVVJhkMtKTUHRmnh+Vjz+T9Dk/a5AAw3sB6v7bFxV
GSR1jlD4rBoXji5o3DiJfpHXF/+fKhdClO+vTlVjEL0zHXnxKlwou9i4SEGd
QaTf/anbrIzzLKl/tgF9b98u9ry12I/4BcYcNRjEXp+18LkiF0pMLD58R6sa
TJqdXsOFIpdLbcmaDHLcU//kdgUu3A8SaJBdxyBFRezXIqvx9y+nVN5HP/0+
uqpTDvNVbE2JvRbWv1FATLYsF2yG+3LH0Oon3ft3ruJCjNG1tCRt7Mf1b82W
rsR6gqzjK3TwvF703HsvwwV11vnYOrTArUDdAmku9NxoiLTVZZA3LoX3PKS4
sMKLFfoFffjJQTO55VzINfHdn7Ae+2EfT//gUtwXQkb8pfQYxDcHYsok8TyE
snxr0Oojm2T3LcF5tN7dx2oDg3xsm9epKsGFKjErn8/oevWiU9/F8PuavHyP
bmQQJv/SbdWiOB8DCv2X6jPIL/NwicjFuP/Jzd1fhe4ffjCstwj3U4msEEsD
BvnzfubpjAju63ssI7noM2IbyxsWcGGponps7CYGYZ84mndMmAuTp8hxCcD4
ru1N3yyE+0t5bNot9P1v5hl8glyQq/iSu5VgPbZ9PP9iPj7PjRMlFLq05tKN
VH48vw6H29GGmG8FZ5/b8GG/2rjzkagRg9TEPP8qOg/zhf/Uqwp0qNFm6Z45
XKh3m/i4xZhBcHt0OM/LBcVd6d8/oosc1+W4sbggutqH96AJgxSk17JXMrkg
2Be6ZNFmPL+Eq9pcHtyPL9SqXEeXyQlmXp3lwN609SYmWxhko+/I773/ODD+
esLlA1qD2Aao/eVAy/EvYRGmDPKqaAtnfJoDR16tSFtghvPneIdvzR8OlLVl
XbuKnvf+34+DvzkQWWLWbLgV52Na1ymDKQ64pBpw36Gts1yVGb84MFMTxhtm
ziCFRy+9bZzkwFyLr3JCFtjfea8ln/jBAZmIG1tK0QLPjplZTnBgzLPKHywZ
pCFGS0RknAPLyWxKD1qjtYXd+Y0D1jqZVSHbMP5eWx/kfOWARmjwu/nbGeTE
94bLLmMc8JM5xyxG86/UyZAZ5UC+v4CygRWDxBbcOUV/4UB4zAuHt+i7kmZp
V4Y5cD6+91iQNfYr/V/5e4c4UH1N5xafDYPcrG6tVvvMAX8pTn8her5ax9uJ
QQ7smUcLb7RlEHfHhaxaLge2ZGmRLnTch0y9GA4HHn7tDd1vh/vEXs9DhOZA
0Oau0rk7sN/eONnES3GA9Z/c+wL0dTuRZc8GOLAytXWRnj2DsPgY0SkfORDc
02regVaM8uba9HMg78XqhL0ODPLV2tRZ/AMHTDL7HvLuZJCVcKv3XR8HxF1G
/lxAp30t8yx4x4G67c7rdR3xfBZsmvLs5UBX7urIdvQO3M7W9HBAxM/2rr8T
7kPbXQ1H33JgEbd/iumM/bj592TlGw7E67dtzEfbejreiejigECe9BFtF3z/
l0fjNnZywE6xq+klOr86bgdPBwd4xL8K+rkyyLsnLlpN7Ry4fyrYnrEL59lV
GZnkVxxQrnEqyENnLngjavWSA78fXR9e54a/V5IoJtrGgdZuX9029GWJjSt7
X3DAcnVaoo87g1gumtW9+JwDK3pWvZlFRxj1OXk+48C3JXKrc3czyLcdvcfX
tHDASzQrStODQRJ+MhtGn3Jg1c8DrS/QrC4PZlUTB94MNa703oP9NG/WOqoR
P192IuofenKSe83gCQdu33nYnuPJIHOzpEVYjzmwluuvpOHFIBtWVh1pecQB
7TfJic/R7uYVMykNHIiuXEV5emM/vy+eYPeQA4UlmuQv+obsb3HJB5ifH+4V
nPVhkEgVtzv99zigltDAo+7LIAHHrdyL6znwqWmT5zO0Xd9b0YA6zP+XG5r3
+GF99/59o1bLgdiWauUZNCi/vDxZw4GKgYrMbH/sd0dtou/dwfgbKcyoBjDI
rePp7kerOSAhucqnBX34U46VaRUHLp8peO2xl0HEbQIthG5jfndd2jSNNg2W
tuu8xYFrIgoVWfuw/32v9Mm9yYGI4HVSqvtxXh7TPO5+gwNXZJpTm9Gxr8oq
5Ss4wNlKMzwCGWRV4sqhL9c50L30ZMQftKd1kfLtaxxY/bBuJDOIQRb1r4+J
KsM7jHuEl0owg/x996V701XsD0qPPjxFT0w0wZwr2F/MzznuDsH950171YsS
DoiOzHb9RmupiGtlFHOAd8OUbWYogyy9UvDIEe9EBruPdSgfYBCjbxFOMpex
vpML7J6iY+6U/ONe4oAKx/qtexjmW5H2rfICDqzLzXH+jXbwVQ88cJEDsm/C
BjLCMf8qCtZvuMCB4idDvsoRDLJENmUBI58Drmd+fWtCV4cxJ5rzODDpUxDt
Hskg2lb8dGouB8QOUPN+owPcr3+0P8cB74H/sjOiGETKdvzz8hwOpLzbJK98
kEFkuj79o7Px91Oca5rQBhnZK69ncWBWVnyr+yHcP/Tm2IRmciD3eeiHKbRg
BEnRy8DzKA85kBGNzztp/ZYnnQO9k4sFlGMY5IcnUW5J40Dba+fiJvSdwCVp
aan4vvtMwf0wg/g/pv45pOB5f3vXN4X+IFAWLX0a6z1Z/FBGLIO8/xU2ZzCZ
AwE+05LKcTgP1lnnV5zkgODN5HtN6PoAExJ+ggMeZ5rc3I/gfmPh8l0/iQML
dSpYv9FRRy/e5D3OgScvjK5lHMV9r14iujUB+9XhJFvlY9jvL7fbZcVz4HV4
zEwT+stgh57rMQ4cYq+66h6P/15rjYrcUQ7oj0Tb/0Zztd+pjMRxwKH7BG9m
AtbTkfGN1bEcUOw3v6OcyCDntkXvjDmM76vxxPcpWkQ07ohJDAfcWRPLdh9n
kK3mfHcFo7F/xPe9/o1u9lk53XWQAzWcwyczk7DfDXRZXojiQJVDn5HKCQZJ
VlYp947kwHyByb9P0a8fa0mqRnDgrWZr/e6TDOIm+TPzZxgHNGc9Dv5BV5VG
L284wIGNhXf1spIZZBv71e2kUA7wm7+cVjnFILfhr4N1CAfqla40NKN3rRfm
lwzGfAwzTvQ4zSCdhkLP2IFY747FltPorA7enGv7ObBm3gux7BSsH4/Z0AP7
sL/frh1QTcX9yXPeLv29mJ+nAita0EU2CvZzAnB+Ph6N3pOG98VL/i4v/TCf
TupazqBdmnuCcnw58FRkm/TZMwwSoh+XsdsHfy9ZbVwtnUF2Rvg+UfTmwKnV
A83P0KlfzjMnPDnwQ3x3gWcGft8iBev7eziQePpW1F/0D4/F5YkeHHCs7bDL
yWQQBeu94la78e9fNKtrZGE/s9NLW+LOAd1fZxa8QAvSSeLULqzvfWrfvLIZ
5FGYR/l1V9wnXIs7/qEt49qtw13wfae+1Zw7i/P64EcWOHPgebD4Bc0cvE/0
nGvic+JA4C+xxFa0oNi8sx07OaD+4Fugzznsf8Va4fkOHFCauOLMk8sgNjNr
PX3ssX881zfLQ8dl/XJX34HnFXZLVyvv/89TuPePLfavlbyKL9EH3bSPN9r8
P1/0lvudx/3i8P2bqdZ4fhbWC5n5OD/vGH52tMJ6VbTgy0fPxL5Sk93OgXnt
SgydCwwyuj34+KglBzKDvk2/Qhvlq47ctcB5pHdhyv8ifv8HUY9j5hzY5qb5
i1WA9/WTKlzLrRyoXFD56wI6Ryw+SsKMAxmxS//oXmKQo79lllFbOCD0Pujf
a7TNdeG28s1YD063efcVMsjpQqfUSBO0Ai049zLuG7YC7kbGHFCIZElcQm/U
VgUhI+zvh0RlNxRhfja0qvYQjK+HhEYXOtfvu0oR4PvvEjIMLMb7XmmpfuAm
3Jcu/bLlK8H5+vWns54Bzi/nbp/L6J76kRO8+hx4f78iRr+UQcJjM56+2oDz
7nd01ls0b+X44vN6HNhEjG8EX0E/kwjxWY/594T3+fyrOC/1Bfs1dLH+q/77
VIx2in/n/Fcb+79h9Dwow/vSopRPLVqYvxc1FXvRcR6qCVnrOPBh+rPlgWsY
z8EW9d2amL/JBaFC17F/S/iOrtXA84zZmXcFXbF3cf0vNYwHY1GjYTneZ5x6
zj5Rxf5p3v61D/3L4VF8mgoHspMzpSIqMP59b464KHNg2XfXbSI38P7qKpuq
sJYD5TdV4q6hH1lXXZ9Q5IDnr7lVJjcZxErtTG/DGny+30Of+9GugY0SpxU4
cGOwe8XBW9hPE5x9HFdjfn977by4Et/3k2uTnDz2C9PesxXoIwvean2X5QAl
9bXL9DaeX0h79YNV2H+KRMUodG6Cw+bklRzYP99iZ0wVgyg3hA46rOCAfHzm
efFqfJ4ctXOyMhz4uekr+xb6XUKO8zcpDvwNdFeyuMMgv2eqVR4sx/5owg3j
oi9EZCxMXsaBpd+O/hdXg/3Pb8PcnUtx3ynSEVl6F+ez2V0BOUkO2KTxelSj
76csXvVdAvdtzkjV9loGib/htPWhOO7vb77xDaF3rMw6ekqMA7/SF+6Or8Pz
cm177ijKgcMW1nVS9QyyrHuB/OrFOF/W3RCtRS+e53NmYiH2p0PKobb3cF56
vhP8TwT7u03r6xF0uUdkXuoCrI/h1HVJ9zG+B031XIU5cCc8PGflA5wPK+yH
FIU40C539O+9B/+/D1279ksA99M1Vd4ODxmk5Jft4ab5HEi+Ldj+DZ0u6uiR
yY/7ECtN/1QD5s/xRgcPPtwHvDZel3/EIG9li3apzcN6nbt4+SN0mP5s+N85
OP8kJdKc/8P74UpOwQteDti+MuOdRPes2tWXy8J63lkWnfYY8y8jfI0fE8+P
0ptUfIL71aP1SToMDtQWTgc3oov/Vv7i5eFAVuPXMbdG/PfnRw52/qNhIloi
6Dd6eGhC6PJfGqymDnzPbML+u6GzKniGBvmAuRGqTxnk6ofsvTBNw3dG+0wL
2kvOVFv4Dw2q314nejbjPug+LvJhigYXb6GF/9C3Pl7+d/0XDePp8RfPtTDI
4KTnv0M/aQgu1VZd94xBhsaJiPkk/l6n3KM2dKrCZi3JHzQs2Gq7w+85xo8T
HfB5nAbF9Q3DzBdYr9Hfbt/9TsPS1/viL6APbbwhlPSNht0mrtLrWxmkL+LR
IYevNIQ9Tr3Xgf5zWPOP/BgNXdFzXPa34X2kcMHpyREaZi79NzPvJearpqd6
0xca/PY0XrqM5ju2/lPWMA3Z34RNDV5h/Q/k3fIaouFf9OWv3ejEi9mntT7T
IK19JC+0nUE8hLSieT/h71mWmQq9xvw8fDSmi0tD9Lj0ryvoAHLyTDGHhhs7
qatGHQyiX+pwN4ym4VT5D9cP6Hk8k99MKBpSVu5cHNWJ99uLQQZibBrUP81v
XdTFIB0dr/O5HzHeKguTKtCRo6sX1PTTeH/Ya2L2Buc7HMo6/oGGBzxLeWm0
s2S38s73NDwalX56+C2DbGo161Hoo6FdKjp5STfuw1ffnZ3qpSHgPzWbKrQg
zzm/Zz00CPJvWrq9B/eTVae35XXToCF/hfsZvdPj8ea9b2nYsWVfVXwv1o/Q
Fhv9N3ie+anx0u8YpDZiVbBQFw1JTgsc6tA8X/dc7u+gIa38q9KOPgZpfLro
883XNJx4qs78iu7ZbmB4tJ2Gke7OvpPvGUSoZ7TC9hUNOgvf3ZX7gPeRKjVV
uZc0cC+bnG1Aq2kIP55sxfg+EI107sf4Xs7yb36B551u4TyJrnF8KZf7nAY5
q2E48xHvS0VPJwKe0ThvxhXWDuD7vznxVr8F89fca9FTdJDBijbhZhqcPxvO
7mb////Hz3UPNNHgpHl6bBrdOjk9ebuRhouOJgNnKbz/fXJYk/iEhqJTe7s0
aAY5b1cduPMxPt8080Ur+mKyzDPF/2hg9wo0+nLw/vahSHemgYbFDkkNTC7e
B/It618+pOHXpYgHF9BfJOVtCh/QMP/LuwfrB/H9StbPHLhPQ5PXnUed6Ky0
jHtb7tFwZdO8p4Gf8N8rbkqTrKdBpex1G/9nBpnTtCVypJaG111iPcXomsq7
Bxru0iAyjpfYIcwXkp+QUUODt4bIj3fotU9my7zv0LD9ScuciGHsPydH6fXV
NGzumZVc+AX3Z06wpmAVDc8u1aiXo3vls7M/VuJ5bxvbajqC8+OCt1DVLRo8
ha96U+gN+aO5x2/SECrKjT88yiBbDqzf6HwD6ymttHjJGINYH7D5rlJBQ1zl
aHMVeu2o8X1GOQ2RZfdGt39lkDKNZflvrtHgfnWh+PDX//9/DnWmrIyGqv5v
JPEbgwzsKsk7fJWGbzHOgSu+4/3iU2CdzRUaMqusLt5DJ8Waj8qX0iBR9brd
YRzvQ2HGOn+KaZi6zp4zjtZc6p31soiG2y+PGKRM4H34Uf28oss0PLG4Fbnm
B+43d63ORBbSUGwXUv0E/dRaTdXyEvYH8aYJt0nMn/de7BUFNLxsKtf+g24t
ny6bvID9KF3xUPZPfJ+Fs0nP82lYWKb/n/ovBqGcD0UXnKfBZhMWLPrJu6iE
sDwath1V2uk7hfONPadoay4NRy7PK2X+xvvpI+Vu6XM0+HTE/bqATm+eWvHj
LA2HDLMs9P5g/MzCjzzLxvpYs+VyF5o+UTF5MYuGM31np4Omsf6EK46EZWK+
H0/aKTCD/WvOkZXmGTQ8tZasKUVnlWn2yKTTkOW5TcLoL57futfFk2k0lA3K
RX9A9773TXqRSsNqZiE76h/Oq4/MI4UpWB/9j81FZ3FfDL+RGnka8/HyqZqb
6DW9EVXbTtGwMmpGzoKHSSSM/cZkk7FejoufHUSfGE2FPyewviff8R9jMInR
ol+l7Uk0tI2aH5FiMgnrS7ncleM0mOT4/q5Fp1ferz2ciPm/VDN8B4tJbhRo
eu5IoMHg4vWJr2iZr0vl1sbT8NviTdgpXiYp6T06zThGwy6LW1Or5zAJM/fA
UM8RGo43GsQ9Rv/2mRm9GYf95mMsn9tcJrE6vIY/KZaGnMawrN/oZjHejW6H
abh3foVs9jwmWRVwPl47hoYlKfHV6nxMIlv9hxKMpqH10UWzVnSKiqoT5yDO
Q7cDH3358XMRo8F7UTRcT2MeZM1nkmvZRsmZkXj+0dvECtDUr42b90bQYLjV
vnqDAL5f8AYJ43DsL6uWObxFR+iZ8ywLo+Gg6qU/IYJM4nA6kmcilIb6bG6h
kBCTTFx+KfEihIaNR0YsytCL77psKQqmQVK8ZspEmEkimWtPRwfREBJnfHUA
PfDQbMgukIY9nGznmAVMsmj1f7uU99Mwb/+NBUtEmKQ95NIQ7z4aDhumNleh
B/rGT38IoIE6qXPMaiGTMC42mtb402AfeBW+oH9+X7k0zQ/nizh39vgiJolf
KMHr50tD5/XRx6sWM8lenVtzDH3weeyfnHiIDs37Lb3UG/vdBl8bZ1EmcYqc
tZrwpGFL4rvlP9GcuS/Pte7Beeoq/SVdjEm6joX8LvHA5/287r6KOJOMyf0M
idtNg63N8jPP0D9W+zGd3PF5Gnp8vCWY5PrjzmuabphPzgGEsQT/XmPzXsFd
NN5vOpZfQGvcaDEedKFhsnbhzHpJJkkMCdB65EyDf6tifxc6646OQZ4TDccq
lj0JXvr/89VzC3OkwTXh8zXBZUwyXhqXs30n9o+D6dlX0U+aRYfWONDwqkoi
3mQ5k7hYz7Fj2dNQ6BpzYAAdc2jXmw92WD/nH/nESDHJlzjF4FpbGubmcl2X
SDOJf164bKYN9o+YEftq9F3W9q/7rWnQDHprYy3DJHmTDzvNrHAenSu2HkG/
Letql91Og/AKR9sTK5hExfn84D9LGppVxx3kVjKJB5ERe2dBQ/zIAbdHaN2z
+1zvmNPgcbTfz3UVkwRlp90/s5WGGLF1EVPotsgs7X1mmK/tocezZJlELDKp
2dQUz6fvYq66HJPMbwsLld2C88Ct9mYrOqjKT2fWhIYLRx61+MkzCa9X0OI+
Y+yHAbUc3tVMkrokm/+uEQ25JoWsQvSr+YNLMg2xnnRi5A0U8POwQMMggvuG
n7l5L/pk2oZ4C6BhDUsoNHwNkyRkO/QrbKLhp0pT/kJF7AePXtryGtBgvDDs
eQU6aevNgYGNNKx9s3R6qxKTiO/lPfFgA/bbwnrVQfQtt3dmeXo0mBbs8D62
lkmWuRnIRq6noXpy6KK0Mr5fkZ7EDl0a1rVF99WjvX375DR0aBjYJrBspwrG
g6NqKaxNQ09B7q4J9EJ7kvJlHQ16XxSK0lSx3r4v+9yiif3M8e6XtWpMsm6y
zbVUg4Zy4a26Leicc3u+xKvjvNbpT/RSZxK22GCmhxoNMr8ju3k08PxKvRxA
lQajwxLKF9C6icOaUio0xH55EK+nySRPh+MVp9fi/Nq7r/8NestCgw29Sjjf
Vsvph67DfNJc5X1XkYZB48F8YS0mUToB17LX0FD6pYrnOnqRZSF/mALOmy2p
vqba2N/u2sXbrqaBREe8ptEFczwlNOQxf2r2bzqig/Hd19e0QI6GoS3hN5br
MokNPEsdW4Xzwj51ZR1a4aReaNtKGlZM1eXYr2eStEi94PIVNNwx+S0yjrZe
//bEKRncB222paTqMYnO7+X3A6Sxv2vdFVy7gUkEPi+dby5FQz5rfVozOl/z
Q6jicpx3b9pFvTYySeXckJ98y3A+Nxy7wKOP/SuDzvosif2nZ7viBXQK02h7
yxIalHR0avUMmGQ4MXfVVQk8zzE987foya2/Fp4Qp2H9EpePoZuYJCrGb7mf
GA0dLXmRC4BJNlr8MTQTpeG8+J9F5Wh+Tt2xNYtpuCVxqNKM4PwIq+7nW4T5
RC2z46J/KP2yHxLB+8LpgV9HDZmkSCvt87MFNDSufVYgbYT52nDy7DVhrP/u
t+b30Pt+T7ifEqIBiuf/3mnMJEtE+kz2CdLgUOZ97QfaUcNy8zYBGiJmPrul
mzDJVPIOD9X5NNyvyhZX3cwkDeaM3AX8ON+4+14/R0dedB/5Ng9//0pQmu8W
JhmpinHpmEtD4oICa15TJvlU6z1YNYeGA1ozooVonT6FlGxePG/lE+8NzPB8
zdqtIln4e4ImV96hR1T3qToxafjvi3p45FaM3z0+xY0M3NcHrLaImmO/kKoC
KR7cx2YLl1aipY9Ghc7+o0Bk95rxbRZMMiTq8x/7LwX/JDitw+iUuSeVG2co
cDF4ey3JEvtr/FhV6TQFZHD2lNw2rM/6op0n/1DwbM2e4P/QoT13JPb9xu9b
9m+n23b8PQHNH9unKNDo7DKaRi8/Kj+q8YuCrb6f1M9Z4bzwvcAU+0lB6KjO
Km1rrN+RUq2pHxQ0RzeKd6B/6lvF901Q4LkmXTjIhklakorGHo5TsIf/Ir+g
Lc6TP7ciLn+n4KPWyLwydOjjhGXHv1Hw61EM/xY7JvkopPzB/ysFj59YC9Po
gPnV97aNUbDLzl/8yA78nKt4V2OUAk5i80opeyaZ+zLvldgIBSEh+9Tr0de+
LZ7zZ5iCFcpORjsdmCQ7+vLO/iEKhFpTd/5An8m3a378mQJbX+Hg9J1M4ntU
a8eVTxTwi/aeUnVkksGdtv9ODVJg/fnrtRfoN9vqm4K5FBj9sWvzc2KSv2cO
XrPnUPDHfe7EHGcmUbS6UL6BpiBDjW95EVq+RrNVhqJgdZyzGXFhknsTW/jn
sCl47fUv8gO6WvuT5/BHCm79/HHtkCuTvCtb8f5VPwXvzYEtsQvz7zBP6J0P
GN/I/qV30N0fM+XPv6fgdEbnTls3Jtn899PPI30UbLktc+4rej7v/EGfdxTc
H3nSd9od5+/KeROWvRTwOf63Smk3kzxIGJFa14P/fr7k/ma0oXOzj2Q3BWck
W+u9PJjEtL24bfYNBaz8PgHmHiY5K5phO9hFQf0Vs90F6D878idbOylotxWt
1fdkkg0N7TVVHRTsroLF79ByR/XP5r2mIPHji5BILyY52jKSebQd82+0rlPU
G/PnydhNv1cUzIzP17uNbrhoNWz1koLjcx8VWvkwiebJ5ca6bRQs3vROaBRt
eGtPvXQrBQ9uOh9O9sV5a6hmPfcFBZdCjL4p+DGJ29403rFnFHTnZvg0oXlc
znS/aaEgbpPlwB5/JvHZBM8eNFNQFR68iycA571xWW/JU4yfPU//BXRZTh9f
ahOez48Zj417mUTKn3aIaKSgwNd3qAd9mNv2xO0JBcJPSVjEPpwXG65amT7G
85VPZorux+c9G/dH7T8KNuebZFWil672aFzyCPODhChaBWJ/WeJcwWigoEhh
4eMR9J/cyDvDDzA+fvJuyUFYf71P33fep4BX8uZfhWDsV7z2sg/uUbDR6ual
JvRzM7WTpfUUmKxUMPUMwfnZtUf4TB0FeiUS33lCmWR918ztg7UUrP9+9OJF
9FTE/EjPuxSI+fha6R9gEnokx3lbDQWi1s9Y79DLRW/v0r2D519y9V5kGJ63
rO+RldUU3HOZGykWjvlj0/RYoAqfz5/WrkLP7Xon97MS49dIpqwjcP+l7pQO
3KLAyVPm4RiaVHuZvbiJ/37jkaTTkUzSFDvJX3MD+4Ox1w6lKHzegxFfLlVQ
cCe4Va4F3dM7OXKqnIJ3dXVT3geZpKL7qHDkdQqei6q0sw5hPpWtsd5zjYLs
SIXrhWjZxKnKbWUUWPSUnYRoJhG6PLtO7yoFf5Xv7P2Avqhj+VbuCubHXnOb
6BjsxwdHzomUUnA+OWCD5GEmMSgci54ppuBqnLjCXXQWZ3fc5yIKJomVhH0s
3g8O2RR1XaYgvVFMYAJ96tzLT48KKUjl2ctMj8N+FDFoWXEJ++mw1V/VI0wS
bX6lI7eAgu8Hm6Zb0RYWMgePX6Qgqqj1b8BR3E9vupIDFyi4vMuHxX+MSV5X
7F+zO5+CYxczBa+gX8Xs1th2ngIFV3vJzfFMstrO2GVDHgXFp8sVaXSUr1yp
Qi7W6+o8g6MJ2O++LVwkdo4Cb2kZe5lEJimUW1rAzMF47dUPfoB+ssFi27ds
Csx4J1JdjjNJiH/V8v4sCiY+GFf+Rlt/2i3UmklB75had04S7n9fPGTqMygQ
UKnl0TmB+/X1Rtur6RTkpn5Q6ULHueVcOXsG489f6BZ6EveHjZ+lEtMoWJjF
yhRJxvvdwaY7B1IpWC4398UNdPw2g6A9Kdjvb5bN3XaKSW5/3WVuc5qCVSpf
N39Ba5/VNiWnKDDM6D5x8jST3Izs8FZLpkD9jecrhRTcn54blUqfpGDOSJbk
U/Syp1l8wicoaGvd6+uVyiT2l96e/nucgrz9Q7XMNLyPnhFfN5pIweFGYeFC
9LzWPdPvEzD/mt/7wBkmeZb8jNsaT8HTfTuefED/YzqN3z+G/ftahGxMOpNs
2yuzsuIoBZoRJklLM/4/f5RCLxzB73v6cKwW/WzwJDclDus3fdBpZyaTgK95
dGwsBVmt91sm0W63D60LOoznGWi0MSuLSVr/rRHeHYPx2B9VqZmN+328p4BN
NAVhD93Xvkavjli/1ugQ5qPj76tBZ5nEGRe5dQexf2lsURLOwf382HCHXBQF
Z8H0Zjl6Lj/HWTySgpSov7oW57Ceem7N4YvAzzv8G4fQ1mvcO3+HUfDIOGXH
iVwm2a7698mXAxRIP/b7vDoP5/XK3O4Pof///G9cE3rtekPh9hAK7j60WOZ1
nknsylh+j4OxHyja1zPzcT+9PsapDqJgMGrprkL0tnCRxCuBuB8U57PIBSbx
M4g0y9uP8Sp8X9GPDtqgoZayD8/Hu8/l8EXcz4os9Y7sxfP+nCu0vIBJ+iq6
fQ4E4N9LSz6pR59IH7jr44/97J9TjNMlnHcJ4crOfjiPY3fpTaF5HxY3bvPF
eZMl9+dsIZ5/WMwRQx/MX+1bD7UvY31/mL9b25sChjMjqQu9TsPNU9GLAvi5
xO5AEdZjSUKylCf2L56pVYuKsX+HnH6zcA8FyUEFP2+h65/Hm8z1wPm1XuSl
VQnu15+juv+4U+Bqa1E2hj7MPJT61Y2CI7dtTqSUMsnotmx/zi7sp1Zye5Wv
4P2P0evX64rxl260eYGWtLc7/dKFgjJxTf2Aq7h/xS7qeuKM+aASpMRfxiQX
quRInRPGyylm+VW0gfK59huOuF+lOS8yvYb1Kx2dWLyTAufm+YKD6ID/+tzy
HCj4MZnCn3gd882ixfWMPfarhdz5cuVM0ji+Pe74DgqSRBaKPEFfHDv8NMYO
+8vnRZJ7KpgkONxT84At7itnvsgzbuA+9EDoib8Nns/MeZ1L6NR/yVG7rTF+
8vIWcBP7aeCQ7U4r7Of/kjz70cRY13b7dvz9uKa4w7dwX6w+FrF5GwVvLvYX
LK9kkvKp3gZ9Swr8bbqe3EPDFgtVLQsKHqZc+eJ8G/fVTs5/a80p+LTVSeIP
2qmn+pDsVgrGo4e35FbhPpT8zHGZGVrS9dD6aiZhrNBwXWxKwZTkzcpu9LH2
3wkCWzAfQzkjEXeYZEeHRidrMwU7l/xdK16D8Xb9tGXGGPcl5p/AO+jI4jUD
P4woGFj2/s6Ou0xy6CRvwaghBT6ixTw/0JujTscPEtwnb9laZdbivj/8KuUj
4HnWfy7UrMPfE+5/0LMJ99HfPlOv0eKLny7uMKDAUvelbUg9k9Stzkl7oY/1
oC9TKXIP8yVyt0bTRszXTufFt9Be2hq/H26g4PPjowet7uO8SFnyqVaPArU3
WfQY+u8N+enb6ymgOrJsUh/gfGjx1a7QxXxOOPZE5SHmO99Y9hUd3Der3fTa
0DX5zcsva1MwqqhUta+BSb5Vs57na1FQfYOrLviISUziKi/krMP8E8i4fR1t
qDSQk6FJQTy/+nqL/5gknHOxNkWDgr0hj/4bRoe+n5k9oU6BgaCJVfJjzB/C
H5ighs97+d6A4hMmmYFO5hFVzP9/ChHP0OV8AQ+jVbBePp1c4N/IJLufvb8U
qUyBmwJVzteE+9GtDdcOrKWg9bjG9qto8dGMd0FK2F9eRk2YPsX7cMUPjX2K
FKxtqc3/hM6TCbrlt4aC6Y3jW5OamaQzdKGDtwL2hwn56dUtTLL/zfCqPatx
vtbsuPUUPRU+X8JdHuNnFefv8wzjEx+n6SqH8zmxdPXc50yyYq1TuJMsBS9l
X3wqQX/ML/3osArr7/to+eYXeP+fGxmyYyUFB2sXRHDRB3N6lWxXUKBsqGGc
2MokYYc/CFjL4H69w05Uvg3726d00e3S+P33IoYa0WdZczdbSlHwBfIfe73E
/Ztn6wXz5VjPZY0FvK8wPkIBUluX4e/99+1IMTrXMarJdCnOE5uVPibtuP+J
xGdvkcT8W7nTioOe45mbsnkJ7jd/MvQTXjNJadzzChMJCvJL36jIdTDJpSz5
n8biFFwYlZFt7Ph//tf5GItR8OJc6HKvTibp9zg7ayRKgXjIS0neLrzvRz5/
ZLSYgn2gtawYTcD7mtEirL/W4hUmb3C//Rx+32gh7tPsFUoctFGhwC8jEdz/
zMp0E95ivp7TdjZegPXWvGmrXDeTuM4wB42FcZ4pUW6N6HvTx/JMhCjoW58V
5dXDJMJNjZGbBbFf3rM/y9uL99fj3Ye3COD5xSjUFqM7g56Xm87Hfm08v9/k
HZPsuVHOu5WfAvPef/O4aPmQlERzPsy3eXN1EvuY5PpgtJrlPOxHOSv85N8z
SYJBEnP7XPzcxupiE9qg+OE/qzkUKM1m9Hh/wPfZqiFny4v92G9EfG4/k6S7
jIXuYGE8HVydStHb+Od8cWBSoJhJF2z5yCRrjiacdmJgPg8eGx5EV36P3unK
g/dLyY16SQOYDyf/WLjPsmHtpOBpBTaTLIhcELDnHxtKjX5TzWjeoWeV3n/Z
8OQ5zyY/ikk4Qnqy/jNsCHGQu8BHYzxF9z3cN82GwhtePGXo60qh8cF/2GCY
/9h3Kwf3mTjn0LDfbCCfN3UOoQcMtU5FTbHhjMs7o2Qu7u8Fwi9jfrFBqiG7
RmkQ7yctUxuO/mTDu74Q1RdooSFGR+IkG+4cCrq29xPuUxp6mck/2HDRK01J
8DOTjL+qiE2bYEP8no4b5ejh8cCsrHE22Bvo6W4bwvtEy6mu3O9sYD1sfDKK
vnVkMRR8Y0NsRfiO1GEmOW8m1lX8lQ1VXZZDql8wflaXMq+NsSFzxvzYK7TD
kyeHb42yQXAsWCZ4hEmMO1MzakbYsDC04ZHIKJMUV4h03P/ChjQbXZ9KNN9R
R/0nw2wIt+9dYDuG7xMT/vrZEP69bemDcXTdQER6+2c2PNQoCMr8yiT+6fti
uj+xIe5Mo7zWN+zXmT4Z/YNsWM6QGOhCnxgM6+Ry2eApnnMx/DvWU/IVGOWw
Qdpzs4f4OJOIxQp3/6DZsOzQqjV30R3/1eXOUGxYPaY6sXMC682+LomX+v/v
7308hd6qK1UoyGZD3vqe7NwfOK/8JrmiA2zI14rYv2ES8++TjYPURzZ86Nm8
tQ9dW200Lt/PBuVaU8WYn0wS8aq7TvUDxtc7RkjqF9aL7soK3fdskDvAmXyA
5h9RbSV9bPANO0K5TeF9b1REwvwdGz5NW3fOotU3dKfY9bIhLN+h5dJvzKeO
dPVdPWzo/Zz+n+EfvP/UWM/6dLOBc4DVQKFLubJ/gt+yYXf79Ufx00zy1W3Z
yug3bFiafuqp3Azue6tMwxK72PDRrKi9Ce2ndncirZMNh5In+n3+Yj0mRhfk
dbCh/nPM93n/mERNvjiy5DUbAn4CXxl6qZBhzK12NuzcYiBrPovxNdhTce8V
G7btDTf6gpa4IyHQ/JINklOfvU/zsIh3WEh2RxsbTsSdS1FhsEjdoTjL/lY2
+GQl1L1EVzbbqA+/YMORZxVDQUwWGXWeIj+fY31UikovZLHIfK34WCb63Mc6
h9voYlvmkPAzNqgPXsi042UR15rEI8ta2KDj+F/XD3Sbm9TmNc1siGyRW3p2
DouctejV0X7KhgfPWjx157KIQ8wze6MmjN9YRWUPuuzb30KrRszf512sQ/NY
RO3q8WW7nrDh3lcD52V8LBJ/+cDjgMeYX9+Hqu+jN3/sOhv1H9aPR+9iN34W
WeRWf+74Izbc7xSMnEUnS2u1ZDXg971L6L80n0W2rrCVL3rIhm4+I3MjARYZ
2SN3q/IBG+y+m9TT6IWD9X6P7rOhc3WqaqIgiziWyVu9uof5oS99ZbUQi7iV
h3n217NhUeOkbAv6v7G7JaN1bNhnI1biL8wiUsGzYn9r2TATcVhJYAE+j7pL
tSA6rVm1uhytr9p3ZPldNoy/UTTaLoIOSItWrkFrBXV9RVfQScX6d9jgHDkb
kL4Q3z+va9qymg2/1frmrFvEIrtSEo/uqsL8/84s6UJ337+mHXibDfxWkWYR
i1lkw5odS+Iq2bC4b/03CVEWWf0qXfHMLTYkrjHLr0PrVh7wL7yJ/fJ5iaWL
GIsIvOTvuX0D39fWlvEXDfJe4Y0VbNhqv73+ojiLhNZkGL4tx/zyyoskEixi
fLRE//N1NrQu0tWj0NsTy33+XMN+MSE3G7+ERTQe320QREvnej2Tl2SRU7rd
pjJlGP+zP3Oa0VOcpbMaV9lwKbYvwH8pi0g+z+CaXGGDKGexkcAyFjk5uH16
Zykbap0uSVWgP+u5k70lbHANPfp3+3IW6XjSWR1bzIYXj+6yv6G58fcdM4rY
8Lrb+HmGFIs8OqioXHqZDRvNV9/VkmYRZomSWn0hG95cc7/6Fm06p93j5SU2
BJ7+diFKhkWU8xQbqQL8+6O9OUtXsIiVp6nDr4tseCa17Ox9tPVuvSWCaLmJ
O+fcVrLIyzML5q+8wIabWdcKeFaxiOeP3rU6+Zjv2b+vXUbfTL562OI8G44n
FdWbyGJ87E7N7s5jw95/V18Ooge2ZVRG5LKh8vT8TyfkWIT3UFvm6XNsUGhq
Ya2VZ5Ed3Zall3PYcHYDR64NHeq9Yqj2LBva4naZB63G+Mk6ur7KZoO+pnbY
QgUWUVTi5RnMYoP3nH2Xq9A7DbW7ZjLZYGPHfGO/hkXMVWZ6FqPNAqYEptDF
xf7CazPYkHVuu2meIovM7koNM0rHeleek6SvxCJ/FkQLOJ9hw46w5S/60etC
SGdIGubjw6zFR9di/az/+uJkKhveOwbullVmkd5l5yYLU9ggn1FW2YSO67Cw
rj+N86l2yzw/FRZ5t2jZ+45T2B+WbvGYr8oiJzLFc78kYz7OudpQjlYUsEri
RTe37FtlpYb1pv6mVOokztvbWSe/o2/X1f3SOcGGDSIrJjPVWeTtLqFD1kls
mFVf4K2jwSJ7OgdUAo5jPe/Z09uDnmw3WZyQyAahH5K20ZosoiRkrnQxgQ3D
mjqvpNaxyOVNjAO18dhP99+1foSeWhY92nGMDY3jF97u0WKRFy4tuaNH8f1F
hnfP0Wbh/PgdyYeuFM3/egW9+4PMCdkjeF7bq4+Z62A9nrZ4vimODTwC65aO
ordHpWxyjmVDQu6SmjRdFmnf+ZMTfhif19TbQXM9ixxln32QHoP57SU53YVm
tsa1VESz4Y+BdnGkHouMtf035/khnM+r6myWbmAR9oX94YMH2WDiXsJ6gI4e
z5RgoT8Y/6lz38gizsc2j8hE4byUrg1j6mP/4c2c0I/E+aD/cV0J2k01RcU5
gg3fR4J+mRqwSMNdk7zIcDbMjQ1oGEa/c3iulx3GhgmDV6dSNmH+P1YVrDrA
Bkb0RVd1YJF7t44tfB3KhoPxPRqd6Ac9b7d+DWFDSclhgQjCIhPfNt4RQr9W
Sx1aYojxvPnYTjmYDZuD57feQ+9tjZa3CGKD+Z3x225GLPJlJlIpIBD7zzbT
iwxjFhGfat5zcj8bNI7zpRajT4TFvLy6jw1XbugcMzXBellTur9lLxveinYc
GkbXv7AnnwPYwDevLzJlM4vULM7fwodO7LQ5qL4F6+XuySNr/LE/tujEdaKT
96uNmfmxIUUr+WSEKYtcHLmQ5u/LhuveluckzVjE7AvXK9mHDQbXDl+/j1Zc
sSTwujcbTltLP3HfyiL9hpuvt3qxgSpV/cg0Z5G582KXj3ni/Jy+MVuC3rS6
878F6Gf5BXJbLVhkpYP9eY09bPjaw7N9BG29TazMzoMNxv86otMsWcTvseyX
8N1sEHYRv6G5jUX49qV7nHNnw3mDF5w36FaeIMF7bmzQ+vFd5uB2FrHRbfvy
YRcbVrUluy+3YhGdp/dnedA3xc8WNaAlvbabyblif5IRHdljzSJ5zRlNpi7Y
H7Xm6M21YRG7K3mRe53xeUr8k8vQdF2EW5oT7qePDAcsbVnk0x3dQ1WObOjq
TNnwDT1rM/a8eyfmk8r23Ew7FmkxuW4944D77bL4GZ0dGA+TOIGVaJ4RZa93
aIovenqzPe4zYxbth+1ZJMj05oq9O3DfDRrAWLCI7F3l6DN2uN81DN9pRF8Q
5hWoscV5oLRXzW8ni8Twbmnvs8F85dlTIeCI+4MV6wUDPZT6Su0murfEclrB
mg1OctU1tk4skvVQ02O7FRt4F4gY/USvsX46E7adDesu0K9znXG+LVzy8vw2
zCcpNR8DFxZxqV3/5rEl9r8P4/8G0Joz6xcNW7Dh8Vq1/ARX/DxTMXEh+pMD
x2DNLhY5oLVMVc8c879iEecFeulZaSGPrWxwialPDXJjkeFAk1UnzdiwafF7
g8XuLJIYfmF/pSn2q5uR32vQYUUbvvZuwf1+SUqZ826MX7LqFSaax3i5zz/0
z/Lk7LWbMR815BUue7DI782763eY4Hz4dGVk8x7sP+mPxGKN8b7iW1wzhN7T
ev/KFSM21N1ZmpjiifWo4RP82pANEV3zHTW8sL/8bQuaJng+zWFqb9Dn980p
lUd3n3EUOOiN9VUvtdgacF5r1XxZ7sMi63HNPrSJDStrUtofof8OaGeUGOC+
IvGxzsuXRdw1HYvb9bF/7bp2hc+PRZxsL41Ob2TDwMmvueVoKkYmUAGtc+nG
GWt/Fvk1Oihvt4ENN4o+nfqBTmXPE4vTw/mak3fqXADOm8zMjdfX434e25ym
vxfjT87nduuywc018NwAep2suhov+v26tJKEfSxyKcpzRl0H65FP6e6a/SwS
ErOF4aaN97n3m9pa0ZcDhg1OabEBqts+BQfi/I7bfbt2HRtUMt7OFQvCfeZn
ndugJu6nB52U6tC6AnzGougr+x1sdwWzyNU/Lu5GGnhfCWmLZYTg+fM0VwWr
Y36ceHizBG3m6EwK1Niw5o4id2so9q9NCnNeqmL/nRaWGUPfH9vE/KvChqe7
AndlHGAR7ZLbusrozo+ml3TC8DwuZJa4KLMhI+H8p3fo46ITFqfW4vdZ+a+L
C2cR+82U0j0l3H+NKuNlI3Bf2hdq9EUR9+M9B3qa0ZJN1RnL0Icrb2rsi2QR
1un6ZZZr2PBT0ydNJArzbybrQ4wC7nvDZ79Xo5/Z2fdUrMZ67jV0dDqI9d8q
KPhRHn9/ju+Tv2iHotYoEfTO4LnrLh/C/FtcKm0kh/uB1IorW6JZJNz52t8D
smwoXlAt8wXddntYrHQVG6LMH+enxWA/d4zy7VmJ+2m7ubTWYRb5dsJrfD5a
v3RbcQ+6PPZRjcEKNkS3PVc9HIv9M+JCdbAM7ltbHz9YGYfz8rrgSJE0G4Kl
tWyeoi2dZXZ1S+H9afuKoYAjuL89HJwngJ734XjigqMsoiAWNrJpORus23xX
V6P5cnvmH1iG+b7qyQvHYxjP4/KeV5ZifX08F/4XfU5y32SfJPa3eUOyl+NZ
ZGPqg/9E0OkXq95uSWAR3xVrWzYvYcO10qmUL2gxwad80RJs8JCt3XomEffd
lIL4W+KYfxLj/NrHcd58bFk/KIb1nFT6shc9AXZrlqNrwt7kxCaxSPCQla2t
KBu86Fhv2RPY35e015xYzIaQt5d1W9CpfFz7hkV4X7cxFN5/kkXkfhao/VyI
3+fgPLQwmUWEpBaZqKCth0ZbatCGdZaZXiJscBSaKXc5hfk110MqfwEbjjYl
ZPOcxvMx3E11CrPhm+iJYyVo3xIXSgD94t+cMPMUFjkd6CVlIoT70fF//l/R
Az2nMmME8Xluh3hlpWJ9atEmdwTY8PmEu6deGotEHojRGJuP86Sl2acfnWHg
76SALpO7Fhh/hkVEVt27v5sf9wO7udFr0lnk7s14lzw+NjTNe3+qDb0tvEu7
ax5+/y+lwtAMFslmNFgIozPfjtdLZOL+Se+4YDYX4+W0rvc+2rnsilL8HDbs
0R6Z9shiES+qZeIBL84raSnZedl4XlLPp6ZYbEhqadpeji76fF9PC714iBtr
cxb3687bNUFMvJ9pHa76iTbc9yDoOoMN7W6nRs7n4Dw2GvP6xMOGJVIiSobn
sH/TDmdl0ZWyAvsG0XYf+Xh3zw7AGoWY26dyMX6NYjfy/w3AvPd7/qrnscjB
lWlZvX8HoOfnQ8u36G2Jx++Ko+WUz1yKPs8i12OFJHbMDECE+tupFfn4fvna
VenTA+Bce8b+KVpiv8jpV38GwCmqoWbvBRapirtZKIT+J7dn+cKLuM/tkfth
8XsAXodGHa9BZ5QciU+eGgA3ceakSwG+39s3Vs9+DYB64z9fxiW8ryVoO/Gh
29UDP5aiCw0qC0x/DsAzEWsXy0IWyU93lk2aHICSJcV939EfhI05T38MwNcZ
/905l3EemsRQc9FqoYVD+kV4P34kIW06MQDjyuaRFHpqoUJO0vgAPGZ78p8o
xvpqubet5TvGZ/NYgUoJ3kdDPhnyo28IDG3oRDvn3ztg/m0APg7ZvYsqxfrs
2Uqf+joAplmqsdJXWMS/quhM29gABDZErW5ED95/F70APSCj2el/Fc87nqfE
ZhTjGeCcsKAM45m9WjBrZABabL/r3UEfOeZW+fbLANin/pxwvsYiV3rqsiT/
79f+t3mu436y2rzGdXgA7NrNw0vR82ZWiF8awvOCXH3LcryPDVpV058HIKhr
B984ejb88xkF9GWjwz05FRjf9TPX934agL+bFlUY3GCRh/fz59waHAD+2MXH
aXR3et+FH9wBsK4+4nnyJs7vLc/D9NAuZ502q936H4f2HU9128cBPJxjVRqy
R9krm9Bw/YyUItGSyk0hlIi0VFKKUCqzoaKsREgy0rFKJZKy15FooNMZ0pLn
09N/79c55zeu67su943+4Hc05sQHJnnUmabTBrucm+qvG2KScX1HybAiAWqh
qXewCBy9fjddqViAivpda+v0nknms0Z/PIOd92huThpkEvHq7m97HwhQtuLZ
WT1MJpE+bDw+vwT7fWr9EmX4XuPEeBlcYbeE7jfAJK6BSlz3h6jvLD/xwn7s
t1TpH1qpACU9a8pjso9JFI88EM2D92nzfbWEnVbLKDg/EqAudkVVnO1lkhqL
j8aTsG1OxrPmHsQjn4JTWhnqldqu+VLwpU0V+2zKBaijA91p/3UzicDnJ5c/
wzHecn45XUwyGKRdGV+B877dkgPsTiYpTv/z0bQS95u7grEU5jcwlemFm12s
1kR2MMn2lrfrTj0WoHSub5RobmeSNWad0ZpVOH+GRS+ShvPkrRua4fqEr3t2
tjGJqck80dAnAtRfoyuT994hXoZtneUYOD8ZX62bfMskkhd6r9fAtqsFWqxh
cq5jbHc15nu1EfkLrUzyzNjUSqwG8Xdi492uN1jfL7wrJXC5oMdhNThBWHLS
rVaAYu+XjdrfgvUdTXHlq8M8EpLUXvWaSV6yjjzJhj0Z731E4Y37KzXX1WP9
hReYb2lmktJX21J4sKXAsjV3mrAf7m6i154iXnf6pbFfYT9OlUZYPROg5nQX
GhJYMDlw6iMchrJ2vpFJPvAij19oQP9lvlHoeckkub8n+Eyfo9+3N4dqwU8E
a2N64GvFOnMOv2CSC8GfpE69EKDUtH59fvacSU5d883VfInnG18rKAnT+q3I
a7i/2MjLu4FJwpJDukIbBSg93WqBh8+QH0pTh+Rf4bw4R3CYBn/v7pOtg6PE
JIU3PWWSpoUStX5NOE/38gVk1jOJlUNGwNxmrI9uj/j3OiapeByp8AjuePjg
jx2c1VT5ZsdrAYqjkaaRWssk/j12MbQWAarNLDfxcw2ThFirrcqDxa58tlkG
a/23WdjljQClPx1oer4a9z/f1fQDfqmwzm+AwSQ2OgUpN1sRPzlJA4bwkYS3
3nZvBah8F9fUyCd4PxV783FYoiU7oaOKSRyWiM1JfCdAWbxLeqMNV2opf1na
hvltvonLicdMUr418sUgPGGZKNFaySRFyib50e0CVOGs53Lq8OxBgyT9DtR7
/UGvoxVMYsY+EtEO57uxvzWXM0nKfbHg450C1Dxr0WoVOPnwVx/VLtS3Kyta
D5cxyc0caY9G+Lh4mkbzIyZRuB63I7gb/clrabUKfOi+/X8yPYh3SuP6kVIm
kSFO3tVw5tbQytcPmcQv+3rg7t5/31+iqA6/szU8IdYnQJUsOFZ/rAT5GTLr
0kPYX8G14O0DJrl+UTdne78AtdGot0cbbp5MqBMYwPwnJOt4qphJqulk6C4s
[truncated: 527,944 more chars]
